# Supplementary material for: Precise spike-timing information in the brainstem is well aligned with the needs of communication and the perception of environmental sounds
Source: PLoS Biol. 2025 Jun 16;23(6):e3003213. doi: 10.1371/journal.pbio.3003213 (PMC12204627; doi:10.1371/journal.pbio.3003213)
Supplement: S1 Data — (XLSX) [file pbio.3003213.s002.xlsx]

## Sheet: Fig5B
6.12589	PLN
7.88636	ChS
3.12	PBU
5.92561	ChT
7.75716	ChS
5.24711	PLN
7.99306	ChS
3.38862	PBU
7.76203	ChS
7.97878	PLN
4.21348	PBU
7.98595	ChS
5.97125	PLN
4.15841	PLN
4.67324	PBU
3.47568	ChT
5.68438	PLN
5.06185	ChS
4.44687	PLN
6.15473	ChS
7.95559	ChS
3.20687	ChS
1.12338	PL
3.21079	ChS
7.6178	ChT
7.9121	ChS
2.79143	ChT
5.08032	PBU
7.81514	ChS
3.11754	ChS
7.73092	ChS
1.6948	PBU
7.81472	ChS
5.22889	On
7.50388	ChT
3.27396	PLN
7.99825	ChT
6.02368	ChS
2.66867	PLN
7.86425	ChS
4.35766	PLN
3.91349	PBU
1.78064	PL
2.02752	PLN
6.27493	ChS
2.98305	PL
5.36375	PLN
2.13535	PL
3.79662	ChS
6.31876	ChS
7.97583	ChS
0.847567	PBU
7.79579	ChS
6.41728	PBU
1.12934	PBU
4.74315	ChS
2.38359	On
2.75387	ChS
1.70871	PLN
0.906202	PL
7.7961	ChS
6.34844	ChT
2.08398	PLN
3.9138	PLN
2.23898	PL
6.33919	ChS
7.99527	ChT
7.10522	ChT
1.52777	PL
1.92215	PL
1.57474	PL
1.32373	PL
2.93017	PL
2.59781	PLN
2.76987	PL
2.95608	PL
1.7969	PL
1.90615	PL
3.2397	ChT
2.24977	PL
3.03842	PL
2.7004	PL
2.88999	PL
-0.362267	PL
3.16911	PL
0.525468	PLN
2.89571	PL
2.09235	PL
3.38314	PL
2.38806	PL
7.90664	PLN
7.99991	ChS
7.989	ChS
4.00899	PL
2.27416	PL
4.134	PL
7.72005	ChS
6.41536	ChT
7.79433	PLN
5.22936	On
2.27833	PLN
1.65622	On
7.43182	ChT
7.36255	ChS
4.15296	ChS
3.84412	ChS
2.4724	PLN
2.57127	PLN
0.865121	PLN
3.41228	PLN
6.856	ChS
5.61356	On
5.71432	PL
7.98971	ChS
6.73037	PLN
7.92417	ChS
3.27059	PL
5.94565	On
2.82982	PLN
0.34244	PLN
2.899	ChS
4.42188	On
4.76746	PLN
5.32337	PLN
3.29865	PLN
2.99354	PLN
2.20488	ChT
2.62854	PLN
2.32266	PL
1.01248	PL
3.02533	PLN
3.57317	PLN
3.78613	PLN
3.29982	On
2.57934	PL
2.36387	PL
1.81898	On
1.29934	On
2.79351	PLN
3.99159	PL
3.45646	PLN
7.33255	PL
7.34351	PL
2.53375	On
1.3793	ChT
3.20844	PLN
3.0177	PLN
4.36103	PLN
1.68281	PL
1.84432	PL
6.24423	PBU
2.54704	PLN
5.92855	ChS
0.426745	PLN
0.869912	PLN
2.81111	PLN
7.75591	ChT
3.22884	PL
4.10992	PLN
2.39702	PL
3.23744	PLN
7.36728	ChT
2.46452	PL
0.953434	PLN

## Sheet: Fig6A
250	PLN
150	ChS
50	PBU
50	ChT
250	ChS
350	PLN
50	ChS
50	PBU
250	ChS
250	PLN
50	PBU
50	ChS
50	PLN
50	PLN
50	PBU
550	ChT
50	PLN
50	ChS
50	PLN
50	ChS
250	ChS
50	ChS
1250	PL
1850	ChS
150	ChT
50	ChS
50	ChT
50	PBU
350	ChS
50	ChS
50	ChS
150	PBU
50	ChS
50	On
150	ChT
50	PLN
50	ChT
50	ChS
50	PLN
50	ChS
350	PLN
50	PBU
50	PL
50	PLN
150	ChS
50	PL
50	PLN
50	PL
50	ChS
50	ChS
50	ChS
50	PBU
50	ChS
50	PBU
50	PBU
50	ChS
250	On
50	ChS
50	PLN
150	PL
50	ChS
50	ChT
250	PLN
150	PLN
50	PL
50	ChS
50	ChT
50	ChT
50	PL
50	PL
50	PL
50	PL
50	PL
50	PLN
50	PL
50	PL
50	PL
50	PL
50	ChT
50	PL
50	PL
50	PL
50	PL
1450	PL
50	PL
1650	PLN
50	PL
50	PL
50	PL
50	PL
50	PLN
150	ChS
250	ChS
50	PL
50	PL
150	PL
50	ChS
50	ChT
450	PLN
250	On
150	PLN
150	On
50	ChT
50	ChS
50	ChS
50	ChS
250	PLN
250	PLN
150	PLN
150	PLN
50	ChS
50	On
50	PL
50	ChS
150	PLN
100	ChS
50	PL
150	On
150	PLN
1250	PLN
50	ChS
50	On
150	PLN
50	PLN
50	PLN
50	PLN
50	ChT
200	PLN
150	PL
150	PL
50	PLN
150	PLN
150	PLN
150	On
50	PL
50	PL
1250	On
150	On
150	PLN
50	PL
50	PLN
50	PL
50	PL
50	On
150	ChT
150	PLN
150	PLN
150	PLN
50	PL
50	PL
50	PBU
150	PLN
50	ChS
50	PLN
150	PLN
250	PLN
150	ChT
50	PL
150	PLN
50	PL
150	PLN
50	ChT
50	PL
150	PLN

## Sheet: Fig6C
250	PLN
150	ChS
50	PBU
50	ChT
250	ChS
350	PLN
50	ChS
50	PBU
50	PBU
250	ChS
250	PLN
50	PBU
50	ChS
850	PLN
50	PLN
50	PLN
50	PBU
550	ChT
50	PLN
50	ChS
50	PLN
50	ChS
250	ChS
50	ChS
1850	ChS
150	ChT
50	ChS
50	ChT
50	PBU
350	ChS
50	ChS
50	ChS
150	PBU
50	ChS
50	On
150	ChT
50	On
50	PLN
50	ChT
50	ChS
50	PLN
50	ChS
350	PLN
50	PBU
50	PL
50	PLN
150	ChS
50	PL
50	PLN
50	PL
50	ChS
50	ChS
50	ChS
50	PBU
50	ChS
50	PBU
50	ChS
50	PBU
50	ChS
250	On
50	ChS
50	PLN
150	PL
50	ChS
50	ChT
250	PLN
150	PLN
50	PL
50	ChS
50	ChT
50	ChT
50	PL
50	PL
50	PL
50	PL
50	PL
50	PLN
50	PL
50	PL
50	PL
50	PL
50	ChT
50	PL
50	PL
50	PL
50	PL
50	PL
50	PL
50	PL
50	PL
50	PL
50	PL
450	ChT
850	ChT
50	PLN
150	ChS
250	ChS
50	PL
50	PL
150	PL
50	ChS
50	ChT
450	PLN
250	On
150	PLN
150	On
50	ChT
50	ChS
850	PL
50	ChS
50	ChS
250	PLN
250	PLN
350	PL
150	PLN
150	PLN
50	ChS
50	On
50	PL
50	PL
150	PLN
100	ChS
50	PL
150	On
150	PLN
50	PLN
50	On
150	PLN
50	PLN
50	PLN
50	PLN
200	PLN
50	ChT
200	PLN
150	PL
150	PL
50	PLN
250	PL
150	PLN
150	PLN
150	On
50	PL
50	PL
50	PLN
1250	On
150	On
50	ChS
150	PLN
50	PL
50	PLN
50	PL
50	PL
50	On
150	ChT
150	PLN
150	PLN
150	PLN
50	PL
50	PL
50	PBU
150	PLN
50	ChS
50	PLN
150	PLN
250	PLN
150	ChT
50	PL
150	PLN
50	PL
150	PLN
250	PLN
50	ChT
50	PL
150	PLN
