# Supplementary material for: Precise spike-timing information in the brainstem is well aligned with the needs of communication and the perception of environmental sounds
Source: PLoS Biol. 2025 Jun 16;23(6):e3003213. doi: 10.1371/journal.pbio.3003213 (PMC12204627; doi:10.1371/journal.pbio.3003213)
Supplement: S2 Data — (XLSX) [file pbio.3003213.s003.xlsx]

## Sheet: Variables
NeuronID	SoundLevel	ModulationDepth	ModulationFreq	Type	SoundLevelRationalised	ModulationFreqRationalised	fModFactor	VS_150Hz	CV	Z_150Hz	NeuralReliability_150Hz	EnvelopeFluctuation_150Hz	CI_150Hz	SAC_peak0_150Hz	SAC_peak1_150Hz	SAC_peak2_150Hz	SAC_peak3_150Hz	SAC_peak4_150Hz	SAC_peak5_150Hz	VS	Z	NeuralReliability	EnvelopeFluctuation	CI	SAC_peak0	SAC_peak1	SAC_peak2	SAC_peak3	SAC_peak4	SAC_peak5	C_prime
88299010	30	1	50	PLN	30	50	1	0.691845	0.569836	7.19008	0.802131	1.79858	3.23683	2.92902	2.51572	0	0	0	0	0.552784	4.13113	0.623892	0.805075	2.12987	1.77588	0	0	0	0	0	3.08536
88299010	30	1	150	PLN	30	150	0.89376	0.691845	0.569836	7.19008	0.802131	1.79858	3.23683	2.92902	2.51572	0	0	0	0	0.691845	7.19008	0.802131	1.79858	3.23683	2.92902	2.51572	0	0	0	0	4.79689
88299010	30	1	250	PLN	30	250	0.726667	0.691845	0.569836	7.19008	0.802131	1.79858	3.23683	2.92902	2.51572	0	0	0	0	0.78432	7.53978	0.851124	2.9452	3.82966	3.68504	3.54181	0	0	0	0	6.12589
88299010	30	1	350	PLN	30	350	0.500088	0.691845	0.569836	7.19008	0.802131	1.79858	3.23683	2.92902	2.51572	0	0	0	0	0.796763	8.57263	0.830121	3.33489	3.75258	3.55118	3.20448	0	0	0	0	5.25193
88299010	30	1	450	PLN	30	450	0.346523	0.691845	0.569836	7.19008	0.802131	1.79858	3.23683	2.92902	2.51572	0	0	0	0	0.789085	6.86798	0.781175	3.17915	3.53428	3.32213	3.26308	0	0	0	0	4.16159
88299010	30	1	550	PLN	30	550	0.232913	0.691845	0.569836	7.19008	0.802131	1.79858	3.23683	2.92902	2.51572	0	0	0	0	0.759864	6.8362	0.69441	2.01963	3.2754	3.18157	3.07353	0	0	0	0	3.23047
88299010	30	1	650	PLN	30	650	0.172767	0.691845	0.569836	7.19008	0.802131	1.79858	3.23683	2.92902	2.51572	0	0	0	0	0.735629	5.00703	0.60295	1.2107	2.39507	0	2.72944	0	0	0	0	1.31965
88299010	30	1	750	PLN	30	750	0.113003	0.691845	0.569836	7.19008	0.802131	1.79858	3.23683	2.92902	2.51572	0	0	0	0	0.653202	3.34249	0.368075	0.951423	2.61905	2.27891	2.17262	0	0	0	0	1.1659
88299010	30	1	850	PLN	30	850	0.0950661	0.691845	0.569836	7.19008	0.802131	1.79858	3.23683	2.92902	2.51572	0	0	0	0	0.576446	2.34521	0.167145	0.739226	2.40876	2.11435	0.615571	0.562043	0.481751	0	0	0.194662
88299010	30	1	950	PLN	30	950	0.0795603	0.691845	0.569836	7.19008	0.802131	1.79858	3.23683	2.92902	2.51572	0	0	0	0	0.484443	2.01241	0.0533266	0.607948	1.79594	1.44456	1.83499	0	0	0	0	0.193994
88299010	30	1	1050	PLN	30	1050	0.0590269	0.691845	0.569836	7.19008	0.802131	1.79858	3.23683	2.92902	2.51572	0	0	0	0	0.408227	2.51341	0.0813162	0.589947	1.79546	1.45881	1.384	0	0	0	0	0.184677
88299010	30	1	1150	PLN	30	1150	0.058603	0.691845	0.569836	7.19008	0.802131	1.79858	3.23683	2.92902	2.51572	0	0	0	0	0.249983	2.55441	0.0543953	0.580765	2.1136	1.60634	0	1.26816	0	0	0	0.0845349
88299010	30	1	1250	PLN	30	1250	0.0498089	0.691845	0.569836	7.19008	0.802131	1.79858	3.23683	2.92902	2.51572	0	0	0	0	0.278994	3.5258	0.221295	0.689615	1.62161	0	0	0	0	0	0	0.157318
88299010	30	1	1350	PLN	30	1350	-0.00277041	0.691845	0.569836	7.19008	0.802131	1.79858	3.23683	2.92902	2.51572	0	0	0	0	0.197286	2.43159	0.17472	0.678649	1.74495	0.688796	0.872475	0.688796	0	0	0	0.0472017
88299010	30	1	1450	PLN	30	1450	0.0335583	0.691845	0.569836	7.19008	0.802131	1.79858	3.23683	2.92902	2.51572	0	0	0	0	0.113142		0.181036	0.600564	1.51172	0	0	0	0	0	0	0.0752087
88299010	30	1	1550	PLN	30	1550	0.0201145	0.691845	0.569836	7.19008	0.802131	1.79858	3.23683	2.92902	2.51572	0	0	0	0	0.165388		-0.0567889	0.548234	0.680685	0	0	0	0	0	0	-0.045712
88299010	30	1	1650	PLN	30	1650	0.0358878	0.691845	0.569836	7.19008	0.802131	1.79858	3.23683	2.92902	2.51572	0	0	0	0	0.0809888		0.130529	0.5767	1.02114	0	0	0	0	0	0	0.132632
88299010	50	1	50	PLN	50	50	1	0.384882	0.569836	9.36679	0.697553	2.01621	2.13741	1.32796	1.22258	0	0	0	0	0.299696	9.34177	0.52541	1.08225	2.01995	0.93555	0.456151	0	0	0	0	2.19898
88299010	50	1	150	PLN	50	150	0.89376	0.384882	0.569836	9.36679	0.697553	2.01621	2.13741	1.32796	1.22258	0	0	0	0	0.384882	9.36679	0.697553	2.01621	2.13741	1.32796	1.22258	0	0	0	0	3.76957
88299010	50	1	250	PLN	50	250	0.726667	0.384882	0.569836	9.36679	0.697553	2.01621	2.13741	1.32796	1.22258	0	0	0	0	0.4869	7.93987	0.787137	2.57402	2.87492	1.715	1.53521	0.192883	0	0	0	3.39638
88299010	50	1	350	PLN	50	350	0.500088	0.384882	0.569836	9.36679	0.697553	2.01621	2.13741	1.32796	1.22258	0	0	0	0	0.565971	9.42128	0.665394	2.88811	2.07614	1.67635	1.60621	0	0	0	0	2.90869
88299010	50	1	450	PLN	50	450	0.346523	0.384882	0.569836	9.36679	0.697553	2.01621	2.13741	1.32796	1.22258	0	0	0	0	0.551369	8.0201	0.663864	2.43347	2.28269	1.55518	1.43613	0	0	0	0	1.89845
88299010	50	1	550	PLN	50	550	0.232913	0.384882	0.569836	9.36679	0.697553	2.01621	2.13741	1.32796	1.22258	0	0	0	0	0.542683	5.14159	0.573454	1.84469	2.21657	1.59712	1.45067	0	0	0	0	1.3987
88299010	50	1	650	PLN	50	650	0.172767	0.384882	0.569836	9.36679	0.697553	2.01621	2.13741	1.32796	1.22258	0	0	0	0	0.496354	5.65252	0.454122	1.28702	2.29207	1.38756	1.22891	0	0	0	0	0.49811
88299010	50	1	750	PLN	50	750	0.113003	0.384882	0.569836	9.36679	0.697553	2.01621	2.13741	1.32796	1.22258	0	0	0	0	0.398316	5.89725	0.291228	1.0001	1.73116	0.789487	0.844181	0	0	0	0	0.125725
88299010	50	1	850	PLN	50	850	0.0950661	0.384882	0.569836	9.36679	0.697553	2.01621	2.13741	1.32796	1.22258	0	0	0	0	0.354982	4.54654	0.140826	0.90658	1.45573	0.875713	0.363933	0.363933	0	0	0	0.286147
88299010	50	1	950	PLN	50	950	0.0795603	0.384882	0.569836	9.36679	0.697553	2.01621	2.13741	1.32796	1.22258	0	0	0	0	0.298183	4.91571	-0.0108073	0.882564	1.77022	0.436142	0.282209	0.384831	0.384831	0.295037	0.218071	0.00190423
88299010	50	1	1050	PLN	50	1050	0.0590269	0.384882	0.569836	9.36679	0.697553	2.01621	2.13741	1.32796	1.22258	0	0	0	0	0.205818	3.87779	-0.00379458	0.819202	0.996386	0	0.207581	0.415161	0.249097	0.235258	0.207581	0.0805612
88299010	50	1	1150	PLN	50	1150	0.058603	0.384882	0.569836	9.36679	0.697553	2.01621	2.13741	1.32796	1.22258	0	0	0	0	0.235284	5.14019	-0.0369235	0.775218	1.14878	0	0	0.650978	0	0	0	0.270032
88299010	50	1	1250	PLN	50	1250	0.0498089	0.384882	0.569836	9.36679	0.697553	2.01621	2.13741	1.32796	1.22258	0	0	0	0	0.0969868		-0.0102857	0.803548	1.28224	0.278221	0.302414	0.266125	0.254028	0	0	0.231196
88299010	50	1	1350	PLN	50	1350	-0.00277041	0.384882	0.569836	9.36679	0.697553	2.01621	2.13741	1.32796	1.22258	0	0	0	0	0.0852945		-0.124012	0.881831	1.14019	0	0	0	0	0	0	0.0432376
88299010	50	1	1450	PLN	50	1450	0.0335583	0.384882	0.569836	9.36679	0.697553	2.01621	2.13741	1.32796	1.22258	0	0	0	0	0.0287907		-0.0981193	0.774251	1.03096	0	0	0	0	0	0	0.288934
88299010	50	1	1550	PLN	50	1550	0.0201145	0.384882	0.569836	9.36679	0.697553	2.01621	2.13741	1.32796	1.22258	0	0	0	0	0.0520616		0.0948999	0.89114	1.02515	0	0	0	0	0	0	0.0483701
88299010	70	1	50	PLN	70	50	1	0.179099	0.569836	5.74988	0.398784	1.34818	1.8107	0.568416	0.4366	0.194187	0	0	0	0.054107		0.430143	1.28891	1.6231	0.454571	0.260621	0.144349	0.138907	0.102541	0	1.10076
88299010	70	1	150	PLN	70	150	0.89376	0.179099	0.569836	5.74988	0.398784	1.34818	1.8107	0.568416	0.4366	0.194187	0	0	0	0.179099	5.74988	0.398784	1.34818	1.8107	0.568416	0.4366	0.194187	0	0	0	0.859688
88299010	70	1	250	PLN	70	250	0.726667	0.179099	0.569836	5.74988	0.398784	1.34818	1.8107	0.568416	0.4366	0.194187	0	0	0	0.31124	6.38527	0.419253	1.55233	1.59489	0.557387	0.552236	0	0	0	0	1.13255
88299010	70	1	350	PLN	70	350	0.500088	0.179099	0.569836	5.74988	0.398784	1.34818	1.8107	0.568416	0.4366	0.194187	0	0	0	0.243773	5.28786	0.301094	1.35587	1.56761	0	0.437866	0	0	0	0	0.445091
88299010	70	1	450	PLN	70	450	0.346523	0.179099	0.569836	5.74988	0.398784	1.34818	1.8107	0.568416	0.4366	0.194187	0	0	0	0.207001	5.42007	0.255945	1.18817	1.23587	0.403227	0.411082	0	0	0	0	0.14345
88299010	70	1	550	PLN	70	550	0.232913	0.179099	0.569836	5.74988	0.398784	1.34818	1.8107	0.568416	0.4366	0.194187	0	0	0	0.116521		0.0632856	1.00526	1.38264	0	0	0	0	0	0	0.31249
88299010	70	1	650	PLN	70	650	0.172767	0.179099	0.569836	5.74988	0.398784	1.34818	1.8107	0.568416	0.4366	0.194187	0	0	0	0.0883049		0.0414886	0.939004	0.946511	0	0	0	0	0	0	0.170295
88299010	70	1	750	PLN	70	750	0.113003	0.179099	0.569836	5.74988	0.398784	1.34818	1.8107	0.568416	0.4366	0.194187	0	0	0	0.0958059		0.00777973	0.879197	1.23253	0	0.421323	0	0	0	0	-0.112371
88299010	70	1	850	PLN	70	850	0.0950661	0.179099	0.569836	5.74988	0.398784	1.34818	1.8107	0.568416	0.4366	0.194187	0	0	0	0.0661983		-0.151885	0.78949	1.25152	0	0	0	0	0	0	0.0452214
88299010	70	1	950	PLN	70	950	0.0795603	0.179099	0.569836	5.74988	0.398784	1.34818	1.8107	0.568416	0.4366	0.194187	0	0	0	0.126083		-0.0360784	0.770499	1.47147	0	0	0	0	0	0	-0.138684
88299010	70	1	1050	PLN	70	1050	0.0590269	0.179099	0.569836	5.74988	0.398784	1.34818	1.8107	0.568416	0.4366	0.194187	0	0	0	0.0612526		0.12913	0.989164	1.58887	0.712251	0	0	0	0	0	0.0113914
88299010	70	1	1150	PLN	70	1150	0.058603	0.179099	0.569836	5.74988	0.398784	1.34818	1.8107	0.568416	0.4366	0.194187	0	0	0	0.0417246		-0.00753005	0.827236	1.39411	0.341953	0.276193	0.512929	0.368257	0	0	0.143533
88299010	70	1	1250	PLN	70	1250	0.0498089	0.179099	0.569836	5.74988	0.398784	1.34818	1.8107	0.568416	0.4366	0.194187	0	0	0	0.0767989		0.0300335	0.962242	1.20784	0	0.32209	0.362352	0.32209	0	0	0.152948
88299010	70	1	1350	PLN	70	1350	-0.00277041	0.179099	0.569836	5.74988	0.398784	1.34818	1.8107	0.568416	0.4366	0.194187	0	0	0	0.0509819		0.00324351	0.802589	1.36321	0	0	0	0	0	0	-0.0124651
88299010	70	1	1450	PLN	70	1450	0.0335583	0.179099	0.569836	5.74988	0.398784	1.34818	1.8107	0.568416	0.4366	0.194187	0	0	0	0.0681751		-0.04279	0.838387	1.11222	0	0	0	0	0	0	-0.0123071
88299010	70	1	1550	PLN	70	1550	0.0201145	0.179099	0.569836	5.74988	0.398784	1.34818	1.8107	0.568416	0.4366	0.194187	0	0	0	0.0309875		0.240722	1.0309	1.75882	1.03819	0	0	0	0	0	0.165126
88299013	30	1	50	ChS	30	50	1	0.760675	0.224757	12.1201	0.859438	2.52094	5.29445	5.02519	4.78729	0	0	0	0	0.554349	11.4482	0.880723	1.65249	3.13281	1.9025	0	1.3732	0.985897	0	0	6.44226
88299013	30	1	150	ChS	30	150	0.89376	0.760675	0.224757	12.1201	0.859438	2.52094	5.29445	5.02519	4.78729	0	0	0	0	0.760675	12.1201	0.859438	2.52094	5.29445	5.02519	4.78729	0	0	0	0	7.88636
88299013	30	1	250	ChS	30	250	0.726667	0.760675	0.224757	12.1201	0.859438	2.52094	5.29445	5.02519	4.78729	0	0	0	0	0.819265	14.0542	0.884418	3.50467	3.39988	3.53351	3.43907	0	0	0	0	7.85959
88299013	30	1	350	ChS	30	350	0.500088	0.760675	0.224757	12.1201	0.859438	2.52094	5.29445	5.02519	4.78729	0	0	0	0	0.632287	8.01164	0.601194	2.48831	2.70471	2.12332	2.05697	0	0	0	0	3.01703
88299013	30	1	450	ChS	30	450	0.346523	0.760675	0.224757	12.1201	0.859438	2.52094	5.29445	5.02519	4.78729	0	0	0	0	0.470334	8.39436	0.364062	1.7222	1.85121	1.22821	1.20151	0	0	0	0	3.2639
88299013	30	1	550	ChS	30	550	0.232913	0.760675	0.224757	12.1201	0.859438	2.52094	5.29445	5.02519	4.78729	0	0	0	0	0.412711	5.77745	0.327945	1.09002	1.91633	1.04271	0.98165	0	0	0	0	0.661289
88299013	30	1	650	ChS	30	650	0.172767	0.760675	0.224757	12.1201	0.859438	2.52094	5.29445	5.02519	4.78729	0	0	0	0	0.359427	6.34684	0.0822173	0.909519	1.58791	0.527688	0	0	0	0	0	0.801418
88299013	30	1	750	ChS	30	750	0.113003	0.760675	0.224757	12.1201	0.859438	2.52094	5.29445	5.02519	4.78729	0	0	0	0	0.311194	3.08651	0.0116744	0.701348	1.22975	0.759549	0.940394	0	0	0	0	-0.393017
88299013	30	1		ChS	30		0.0950661	0.760675	0.224757	12.1201	0.859438	2.52094	5.29445	5.02519	4.78729	0	0	0	0												1.49461
88299013	50	1	50	ChS	50	50	1	0.445507	0.224757	11.8394	0.839628	3.1777	2.96657	2.16713	2.01813	0.63993	0.590762	0	0	0.309992	14.3622	0.645348	1.65312	2.14987	0.581467	0	0.26979	0.180082	0.157544	0.147832	6.13672
88299013	50	1	150	ChS	50	150	0.89376	0.445507	0.224757	11.8394	0.839628	3.1777	2.96657	2.16713	2.01813	0.63993	0.590762	0	0	0.445507	11.8394	0.839628	3.1777	2.96657	2.16713	2.01813	0.63993	0.590762	0	0	7.51539
88299013	50	1	250	ChS	50	250	0.726667	0.445507	0.224757	11.8394	0.839628	3.1777	2.96657	2.16713	2.01813	0.63993	0.590762	0	0	0.718719	12.6038	0.871896	3.64373	3.35413	3.15819	2.96865	0	0	0	0	7.295
88299013	50	1	350	ChS	50	350	0.500088	0.445507	0.224757	11.8394	0.839628	3.1777	2.96657	2.16713	2.01813	0.63993	0.590762	0	0	0.714305	5.98948	0.781177	2.71129	3.06874	2.88637	2.64113	0	0	0	0	3.94599
88299013	50	1	450	ChS	50	450	0.346523	0.445507	0.224757	11.8394	0.839628	3.1777	2.96657	2.16713	2.01813	0.63993	0.590762	0	0	0.541483	12.0327	0.717444	2.92377	1.77174	1.50051	1.447	0	0	0	0	5.14373
88299013	50	1	550	ChS	50	550	0.232913	0.445507	0.224757	11.8394	0.839628	3.1777	2.96657	2.16713	2.01813	0.63993	0.590762	0	0	0.48386	6.49325	0.478743	1.43343	1.93798	1.16335	1.15209	0	0	0	0	-0.399386
88299013	50	1	650	ChS	50	650	0.172767	0.445507	0.224757	11.8394	0.839628	3.1777	2.96657	2.16713	2.01813	0.63993	0.590762	0	0	0.393591	11.7495	0.423913	1.30551	1.62439	0.913718	0.732878	0	0	0	0	3.92653
88299013	50	1	750	ChS	50	750	0.113003	0.445507	0.224757	11.8394	0.839628	3.1777	2.96657	2.16713	2.01813	0.63993	0.590762	0	0	0.287819	0.570711	-0.0163591	0.54771	1.62591	0	0	0	0	0	0	-1.27298
88299013	50	1		ChS	50		0.0950661	0.445507	0.224757	11.8394	0.839628	3.1777	2.96657	2.16713	2.01813	0.63993	0.590762	0	0												1.51072
88299013	70	1	50	ChS	70	50	1	0.187164	0.224757	14.0904	0.57187	2.29582	1.60575	0.661529	0.70409	0.227778	0.195464	0	0	0.123682	14.4536	0.553035	1.75794	1.81443	0.346071	0	0.0839274	0	0	0	4.20481
88299013	70	1	150	ChS	70	150	0.89376	0.187164	0.224757	14.0904	0.57187	2.29582	1.60575	0.661529	0.70409	0.227778	0.195464	0	0	0.187164	14.0904	0.57187	2.29582	1.60575	0.661529	0.70409	0.227778	0.195464	0	0	4.1445
88299013	70	1	250	ChS	70	250	0.726667	0.187164	0.224757	14.0904	0.57187	2.29582	1.60575	0.661529	0.70409	0.227778	0.195464	0	0	0.360459	12.9788	0.642337	2.39726	1.66256	0.893598	0.883027	0.247604	0	0	0	3.87844
88299013	70	1	350	ChS	70	350	0.500088	0.187164	0.224757	14.0904	0.57187	2.29582	1.60575	0.661529	0.70409	0.227778	0.195464	0	0	0.556925	4.20626	0.551772	2.06998	1.95186	1.82986	1.50695	0	0	0	0	0.0383529
88299013	70	1	450	ChS	70	450	0.346523	0.187164	0.224757	14.0904	0.57187	2.29582	1.60575	0.661529	0.70409	0.227778	0.195464	0	0	0.393481	9.90178	0.474216	2.30068	1.85788	0.991738	0.917092	0	0	0	0	2.45032
88299013	70	1	550	ChS	70	550	0.232913	0.187164	0.224757	14.0904	0.57187	2.29582	1.60575	0.661529	0.70409	0.227778	0.195464	0	0	0.248636	4.8349	0.0428453	0.977943	1.56641	0.587402	0	0	0	0	0	0.186235
88299013	70	1	650	ChS	70	650	0.172767	0.187164	0.224757	14.0904	0.57187	2.29582	1.60575	0.661529	0.70409	0.227778	0.195464	0	0	0.147548	8.07619	-0.0175659	1.05657	1.239	0	0	0	0	0	0	1.35428
88299013	70	1		ChS	70		0.113003	0.187164	0.224757	14.0904	0.57187	2.29582	1.60575	0.661529	0.70409	0.227778	0.195464	0	0												3.57187
88299014	30	1	50	PBU	30	50	1	0.663148	0.236678	3.61307	0.623943	1.43783	3.06862	3.35905	3.24397	0	0	0	0	0.269265	5.49744	0.845842	1.11583	7.83839	6.01051	0	1.59671	0	0	0	3.12
88299014	30	1	150	PBU	30	150	0.89376	0.663148	0.236678	3.61307	0.623943	1.43783	3.06862	3.35905	3.24397	0	0	0	0	0.663148	3.61307	0.623943	1.43783	3.06862	3.35905	3.24397	0	0	0	0	1.64842
88299014	30	1	250	PBU	30	250	0.726667	0.663148	0.236678	3.61307	0.623943	1.43783	3.06862	3.35905	3.24397	0	0	0	0	0.839508	7.33067	0.72141	1.7654	3.12813	0.624686	4.27417	0	0	0	0	1.70464
88299014	30	1	350	PBU	30	350	0.500088	0.663148	0.236678	3.61307	0.623943	1.43783	3.06862	3.35905	3.24397	0	0	0	0	0.808277	8.40261	0.760234	1.87295	4.80999	4.01397	3.70064	0	0	0	0	1.73504
88299014	30	1	450	PBU	30	450	0.346523	0.663148	0.236678	3.61307	0.623943	1.43783	3.06862	3.35905	3.24397	0	0	0	0	0.754303	5.45723	0.452119	1.50554	2.29071	2.62044	3.10634	0	0	0	0	0.780414
88299014	30	1	550	PBU	30	550	0.232913	0.663148	0.236678	3.61307	0.623943	1.43783	3.06862	3.35905	3.24397	0	0	0	0	0.533368	6.09484	0.280504	1.04331	2.10411	1.3516	1.54155	0	0	0	0	0.753002
88299014	30	1	650	PBU	30	650	0.172767	0.663148	0.236678	3.61307	0.623943	1.43783	3.06862	3.35905	3.24397	0	0	0	0	0.313292	5.31831	0.0698073	0.693322	1.04783	0.839805	0	0	0	0	0	0.248257
88299014	30	1	750	PBU	30	750	0.113003	0.663148	0.236678	3.61307	0.623943	1.43783	3.06862	3.35905	3.24397	0	0	0	0	0.25119	6.63606	0.139329	0.688787	1.61288	0	0	0	0	0	0	0.0662252
88299014	30	1	850	PBU	30	850	0.0950661	0.663148	0.236678	3.61307	0.623943	1.43783	3.06862	3.35905	3.24397	0	0	0	0	0.0343424		0.0584969	0.73227	0.935161	0	0	0.642923	0.613699	0	0	0.0941956
88299014	30	1	950	PBU	30	950	0.0795603	0.663148	0.236678	3.61307	0.623943	1.43783	3.06862	3.35905	3.24397	0	0	0	0	0.0529612		-0.0888167	0.662581	1.45679	0	0	0	0	0	0	0.0729485
88299014	30	1	1050	PBU	30	1050	0.0590269	0.663148	0.236678	3.61307	0.623943	1.43783	3.06862	3.35905	3.24397	0	0	0	0	0.0807975		-0.111678	0.771449	1.54093	0	0	0.955375	0	0	0	0.368044
88299014	55	1	50	PBU	50	50	1	0.613483	0.236678	10.3849	0.836878	1.7945	6.3012	5.65139	5.25018	1.37346	0	0	0	0.31836	4.34869	0.653601	0.891779	3.85344	3.48644	0	0.746731	0.633744	0	0	2.49891
88299014	55	1	150	PBU	50	150	0.89376	0.613483	0.236678	10.3849	0.836878	1.7945	6.3012	5.65139	5.25018	1.37346	0	0	0	0.613483	10.3849	0.836878	1.7945	6.3012	5.65139	5.25018	1.37346	0	0	0	3.41433
88299014	55	1	250	PBU	50	250	0.726667	0.613483	0.236678	10.3849	0.836878	1.7945	6.3012	5.65139	5.25018	1.37346	0	0	0	0.767915	5.0258	0.763802	1.77127	3.56927	3.61981	3.63148	0	0	0	0	2.58238
88299014	55	1	350	PBU	50	350	0.500088	0.613483	0.236678	10.3849	0.836878	1.7945	6.3012	5.65139	5.25018	1.37346	0	0	0	0.693357	5.93499	0.57798	1.57016	1.64584	0.748109	2.48746	0	0	0	0	0.993056
88299014	55	1	450	PBU	50	450	0.346523	0.613483	0.236678	10.3849	0.836878	1.7945	6.3012	5.65139	5.25018	1.37346	0	0	0	0.481748	3.95793	0.180479	0.903131	2.2583	1.35007	1.75509	0	0	0	0	0.2211
88299014	55	1	550	PBU	50	550	0.232913	0.613483	0.236678	10.3849	0.836878	1.7945	6.3012	5.65139	5.25018	1.37346	0	0	0	0.185767	4.39403	0.262146	0.715989	1.57099	0	0	0	0	0	0	0.113379
88299014	55	1	650	PBU	50	650	0.172767	0.613483	0.236678	10.3849	0.836878	1.7945	6.3012	5.65139	5.25018	1.37346	0	0	0	0.0226373		0.0834067	0.626999	1.41555	0	0	0	0	0	0	0.125466
88299014	55	1	750	PBU	50	750	0.113003	0.613483	0.236678	10.3849	0.836878	1.7945	6.3012	5.65139	5.25018	1.37346	0	0	0	0.154355		0.0722113	0.622388	1.01979	0	0	0.451951	0.440363	0	0	0.159436
88299014	55	1	850	PBU	50	850	0.0950661	0.613483	0.236678	10.3849	0.836878	1.7945	6.3012	5.65139	5.25018	1.37346	0	0	0	0.0622016		0.156577	0.747278	1.49622	0	0	0	0	0	0	0.105864
88299014	55	1	950	PBU	50	950	0.0795603	0.613483	0.236678	10.3849	0.836878	1.7945	6.3012	5.65139	5.25018	1.37346	0	0	0	0.0718971		-0.00059147	0.717596	1.34406	0	0	0	0	0	0	0.375735
88299015	30	1	50	ChT	30	50	1	0.704745	0.435614	3.97032	0.506052	1.00631	4.47124	3.57124	2.52329	0	0	0	0	0.739878	5.96725	0.753808	0.709488	3.54456	3.14492	1.69101	0	0	0	0	5.92561
88299015	30	1	150	ChT	30	150	0.89376	0.704745	0.435614	3.97032	0.506052	1.00631	4.47124	3.57124	2.52329	0	0	0	0	0.704745	3.97032	0.506052	1.00631	4.47124	3.57124	2.52329	0	0	0	0	2.78923
88299015	30	1	250	ChT	30	250	0.726667	0.704745	0.435614	3.97032	0.506052	1.00631	4.47124	3.57124	2.52329	0	0	0	0	0.740982	3.21127	0.566833	1.0472	3.42403	3.42403	3.29722	0	0	0	0	1.74868
88299015	30	1	350	ChT	30	350	0.500088	0.704745	0.435614	3.97032	0.506052	1.00631	4.47124	3.57124	2.52329	0	0	0	0	0.655567	1.91475	0.379809	0.716214	2.54753	3.00245	1.6377	0	0	0	0	0.886921
88299015	30	1	450	ChT	30	450	0.346523	0.704745	0.435614	3.97032	0.506052	1.00631	4.47124	3.57124	2.52329	0	0	0	0	0.640429	1.08647	0.29452	0.34591	5.50964	0	0	0	0	0	0	0.614219
88299015	30	1		ChT	30		0.232913	0.704745	0.435614	3.97032	0.506052	1.00631	4.47124	3.57124	2.52329	0	0	0	0												1.41225
88299015	30	1		ChT	30		0.172767	0.704745	0.435614	3.97032	0.506052	1.00631	4.47124	3.57124	2.52329	0	0	0	0												0.736132
88299015	30	1		ChT	30		0.113003	0.704745	0.435614	3.97032	0.506052	1.00631	4.47124	3.57124	2.52329	0	0	0	0												0.761598
88299015	30	1	850	ChT	30	850	0.0950661	0.704745	0.435614	3.97032	0.506052	1.00631	4.47124	3.57124	2.52329	0	0	0	0	0.111603		0.195524	0.282717	1.54093	0	0	0	0	0	0	0.546033
88299015	30	1	950	ChT	30	950	0.0795603	0.704745	0.435614	3.97032	0.506052	1.00631	4.47124	3.57124	2.52329	0	0	0	0	0.129917		0.223174	0.350666	1.91307	0	0	0	0	0	0	0.211721
88299015	30	1	1050	ChT	30	1050	0.0590269	0.704745	0.435614	3.97032	0.506052	1.00631	4.47124	3.57124	2.52329	0	0	0	0	0.0465758		0.0643598	0.336787	0	0	0	0	0	0	0	0.297696
88299015	30	1	1150	ChT	30	1150	0.058603	0.704745	0.435614	3.97032	0.506052	1.00631	4.47124	3.57124	2.52329	0	0	0	0	0.13221		0.0797483	0.34763	2.36206	0	0	0	0	0	0	0.433231
88299015	30	1	1250	ChT	30	1250	0.0498089	0.704745	0.435614	3.97032	0.506052	1.00631	4.47124	3.57124	2.52329	0	0	0	0	0.120523		0.192062	0.432146	1.40552	0	0	0	0	0	0	0.670678
88299015	30	1	1350	ChT	30	1350	-0.00277041	0.704745	0.435614	3.97032	0.506052	1.00631	4.47124	3.57124	2.52329	0	0	0	0	0.147502		0.0487222	0.414178	0.514403	0	0	0	0	0	0	0.422891
88299015	50	1	50	ChT	50	50	1	0.426817	0.435614	5.60679	0.491908	1.14999	2.14517	1.09285	1.10376	0	0	0	0	0.420983	5.9392	0.613257	0.90217	2.00408	1.44365	0.906525	0	0	0	0	3.34237
88299015	50	1	150	ChT	50	150	0.89376	0.426817	0.435614	5.60679	0.491908	1.14999	2.14517	1.09285	1.10376	0	0	0	0	0.426817	5.60679	0.491908	1.14999	2.14517	1.09285	1.10376	0	0	0	0	2.41932
88299015	50	1	250	ChT	50	250	0.726667	0.426817	0.435614	5.60679	0.491908	1.14999	2.14517	1.09285	1.10376	0	0	0	0	0.61402	4.3952	0.62847	1.65223	2.66856	2.53964	2.46874	0	0	0	0	2.62698
88299015	50	1	350	ChT	50	350	0.500088	0.426817	0.435614	5.60679	0.491908	1.14999	2.14517	1.09285	1.10376	0	0	0	0	0.679815	5.76986	0.683582	1.71393	2.41597	2.57492	2.32061	0	0	0	0	2.1179
88299015	50	1	450	ChT	50	450	0.346523	0.426817	0.435614	5.60679	0.491908	1.14999	2.14517	1.09285	1.10376	0	0	0	0	0.696895	4.18767	0.502038	1.41861	1.76407	0.617425	2.72549	0	0	0	0	1.11192
88299015	50	1	550	ChT	50	550	0.232913	0.426817	0.435614	5.60679	0.491908	1.14999	2.14517	1.09285	1.10376	0	0	0	0	0.588085	4.57062	0.214159	0.837203	2.68283	1.99754	2.28915	0	0	0	0	0.347322
88299015	50	1	650	ChT	50	650	0.172767	0.426817	0.435614	5.60679	0.491908	1.14999	2.14517	1.09285	1.10376	0	0	0	0	0.511785	3.45092	0.228235	0.651646	1.67181	1.52713	1.28601	0	0	0	0	0.173124
88299015	50	1	750	ChT	50	750	0.113003	0.426817	0.435614	5.60679	0.491908	1.14999	2.14517	1.09285	1.10376	0	0	0	0	0.264487	2.66997	0.224258	0.553046	1.91917	0	0	0	0	0	0	0.182546
88299015	50	1	850	ChT	50	850	0.0950661	0.426817	0.435614	5.60679	0.491908	1.14999	2.14517	1.09285	1.10376	0	0	0	0	0.127752		0.115771	0.62278	1.2579	0	0	0	0	0	0	0.180198
88299015	50	1	950	ChT	50	950	0.0795603	0.426817	0.435614	5.60679	0.491908	1.14999	2.14517	1.09285	1.10376	0	0	0	0	0.307442	3.1868	0.233518	0.644484	1.19697	0.864481	1.19697	1.46297	0	0	0	0.0982384
88299015	50	1	1050	ChT	50	1050	0.0590269	0.426817	0.435614	5.60679	0.491908	1.14999	2.14517	1.09285	1.10376	0	0	0	0	0.18142		0.0864255	0.589385	1.59423	0	0	0	0	0	0	0.101775
88299015	50	1	1150	ChT	50	1150	0.058603	0.426817	0.435614	5.60679	0.491908	1.14999	2.14517	1.09285	1.10376	0	0	0	0	0.229731	2.97449	0.063072	0.603755	1.47684	0.430746	0.861492	0.861492	0.492281	0.430746	0.369211	-0.0214301
88299015	50	1	1250	ChT	50	1250	0.0498089	0.426817	0.435614	5.60679	0.491908	1.14999	2.14517	1.09285	1.10376	0	0	0	0	0.113637		0.106982	0.630203	0.935888	0	0.467944	0.74871	0.655122	0.514738	0	0.0458136
88299015	70	1	50	ChT	70	50	1	0.304809	0.435614	2.9576	0.468535	1.07053		1.57415	1.49112	0.553548	0	0	0	0.156193		0.370131	0.692031	1.46943	1.15026	0	0	0	0	0	1.03682
88299015	70	1	150	ChT	70	150	0.89376	0.304809	0.435614	2.9576	0.468535	1.07053		1.57415	1.49112	0.553548	0	0	0	0.304809	2.9576	0.468535	1.07053	1.77135	1.57415	1.49112	0.553548	0	0	0	1.07317
88299015	70	1	250	ChT	70	250	0.726667	0.304809	0.435614	2.9576	0.468535	1.07053		1.57415	1.49112	0.553548	0	0	0	0.173203		0.415591	0.90389	2.19298	1.45558	1.17344	1.10932	0	0	0	0.500505
88299015	70	1	350	ChT	70	350	0.500088	0.304809	0.435614	2.9576	0.468535	1.07053		1.57415	1.49112	0.553548	0	0	0	0.313664	3.05833	0.377313	0.82149	3.3341	1.30982	1.80597	0	0	0	0	0.412118
88299015	70	1	450	ChT	70	450	0.346523	0.304809	0.435614	2.9576	0.468535	1.07053		1.57415	1.49112	0.553548	0	0	0	0.503752	2.53524	0.375453	0.819239	3.20202	1.65322	0	1.39218	0	0	0	0.462455
88299015	70	1	550	ChT	70	550	0.232913	0.304809	0.435614	2.9576	0.468535	1.07053		1.57415	1.49112	0.553548	0	0	0	0.297681	4.43317	0.195365	0.614683	1.50046	0	0	0	0	0	0	0.116104
88299015	70	1	650	ChT	70	650	0.172767	0.304809	0.435614	2.9576	0.468535	1.07053		1.57415	1.49112	0.553548	0	0	0	0.162678		0.140151	0.559996	1.63383	0.319107	0	0.612685	0.612685	0.331871	0	0.0221451
88299015	70	1	750	ChT	70	750	0.113003	0.304809	0.435614	2.9576	0.468535	1.07053		1.57415	1.49112	0.553548	0	0	0	0.149464		0.205516	0.636305	2.08209	0	0	0	0	0	0	0.000566871
88299015	70	1	850	ChT	70	850	0.0950661	0.304809	0.435614	2.9576	0.468535	1.07053		1.57415	1.49112	0.553548	0	0	0	0.164894		-0.0520858	0.563829	1.88206	0.885677	0.276774	0.774967	0.553548	0.498193	0.442838	-0.177281
88299015	70	1	950	ChT	70	950	0.0795603	0.304809	0.435614	2.9576	0.468535	1.07053		1.57415	1.49112	0.553548	0	0	0	0.114143		0.096346	0.69982	2.06266	1.08289	0	0.876628	0.773496	0.464097	0.464097	0.05284
88299015	70	1	1050	ChT	70	1050	0.0590269	0.304809	0.435614	2.9576	0.468535	1.07053		1.57415	1.49112	0.553548	0	0	0	0.164392		0.133855	0.60535	1.58636	0	0	0	0	0	0	0.215676
88299015	70	1	1150	ChT	70	1150	0.058603	0.304809	0.435614	2.9576	0.468535	1.07053		1.57415	1.49112	0.553548	0	0	0	0.13257		0.230436	0.583478	0.680272	0	0	0	0	0	0	0.0812566
88299015	70	1	1250	ChT	70	1250	0.0498089	0.304809	0.435614	2.9576	0.468535	1.07053		1.57415	1.49112	0.553548	0	0	0	0.10618		0.148433	0.66075	0.861492	0	0	0	0	0	0	-0.0443706
88299021	30	1	50	ChS	30	50	1	0.724736	0.217769	16.3553	0.938627	3.12931	4.69907	3.75	3.48922	1.43265	1.41674	0	0	0.625417	16.3417	0.902955	1.62016	3.23467	1.20211	0.649875	0.397141	0	0	0	6.4952
88299021	30	1	150	ChS	30	150	0.89376	0.724736	0.217769	16.3553	0.938627	3.12931	4.69907	3.75	3.48922	1.43265	1.41674	0	0	0.724736	16.3553	0.938627	3.12931	4.69907	3.75	3.48922	1.43265	1.41674	0	0	7.21372
88299021	30	1	250	ChS	30	250	0.726667	0.724736	0.217769	16.3553	0.938627	3.12931	4.69907	3.75	3.48922	1.43265	1.41674	0	0	0.653168	11.3352	0.934305	4.06731	4.57245	4.35939	4.11545	0.692107	0	0	0	7.75716
88299021	30	1	350	ChS	30	350	0.500088	0.724736	0.217769	16.3553	0.938627	3.12931	4.69907	3.75	3.48922	1.43265	1.41674	0	0	0.820838	15.5981	0.963045	5.24472	4.45156	4.19294	4.05198	0	0	0	0	6.9085
88299021	30	1	450	ChS	30	450	0.346523	0.724736	0.217769	16.3553	0.938627	3.12931	4.69907	3.75	3.48922	1.43265	1.41674	0	0	0.72778	17.0731	0.929424	4.76984	3.35755	3.19877	3.0357	0	0	0	0	5.60585
88299021	30	1	550	ChS	30	550	0.232913	0.724736	0.217769	16.3553	0.938627	3.12931	4.69907	3.75	3.48922	1.43265	1.41674	0	0	0.625962	18.4219	0.782824	3.00907	2.70551	2.15462	1.97485	0	0	0	0	2.21645
88299021	30	1	650	ChS	30	650	0.172767	0.724736	0.217769	16.3553	0.938627	3.12931	4.69907	3.75	3.48922	1.43265	1.41674	0	0	0.521468	13.4022	0.633606	1.85658	2.14022	1.38366	0	0	0	0	0	1.38874
88299021	30	1	750	ChS	30	750	0.113003	0.724736	0.217769	16.3553	0.938627	3.12931	4.69907	3.75	3.48922	1.43265	1.41674	0	0	0.42231	13.5983	0.459462	1.30497	1.68518	0.915127	0.848554	0	0	0	0	0.668766
88299021	30	1	850	ChS	30	850	0.0950661	0.724736	0.217769	16.3553	0.938627	3.12931	4.69907	3.75	3.48922	1.43265	1.41674	0	0	0.39016	14.0331	0.449781	1.37946	1.76629	0.868489	0.776876	0	0	0	0	0.539805
88299021	30	1	950	ChS	30	950	0.0795603	0.724736	0.217769	16.3553	0.938627	3.12931	4.69907	3.75	3.48922	1.43265	1.41674	0	0	0.326715	16.6217	0.125649	1.1258	1.54257	0.705724	0.62474	0	0	0	0	0.559617
88299021	30	1	1050	ChS	30	1050	0.0590269	0.724736	0.217769	16.3553	0.938627	3.12931	4.69907	3.75	3.48922	1.43265	1.41674	0	0	0.249558	14.6839	0.35073	1.35276	1.455	0	0	0	0	0	0	0.692941
88299021	30	1	1150	ChS	30	1150	0.058603	0.724736	0.217769	16.3553	0.938627	3.12931	4.69907	3.75	3.48922	1.43265	1.41674	0	0	0.202796	13.1509	0.148717	1.25001	1.36861	0.388809	0	0	0	0	0	0.417328
88299021	30	1	1250	ChS	30	1250	0.0498089	0.724736	0.217769	16.3553	0.938627	3.12931	4.69907	3.75	3.48922	1.43265	1.41674	0	0	0.180929	15.93	0.0356579	1.18782	1.2894	0.328071	0	0	0	0	0	0.605829
88299021	30	1	1350	ChS	30	1350	-0.00277041	0.724736	0.217769	16.3553	0.938627	3.12931	4.69907	3.75	3.48922	1.43265	1.41674	0	0	0.134402	14.9707	-0.109774	1.11294	1.28718	0	0	0.353786	0.21453	0	0	0.480394
88299021	30	1	1450	ChS	30	1450	0.0335583	0.724736	0.217769	16.3553	0.938627	3.12931	4.69907	3.75	3.48922	1.43265	1.41674	0	0	0.115014	17.2945	0.0184632	1.13753	1.14155	0	0	0	0	0	0	0.431239
88299021	30	1	1550	ChS	30	1550	0.0201145	0.724736	0.217769	16.3553	0.938627	3.12931	4.69907	3.75	3.48922	1.43265	1.41674	0	0	0.107437	15.7206	0.140971	1.11785	1.25942	0.0996374	0	0.223188	0.163405	0.147463	0	0.487037
88299021	30	1	1650	ChS	30	1650	0.0358878	0.724736	0.217769	16.3553	0.938627	3.12931	4.69907	3.75	3.48922	1.43265	1.41674	0	0	0.11623	16.0796	-0.195518	0.952347	1.18258	0	0	0	0	0	0	0.360493
88299021	30	1	1750	ChS	30	1750	0.049697	0.724736	0.217769	16.3553	0.938627	3.12931	4.69907	3.75	3.48922	1.43265	1.41674	0	0	0.0762427		0.241625	1.32036	1.28244	0	0	0	0	0	0	0.636552
88299021	50	1	50	ChS	50	50	1	0.470693	0.217769	18.6291	0.914227	3.3084	3.41878	2.67368	2.54221	1.17751	1.15471	0.486983	0	0.324581	18.6611	0.812512	1.81691	2.42581	1.02023	0.372273	0.281504	0.174929	0.0900295	0.0873952	7.29688
88299021	50	1	150	ChS	50	150	0.89376	0.470693	0.217769	18.6291	0.914227	3.3084	3.41878	2.67368	2.54221	1.17751	1.15471	0.486983	0	0.470693	18.6291	0.914227	3.3084	3.41878	2.67368	2.54221	1.17751	1.15471	0.486983	0	7.53687
88299021	50	1	250	ChS	50	250	0.726667	0.470693	0.217769	18.6291	0.914227	3.3084	3.41878	2.67368	2.54221	1.17751	1.15471	0.486983	0	0.453351	14.99	0.906403	4.131	3.31233	2.65816	2.45499	0.468023	0.361654	0	0	7.00826
88299021	50	1	350	ChS	50	350	0.500088	0.470693	0.217769	18.6291	0.914227	3.3084	3.41878	2.67368	2.54221	1.17751	1.15471	0.486983	0	0.672591	14.3839	0.910946	4.68755	3.11717	2.57091	2.51336	0	0	0	0	7.80535
88299021	50	1	450	ChS	50	450	0.346523	0.470693	0.217769	18.6291	0.914227	3.3084	3.41878	2.67368	2.54221	1.17751	1.15471	0.486983	0	0.657883	14.8514	0.89478	4.62556	2.95583	2.68782	2.50502	0	0	0	0	5.31163
88299021	50	1	550	ChS	50	550	0.232913	0.470693	0.217769	18.6291	0.914227	3.3084	3.41878	2.67368	2.54221	1.17751	1.15471	0.486983	0	0.604496	14.3382	0.787648	3.228	2.55831	2.08089	1.91798	0	0	0	0	2.68551
88299021	50	1	650	ChS	50	650	0.172767	0.470693	0.217769	18.6291	0.914227	3.3084	3.41878	2.67368	2.54221	1.17751	1.15471	0.486983	0	0.558223	12.4072	0.702665	1.95142	2.17231	1.65295	1.51145	0	0	0	0	1.52428
88299021	50	1	750	ChS	50	750	0.113003	0.470693	0.217769	18.6291	0.914227	3.3084	3.41878	2.67368	2.54221	1.17751	1.15471	0.486983	0	0.487531	13.8404	0.497937	1.30812	1.92708	1.23861	1.23617	0	0	0	0	1.1523
88299021	50	1	850	ChS	50	850	0.0950661	0.470693	0.217769	18.6291	0.914227	3.3084	3.41878	2.67368	2.54221	1.17751	1.15471	0.486983	0	0.501795	13.6498	0.437729	1.14548	1.8311	1.28039	1.37332	0	0	0	0	0.558704
88299021	50	1	950	ChS	50	950	0.0795603	0.470693	0.217769	18.6291	0.914227	3.3084	3.41878	2.67368	2.54221	1.17751	1.15471	0.486983	0	0.408899	16.2221	0.344209	1.2963	1.67965	1.00504	0.850152	0	0	0	0	0.750806
88299021	50	1	1050	ChS	50	1050	0.0590269	0.470693	0.217769	18.6291	0.914227	3.3084	3.41878	2.67368	2.54221	1.17751	1.15471	0.486983	0	0.440779	13.6094	0.244929	1.27799	1.62197	1.00674	0.936826	0	0	0	0	0.814384
88299021	50	1	1150	ChS	50	1150	0.058603	0.470693	0.217769	18.6291	0.914227	3.3084	3.41878	2.67368	2.54221	1.17751	1.15471	0.486983	0	0.323941	10.9672	0.194751	1.10728	1.52588	0.536883	0.678168	0	0	0	0	0.727089
88299021	50	1	1250	ChS	50	1250	0.0498089	0.470693	0.217769	18.6291	0.914227	3.3084	3.41878	2.67368	2.54221	1.17751	1.15471	0.486983	0	0.264126	15.6752	0.274374	1.08373	1.51093	0.505988	0.509501	0	0	0	0	-0.184282
88299021	50	1	1350	ChS	50	1350	-0.00277041	0.470693	0.217769	18.6291	0.914227	3.3084	3.41878	2.67368	2.54221	1.17751	1.15471	0.486983	0	0.251275	14.2462	0.0949795	1.04672	1.47251	0.461832	0.425019	0	0	0	0	0.661166
88299021	50	1	1450	ChS	50	1450	0.0335583	0.470693	0.217769	18.6291	0.914227	3.3084	3.41878	2.67368	2.54221	1.17751	1.15471	0.486983	0	0.189857	14.7618	0.0558478	1.10731	1.38821	0	0.393089	0.31518	0	0	0	-0.14621
88299021	50	1	1550	ChS	50	1550	0.0201145	0.470693	0.217769	18.6291	0.914227	3.3084	3.41878	2.67368	2.54221	1.17751	1.15471	0.486983	0	0.15647	12.8704	0.0741224	1.0048	1.24277	0	0	0	0	0	0	0.381622
88299021	50	1	1650	ChS	50	1650	0.0358878	0.470693	0.217769	18.6291	0.914227	3.3084	3.41878	2.67368	2.54221	1.17751	1.15471	0.486983	0	0.135255	16.7821	0.179703	1.22674	1.2253	0	0	0	0	0	0	0.22731
88299021	50	1	1750	ChS	50	1750	0.049697	0.470693	0.217769	18.6291	0.914227	3.3084	3.41878	2.67368	2.54221	1.17751	1.15471	0.486983	0	0.0644676		0.0330642	1.05029	1.26169	0	0	0	0	0	0	0.276423
88299021	70	1	50	ChS	70	50	1	0.232988	0.217769	15.1269	0.694393	2.56618	2.03345	0.860937	0.796777	0.304813	0.232248	0.100443	0	0.145038	20.6821	0.730639	1.89955	1.73802	0.560633	0.23587	0.203802	0.167412	0.148038	0.113258	3.81876
88299021	70	1	150	ChS	70	150	0.89376	0.232988	0.217769	15.1269	0.694393	2.56618	2.03345	0.860937	0.796777	0.304813	0.232248	0.100443	0	0.232988	15.1269	0.694393	2.56618	2.03345	0.860937	0.796777	0.304813	0.232248	0.100443	0	3.77456
88299021	70	1	250	ChS	70	250	0.726667	0.232988	0.217769	15.1269	0.694393	2.56618	2.03345	0.860937	0.796777	0.304813	0.232248	0.100443	0	0.306246	13.7789	0.629751	2.90632	1.76944	0.918772	0.897005	0.311056	0	0	0	3.41377
88299021	70	1	350	ChS	70	350	0.500088	0.232988	0.217769	15.1269	0.694393	2.56618	2.03345	0.860937	0.796777	0.304813	0.232248	0.100443	0	0.386721	13.681	0.657628	2.93609	1.90757	0.977209	0.917807	0.213346	0	0	0	2.50026
88299021	70	1	450	ChS	70	450	0.346523	0.232988	0.217769	15.1269	0.694393	2.56618	2.03345	0.860937	0.796777	0.304813	0.232248	0.100443	0	0.428028	16.0773	0.70557	3.04929	1.86765	1.05645	0.988064	0	0	0	0	2.29946
88299021	70	1	550	ChS	70	550	0.232913	0.232988	0.217769	15.1269	0.694393	2.56618	2.03345	0.860937	0.796777	0.304813	0.232248	0.100443	0	0.467403	13.5952	0.638753	2.63499	1.72635	1.26263	1.1861	0	0	0	0	2.01782
88299021	70	1	650	ChS	70	650	0.172767	0.232988	0.217769	15.1269	0.694393	2.56618	2.03345	0.860937	0.796777	0.304813	0.232248	0.100443	0	0.441829	13.1331	0.534787	1.66823	1.55976	0.916757	1.01384	0	0	0	0	1.1399
88299021	70	1	750	ChS	70	750	0.113003	0.232988	0.217769	15.1269	0.694393	2.56618	2.03345	0.860937	0.796777	0.304813	0.232248	0.100443	0	0.336331	15.8249	0.252417	1.30415	1.53905	0.602617	0.614915	0	0	0	0	0.689238
88299021	70	1	850	ChS	70	850	0.0950661	0.232988	0.217769	15.1269	0.694393	2.56618	2.03345	0.860937	0.796777	0.304813	0.232248	0.100443	0	0.319453	13.5988	0.346706	1.15845	1.37656	0.547885	0.698554	0	0	0	0	0.404661
88299021	70	1	950	ChS	70	950	0.0795603	0.232988	0.217769	15.1269	0.694393	2.56618	2.03345	0.860937	0.796777	0.304813	0.232248	0.100443	0	0.249844	15.2162	0.00573373	1.14935	1.33787	0	0.501702	0.367188	0	0	0	0.522091
88299021	70	1	1050	ChS	70	1050	0.0590269	0.232988	0.217769	15.1269	0.694393	2.56618	2.03345	0.860937	0.796777	0.304813	0.232248	0.100443	0	0.245869	13.5747	0.224224	1.29497	1.27918	0.442232	0.464161	0	0	0	0	0.336696
88299021	70	1	1150	ChS	70	1150	0.058603	0.232988	0.217769	15.1269	0.694393	2.56618	2.03345	0.860937	0.796777	0.304813	0.232248	0.100443	0	0.262585	14.9294	0.026656	1.03019	1.47705	0.400493	0.437236	0	0	0	0	0.303202
88299021	70	1	1250	ChS	70	1250	0.0498089	0.232988	0.217769	15.1269	0.694393	2.56618	2.03345	0.860937	0.796777	0.304813	0.232248	0.100443	0	0.248711	15.1912	-0.148899	1.01525	1.55915	0.496753	0.449616	0	0	0	0	0.0284674
88299021	70	1	1350	ChS	70	1350	-0.00277041	0.232988	0.217769	15.1269	0.694393	2.56618	2.03345	0.860937	0.796777	0.304813	0.232248	0.100443	0	0.186532	14.268	-0.0348919	1.07582	1.47141	0.364098	0	0.311548	0	0	0	-0.139056
88299021	70	1	1450	ChS	70	1450	0.0335583	0.232988	0.217769	15.1269	0.694393	2.56618	2.03345	0.860937	0.796777	0.304813	0.232248	0.100443	0	0.132108	13.2426	0.252652	1.23069	1.32754	0	0	0	0	0	0	0.40306
88299021	70	1	1550	ChS	70	1550	0.0201145	0.232988	0.217769	15.1269	0.694393	2.56618	2.03345	0.860937	0.796777	0.304813	0.232248	0.100443	0	0.127829	13.8675	0.16186	1.13593	1.43345	0.323083	0.326797	0	0	0	0	0.159797
88299021	70	1	1650	ChS	70	1650	0.0358878	0.232988	0.217769	15.1269	0.694393	2.56618	2.03345	0.860937	0.796777	0.304813	0.232248	0.100443	0	0.140662	13.3152	0.185728	1.17698	1.46943	0	0	0	0	0	0	0.0656705
88299021	70	1	1750	ChS	70	1750	0.049697	0.232988	0.217769	15.1269	0.694393	2.56618	2.03345	0.860937	0.796777	0.304813	0.232248	0.100443	0	0.121529	12.824	0.0358105	1.18366	1.27129	0	0	0	0	0	0	0.0371071
88299021	30	1	50	ChS	30	50	1	0.700622	0.217769		0.845406	1.22055	3.93283	3.87673	3.61222	1.60573	1.51489	0	0	0.608998		0.687003	0.721142	3.42387	1.42742	1.65286	0.620502	0	0	0	8
88299021	30	1	50	ChS	30	50	1	0.700622	0.217769		0.845406	1.22055	3.93283	3.87673	3.61222	1.60573	1.51489	0	0	0.637794		0.750741	0.897789	4.2638	2.77969	2.13673	1.53366	1.50466	0.644162	0.510012	8
88299021	30	1	50	ChS	30	50	1	0.700622	0.217769		0.845406	1.22055	3.93283	3.87673	3.61222	1.60573	1.51489	0	0	0.662098		0.855551	1.07486	3.91464	3.70641	3.28163	1.8657	1.7924	0.884541	0.791256	7.98388
88299021	30	1	150	ChS	30	150	0.89376	0.700622	0.217769		0.845406	1.22055	3.93283	3.87673	3.61222	1.60573	1.51489	0	0	0.642013		0.856345	1.15764	4.95991	4.77955	4.35402	2.42078	2.34751	0.563627	0.493173	6.88804
88299021	30	1	150	ChS	30	150	0.89376	0.700622	0.217769		0.845406	1.22055	3.93283	3.87673	3.61222	1.60573	1.51489	0	0	0.700622		0.845406	1.22055	3.93283	3.87673	3.61222	1.60573	1.51489	0	0	8
88299021	30	1	150	ChS	30	150	0.89376	0.700622	0.217769		0.845406	1.22055	3.93283	3.87673	3.61222	1.60573	1.51489	0	0	0.62806		0.867224	1.36149	5.14983	3.66445	3.10009	1.14049	1.10913	0	0	7.95073
88299021	30	1	150	ChS	30	150	0.89376	0.700622	0.217769		0.845406	1.22055	3.93283	3.87673	3.61222	1.60573	1.51489	0	0	0.522633		0.763832	1.58902	4.29943	3.46002	3.41907	1.20452	1.16016	0	0	6.87738
88299021	30	1	250	ChS	30	250	0.726667	0.700622	0.217769		0.845406	1.22055	3.93283	3.87673	3.61222	1.60573	1.51489	0	0	0.530821		0.818159	1.56914	5.26869	4.05606	4.18987	1.11228	0	0	0	7.75874
88299021	30	1	250	ChS	30	250	0.726667	0.700622	0.217769		0.845406	1.22055	3.93283	3.87673	3.61222	1.60573	1.51489	0	0	0.603621		0.81813	1.61926	3.97445	4.37189	4.44416	1.03577	0	0	0	7.77765
88299021	30	1	250	ChS	30	250	0.726667	0.700622	0.217769		0.845406	1.22055	3.93283	3.87673	3.61222	1.60573	1.51489	0	0	0.721753		0.825532	1.69857	4.90921	4.17484	4.4364	0.975806	0	0	0	7.73557
88299021	30	1	250	ChS	30	250	0.726667	0.700622	0.217769		0.845406	1.22055	3.93283	3.87673	3.61222	1.60573	1.51489	0	0	0.721341		0.79709	1.75911	3.94477	3.4188	3.47633	0	0	0	0	7.80388
88299021	30	1	350	ChS	30	350	0.500088	0.700622	0.217769		0.845406	1.22055	3.93283	3.87673	3.61222	1.60573	1.51489	0	0	0.789427		0.883818	1.99876	4.11231	3.82316	3.95167	0	0	0	0	7.51502
88299021	30	1	350	ChS	30	350	0.500088	0.700622	0.217769		0.845406	1.22055	3.93283	3.87673	3.61222	1.60573	1.51489	0	0	0.838144		0.857932	2.11269	4.49252	4.33207	4.4123	0	0	0	0	7.54034
88299021	30	1	350	ChS	30	350	0.500088	0.700622	0.217769		0.845406	1.22055	3.93283	3.87673	3.61222	1.60573	1.51489	0	0	0.837292		0.857478	2.20604	4.59629	4.11067	4.24746	0	0	0	0	6.93636
88299021	30	1	350	ChS	30	350	0.500088	0.700622	0.217769		0.845406	1.22055	3.93283	3.87673	3.61222	1.60573	1.51489	0	0	0.748273		0.780113	1.96695	3.88256	3.68986	3.52571	0	0	0	0	6.35619
88299021	30	1	450	ChS	30	450	0.346523	0.700622	0.217769		0.845406	1.22055	3.93283	3.87673	3.61222	1.60573	1.51489	0	0	0.806085		0.837584	1.95641	4.38533	4.20511	3.702	0	0	0	0	7.28595
88299021	30	1	450	ChS	30	450	0.346523	0.700622	0.217769		0.845406	1.22055	3.93283	3.87673	3.61222	1.60573	1.51489	0	0	0.794413		0.790181	2.03146	3.72536	3.57799	3.31274	0	0	0	0	5.88886
88299021	30	1	450	ChS	30	450	0.346523	0.700622	0.217769		0.845406	1.22055	3.93283	3.87673	3.61222	1.60573	1.51489	0	0	0.702355		0.667471	1.68256	2.72328	2.66356	2.8905	0	0	0	0	4.33657
88299021	30	1	450	ChS	30	450	0.346523	0.700622	0.217769		0.845406	1.22055	3.93283	3.87673	3.61222	1.60573	1.51489	0	0	0.686343		0.641357	1.48804	2.62236	2.26243	2.29457	0	0	0	0	2.68996
88299021	30	1	550	ChS	30	550	0.232913	0.700622	0.217769		0.845406	1.22055	3.93283	3.87673	3.61222	1.60573	1.51489	0	0	0.687914		0.629016	1.49226	2.61412	2.49915	2.42048	0	0	0	0	4.17319
88299021	30	1	550	ChS	30	550	0.232913	0.700622	0.217769		0.845406	1.22055	3.93283	3.87673	3.61222	1.60573	1.51489	0	0	0.622339		0.570812	1.25939	1.99644	2.05714	2.02341	0	0	0	0	2.93004
88299021	30	1	550	ChS	30	550	0.232913	0.700622	0.217769		0.845406	1.22055	3.93283	3.87673	3.61222	1.60573	1.51489	0	0	0.582405		0.415248	1.01662	1.70068	1.60147	1.86366	0	0	0	0	1.45915
88299021	30	1	550	ChS	30	550	0.232913	0.700622	0.217769		0.845406	1.22055	3.93283	3.87673	3.61222	1.60573	1.51489	0	0	0.570277		0.477044	1.03795	2.2021	1.89556	1.75167	0	0	0	0	2.37137
88299021	30	1	650	ChS	30	650	0.172767	0.700622	0.217769		0.845406	1.22055	3.93283	3.87673	3.61222	1.60573	1.51489	0	0	0.578071		0.347446	0.820788	1.83518	1.82038	1.81298	0	0	0	0	1.94649
88299021	30	1	650	ChS	30	650	0.172767	0.700622	0.217769		0.845406	1.22055	3.93283	3.87673	3.61222	1.60573	1.51489	0	0	0.476915		0.365925	0.8519	1.88418	0	1.32036	0	0	0	0	1.43302
88299021	30	1	650	ChS	30	650	0.172767	0.700622	0.217769		0.845406	1.22055	3.93283	3.87673	3.61222	1.60573	1.51489	0	0	0.465534		0.447806	0.966014	2.04248	1.46428	1.43424	0	0	0	0	1.89037
88299021	30	1	650	ChS	30	650	0.172767	0.700622	0.217769		0.845406	1.22055	3.93283	3.87673	3.61222	1.60573	1.51489	0	0	0.412272		0.14363	0.758059	1.67397	0.957461	1.03355	0	0	0	0	1.57977
88299021	30	1	750	ChS	30	750	0.113003	0.700622	0.217769		0.845406	1.22055	3.93283	3.87673	3.61222	1.60573	1.51489	0	0	0.438306		0.242246	0.739849	2.20645	1.14795	0	0	0	0	0	1.68035
88299021	30	1	750	ChS	30	750	0.113003	0.700622	0.217769		0.845406	1.22055	3.93283	3.87673	3.61222	1.60573	1.51489	0	0	0.375096		0.185536	0.748406	1.50034	0.730078	0.910922	0	0	0	0	1.79442
88299021	30	1	750	ChS	30	750	0.113003	0.700622	0.217769		0.845406	1.22055	3.93283	3.87673	3.61222	1.60573	1.51489	0	0	0.424794		0.369051	0.850432	1.70843	1.12601	0.770086	0	0	0	0	1.34716
88299021	30	1	750	ChS	30	750	0.113003	0.700622	0.217769		0.845406	1.22055	3.93283	3.87673	3.61222	1.60573	1.51489	0	0	0.442469		0.119527	0.675154	1.53046	0.924651	0	0	0	0	0	0.93056
88299021	30	1	850	ChS	30	850	0.0950661	0.700622	0.217769		0.845406	1.22055	3.93283	3.87673	3.61222	1.60573	1.51489	0	0	0.391769		0.136323	0.825742	1.71468	1.20563	1.09847	0	0	0	0	1.3923
88299021	30	1	850	ChS	30	850	0.0950661	0.700622	0.217769		0.845406	1.22055	3.93283	3.87673	3.61222	1.60573	1.51489	0	0	0.407795		0.157699	0.68999	1.08718	0	1.08718	1.03541	0	0	0	1.25216
88299021	30	1	850	ChS	30	850	0.0950661	0.700622	0.217769		0.845406	1.22055	3.93283	3.87673	3.61222	1.60573	1.51489	0	0	0.371496		0.160638	0.745361	1.36054	0	0	0	0	0	0	1.04327
88299021	30	1	850	ChS	30	850	0.0950661	0.700622	0.217769		0.845406	1.22055	3.93283	3.87673	3.61222	1.60573	1.51489	0	0	0.421349		0.231783	0.822258	2.29814	1.72361	1.25851	0	0	0	0	1.90912
88299021	50	1	50	ChS	50	50	1	0.420743	0.217769		0.718562	1.19699	3.89594	2.60797	2.36661	0.856508	0.843693	0.606604	0	0.309732		0.655182	0.820351	2.4037	0.853014	0.390019	0	0	0	0	6.72933
88299021	50	1	50	ChS	50	50	1	0.420743	0.217769		0.718562	1.19699	3.89594	2.60797	2.36661	0.856508	0.843693	0.606604	0	0.275474		0.575792	1.0268	2.15874	1.50318	0.855718	0.706616	0.480531	0.422187	0.421376	6.57792
88299021	50	1	50	ChS	50	50	1	0.420743	0.217769		0.718562	1.19699	3.89594	2.60797	2.36661	0.856508	0.843693	0.606604	0	0.366978		0.68598	1.02445	2.25215	1.47941	1.10005	0.656627	0.494472	0	0	7.02104
88299021	50	1	150	ChS	50	150	0.89376	0.420743	0.217769		0.718562	1.19699	3.89594	2.60797	2.36661	0.856508	0.843693	0.606604	0	0.37285		0.789963	1.18264	4.37131	2.98488	2.79527	1.38031	1.32322	0.672822	0.668745	7.59919
88299021	50	1	150	ChS	50	150	0.89376	0.420743	0.217769		0.718562	1.19699	3.89594	2.60797	2.36661	0.856508	0.843693	0.606604	0	0.420743		0.718562	1.19699	3.89594	2.60797	2.36661	0.856508	0.843693	0.606604	0	7.76502
88299021	50	1	150	ChS	50	150	0.89376	0.420743	0.217769		0.718562	1.19699	3.89594	2.60797	2.36661	0.856508	0.843693	0.606604	0	0.514723		0.755487	1.34657	3.67074	3.32265	3.03785	1.40993	1.23764	0.35512	0	7.62308
88299021	50	1	150	ChS	50	150	0.89376	0.420743	0.217769		0.718562	1.19699	3.89594	2.60797	2.36661	0.856508	0.843693	0.606604	0	0.512155		0.781199	1.37426	4.75334	3.59371	3.06556	0.995064	0.872594	0	0	7.09231
88299021	50	1	250	ChS	50	250	0.726667	0.420743	0.217769		0.718562	1.19699	3.89594	2.60797	2.36661	0.856508	0.843693	0.606604	0	0.500381		0.793386	1.48397	3.47508	2.81122	2.69607	0.779014	0.677404	0	0	7.4994
88299021	50	1	250	ChS	50	250	0.726667	0.420743	0.217769		0.718562	1.19699	3.89594	2.60797	2.36661	0.856508	0.843693	0.606604	0	0.515026		0.781741	1.534	3.25596	2.5653	2.42059	0.490038	0.365062	0	0	7.39616
88299021	50	1	250	ChS	50	250	0.726667	0.420743	0.217769		0.718562	1.19699	3.89594	2.60797	2.36661	0.856508	0.843693	0.606604	0	0.470598		0.736348	1.60369	2.8642	2.67284	2.55556	0.814815	0	0	0	7.31129
88299021	50	1	250	ChS	50	250	0.726667	0.420743	0.217769		0.718562	1.19699	3.89594	2.60797	2.36661	0.856508	0.843693	0.606604	0	0.534184		0.732599	1.64592	3.05427	3.07436	2.99399	0.703286	0	0	0	6.21228
88299021	50	1	350	ChS	50	350	0.500088	0.420743	0.217769		0.718562	1.19699	3.89594	2.60797	2.36661	0.856508	0.843693	0.606604	0	0.526622		0.730585	1.6814	3.18858	2.66124	2.04805	0.944311	0	0	0	5.56954
88299021	50	1	350	ChS	50	350	0.500088	0.420743	0.217769		0.718562	1.19699	3.89594	2.60797	2.36661	0.856508	0.843693	0.606604	0	0.663584		0.770885	1.77038	2.81433	2.64547	2.49068	0	0	0	0	6.9488
88299021	50	1	350	ChS	50	350	0.500088	0.420743	0.217769		0.718562	1.19699	3.89594	2.60797	2.36661	0.856508	0.843693	0.606604	0	0.691641		0.73599	1.94317	2.82158	2.89086	2.57595	0	0	0	0	7.24131
88299021	50	1	350	ChS	50	350	0.500088	0.420743	0.217769		0.718562	1.19699	3.89594	2.60797	2.36661	0.856508	0.843693	0.606604	0	0.681336		0.706577	1.8469	2.8914	2.63143	2.66314	0	0	0	0	6.23014
88299021	50	1	450	ChS	50	450	0.346523	0.420743	0.217769		0.718562	1.19699	3.89594	2.60797	2.36661	0.856508	0.843693	0.606604	0	0.670979		0.721063	1.81858	3.50862	2.65583	2.49136	0	0	0	0	4.89603
88299021	50	1	450	ChS	50	450	0.346523	0.420743	0.217769		0.718562	1.19699	3.89594	2.60797	2.36661	0.856508	0.843693	0.606604	0	0.645972		0.712665	1.81059	2.89492	2.61922	2.54455	0	0	0	0	5.11003
88299021	50	1	450	ChS	50	450	0.346523	0.420743	0.217769		0.718562	1.19699	3.89594	2.60797	2.36661	0.856508	0.843693	0.606604	0	0.614508		0.555736	1.55583	2.61058	2.10033	2.21306	0	0	0	0	3.36647
88299021	50	1	450	ChS	50	450	0.346523	0.420743	0.217769		0.718562	1.19699	3.89594	2.60797	2.36661	0.856508	0.843693	0.606604	0	0.643431		0.653956	1.58706	2.35759	2.21828	2.22899	0	0	0	0	4.22071
88299021	50	1	550	ChS	50	550	0.232913	0.420743	0.217769		0.718562	1.19699	3.89594	2.60797	2.36661	0.856508	0.843693	0.606604	0	0.610643		0.594861	1.35026	2.06794	1.89962	0	0	0	0	0	3.25671
88299021	50	1	550	ChS	50	550	0.232913	0.420743	0.217769		0.718562	1.19699	3.89594	2.60797	2.36661	0.856508	0.843693	0.606604	0	0.603949		0.598016	1.19245	1.95186	1.80798	1.78921	0	0	0	0	2.67608
88299021	50	1	550	ChS	50	550	0.232913	0.420743	0.217769		0.718562	1.19699	3.89594	2.60797	2.36661	0.856508	0.843693	0.606604	0	0.585666		0.539913	1.093	2.74384	2.47851	1.99316	0	0	0	0	2.84259
88299021	50	1	550	ChS	50	550	0.232913	0.420743	0.217769		0.718562	1.19699	3.89594	2.60797	2.36661	0.856508	0.843693	0.606604	0	0.617234		0.541636	0.995843	1.66773	1.96965	2.04153	0	0	0	0	2.61968
88299021	50	1	650	ChS	50	650	0.172767	0.420743	0.217769		0.718562	1.19699	3.89594	2.60797	2.36661	0.856508	0.843693	0.606604	0	0.585533		0.332454	0.942075	2.67918	1.81515	2.02948	0	0	0	0	2.24992
88299021	50	1	650	ChS	50	650	0.172767	0.420743	0.217769		0.718562	1.19699	3.89594	2.60797	2.36661	0.856508	0.843693	0.606604	0	0.587729		0.476204	0.91022	2.87946	2.08247	1.96035	0	0	0	0	1.66283
88299021	50	1	650	ChS	50	650	0.172767	0.420743	0.217769		0.718562	1.19699	3.89594	2.60797	2.36661	0.856508	0.843693	0.606604	0	0.524269		0.341269	0.852618	2.49073	1.89701	1.4119	0	0	0	0	1.35596
88299021	50	1	650	ChS	50	650	0.172767	0.420743	0.217769		0.718562	1.19699	3.89594	2.60797	2.36661	0.856508	0.843693	0.606604	0	0.457191		0.205904	0.763102	1.50134	1.11954	1.18425	0	0	0	0	1.47246
88299021	50	1	750	ChS	50	750	0.113003	0.420743	0.217769		0.718562	1.19699	3.89594	2.60797	2.36661	0.856508	0.843693	0.606604	0	0.473208		0.238373	0.776928	1.87543	1.10516	1.07167	0	0	0	0	1.96756
88299021	50	1	750	ChS	50	750	0.113003	0.420743	0.217769		0.718562	1.19699	3.89594	2.60797	2.36661	0.856508	0.843693	0.606604	0	0.492569		0.226953	0.659882	2.33378	1.33463	1.29087	0	0	0	0	1.82555
88299021	50	1	750	ChS	50	750	0.113003	0.420743	0.217769		0.718562	1.19699	3.89594	2.60797	2.36661	0.856508	0.843693	0.606604	0	0.43177		0.0962614	0.658233	2.13889	1.05537	0	0.963908	0	0	0	1.05171
88299021	50	1	750	ChS	50	750	0.113003	0.420743	0.217769		0.718562	1.19699	3.89594	2.60797	2.36661	0.856508	0.843693	0.606604	0	0.447921		0.00824712	0.764333	1.45952	0.977357	1.08161	0	0	0	0	1.1162
88299021	50	1	850	ChS	50	850	0.0950661	0.420743	0.217769		0.718562	1.19699	3.89594	2.60797	2.36661	0.856508	0.843693	0.606604	0	0.451619		0.0139986	0.736506	1.52205	1.46957	1.33836	0	0	0	0	1.52191
88299021	50	1	850	ChS	50	850	0.0950661	0.420743	0.217769		0.718562	1.19699	3.89594	2.60797	2.36661	0.856508	0.843693	0.606604	0	0.465982		0.170385	0.705405	2.07927	1.45002	1.36794	0	0	0	0	0.621204
88299021	50	1	850	ChS	50	850	0.0950661	0.420743	0.217769		0.718562	1.19699	3.89594	2.60797	2.36661	0.856508	0.843693	0.606604	0	0.434721		-0.0316605	0.676519	1.22954	0.670657	1.34131	0	0	0	0	0.619442
88299021	50	1	850	ChS	50	850	0.0950661	0.420743	0.217769		0.718562	1.19699	3.89594	2.60797	2.36661	0.856508	0.843693	0.606604	0	0.395113		0.11184	0.680625	1.82681	0.815542	1.07652	0.619812	0	0	0	1.04639
88299021	70	1	50	ChS	70	50	1	0.226485	0.217769		0.465793	1.08247	1.98413	0.846356	0.731524	0.47067	0.245259	0.243841	0	0.116374		0.360248	0.882158	2.00401	0.682846	0	0	0	0	0	3.58617
88299021	70	1	50	ChS	70	50	1	0.226485	0.217769		0.465793	1.08247	1.98413	0.846356	0.731524	0.47067	0.245259	0.243841	0	0.108958		0.419451	1.00063	1.68349	0.713429	0.582833	0.277159	0.270316	0	0	4.10897
88299021	70	1	50	ChS	70	50	1	0.226485	0.217769		0.465793	1.08247	1.98413	0.846356	0.731524	0.47067	0.245259	0.243841	0	0.122572		0.575276	1.05679	2.51736	1.16667	0.862847	0.470486	0.420139	0.293403	0.217014	3.69043
88299021	70	1	150	ChS	70	150	0.89376	0.226485	0.217769		0.465793	1.08247	1.98413	0.846356	0.731524	0.47067	0.245259	0.243841	0	0.160261		0.475467	1.12161	1.41319	0.75985	0.655939	0.371482	0.344206	0.277962	0.267571	4.10293
88299021	70	1	150	ChS	70	150	0.89376	0.226485	0.217769		0.465793	1.08247	1.98413	0.846356	0.731524	0.47067	0.245259	0.243841	0	0.226485		0.465793	1.08247	1.5878	0.846356	0.731524	0.47067	0.245259	0.243841	0	3.99898
88299021	70	1	150	ChS	70	150	0.89376	0.226485	0.217769		0.465793	1.08247	1.98413	0.846356	0.731524	0.47067	0.245259	0.243841	0	0.267988		0.467796	1.10159	2.87979	1.71761	1.07162	0.534301	0.501096	0	0	3.91531
88299021	70	1	150	ChS	70	150	0.89376	0.226485	0.217769		0.465793	1.08247	1.98413	0.846356	0.731524	0.47067	0.245259	0.243841	0	0.28252		0.569525	1.24374	1.98413	1.93689	1.0645	0.522802	0.37478	0	0	4.64002
88299021	70	1	250	ChS	70	250	0.726667	0.226485	0.217769		0.465793	1.08247	1.98413	0.846356	0.731524	0.47067	0.245259	0.243841	0	0.345831		0.608301	1.17725	1.89438	0.213775	1.28265	0.302574	0.272974	0.240086	0	4.01419
88299021	70	1	250	ChS	70	250	0.726667	0.226485	0.217769		0.465793	1.08247	1.98413	0.846356	0.731524	0.47067	0.245259	0.243841	0	0.31226		0.400199	1.11999	2.02755	1.21587	1.13967	0.563208	0	0	0	3.20235
88299021	70	1	250	ChS	70	250	0.726667	0.226485	0.217769		0.465793	1.08247	1.98413	0.846356	0.731524	0.47067	0.245259	0.243841	0	0.337799		0.476345	1.28597	2.04669	1.39492	1.07208	0.529948	0	0	0	4.1048
88299021	70	1	250	ChS	70	250	0.726667	0.226485	0.217769		0.465793	1.08247	1.98413	0.846356	0.731524	0.47067	0.245259	0.243841	0	0.29741		0.478905	1.07928	1.45139	0.90086	0.588062	0.500478	0	0	0	2.47589
88299021	70	1	350	ChS	70	350	0.500088	0.226485	0.217769		0.465793	1.08247	1.98413	0.846356	0.731524	0.47067	0.245259	0.243841	0	0.333309		0.468984	1.2525	1.87804	1.20107	0.900804	0.480429	0	0	0	3.66607
88299021	70	1	350	ChS	70	350	0.500088	0.226485	0.217769		0.465793	1.08247	1.98413	0.846356	0.731524	0.47067	0.245259	0.243841	0	0.362435		0.426284	1.12151	2.08503	1.00994	0.990388	0	0	0	0	1.9249
88299021	70	1	350	ChS	70	350	0.500088	0.226485	0.217769		0.465793	1.08247	1.98413	0.846356	0.731524	0.47067	0.245259	0.243841	0	0.349533		0.375316	1.18142	1.73583	0.79559	0.834535	0	0	0	0	1.8592
88299021	70	1	350	ChS	70	350	0.500088	0.226485	0.217769		0.465793	1.08247	1.98413	0.846356	0.731524	0.47067	0.245259	0.243841	0	0.386057		0.33307	1.12497	1.67269	0	0.910537	0	0	0	0	1.77956
88299021	70	1	450	ChS	70	450	0.346523	0.226485	0.217769		0.465793	1.08247	1.98413	0.846356	0.731524	0.47067	0.245259	0.243841	0	0.385787		0.352754	1.08492	2.20415	0.957427	0	0	0	0	0	1.18385
88299021	70	1	450	ChS	70	450	0.346523	0.226485	0.217769		0.465793	1.08247	1.98413	0.846356	0.731524	0.47067	0.245259	0.243841	0	0.419456		0.490796	1.2919	1.96326	1.19279	1.20991	0	0	0	0	2.15233
88299021	70	1	450	ChS	70	450	0.346523	0.226485	0.217769		0.465793	1.08247	1.98413	0.846356	0.731524	0.47067	0.245259	0.243841	0	0.469776		0.397756	1.22663	1.90847	1.40226	1.29171	0	0	0	0	2.00923
88299021	70	1	450	ChS	70	450	0.346523	0.226485	0.217769		0.465793	1.08247	1.98413	0.846356	0.731524	0.47067	0.245259	0.243841	0	0.483561		0.35298	1.18578	2.0678	1.39002	1.41874	0	0	0	0	1.86621
88299021	70	1	550	ChS	70	550	0.232913	0.226485	0.217769		0.465793	1.08247	1.98413	0.846356	0.731524	0.47067	0.245259	0.243841	0	0.508529		0.483625	1.26899	2.21635	1.76837	1.66816	0	0	0	0	2.66494
88299021	70	1	550	ChS	70	550	0.232913	0.226485	0.217769		0.465793	1.08247	1.98413	0.846356	0.731524	0.47067	0.245259	0.243841	0	0.460423		0.470859	1.09332	2.55087	1.8457	1.26317	0	0	0	0	2.30851
88299021	70	1	550	ChS	70	550	0.232913	0.226485	0.217769		0.465793	1.08247	1.98413	0.846356	0.731524	0.47067	0.245259	0.243841	0	0.422865		0.421261	0.939218	2.10201	1.25119	0	1.33252	0	0	0	1.51926
88299021	70	1	550	ChS	70	550	0.232913	0.226485	0.217769		0.465793	1.08247	1.98413	0.846356	0.731524	0.47067	0.245259	0.243841	0	0.375404		0.179445	0.793559	1.86702	0.95539	0.809529	0	0	0	0	0.862398
88299021	70	1	650	ChS	70	650	0.172767	0.226485	0.217769		0.465793	1.08247	1.98413	0.846356	0.731524	0.47067	0.245259	0.243841	0	0.451077		0.418938	0.847962	1.93341	1.28501	1.3027	0	0	0	0	1.87004
88299021	70	1	650	ChS	70	650	0.172767	0.226485	0.217769		0.465793	1.08247	1.98413	0.846356	0.731524	0.47067	0.245259	0.243841	0	0.352475		0.168109	0.841703	1.32449	0.962707	0.90752	0	0	0	0	0.952115
88299021	70	1	650	ChS	70	650	0.172767	0.226485	0.217769		0.465793	1.08247	1.98413	0.846356	0.731524	0.47067	0.245259	0.243841	0	0.404923		0.205484	0.762225	2.21696	1.17146	1.13367	0	0	0	0	1.08995
88299021	70	1	650	ChS	70	650	0.172767	0.226485	0.217769		0.465793	1.08247	1.98413	0.846356	0.731524	0.47067	0.245259	0.243841	0	0.342122		0.0375436	0.693734	1.87603	0.711077	0.665689	0	0	0	0	1.16161
88299021	70	1	750	ChS	70	750	0.113003	0.226485	0.217769		0.465793	1.08247	1.98413	0.846356	0.731524	0.47067	0.245259	0.243841	0	0.374982		0.275887	0.762431	1.75802	0.805757	0.867739	0	0	0	0	0.036864
88299021	70	1	750	ChS	70	750	0.113003	0.226485	0.217769		0.465793	1.08247	1.98413	0.846356	0.731524	0.47067	0.245259	0.243841	0	0.346981		0.105856	0.602495	1.08131	0.495603	0.871059	0	0	0	0	0.164134
88299021	70	1	750	ChS	70	750	0.113003	0.226485	0.217769		0.465793	1.08247	1.98413	0.846356	0.731524	0.47067	0.245259	0.243841	0	0.311159		0.174866	0.714369	1.91149	0.897821	0.926783	0	0	0	0	0.460046
88299021	70	1	750	ChS	70	750	0.113003	0.226485	0.217769		0.465793	1.08247	1.98413	0.846356	0.731524	0.47067	0.245259	0.243841	0	0.359632		0.14533	0.764665	1.92901	0	0	0	0	0	0	-0.796703
88299021	70	1	850	ChS	70	850	0.0950661	0.226485	0.217769		0.465793	1.08247	1.98413	0.846356	0.731524	0.47067	0.245259	0.243841	0	0.298428		0.107075	0.748317	1.83456	1.10613	0	0	0	0	0	0.788246
88299021	70	1	850	ChS	70	850	0.0950661	0.226485	0.217769		0.465793	1.08247	1.98413	0.846356	0.731524	0.47067	0.245259	0.243841	0	0.303642		0.191524	0.737583	1.72938	0.86469	1.07341	0	0	0	0	0.922186
88299021	70	1	850	ChS	70	850	0.0950661	0.226485	0.217769		0.465793	1.08247	1.98413	0.846356	0.731524	0.47067	0.245259	0.243841	0	0.29167		0.119581	0.678791	1.28029	0.853528	1.03643	0	0	0	0	0.349461
88299024	30	1	50	PLN	30	50	1	0.632961	0.554317	8.05344	0.793394	1.9037	2.28845	2.55314	2.30654	0	0	0	0	0.499475	5.39892	0.547434	0.839531	1.79781	1.42959	0.954027	0	0	0	0	3.10462
88299024	30	1	150	PLN	30	150	0.89376	0.632961	0.554317	8.05344	0.793394	1.9037	2.28845	2.55314	2.30654	0	0	0	0	0.632961	8.05344	0.793394	1.9037	2.28845	2.55314	2.30654	0	0	0	0	4.76929
88299024	30	1	250	PLN	30	250	0.726667	0.632961	0.554317	8.05344	0.793394	1.9037	2.28845	2.55314	2.30654	0	0	0	0	0.704872	10.1557	0.830929	2.96071	3.54505	3.09787	3.00518	0	0	0	0	5.21557
88299024	30	1	350	PLN	30	350	0.500088	0.632961	0.554317	8.05344	0.793394	1.9037	2.28845	2.55314	2.30654	0	0	0	0	0.773126	10.6911	0.835938	3.65091	3.69245	3.56583	3.56378	0	0	0	0	5.24711
88299024	30	1	450	PLN	30	450	0.346523	0.632961	0.554317	8.05344	0.793394	1.9037	2.28845	2.55314	2.30654	0	0	0	0	0.744316	9.63931	0.787571	3.16457	3.54413	3.13771	2.97784	0	0	0	0	4.11699
88299024	30	1	550	PLN	30	550	0.232913	0.632961	0.554317	8.05344	0.793394	1.9037	2.28845	2.55314	2.30654	0	0	0	0	0.73927	7.06903	0.757966	2.48736	3.13326	2.96964	2.7416	0	0	0	0	3.49706
88299024	30	1	650	PLN	30	650	0.172767	0.632961	0.554317	8.05344	0.793394	1.9037	2.28845	2.55314	2.30654	0	0	0	0	0.789789	7.87479	0.742993	1.85549	3.41677	0	3.46954	0	0	0	0	3.33467
88299024	30	1	750	PLN	30	750	0.113003	0.632961	0.554317	8.05344	0.793394	1.9037	2.28845	2.55314	2.30654	0	0	0	0	0.766153	8.02951	0.665774	1.33026	3.28805	3.23746	2.96557	0	0	0	0	3.36627
88299024	30	1	850	PLN	30	850	0.0950661	0.632961	0.554317	8.05344	0.793394	1.9037	2.28845	2.55314	2.30654	0	0	0	0	0.753029	6.44654	0.502855	1.01722	3.26549	3.13545	0	0	0	0	0	2.98583
88299024	30	1	950	PLN	30	950	0.0795603	0.632961	0.554317	8.05344	0.793394	1.9037	2.28845	2.55314	2.30654	0	0	0	0	0.730345	5.46331	0.269718	0.862526	3.29472	3.20615	2.86959	0	0	0	0	2.1165
88299024	30	1	1050	PLN	30	1050	0.0590269	0.632961	0.554317	8.05344	0.793394	1.9037	2.28845	2.55314	2.30654	0	0	0	0	0.671261	3.96787	0.131211	0.820288	2.5908	2.43218	2.33965	0	0	0	0	0.603429
88299024	30	1	1150	PLN	30	1150	0.058603	0.632961	0.554317	8.05344	0.793394	1.9037	2.28845	2.55314	2.30654	0	0	0	0	0.612687	5.82641	0.214673	0.759742	2.61483	2.30518	2.4256	0	0	0	0	0.204354
88299024	30	1	1250	PLN	30	1250	0.0498089	0.632961	0.554317	8.05344	0.793394	1.9037	2.28845	2.55314	2.30654	0	0	0	0	0.603611	4.1571	0.0852572	0.759981	2.48971	2.13061	2.17849	0	0	0	0	-0.219469
88299024	30	1	1350	PLN	30	1350	-0.00277041	0.632961	0.554317	8.05344	0.793394	1.9037	2.28845	2.55314	2.30654	0	0	0	0	0.500259	2.97036	0.121602	0.81487	2.08853	1.47725	1.29896	0	0	0	0	-0.140144
88299024	30	1	1450	PLN	30	1450	0.0335583	0.632961	0.554317	8.05344	0.793394	1.9037	2.28845	2.55314	2.30654	0	0	0	0	0.390468	2.01598	0.046346	0.686792	1.38595	0	0.984752	0	0	0	0	-0.0899279
88299024	30	1	1550	PLN	30	1550	0.0201145	0.632961	0.554317	8.05344	0.793394	1.9037	2.28845	2.55314	2.30654	0	0	0	0	0.293331	2.04716	0.169003	0.676317	2.06612	1.11915	0	0	0	0	0	0.268086
88299024	30	1	1650	PLN	30	1650	0.0358878	0.632961	0.554317	8.05344	0.793394	1.9037	2.28845	2.55314	2.30654	0	0	0	0	0.232817	1.87222	-0.0182554	0.612758	1.05939	0	1.1557	0	0	0	0	0.265281
88299024	30	1	1750	PLN	30	1750	0.049697	0.632961	0.554317	8.05344	0.793394	1.9037	2.28845	2.55314	2.30654	0	0	0	0	0.203909	1.88152	0.0465089	0.620524	1.02394	0	0	0	0	0	0	-0.0255276
88299024	30	1	1850	PLN	30	1850	0.0447928	0.632961	0.554317	8.05344	0.793394	1.9037	2.28845	2.55314	2.30654	0	0	0	0	0.138982		-0.0106173	0.611189	0.997747	0	0	0	0	0	0	-0.0611975
88299024	30	1	1950	PLN	30	1950	0.0596779	0.632961	0.554317	8.05344	0.793394	1.9037	2.28845	2.55314	2.30654	0	0	0	0	0.108103		0.092444	0.547633	1.49474	0.664328	0.415205	0.581287	0.456726	0	0	-0.187529
88299024	50	1	50	PLN	50	50	1	0.321527	0.554317	6.06662	0.584619	1.69344	2.29355	1.22331	0.939652	0	0	0	0	0.256172	6.41876	0.380836	1.06334	1.46184	0.647822	0.219263	0	0	0	0	1.40145
88299024	50	1	150	PLN	50	150	0.89376	0.321527	0.554317	6.06662	0.584619	1.69344	2.29355	1.22331	0.939652	0	0	0	0	0.321527	6.06662	0.584619	1.69344	2.29355	1.22331	0.939652	0	0	0	0	2.18528
88299024	50	1	250	PLN	50	250	0.726667	0.321527	0.554317	6.06662	0.584619	1.69344	2.29355	1.22331	0.939652	0	0	0	0	0.374895	6.85242	0.566152	1.87757	2.11062	1.00308	0.837851	0	0	0	0	1.53959
88299024	50	1	350	PLN	50	350	0.500088	0.321527	0.554317	6.06662	0.584619	1.69344	2.29355	1.22331	0.939652	0	0	0	0	0.403425	5.56544	0.53513	1.83889	1.62025	0.958975	0.958975	0	0	0	0	1.0419
88299024	50	1	450	PLN	50	450	0.346523	0.321527	0.554317	6.06662	0.584619	1.69344	2.29355	1.22331	0.939652	0	0	0	0	0.46891	6.328	0.529547	1.75406	1.81383	1.26279	1.20826	0	0	0	0	0.677204
88299024	50	1	550	PLN	50	550	0.232913	0.321527	0.554317	6.06662	0.584619	1.69344	2.29355	1.22331	0.939652	0	0	0	0	0.475401	5.90743	0.422133	1.5586	1.87212	1.06072	1.21819	0	0	0	0	0.750445
88299024	50	1	650	PLN	50	650	0.172767	0.321527	0.554317	6.06662	0.584619	1.69344	2.29355	1.22331	0.939652	0	0	0	0	0.569027	6.75967	0.569881	1.48069	2.52985	1.80062	1.69694	0	0	0	0	1.42664
88299024	50	1	750	PLN	50	750	0.113003	0.321527	0.554317	6.06662	0.584619	1.69344	2.29355	1.22331	0.939652	0	0	0	0	0.5872	8.08521	0.444351	1.11917	2.15764	0	1.79284	0	0	0	0	1.71184
88299024	50	1	850	PLN	50	850	0.0950661	0.321527	0.554317	6.06662	0.584619	1.69344	2.29355	1.22331	0.939652	0	0	0	0	0.643076	8.99442	0.402931	0.909696	2.06467	2.02801	2.17462	0	0	0	0	1.4731
88299024	50	1	950	PLN	50	950	0.0795603	0.321527	0.554317	6.06662	0.584619	1.69344	2.29355	1.22331	0.939652	0	0	0	0	0.656976	8.03815	0.354545	0.979288	2.40971	2.18902	2.12341	0	0	0	0	1.75589
88299024	50	1	1050	PLN	50	1050	0.0590269	0.321527	0.554317	6.06662	0.584619	1.69344	2.29355	1.22331	0.939652	0	0	0	0	0.635558	8.16403	0.312449	1.11627	2.22373	2.15276	2.00293	0	0	0	0	0.643801
88299024	50	1	1150	PLN	50	1150	0.058603	0.321527	0.554317	6.06662	0.584619	1.69344	2.29355	1.22331	0.939652	0	0	0	0	0.554048	5.43325	0.0715291	0.923913	2.00387	1.63794	0	0	0	0	0	0.329988
88299024	50	1	1250	PLN	50	1250	0.0498089	0.321527	0.554317	6.06662	0.584619	1.69344	2.29355	1.22331	0.939652	0	0	0	0	0.598112	6.66309	0.148972	1.01662	2.72138	2.33897	1.84093	0	0	0	0	0.26283
88299024	50	1	1350	PLN	50	1350	-0.00277041	0.321527	0.554317	6.06662	0.584619	1.69344	2.29355	1.22331	0.939652	0	0	0	0	0.563486	6.16842	0.217264	0.978563	2.47994	1.95846	1.44856	0	0	0	0	0.159957
88299024	50	1	1450	PLN	50	1450	0.0335583	0.321527	0.554317	6.06662	0.584619	1.69344	2.29355	1.22331	0.939652	0	0	0	0	0.498574	3.8509	0.201704	0.945621	1.74479	0	0	1.35417	0	0	0	0.0646083
88299024	50	1	1550	PLN	50	1550	0.0201145	0.321527	0.554317	6.06662	0.584619	1.69344	2.29355	1.22331	0.939652	0	0	0	0	0.413196	3.84548	0.0820752	0.797614	1.3017	0.696256	1.10493	0	0	0	0	0.0917839
88299024	50	1	1650	PLN	50	1650	0.0358878	0.321527	0.554317	6.06662	0.584619	1.69344	2.29355	1.22331	0.939652	0	0	0	0	0.317152	3.876	0.0367271	0.800672	1.33752	0	0.668759	0	0	0	0	0.287378
88299024	50	1	1750	PLN	50	1750	0.049697	0.321527	0.554317	6.06662	0.584619	1.69344	2.29355	1.22331	0.939652	0	0	0	0	0.289189	4.13064	0.0255443	0.873605	1.6136	0.612054	0	0.542502	0	0	0	-0.0148937
88299024	50	1	1850	PLN	50	1850	0.0447928	0.321527	0.554317	6.06662	0.584619	1.69344	2.29355	1.22331	0.939652	0	0	0	0	0.242263	3.26123	0.016178	0.706595	1.2537	0	0	0	0	0	0	-0.109194
88299024	50	1	1950	PLN	50	1950	0.0596779	0.321527	0.554317	6.06662	0.584619	1.69344	2.29355	1.22331	0.939652	0	0	0	0	0.210115	3.97765	0.035538	0.772578	1.46994	0	0	0	0	0	0	-0.0568847
88299024	70	1	50	PLN	70	50	1		0.554317		0.119047	0.978355		0.26442	0.224615	0.209688	0	0	0	0.0831557		0.273895	1.13971	1.18278	0.285586	0.116256	0.149813	0.113729	0	0	0.671972
88299024	70	1	150	PLN	70	150	0.89376		0.554317		0.119047	0.978355		0.26442	0.224615	0.209688	0	0	0	0.0495272		0.119047	0.978355	1.36475	0.26442	0.224615	0.209688	0	0	0	0.355295
88299024	70	1	250	PLN	70	250	0.726667		0.554317		0.119047	0.978355		0.26442	0.224615	0.209688	0	0	0	0.192357	4.76455	0.1362	1.02175	1.25842	0.343348	0.352669	0	0	0	0	0.0730646
88299024	70	1	350	PLN	70	350	0.500088		0.554317		0.119047	0.978355		0.26442	0.224615	0.209688	0	0	0	0.222942	3.87058	0.171668	1.12857	1.5756	0.547455	0.413929	0	0	0	0	0.286728
88299024	70	1	450	PLN	70	450	0.346523		0.554317		0.119047	0.978355		0.26442	0.224615	0.209688	0	0	0	0.38184	5.58735	0.291798	1.49833	1.86394	0.755215	0.781996	0	0	0	0	0.487417
88299024	70	1	550	PLN	70	550	0.232913		0.554317		0.119047	0.978355		0.26442	0.224615	0.209688	0	0	0	0.372137	6.63469	0.294589	1.31127	1.48283	0.796519	0.761452	0	0	0	0	0.222315
88299024	70	1	650	PLN	70	650	0.172767		0.554317		0.119047	0.978355		0.26442	0.224615	0.209688	0	0	0	0.45357	3.72314	0.399865	1.04169	1.83078	0.987949	1.07167	0	0	0	0	0.128716
88299024	70	1	750	PLN	70	750	0.113003		0.554317		0.119047	0.978355		0.26442	0.224615	0.209688	0	0	0	0.430602	5.62383	0.224776	0.915359	1.71503	1.04058	1.08394	0	0	0	0	0.490376
88299024	70	1	850	PLN	70	850	0.0950661		0.554317		0.119047	0.978355		0.26442	0.224615	0.209688	0	0	0	0.435511	3.49267	0.183725	0.856379	1.50744	0.997882	1.11466	0	0	0	0	0.256226
88299024	70	1	950	PLN	70	950	0.0795603		0.554317		0.119047	0.978355		0.26442	0.224615	0.209688	0	0	0	0.376289	5.85858	0.148903	1.00891	1.83383	1.05275	0.916915	0	0	0	0	0.325149
88299024	70	1	1050	PLN	70	1050	0.0590269		0.554317		0.119047	0.978355		0.26442	0.224615	0.209688	0	0	0	0.307585	4.99414	0.160001	0.837911	1.6377	0.671001	0	0.716493	0	0	0	0.0408424
88299024	70	1	1150	PLN	70	1150	0.058603		0.554317		0.119047	0.978355		0.26442	0.224615	0.209688	0	0	0	0.247161	3.90243	-0.0730234	0.749994	1.41722	0	0	0	0	0	0	-0.154604
88299024	70	1	1250	PLN	70	1250	0.0498089		0.554317		0.119047	0.978355		0.26442	0.224615	0.209688	0	0	0	0.248078	4.99484	-0.0377616	0.873609	1.47705	0.610702	0.724322	0	0	0	0	-0.226879
88299024	70	1	1350	PLN	70	1350	-0.00277041		0.554317		0.119047	0.978355		0.26442	0.224615	0.209688	0	0	0	0.172572	4.86833	0.196779	0.92254	1.57743	0.473229	0.360555	0	0	0	0	0.087673
88299024	70	1	1450	PLN	70	1450	0.0335583		0.554317		0.119047	0.978355		0.26442	0.224615	0.209688	0	0	0	0.144843	4.56779	0.0454765	0.882679	1.39486	0	0	0	0	0	0	0.202893
88299024	70	1	1550	PLN	70	1550	0.0201145		0.554317		0.119047	0.978355		0.26442	0.224615	0.209688	0	0	0	0.218423	5.38131	-0.0670635	0.779096	1.47449	0.45904	0	0.486861	0	0	0	-0.226846
88299024	70	1	1650	PLN	70	1650	0.0358878		0.554317		0.119047	0.978355		0.26442	0.224615	0.209688	0	0	0	0.140313	4.44729	0.042015	0.818789	1.25514	0	0	0.640923	0	0	0	-0.0257029
88299024	70	1	1750	PLN	70	1750	0.049697		0.554317		0.119047	0.978355		0.26442	0.224615	0.209688	0	0	0	0.149315	4.92845	0.0984776	0.919367	1.28492	0	0.442582	0	0	0	0	-0.42325
88299024	70	1	1850	PLN	70	1850	0.0447928		0.554317		0.119047	0.978355		0.26442	0.224615	0.209688	0	0	0	0.0885027		0.0832474	0.876324	1.54677	0	0	0	0	0	0	0.0479013
88299024	70	1	1950	PLN	70	1950	0.0596779		0.554317		0.119047	0.978355		0.26442	0.224615	0.209688	0	0	0	0.0347964		0.0396009	0.851413	0.92824	0	0	0	0	0	0	0.0279307
88299027	30	1	50	ChS	30	50	1	0.554973	0.287659	13.0162	0.803102	2.13679	2.78172	2.3071	2.13515	0	0	0	0	0.616174	9.97957	0.762605	1.09953	2.46733	2.26186	1.60958	0	0	0	0	7.99306
88299027	30	1	150	ChS	30	150	0.89376	0.554973	0.287659	13.0162	0.803102	2.13679	2.78172	2.3071	2.13515	0	0	0	0	0.554973	13.0162	0.803102	2.13679	2.78172	2.3071	2.13515	0	0	0	0	5.51754
88299027	30	1	250	ChS	30	250	0.726667	0.554973	0.287659	13.0162	0.803102	2.13679	2.78172	2.3071	2.13515	0	0	0	0	0.663765	13.0582	0.783463	2.80986	3.27209	2.90007	2.83137	0	0	0	0	4.44642
88299027	30	1	350	ChS	30	350	0.500088	0.554973	0.287659	13.0162	0.803102	2.13679	2.78172	2.3071	2.13515	0	0	0	0	0.485319	13.2938	0.761497	2.76392	3.22423	2.44809	2.15242	0.457588	0	0	0	3.7845
88299027	30	1	450	ChS	30	450	0.346523	0.554973	0.287659	13.0162	0.803102	2.13679	2.78172	2.3071	2.13515	0	0	0	0	0.711765	12.6512	0.763647	3.18653	3.5805	3.02062	2.88928	0	0	0	0	3.9946
88299027	30	1	550	ChS	30	550	0.232913	0.554973	0.287659	13.0162	0.803102	2.13679	2.78172	2.3071	2.13515	0	0	0	0	0.724058	12.9388	0.709846	2.34016	2.69156	2.54847	2.61615	0	0	0	0	2.99502
88299027	30	1	650	ChS	30	650	0.172767	0.554973	0.287659	13.0162	0.803102	2.13679	2.78172	2.3071	2.13515	0	0	0	0	0.664051	9.09545	0.507182	1.44875	2.41088	2.21615	2.27643	0	0	0	0	2.22617
88299027	30	1	750	ChS	30	750	0.113003	0.554973	0.287659	13.0162	0.803102	2.13679	2.78172	2.3071	2.13515	0	0	0	0	0.657244	11.1863	0.36155	1.0656	2.46068	2.0749	2.09314	0	0	0	0	1.13732
88299027	30	1	850	ChS	30	850	0.0950661	0.554973	0.287659	13.0162	0.803102	2.13679	2.78172	2.3071	2.13515	0	0	0	0	0.542559	9.92698	0.241518	0.945023	1.92455	1.59273	1.63697	0	0	0	0	1.11251
88299027	30	1	950	ChS	30	950	0.0795603	0.554973	0.287659	13.0162	0.803102	2.13679	2.78172	2.3071	2.13515	0	0	0	0	0.56471	9.56921	0.192081	0.853147	2.20282	1.78979	0.633312	0	0	0	0	0.435804
88299027	30	1	1050	ChS	30	1050	0.0590269	0.554973	0.287659	13.0162	0.803102	2.13679	2.78172	2.3071	2.13515	0	0	0	0	0.45019	7.66655	0.102944	0.848572	2.09875	1.63427	0	0	0	0	0	0.293731
88299027	30	1	1150	ChS	30	1150	0.058603	0.554973	0.287659	13.0162	0.803102	2.13679	2.78172	2.3071	2.13515	0	0	0	0	0.419721	7.35105	0.121926	0.803222	1.44798	0.965323	1.28091	0	0	0	0	0.0786699
88299027	30	1	1250	ChS	30	1250	0.0498089	0.554973	0.287659	13.0162	0.803102	2.13679	2.78172	2.3071	2.13515	0	0	0	0	0.294843	6.72017	-0.043178	0.755973	1.03306	0	0	0	0	0	0	0.0305603
88299027	30	1	1350	ChS	30	1350	-0.00277041	0.554973	0.287659	13.0162	0.803102	2.13679	2.78172	2.3071	2.13515	0	0	0	0	0.1724	6.59487	0.0151645	0.908623	1.74282	0.910142	0	0	0	0	0	0.255453
88299027	30	1	1450	ChS	30	1450	0.0335583	0.554973	0.287659	13.0162	0.803102	2.13679	2.78172	2.3071	2.13515	0	0	0	0	0.174229	7.45346	0.121233	0.803666	1.29947	0	0	0	0	0	0	0.154336
88299027	30	1	1550	ChS	30	1550	0.0201145	0.554973	0.287659	13.0162	0.803102	2.13679	2.78172	2.3071	2.13515	0	0	0	0	0.185998	7.90946	0.0343768	0.851022	1.35738	0	0	0	0	0	0	0.0886234
88299027	30	1	1650	ChS	30	1650	0.0358878	0.554973	0.287659	13.0162	0.803102	2.13679	2.78172	2.3071	2.13515	0	0	0	0	0.0790589		0.211273	0.8743	1.30279	0	0	0.580973	0	0	0	0.0687416
88299027	30	1	1750	ChS	30	1750	0.049697	0.554973	0.287659	13.0162	0.803102	2.13679	2.78172	2.3071	2.13515	0	0	0	0	0.0456723		0.0144091	0.897393	1.23022	0	0	0.365742	0.332493	0	0	0.0111397
88299027	30	1	1850	ChS	30	1850	0.0447928	0.554973	0.287659	13.0162	0.803102	2.13679	2.78172	2.3071	2.13515	0	0	0	0	0.0487433		0.167607	1.06204	1.51233	0	0	0	0	0	0	0.477904
88299027	30	1	1950	ChS	30	1950	0.0596779	0.554973	0.287659	13.0162	0.803102	2.13679	2.78172	2.3071	2.13515	0	0	0	0	0.0365217		-0.0940855	0.812221	1.36723	0	0	0	0	0	0	0.149079
88299027	50	1	50	ChS	50	50	1	0.346474	0.287659	12.6786	0.776026	2.63908	2.31436	1.1205	0.73021	0.226528	0	0	0	0.276374	18.4555	0.764307	1.48321	1.66988	0.769612	0.265047	0	0	0	0	6.65995
88299027	50	1	150	ChS	50	150	0.89376	0.346474	0.287659	12.6786	0.776026	2.63908	2.31436	1.1205	0.73021	0.226528	0	0	0	0.346474	12.6786	0.776026	2.63908	2.31436	1.1205	0.73021	0.226528	0	0	0	5.82088
88299027	50	1	250	ChS	50	250	0.726667	0.346474	0.287659	12.6786	0.776026	2.63908	2.31436	1.1205	0.73021	0.226528	0	0	0	0.261864	15.448	0.718016	2.71277	1.93836	1.32386	1.26275	0.510229	0	0	0	3.96928
88299027	50	1	350	ChS	50	350	0.500088	0.346474	0.287659	12.6786	0.776026	2.63908	2.31436	1.1205	0.73021	0.226528	0	0	0	0.359835	16.371	0.765667	2.92039	2.76904	1.89446	1.66371	0.443011	0	0	0	4.44157
88299027	50	1	450	ChS	50	450	0.346523	0.346474	0.287659	12.6786	0.776026	2.63908	2.31436	1.1205	0.73021	0.226528	0	0	0	0.758752	18.0394	0.925101	5.10749	3.93133	3.54028	3.30312	0	0	0	0	7.30474
88299027	50	1	550	ChS	50	550	0.232913	0.346474	0.287659	12.6786	0.776026	2.63908	2.31436	1.1205	0.73021	0.226528	0	0	0	0.662318	15.5841	0.774577	3.2981	2.6904	2.34494	2.2667	0	0	0	0	4.13677
88299027	50	1	650	ChS	50	650	0.172767	0.346474	0.287659	12.6786	0.776026	2.63908	2.31436	1.1205	0.73021	0.226528	0	0	0	0.53414	13.6612	0.640381	1.79634	1.92598	1.43863	1.45131	0	0	0	0	2.6889
88299027	50	1	750	ChS	50	750	0.113003	0.346474	0.287659	12.6786	0.776026	2.63908	2.31436	1.1205	0.73021	0.226528	0	0	0	0.481864	11.4488	0.403112	1.23033	1.68982	1.08346	1.17488	0	0	0	0	2.36258
88299027	50	1	850	ChS	50	850	0.0950661	0.346474	0.287659	12.6786	0.776026	2.63908	2.31436	1.1205	0.73021	0.226528	0	0	0	0.524565	10.377	0.404394	1.18257	2.02058	1.42834	1.38355	0	0	0	0	1.9493
88299027	50	1	950	ChS	50	950	0.0795603	0.346474	0.287659	12.6786	0.776026	2.63908	2.31436	1.1205	0.73021	0.226528	0	0	0	0.450189	10.1095	0.232198	1.17962	1.76434	1.17202	1.12791	0	0	0	0	1.27198
88299027	50	1	1050	ChS	50	1050	0.0590269	0.346474	0.287659	12.6786	0.776026	2.63908	2.31436	1.1205	0.73021	0.226528	0	0	0	0.474885	10.3073	0.0616773	0.965529	1.78717	0	1.22868	0.510619	0	0	0	0.438941
88299027	50	1	1150	ChS	50	1150	0.058603	0.346474	0.287659	12.6786	0.776026	2.63908	2.31436	1.1205	0.73021	0.226528	0	0	0	0.42422	11.1214	0.149534	0.995954	1.81963	0.384921	1.08478	0	0	0	0	0.361276
88299027	50	1	1250	ChS	50	1250	0.0498089	0.346474	0.287659	12.6786	0.776026	2.63908	2.31436	1.1205	0.73021	0.226528	0	0	0	0.413893	8.07541	0.236321	1.08636	1.73201	0.977745	0.968434	0	0	0	0	0.447534
88299027	50	1	1350	ChS	50	1350	-0.00277041	0.346474	0.287659	12.6786	0.776026	2.63908	2.31436	1.1205	0.73021	0.226528	0	0	0	0.341169	7.17044	-0.125787	0.801398	1.55892	0.713724	0.788853	0	0	0	0	0.403999
88299027	50	1	1450	ChS	50	1450	0.0335583	0.346474	0.287659	12.6786	0.776026	2.63908	2.31436	1.1205	0.73021	0.226528	0	0	0	0.318706	8.10354	-0.00739006	0.959389	1.88704	0.923657	0.635635	0	0	0	0	-0.160896
88299027	50	1	1550	ChS	50	1550	0.0201145	0.346474	0.287659	12.6786	0.776026	2.63908	2.31436	1.1205	0.73021	0.226528	0	0	0	0.182208	6.76024	-0.0142456	0.927924	1.27918	0	0	0	0	0	0	0.390065
88299027	50	1	1650	ChS	50	1650	0.0358878	0.346474	0.287659	12.6786	0.776026	2.63908	2.31436	1.1205	0.73021	0.226528	0	0	0	0.178116	7.98129	0.160387	0.977103	1.38103	0	0	0.396198	0	0	0	0.212677
88299027	50	1	1750	ChS	50	1750	0.049697	0.346474	0.287659	12.6786	0.776026	2.63908	2.31436	1.1205	0.73021	0.226528	0	0	0	0.183763	8.35229	0.116248	1.21242	1.64557	0	0	0	0	0	0	0.76711
88299027	50	1	1850	ChS	50	1850	0.0447928	0.346474	0.287659	12.6786	0.776026	2.63908	2.31436	1.1205	0.73021	0.226528	0	0	0	0.183454	7.05651	0.0264214	0.972565	1.53355	0	0	0	0	0	0	0.345888
88299027	50	1	1950	ChS	50	1950	0.0596779	0.346474	0.287659	12.6786	0.776026	2.63908	2.31436	1.1205	0.73021	0.226528	0	0	0	0.0924319		0.0857101	0.952071	1.44647	0	0	0	0	0	0	0.335453
88299027	70	1	50	ChS	70	50	1	0.100693	0.287659	17.473	0.60218	2.25919	1.63977	0.575887	0.499844	0.281561	0.167405	0.113427	0	0.0794269		0.513166	2.12933	1.40751	0.353758	0	0.193041	0.129892	0	0	2.95402
88299027	70	1	150	ChS	70	150	0.89376	0.100693	0.287659	17.473	0.60218	2.25919	1.63977	0.575887	0.499844	0.281561	0.167405	0.113427	0	0.100693	17.473	0.60218	2.25919	1.63977	0.575887	0.499844	0.281561	0.167405	0.113427	0	0.90664
88299027	70	1	250	ChS	70	250	0.726667	0.100693	0.287659	17.473	0.60218	2.25919	1.63977	0.575887	0.499844	0.281561	0.167405	0.113427	0	0.119429	17.403	0.658782	2.90345	2.11728	1.18777	1.10403	0.868774	0	0	0	1.10554
88299027	70	1	350	ChS	70	350	0.500088	0.100693	0.287659	17.473	0.60218	2.25919	1.63977	0.575887	0.499844	0.281561	0.167405	0.113427	0	0.287961	16.0588	0.566555	2.59329	1.68759	0.764785	0.76095	0	0	0	0	1.00157
88299027	70	1	450	ChS	70	450	0.346523	0.100693	0.287659	17.473	0.60218	2.25919	1.63977	0.575887	0.499844	0.281561	0.167405	0.113427	0	0.595928	16.121	0.837662	4.12813	2.42812	1.85286	1.79004	0	0	0	0	1.661
88299027	70	1	550	ChS	70	550	0.232913	0.100693	0.287659	17.473	0.60218	2.25919	1.63977	0.575887	0.499844	0.281561	0.167405	0.113427	0	0.385721	17.3882	0.586879	2.07862	1.73439	0.849638	0.752689	0	0	0	0	0.906643
88299027	70	1	650	ChS	70	650	0.172767	0.100693	0.287659	17.473	0.60218	2.25919	1.63977	0.575887	0.499844	0.281561	0.167405	0.113427	0	0.1901	15.4821	0.13648	1.10773	1.3788	0.199123	0.247649	0	0	0	0	1.78196
88299027	70	1	750	ChS	70	750	0.113003	0.100693	0.287659	17.473	0.60218	2.25919	1.63977	0.575887	0.499844	0.281561	0.167405	0.113427	0	0.173223	15.7054	0.110377	1.20289	1.29749	0	0.238966	0	0	0	0	1.78409
88299027	70	1	850	ChS	70	850	0.0950661	0.100693	0.287659	17.473	0.60218	2.25919	1.63977	0.575887	0.499844	0.281561	0.167405	0.113427	0	0.126033	16.1985	-0.0245671	1.18038	1.39992	0	0	0	0	0	0	2.66471
88299027	70	1	950	ChS	70	950	0.0795603	0.100693	0.287659	17.473	0.60218	2.25919	1.63977	0.575887	0.499844	0.281561	0.167405	0.113427	0	0.180131	13.0034	-0.0576976	1.09714	1.20773	0	0	0	0	0	0	3.14598
88299027	70	1	1050	ChS	70	1050	0.0590269	0.100693	0.287659	17.473	0.60218	2.25919	1.63977	0.575887	0.499844	0.281561	0.167405	0.113427	0	0.166538	10.1213	0.199478	1.13654	1.41871	0	0	0	0	0	0	2.81305
88299027	70	1	1150	ChS	70	1150	0.058603	0.100693	0.287659	17.473	0.60218	2.25919	1.63977	0.575887	0.499844	0.281561	0.167405	0.113427	0	0.11875	10.5511	-0.0489221	1.03935	1.24596	0	0	0	0	0	0	2.71501
88299027	70	1	1250	ChS	70	1250	0.0498089	0.100693	0.287659	17.473	0.60218	2.25919	1.63977	0.575887	0.499844	0.281561	0.167405	0.113427	0	0.198244	9.34156	0.0851079	1.10546	1.44086	0.386414	0.314371	0.32092	0	0	0	2.82641
88299027	70	1	1350	ChS	70	1350	-0.00277041	0.100693	0.287659	17.473	0.60218	2.25919	1.63977	0.575887	0.499844	0.281561	0.167405	0.113427	0	0.256068	8.5421	-0.0878528	0.92082	1.29828	0	0	0.340402	0	0	0	3.33495
88299027	70	1	1450	ChS	70	1450	0.0335583	0.100693	0.287659	17.473	0.60218	2.25919	1.63977	0.575887	0.499844	0.281561	0.167405	0.113427	0	0.284351	8.08521	0.0610556	0.922656	1.37442	0.560619	0.741464	0	0	0	0	2.33052
88299027	70	1	1550	ChS	70	1550	0.0201145	0.100693	0.287659	17.473	0.60218	2.25919	1.63977	0.575887	0.499844	0.281561	0.167405	0.113427	0	0.252674	8.97789	0.106254	0.87597	1.37631	0	0	0	0	0	0	1.47611
88299027	70	1	1650	ChS	70	1650	0.0358878	0.100693	0.287659	17.473	0.60218	2.25919	1.63977	0.575887	0.499844	0.281561	0.167405	0.113427	0	0.16687	6.00553	-0.0360004	0.884702	1.4289	0	0	0	0	0	0	1.50904
88299027	70	1	1750	ChS	70	1750	0.049697	0.100693	0.287659	17.473	0.60218	2.25919	1.63977	0.575887	0.499844	0.281561	0.167405	0.113427	0	0.166257	9.60606	-0.104405	0.884627	1.21041	0	0	0	0	0	0	1.40418
88299027	70	1	1850	ChS	70	1850	0.0447928	0.100693	0.287659	17.473	0.60218	2.25919	1.63977	0.575887	0.499844	0.281561	0.167405	0.113427	0	0.13484	7.53616	0.012277	0.949029	0.923787	0	0	0	0	0	0	1.50976
88299027	70	1	1950	ChS	70	1950	0.0596779	0.100693	0.287659	17.473	0.60218	2.25919	1.63977	0.575887	0.499844	0.281561	0.167405	0.113427	0	0.0841034		0.0778543	0.925954	1.21455	0	0	0	0	0	0	1.52888
88299030	30	1	50		30	50	1	0.638249	0.224972	10.1257	0.836723	2.07653	3.08467	3.04349	2.69721	0	0	0	0	0.495348	5.46024	0.603273	1.02303	1.7255	1.63581	0	0	0	0	0	3.94111
88299030	30	1	150		30	150	0.89376	0.638249	0.224972	10.1257	0.836723	2.07653	3.08467	3.04349	2.69721	0	0	0	0	0.638249	10.1257	0.836723	2.07653	3.08467	3.04349	2.69721	0	0	0	0	6.18572
88299030	30	1	250		30	250	0.726667	0.638249	0.224972	10.1257	0.836723	2.07653	3.08467	3.04349	2.69721	0	0	0	0	0.732399	10.9413	0.865327	3.08908	3.84423	3.65362	3.41135	0	0	0	0	6.78154
88299030	30	1	350		30	350	0.500088	0.638249	0.224972	10.1257	0.836723	2.07653	3.08467	3.04349	2.69721	0	0	0	0	0.807597	7.19644	0.855303	3.44049	3.82401	3.85672	3.75106	0	0	0	0	5.67855
88299030	30	1	450		30	450	0.346523	0.638249	0.224972	10.1257	0.836723	2.07653	3.08467	3.04349	2.69721	0	0	0	0	0.785208	7.77063	0.802823	3.05206	3.3808	3.56393	3.32445	0	0	0	0	4.03891
88299030	30	1	550		30	550	0.232913	0.638249	0.224972	10.1257	0.836723	2.07653	3.08467	3.04349	2.69721	0	0	0	0	0.73895	4.72559	0.687576	1.87924	3.09389	2.82035	2.79205	0	0	0	0	3.03774
88299030	30	1	650		30	650	0.172767	0.638249	0.224972	10.1257	0.836723	2.07653	3.08467	3.04349	2.69721	0	0	0	0	0.681493	3.22103	0.414402	1.11641	2.70541	2.58329	2.39072	0	0	0	0	0.847816
88299030	30	1	750		30	750	0.113003	0.638249	0.224972	10.1257	0.836723	2.07653	3.08467	3.04349	2.69721	0	0	0	0	0.477413	2.96187	0.196664	0.742711	1.5978	1.15702	1.24656	0	0	0	0	0.489149
88299030	30	1	850		30	850	0.0950661	0.638249	0.224972	10.1257	0.836723	2.07653	3.08467	3.04349	2.69721	0	0	0	0	0.344375	2.31457	0.122724	0.688206	1.26667	1.16667	1.16667	0	0	0	0	0.0922792
88299030	30	1	950		30	950	0.0795603	0.638249	0.224972	10.1257	0.836723	2.07653	3.08467	3.04349	2.69721	0	0	0	0	0.237649	2.71755	0.0476115	0.677709	1.12939	0	0	0.825323	0.651571	0.651571	0	0.0701719
88299030	30	1	1050		30	1050	0.0590269	0.638249	0.224972	10.1257	0.836723	2.07653	3.08467	3.04349	2.69721	0	0	0	0	0.187066	1.71189	-0.0099686	0.668112	0.767497	0	0	0	0	0	0	0.0270978
88299030	30	1	1150		30	1150	0.058603	0.638249	0.224972	10.1257	0.836723	2.07653	3.08467	3.04349	2.69721	0	0	0	0	0.12219		-0.0296485	0.629766	1.24664	0	0	0	0	0	0	-0.161331
88299030	30	1	1250		30	1250	0.0498089	0.638249	0.224972	10.1257	0.836723	2.07653	3.08467	3.04349	2.69721	0	0	0	0	0.181082	2.13424	0.00623333	0.622196	1.40383	0	0	0	0	0	0	0.064634
88299030	30	1	1350		30	1350	-0.00277041	0.638249	0.224972	10.1257	0.836723	2.07653	3.08467	3.04349	2.69721	0	0	0	0	0.0721258		0.205848	0.677432	1.48361	0	0	0	0	0	0	0.0797325
88299030	30	1	1450		30	1450	0.0335583	0.638249	0.224972	10.1257	0.836723	2.07653	3.08467	3.04349	2.69721	0	0	0	0	0.153918		0.123354	0.734954	1.36971	0	0.570714	0.456571	0.380476	0.342428	0.304381	0.0602241
88299030	30	1	1550		30	1550	0.0201145	0.638249	0.224972	10.1257	0.836723	2.07653	3.08467	3.04349	2.69721	0	0	0	0	0.0405075		0.0220813	0.661913	1.17049	0	0	0	0	0	0	0.055928
88299030	50	1	50		50	50	1	0.383542	0.224972	7.94137	0.651392	1.89059	2.10754	1.26252	1.06438	0.21321	0	0	0	0.306352	8.73317	0.588622	1.23352	1.71803	0.93636	0.44788	0	0	0	0	2.69955
88299030	50	1	150		50	150	0.89376	0.383542	0.224972	7.94137	0.651392	1.89059	2.10754	1.26252	1.06438	0.21321	0	0	0	0.383542	7.94137	0.651392	1.89059	2.10754	1.26252	1.06438	0.21321	0	0	0	3.36269
88299030	50	1	250		50	250	0.726667	0.383542	0.224972	7.94137	0.651392	1.89059	2.10754	1.26252	1.06438	0.21321	0	0	0	0.536561	9.73766	0.781211	2.6878	2.50779	1.83072	1.72028	0	0	0	0	4.18229
88299030	50	1	350		50	350	0.500088	0.383542	0.224972	7.94137	0.651392	1.89059	2.10754	1.26252	1.06438	0.21321	0	0	0	0.581145	8.27055	0.708722	2.88384	2.58425	2.11022	1.95348	0	0	0	0	3.03848
88299030	50	1	450		50	450	0.346523	0.383542	0.224972	7.94137	0.651392	1.89059	2.10754	1.26252	1.06438	0.21321	0	0	0	0.632503	8.63471	0.696377	2.90055	2.97521	2.24346	2.06439	0	0	0	0	2.92506
88299030	50	1	550		50	550	0.232913	0.383542	0.224972	7.94137	0.651392	1.89059	2.10754	1.26252	1.06438	0.21321	0	0	0	0.616373	7.95366	0.710286	2.09767	2.72017	2.17347	1.92845	0	0	0	0	2.21211
88299030	50	1	650		50	650	0.172767	0.383542	0.224972	7.94137	0.651392	1.89059	2.10754	1.26252	1.06438	0.21321	0	0	0	0.620746	7.31758	0.637326	1.50525	2.23347	0	2.00323	0	0	0	0	2.01824
88299030	50	1	750		50	750	0.113003	0.383542	0.224972	7.94137	0.651392	1.89059	2.10754	1.26252	1.06438	0.21321	0	0	0	0.549746	5.0405	0.449828	1.12489	2.26449	1.7796	1.61714	0	0	0	0	0.668808
88299030	50	1	850		50	850	0.0950661	0.383542	0.224972	7.94137	0.651392	1.89059	2.10754	1.26252	1.06438	0.21321	0	0	0	0.489481	5.51699	0.325947	0.845769	1.93299	0	1.60721	1.50947	0	0	0	0.0826545
88299030	50	1	950		50	950	0.0795603	0.383542	0.224972	7.94137	0.651392	1.89059	2.10754	1.26252	1.06438	0.21321	0	0	0	0.368867	5.97177	0.153066	0.938878	2.25463	1.46283	0.966271	0	0	0	0	0.281696
88299030	50	1	1050		50	1050	0.0590269	0.383542	0.224972	7.94137	0.651392	1.89059	2.10754	1.26252	1.06438	0.21321	0	0	0	0.371371	3.6048	0.157353	0.860717	1.60502	0	1.13689	0	0	0	0	0.260679
88299030	50	1	1150		50	1150	0.058603	0.383542	0.224972	7.94137	0.651392	1.89059	2.10754	1.26252	1.06438	0.21321	0	0	0	0.308602	5.22049	0.0651834	0.807205	1.72488	0.834619	0	0.737246	0	0	0	0.0895048
88299030	50	1	1250		50	1250	0.0498089	0.383542	0.224972	7.94137	0.651392	1.89059	2.10754	1.26252	1.06438	0.21321	0	0	0	0.239847	4.07069	0.154699	0.953811	1.39647	0	0	0	0	0	0	0.216358
88299030	50	1	1350		50	1350	-0.00277041	0.383542	0.224972	7.94137	0.651392	1.89059	2.10754	1.26252	1.06438	0.21321	0	0	0	0.199263	4.78968	-0.0438191	0.887532	0.958999	0	0	0	0	0	0	0.061663
88299030	50	1	1450		50	1450	0.0335583	0.383542	0.224972	7.94137	0.651392	1.89059	2.10754	1.26252	1.06438	0.21321	0	0	0	0.118763		0.0638375	0.86525	1.58266	0	0	0	0	0	0	0.00799093
88299030	70	1	50		70	50	1	0.209963	0.224972	8.01831	0.496354	1.54243	1.69739	0.54672	0.451335	0.174951	0.134005	0.130748	0	0.138049	6.92653	0.26415	1.15567	1.39403	0.476383	0.140784	0	0	0	0	1.04365
88299030	70	1	150		70	150	0.89376	0.209963	0.224972	8.01831	0.496354	1.54243	1.69739	0.54672	0.451335	0.174951	0.134005	0.130748	0	0.209963	8.01831	0.496354	1.54243	1.69739	0.54672	0.451335	0.174951	0.134005	0.130748	0	1.74631
88299030	70	1	250		70	250	0.726667	0.209963	0.224972	8.01831	0.496354	1.54243	1.69739	0.54672	0.451335	0.174951	0.134005	0.130748	0	0.346174	5.89434	0.551618	1.82048	1.84931	0.966903	0.835358	0	0	0	0	1.46081
88299030	70	1	350		70	350	0.500088	0.209963	0.224972	8.01831	0.496354	1.54243	1.69739	0.54672	0.451335	0.174951	0.134005	0.130748	0	0.409419	6.05306	0.564686	2.16199	1.91936	1.04346	0.912076	0	0	0	0	1.79148
88299030	70	1	450		70	450	0.346523	0.209963	0.224972	8.01831	0.496354	1.54243	1.69739	0.54672	0.451335	0.174951	0.134005	0.130748	0	0.506641	8.02405	0.524698	2.34876	2.06434	1.60942	1.46989	0	0	0	0	1.89344
88299030	70	1	550		70	550	0.232913	0.209963	0.224972	8.01831	0.496354	1.54243	1.69739	0.54672	0.451335	0.174951	0.134005	0.130748	0	0.452786	6.82778	0.467668	1.60038	1.89448	1.09476	1.04623	0	0	0	0	0.778925
88299030	70	1	650		70	650	0.172767	0.209963	0.224972	8.01831	0.496354	1.54243	1.69739	0.54672	0.451335	0.174951	0.134005	0.130748	0	0.409983	5.82589	0.189202	0.984856	1.91322	0.835849	0.913988	0	0	0	0	0.29024
88299030	70	1	750		70	750	0.113003	0.209963	0.224972	8.01831	0.496354	1.54243	1.69739	0.54672	0.451335	0.174951	0.134005	0.130748	0	0.310047	4.83069	0.239569	1.0223	1.61116	0.690862	0.509861	0	0	0	0	0.361019
88299030	70	1	850		70	850	0.0950661	0.209963	0.224972	8.01831	0.496354	1.54243	1.69739	0.54672	0.451335	0.174951	0.134005	0.130748	0	0.258742	6.91874	0.0137648	0.920571	1.24396	0	0	0.62198	0	0	0	0.10765
88299030	70	1	950		70	950	0.0795603	0.209963	0.224972	8.01831	0.496354	1.54243	1.69739	0.54672	0.451335	0.174951	0.134005	0.130748	0	0.189023	4.86752	0.0453051	0.979301	1.43128	0	0.264236	0.440393	0.429383	0.242216	0	0.166779
88299030	70	1	1050		70	1050	0.0590269	0.209963	0.224972	8.01831	0.496354	1.54243	1.69739	0.54672	0.451335	0.174951	0.134005	0.130748	0	0.160818	6.1546	0.0406254	0.915662	1.51685	0.589886	0.613963	0	0	0	0	0.0546157
88299030	70	1	1150		70	1150	0.058603	0.209963	0.224972	8.01831	0.496354	1.54243	1.69739	0.54672	0.451335	0.174951	0.134005	0.130748	0	0.251549	4.23589	0.127182	0.949292	1.5194	0.747246	0.747246	0	0	0	0	-0.0438779
88299030	70	1	1250		70	1250	0.0498089	0.209963	0.224972	8.01831	0.496354	1.54243	1.69739	0.54672	0.451335	0.174951	0.134005	0.130748	0	0.138707	4.23513	0.273084	1.06232	1.59981	0.732117	0	0	0	0	0	0.233322
88299030	70	1	1350		70	1350	-0.00277041	0.209963	0.224972	8.01831	0.496354	1.54243	1.69739	0.54672	0.451335	0.174951	0.134005	0.130748	0	0.0536511		0.203887	0.909921	1.75987	0.954293	0	0	0	0	0	0.192625
88299030	70	1	1450		70	1450	0.0335583	0.209963	0.224972	8.01831	0.496354	1.54243	1.69739	0.54672	0.451335	0.174951	0.134005	0.130748	0	0.0576771		0.134156	0.843329	1.24519	0	0.384878	0	0	0	0	0.169974
88299032	30	1	50		30	50	1	0.655874	0.483425	10.9567	0.867476	2.45096	3.34182	2.98751	2.84262	0	0	0	0	0.524487	10.8967	0.731774	0.919754	2.16066	1.63959	1.07167	0	0	0	0	5.36606
88299032	30	1	150		30	150	0.89376	0.655874	0.483425	10.9567	0.867476	2.45096	3.34182	2.98751	2.84262	0	0	0	0	0.655874	10.9567	0.867476	2.45096	3.34182	2.98751	2.84262	0	0	0	0	7.6321
88299032	30	1	250		30	250	0.726667	0.655874	0.483425	10.9567	0.867476	2.45096	3.34182	2.98751	2.84262	0	0	0	0	0.821349	13.2064	0.950534	4.00725	4.83085	4.80418	4.64165	0	0	0	0	7.82689
88299032	30	1	350		30	350	0.500088	0.655874	0.483425	10.9567	0.867476	2.45096	3.34182	2.98751	2.84262	0	0	0	0	0.888536	15.1788	0.934569	5.26411	5.01107	5.06564	4.77664	0	0	0	0	7.91506
88299032	30	1	450		30	450	0.346523	0.655874	0.483425	10.9567	0.867476	2.45096	3.34182	2.98751	2.84262	0	0	0	0	0.82295	13.9289	0.875186	4.50933	3.37188	0	3.65854	0	0	0	0	7.47116
88299032	30	1	550		30	550	0.232913	0.655874	0.483425	10.9567	0.867476	2.45096	3.34182	2.98751	2.84262	0	0	0	0	0.810973	8.00284	0.833101	3.32458	3.47078	3.52611	3.50619	0	0	0	0	4.99434
88299032	30	1	650		30	650	0.172767	0.655874	0.483425	10.9567	0.867476	2.45096	3.34182	2.98751	2.84262	0	0	0	0	0.790173	9.06161	0.75402	2.08315	3.44291	0	3.42721	0	0	0	0	3.96263
88299032	30	1	750		30	750	0.113003	0.655874	0.483425	10.9567	0.867476	2.45096	3.34182	2.98751	2.84262	0	0	0	0	0.765204	9.33833	0.605204	1.24135	3.09987	0	2.99377	0	0	0	0	3.42137
88299032	30	1	850		30	850	0.0950661	0.655874	0.483425	10.9567	0.867476	2.45096	3.34182	2.98751	2.84262	0	0	0	0	0.671929	7.59191	0.436753	0.913094	2.57679	2.27421	2.31325	0	0	0	0	1.29299
88299032	30	1	950		30	950	0.0795603	0.655874	0.483425	10.9567	0.867476	2.45096	3.34182	2.98751	2.84262	0	0	0	0	0.615784	4.61674	0.243905	0.926137	2.6265	2.27058	2.03738	0	0	0	0	1.02947
88299032	30	1	1050		30	1050	0.0590269	0.655874	0.483425	10.9567	0.867476	2.45096	3.34182	2.98751	2.84262	0	0	0	0	0.466845	4.65087	0.190635	0.906056	1.94165	1.38485	1.18498	0	0	0	0	-1.07566
88299032	30	1	1150		30	1150	0.058603	0.655874	0.483425	10.9567	0.867476	2.45096	3.34182	2.98751	2.84262	0	0	0	0	0.378158	5.08568	0.0424575	0.804161	1.70753	0.822146	0	0	0	0	0	0.50699
88299032	30	1	1250		30	1250	0.0498089	0.655874	0.483425	10.9567	0.867476	2.45096	3.34182	2.98751	2.84262	0	0	0	0	0.19709	5.21663	-0.0379707	0.803203	1.33293	0	0	0	0	0	0	0.136385
88299032	30	1	1350		30	1350	-0.00277041	0.655874	0.483425	10.9567	0.867476	2.45096	3.34182	2.98751	2.84262	0	0	0	0	0.082432		0.143096	0.821181	1.48148	0	0	0	0	0	0	0.0813836
88299032	30	1	1450		30	1450	0.0335583	0.655874	0.483425	10.9567	0.867476	2.45096	3.34182	2.98751	2.84262	0	0	0	0	0.107423		0.177308	0.741278	1.20935	0	0	0	0	0	0	0.17308
88299032	30	1	1550		30	1550	0.0201145	0.655874	0.483425	10.9567	0.867476	2.45096	3.34182	2.98751	2.84262	0	0	0	0	0.125887		0.196388	0.797746	1.8318	0.795386	0.867694	0.843591	0	0	0	0.208827
88299032	30	1	1650		30	1650	0.0358878	0.655874	0.483425	10.9567	0.867476	2.45096	3.34182	2.98751	2.84262	0	0	0	0	0.0782937		0.242459	0.806086	1.26552	0	0	0	0	0	0	0.123299
88299032	30	1	1750		30	1750	0.049697	0.655874	0.483425	10.9567	0.867476	2.45096	3.34182	2.98751	2.84262	0	0	0	0	0.0427675		-0.0561226	0.782963	1.26899	0	0	0	0	0	0	0.289369
88299032	30	1	1850		30	1850	0.0447928	0.655874	0.483425	10.9567	0.867476	2.45096	3.34182	2.98751	2.84262	0	0	0	0	0.0457826		0.0816219	0.857449	1.17655	0.259532	0.224928	0.449856	0.311439	0	0	0.131432
88299032	50	1	50		50	50	1	0.48099	0.483425	10.8492	0.858128	2.65018	2.64395	1.88292	1.89102	0.303357	0.2422	0	0	0.32927	10.007	0.631917	1.14188	1.99198	1.00569	0.415731	0	0	0	0	3.6329
88299032	50	1	150		50	150	0.89376	0.48099	0.483425	10.8492	0.858128	2.65018	2.64395	1.88292	1.89102	0.303357	0.2422	0	0	0.48099	10.8492	0.858128	2.65018	2.64395	1.88292	1.89102	0.303357	0.2422	0	0	7.26331
88299032	50	1	250		50	250	0.726667	0.48099	0.483425	10.8492	0.858128	2.65018	2.64395	1.88292	1.89102	0.303357	0.2422	0	0	0.687121	13.3121	0.912252	3.76095	4.36417	3.96916	3.78868	0	0	0	0	7.4041
88299032	50	1	350		50	350	0.500088	0.48099	0.483425	10.8492	0.858128	2.65018	2.64395	1.88292	1.89102	0.303357	0.2422	0	0	0.814565	15.7496	0.904667	4.93224	4.53095	4.35915	4.16364	0	0	0	0	7.71108
88299032	50	1	450		50	450	0.346523	0.48099	0.483425	10.8492	0.858128	2.65018	2.64395	1.88292	1.89102	0.303357	0.2422	0	0	0.8188	16.9557	0.923896	5.31963	4.16507	4.03232	3.84917	0	0	0	0	7.17271
88299032	50	1	550		50	550	0.232913	0.48099	0.483425	10.8492	0.858128	2.65018	2.64395	1.88292	1.89102	0.303357	0.2422	0	0	0.833967	14.8828	0.931421	4.62884	4.1887	4.0165	3.71197	0	0	0	0	7.33859
88299032	50	1	650		50	650	0.172767	0.48099	0.483425	10.8492	0.858128	2.65018	2.64395	1.88292	1.89102	0.303357	0.2422	0	0	0.847029	12.7734	0.903407	3.01818	3.91988	0	3.93891	0	0	0	0	5.89669
88299032	50	1	750		50	750	0.113003	0.48099	0.483425	10.8492	0.858128	2.65018	2.64395	1.88292	1.89102	0.303357	0.2422	0	0	0.819425	13.0924	0.816957	1.86238	3.71684	3.57384	3.50332	0	0	0	0	4.16092
88299032	50	1	850		50	850	0.0950661	0.48099	0.483425	10.8492	0.858128	2.65018	2.64395	1.88292	1.89102	0.303357	0.2422	0	0	0.788156	13.1136	0.59529	1.16491	3.16582	0	3.17279	0	0	0	0	3.33169
88299032	50	1	950		50	950	0.0795603	0.48099	0.483425	10.8492	0.858128	2.65018	2.64395	1.88292	1.89102	0.303357	0.2422	0	0	0.733763	9.05783	0.404653	0.959604	2.71212	0	2.77795	0	0	0	0	2.66381
88299032	50	1	1050		50	1050	0.0590269	0.48099	0.483425	10.8492	0.858128	2.65018	2.64395	1.88292	1.89102	0.303357	0.2422	0	0	0.599957	9.16533	0.25626	1.03138	2.37313	1.98607	1.80205	0	0	0	0	1.80163
88299032	50	1	1150		50	1150	0.058603	0.48099	0.483425	10.8492	0.858128	2.65018	2.64395	1.88292	1.89102	0.303357	0.2422	0	0	0.398434	5.40911	-0.0178417	0.893636	1.61391	1.02388	0.885048	0	0	0	0	0.185323
88299032	50	1	1250		50	1250	0.0498089	0.48099	0.483425	10.8492	0.858128	2.65018	2.64395	1.88292	1.89102	0.303357	0.2422	0	0	0.194178	6.67139	0.110755	1.02239	1.31284	0	0	0	0	0	0	0.329725
88299032	50	1	1350		50	1350	-0.00277041	0.48099	0.483425	10.8492	0.858128	2.65018	2.64395	1.88292	1.89102	0.303357	0.2422	0	0	0.207771	4.43497	0.113041	0.952277	1.38387	0	0.650419	0.595064	0	0	0	0.461983
88299032	50	1	1450		50	1450	0.0335583	0.48099	0.483425	10.8492	0.858128	2.65018	2.64395	1.88292	1.89102	0.303357	0.2422	0	0	0.136343	4.38218	0.0546792	0.965666	1.42371	0	0	0	0	0	0	0.155949
88299032	50	1	1550		50	1550	0.0201145	0.48099	0.483425	10.8492	0.858128	2.65018	2.64395	1.88292	1.89102	0.303357	0.2422	0	0	0.203654	5.45741	0.199761	0.888731	1.21108	0	0.726648	0	0	0	0	0.327984
88299032	50	1	1650		50	1650	0.0358878	0.48099	0.483425	10.8492	0.858128	2.65018	2.64395	1.88292	1.89102	0.303357	0.2422	0	0	0.165502	5.47751	0.143299	0.885597	1.58016	0	0	0	0	0	0	0.193898
88299032	50	1	1750		50	1750	0.049697	0.48099	0.483425	10.8492	0.858128	2.65018	2.64395	1.88292	1.89102	0.303357	0.2422	0	0	0.167004	4.28135	0.0422288	0.820343	1.57787	0	0	0	0	0	0	0.296546
88299032	50	1	1850		50	1850	0.0447928	0.48099	0.483425	10.8492	0.858128	2.65018	2.64395	1.88292	1.89102	0.303357	0.2422	0	0	0.172876	5.79259	0.171851	1.01328	1.09868	0.54934	0	0	0	0	0	0.108675
88299032	70	1	50		70	50	1	0.216551	0.483425	10.9788	0.496287	1.64137	1.5445	0.601323	0.441285	0.276529	0.244231	0	0	0.169172	10.104	0.576544	1.3653	1.54348	0.552524	0.157736	0.11987	0.112052	0.0852605	0	2.1
88299032	70	1	150		70	150	0.89376	0.216551	0.483425	10.9788	0.496287	1.64137	1.5445	0.601323	0.441285	0.276529	0.244231	0	0	0.216551	10.9788	0.496287	1.64137	1.5445	0.601323	0.441285	0.276529	0.244231	0	0	1.79451
88299032	70	1	250		70	250	0.726667	0.216551	0.483425	10.9788	0.496287	1.64137	1.5445	0.601323	0.441285	0.276529	0.244231	0	0	0.226145	7.36924	0.43778	1.71292	1.55462	0.615286	0.492095	0.245043	0	0	0	0.778998
88299032	70	1	350		70	350	0.500088	0.216551	0.483425	10.9788	0.496287	1.64137	1.5445	0.601323	0.441285	0.276529	0.244231	0	0	0.31767	8.85083	0.50685	2.026	1.87107	0.772098	0.873541	0.250791	0	0	0	1.32104
88299032	70	1	450		70	450	0.346523	0.216551	0.483425	10.9788	0.496287	1.64137	1.5445	0.601323	0.441285	0.276529	0.244231	0	0	0.452365	7.93189	0.660366	2.44815	2.41527	1.60932	1.47715	0.440554	0	0	0	2.14413
88299032	70	1	550		70	550	0.232913	0.216551	0.483425	10.9788	0.496287	1.64137	1.5445	0.601323	0.441285	0.276529	0.244231	0	0	0.720492	13.6954	0.836734	3.35398	3.29645	2.88796	2.7954	0	0	0	0	3.76862
88299032	70	1	650		70	650	0.172767	0.216551	0.483425	10.9788	0.496287	1.64137	1.5445	0.601323	0.441285	0.276529	0.244231	0	0	0.662776	5.13847	0.610723	1.7552	2.78687	2.31242	2.08625	0	0	0	0	1.4389
88299032	70	1	750		70	750	0.113003	0.216551	0.483425	10.9788	0.496287	1.64137	1.5445	0.601323	0.441285	0.276529	0.244231	0	0	0.487746	7.79362	0.437483	1.08492	1.91616	1.03943	1.21116	0	0	0	0	0.423484
88299032	70	1	850		70	850	0.0950661	0.216551	0.483425	10.9788	0.496287	1.64137	1.5445	0.601323	0.441285	0.276529	0.244231	0	0	0.479429	8.88361	0.396748	1.08988	1.85276	1.35869	1.26262	0	0	0	0	0.415301
88299032	70	1	950		70	950	0.0795603	0.216551	0.483425	10.9788	0.496287	1.64137	1.5445	0.601323	0.441285	0.276529	0.244231	0	0	0.534961	8.45804	0.348775	0.928287	2.20753	1.60264	1.46545	0	0	0	0	0.604388
88299032	70	1	1050		70	1050	0.0590269	0.216551	0.483425	10.9788	0.496287	1.64137	1.5445	0.601323	0.441285	0.276529	0.244231	0	0	0.58708	9.3698	0.343976	1.1067	2.30957	1.85815	2.00512	0	0	0	0	0.358654
88299032	70	1	1150		70	1150	0.058603	0.216551	0.483425	10.9788	0.496287	1.64137	1.5445	0.601323	0.441285	0.276529	0.244231	0	0	0.563185	8.35105	0.465589	1.33964	2.34982	1.89325	1.8202	0	0	0	0	0.535175
88299032	70	1	1250		70	1250	0.0498089	0.216551	0.483425	10.9788	0.496287	1.64137	1.5445	0.601323	0.441285	0.276529	0.244231	0	0	0.549605	8.75439	0.36726	1.25915	2.67784	2.10897	1.22098	0	0	0	0	0.327835
88299032	70	1	1350		70	1350	-0.00277041	0.216551	0.483425	10.9788	0.496287	1.64137	1.5445	0.601323	0.441285	0.276529	0.244231	0	0	0.535066	8.01257	0.167118	1.11599	2.39705	1.90062	1.42546	0	0	0	0	0.407878
88299032	70	1	1450		70	1450	0.0335583	0.216551	0.483425	10.9788	0.496287	1.64137	1.5445	0.601323	0.441285	0.276529	0.244231	0	0	0.464923	6.69813	0.231932	0.928645	2.07824	0	1.60386	0	0	0	0	0.525418
88299032	70	1	1550		70	1550	0.0201145	0.216551	0.483425	10.9788	0.496287	1.64137	1.5445	0.601323	0.441285	0.276529	0.244231	0	0	0.483906	7.85087	0.553652	1.85945	3.34612	2.80548	0	0	0	0	0	1.53864
88299032	70	1	1650		70	1650	0.0358878	0.216551	0.483425	10.9788	0.496287	1.64137	1.5445	0.601323	0.441285	0.276529	0.244231	0	0	0.49456	9.28131	0.489294	1.40548	3.17879	2.70905	0	0	0	0	0	0.461094
88299032	70	1	1750		70	1750	0.049697	0.216551	0.483425	10.9788	0.496287	1.64137	1.5445	0.601323	0.441285	0.276529	0.244231	0	0	0.284442	11.5334	0.468162	1.08872	2.67093	2.53739	0	0	0	0	0	1.31931
88299032	70	1	1850		70	1850	0.0447928	0.216551	0.483425	10.9788	0.496287	1.64137	1.5445	0.601323	0.441285	0.276529	0.244231	0	0	0.329939	10.5562	0.752564	2.16481	3.9344	3.80629	0	0	0	0	0	2.44693
88299032	70	1	1950		70	1950	0.0596779	0.216551	0.483425	10.9788	0.496287	1.64137	1.5445	0.601323	0.441285	0.276529	0.244231	0	0	0.398758	13.5314	0.803336	3.63843	4.31563	2.93924	0	0.355196	0	0	0	3.64987
88299033	30	1	50	PBU	30	50	1	0.498326	0.113547	2.88398	0.39625	0.447417		0	0	0	0	0	0	0.635247	3.17943	0.672994	0.466043	2.75482	3.32662	2.36583	0	0	0	0	3.38862
88299033	30	1	150	PBU	30	150	0.89376	0.498326	0.113547	2.88398	0.39625	0.447417		0	0	0	0	0	0	0.498326	2.88398	0.39625	0.447417	1.61415	0	0	0	0	0	0	1.0325
88299033	30	1	250	PBU	30	250	0.726667	0.498326	0.113547	2.88398	0.39625	0.447417		0	0	0	0	0	0	0.103174		0.196977	0.378546	1.54321	0	0	0	0	0	0	1.22763
88299033	30	1	350	PBU	30	350	0.500088	0.498326	0.113547	2.88398	0.39625	0.447417		0	0	0	0	0	0	0.395438	3.64576	0.208935	0.524036	2.75482	0.94697	0.21522	0.860882	0.731749	0.602617	0.387397	-0.198574
88299033	30	1	450	PBU	30	450	0.346523	0.498326	0.113547	2.88398	0.39625	0.447417		0	0	0	0	0	0	0.388207	4.26597	0.226683	0.452222	1.03306	0	2.02307	0	0	0	0	0.00225328
88299033	30	1	550	PBU	30	550	0.232913	0.498326	0.113547	2.88398	0.39625	0.447417		0	0	0	0	0	0	0.0878639		0.0839116	0.377255	1.4289	0	0	0	0	0	0	0.387271
88299033	30	1	650	PBU	30	650	0.172767	0.498326	0.113547	2.88398	0.39625	0.447417		0	0	0	0	0	0	0.1647		0.210552	0.476049	1.64886	0	0	0	0	0	0	0.553877
88299033	30	1	750	PBU	30	750	0.113003	0.498326	0.113547	2.88398	0.39625	0.447417		0	0	0	0	0	0	0.11878		0.10509	0.395245	1.10164	0	0	1.5836	0	0	0	0.337255
88299033	30	1	850	PBU	30	850	0.0950661	0.498326	0.113547	2.88398	0.39625	0.447417		0	0	0	0	0	0	0.161045		0.178997	0.469592	1.52588	0	0	0	0	0	0	0.30235
88299033	30	1	950	PBU	30	950	0.0795603	0.498326	0.113547	2.88398	0.39625	0.447417		0	0	0	0	0	0	0.0823166		0.171982	0.517062	2.09961	0	0	0	0	0	0	0.206697
88299033	50	1	50	PBU	50	50	1	0.369301	0.113547	8.13141	0.436005	0.907388		0	0.939767	0.919898	0	0	0	0.345095	9.27377	0.699923	1.1128	2.0833	1.717	1.10014	0.616029	0	0	0	4.14424
88299033	50	1	150	PBU	50	150	0.89376	0.369301	0.113547	8.13141	0.436005	0.907388		0	0.939767	0.919898	0	0	0	0.369301	8.13141	0.436005	0.907388	1.65304	0	0.939767	0.919898	0	0	0	1.34928
88299033	50	1	250	PBU	50	250	0.726667	0.369301	0.113547	8.13141	0.436005	0.907388		0	0.939767	0.919898	0	0	0	0.111761		0.15232	0.758009	2.15188	0.474339	0	0.551468	0	0	0	1.57444
88299033	50	1	350	PBU	50	350	0.500088	0.369301	0.113547	8.13141	0.436005	0.907388		0	0.939767	0.919898	0	0	0	0.318537	7.8684	0.374881	1.08463	2.25895	1.03306	0.964187	0	0	0	0	0.0590909
88299033	50	1	450	PBU	50	450	0.346523	0.369301	0.113547	8.13141	0.436005	0.907388		0	0.939767	0.919898	0	0	0	0.356012	8.37756	-0.0857667	0.941997	1.91443	0.820468	0.793119	0	0	0	0	-0.170787
88299033	50	1	550	PBU	50	550	0.232913	0.369301	0.113547	8.13141	0.436005	0.907388		0	0.939767	0.919898	0	0	0	0.121141		0.300248	0.952162	1.29149	0	0	0	0	0	0	0.084665
88299033	50	1	650	PBU	50	650	0.172767	0.369301	0.113547	8.13141	0.436005	0.907388		0	0.939767	0.919898	0	0	0	0.0923712		0.0134602	0.781919	1.27918	0	0	0	0	0	0	0.543328
88299033	50	1	750	PBU	50	750	0.113003	0.369301	0.113547	8.13141	0.436005	0.907388		0	0.939767	0.919898	0	0	0	0.147148		0.36302	0.841939	1.40691	0	0	0	0	0	0	0.339208
88299033	50	1	850	PBU	50	850	0.0950661	0.369301	0.113547	8.13141	0.436005	0.907388		0	0.939767	0.919898	0	0	0	0.0435513		-0.102158	0.744215	0.865274	0	0	0	0	0	0	1.07914
88299033	70	1	50	PBU	70	50	1		0.113547		0.105188	0.935356		0	0	0	0	0	0	0.157019	8.43935	0.359239	1.06231	2.43464	0.591127	0.344546	0.191476	0.191476	0	0	2.02632
88299033	70	1	150	PBU	70	150	0.89376		0.113547		0.105188	0.935356		0	0	0	0	0	0	0.0680277		0.105188	0.935356	1.22554	0	0	0	0	0	0	-0.00973316
88299033	70	1	250	PBU	70	250	0.726667		0.113547		0.105188	0.935356		0	0	0	0	0	0	0.136231		0.175753	0.919999	1.1985	0.256821	0	0.273467	0.261577	0.206884	0.204506	0.242087
88299033	70	1	350	PBU	70	350	0.500088		0.113547		0.105188	0.935356		0	0	0	0	0	0	0.325069	7.86586	0.187709	1.17221	1.51172	0.792601	0.729613	0	0	0	0	0.128684
88299033	70	1	450	PBU	70	450	0.346523		0.113547		0.105188	0.935356		0	0	0	0	0	0	0.156798	8.31582	0.203567	0.831562	1.11289	0	0	0	0	0	0	0.16006
88299033	70	1	550	PBU	70	550	0.232913		0.113547		0.105188	0.935356		0	0	0	0	0	0	0.0465768		0.0886306	0.859622	1.36633	0	0	0	0	0	0	-0.058921
88299033	70	1	650	PBU	70	650	0.172767		0.113547		0.105188	0.935356		0	0	0	0	0	0	0.0281022		0.235731	0.910508	1.34122	0	0	0.453649	0	0	0	-0.0213019
88299033	70	1	750	PBU	70	750	0.113003		0.113547		0.105188	0.935356		0	0	0	0	0	0	0.0509724		-0.0341422	0.772175	1.12315	0	0	0	0	0	0	-0.0571928
88299033	70	1	850	PBU	70	850	0.0950661		0.113547		0.105188	0.935356		0	0	0	0	0	0	0.0506942		0.11797	0.848743	1.20356	0.510603	0.78414	0.492367	0	0	0	0.357596
88299033	30	1	50	PBU	30	50	1	0.643589	0.113547	2.66204	0.46465	0.427294		0	0	0	0	0	0	0.629794	3.4181	0.562721	0.430712	5.2605	2.96363	0	0	0	0	0	4.0899
88299033	30	1	50	PBU	30	50	1	0.643589	0.113547	2.66204	0.46465	0.427294		0	0	0	0	0	0	0.644776	2.21257	0.57379	0.269713	4.62963	0	0	0	0	0	0	2.91955
88299033	30	1	150	PBU	30	150	0.89376	0.643589	0.113547	2.66204	0.46465	0.427294		0	0	0	0	0	0	0.643589	2.66204	0.46465	0.427294	2.05457	0	0	0	0	0	0	1.38084
88299033	30	1	150	PBU	30	150	0.89376	0.643589	0.113547	2.66204	0.46465	0.427294		0	0	0	0	0	0	0.365118	2.94944	0.289579	0.438644	2.63014	0	0	0	0	0	0	0.975905
88299033	30	1	250	PBU	30	250	0.726667	0.643589	0.113547	2.66204	0.46465	0.427294		0	0	0	0	0	0	0.250374		0.23317	0.421325	0	0	0	0	0	0	0	0.427967
88299033	30	1	250	PBU	30	250	0.726667	0.643589	0.113547	2.66204	0.46465	0.427294		0	0	0	0	0	0	0.213633		0.295103	0.466104	2.4549	0	0	0	0	0	0	0.0579104
88299033	30	1	350	PBU	30	350	0.500088	0.643589	0.113547	2.66204	0.46465	0.427294		0	0	0	0	0	0	0.375611	3.89412	0.239043	0.606669	3.98425	2.16999	0	0	0	0	0	-0.0151486
88299033	30	1	350	PBU	30	350	0.500088	0.643589	0.113547	2.66204	0.46465	0.427294		0	0	0	0	0	0	0.443944	4.44948	0.230096	0.557259	3.20611	1.96375	1.76336	0	0	0	0	0.216509
88299033	30	1	450	PBU	30	450	0.346523	0.643589	0.113547	2.66204	0.46465	0.427294		0	0	0	0	0	0	0.363561	4.89367	0.156878	0.529741	3.20611	1.68321	1.96375	1.68321	0	0	0	0.0726364
88299033	30	1	450	PBU	30	450	0.346523	0.643589	0.113547	2.66204	0.46465	0.427294		0	0	0	0	0	0	0.292947	3.82502	0.239382	0.461996	1.85791	0	0	0	0	0	0	0.124805
88299033	30	1	550	PBU	30	550	0.232913	0.643589	0.113547	2.66204	0.46465	0.427294		0	0	0	0	0	0	0.108532		0.129598	0.451657	1.26024	0	0	0	0	0	0	0.206925
88299033	30	1	550	PBU	30	550	0.232913	0.643589	0.113547	2.66204	0.46465	0.427294		0	0	0	0	0	0	0.074637		0.291459	0.471738	3.09651	0	0	0	0	0	0	0.103702
88299033	30	1	650	PBU	30	650	0.172767	0.643589	0.113547	2.66204	0.46465	0.427294		0	0	0	0	0	0	0.24255		0.0425731	0.406713	0.978933	0	0	0	0	0	0	0.0101568
88299033	30	1	650	PBU	30	650	0.172767	0.643589	0.113547	2.66204	0.46465	0.427294		0	0	0	0	0	0	0.231047		0.145795	0.370676	1.72176	0	0	0	0	0	0	0.028564
88299033	30	1	750	PBU	30	750	0.113003	0.643589	0.113547	2.66204	0.46465	0.427294		0	0	0	0	0	0	0.0389144		0.106723	0.379805	1.19697	0	0	0	0	0	0	0.0497355
88299033	30	1	750	PBU	30	750	0.113003	0.643589	0.113547	2.66204	0.46465	0.427294		0	0	0	0	0	0	0.0691361		0.3046	0.416881	0.641223	0	0	0	0	0	0	-0.00202369
88299033	50	1	50	PBU	50	50	1	0.381495	0.113547	6.91808	0.554833	0.874074	2.54753	1.4472	0	0	0	0	0	0.341896	6.26346	0.650178	0.98465	2.83554	1.76006	0.950528	0.823143	0.595599	0	0	3.94238
88299033	50	1	50	PBU	50	50	1	0.381495	0.113547	6.91808	0.554833	0.874074	2.54753	1.4472	0	0	0	0	0	0.498453	7.84793	0.637972	1.00863	3.39363	2.23623	1.98081	0	0	0	0	3.34949
88299033	50	1	150	PBU	50	150	0.89376	0.381495	0.113547	6.91808	0.554833	0.874074	2.54753	1.4472	0	0	0	0	0	0.381495	6.91808	0.554833	0.874074	2.54753	1.4472	0	0	0	0	0	2.62499
88299033	50	1	150	PBU	50	150	0.89376	0.381495	0.113547	6.91808	0.554833	0.874074	2.54753	1.4472	0	0	0	0	0	0.0469152		0.122345	0.626152	1.08507	0	0	0	0	0	0	0.995314
88299033	50	1	250	PBU	50	250	0.726667	0.381495	0.113547	6.91808	0.554833	0.874074	2.54753	1.4472	0	0	0	0	0	0.105517		0.0841588	0.790059	1.4	0.433333	0	0.455556	0	0	0	0.611339
88299033	50	1	250	PBU	50	250	0.726667	0.381495	0.113547	6.91808	0.554833	0.874074	2.54753	1.4472	0	0	0	0	0	0.418969	9.27521	0.449269	1.27995	2.10836	1.5135	1.45326	0	0	0	0	0.751773
88299033	50	1	350	PBU	50	350	0.500088	0.381495	0.113547	6.91808	0.554833	0.874074	2.54753	1.4472	0	0	0	0	0	0.42114	9.02506	0.204415	1.19641	2.05347	0.985113	1.17242	0	0	0	0	0.276476
88299033	50	1	350	PBU	50	350	0.500088	0.381495	0.113547	6.91808	0.554833	0.874074	2.54753	1.4472	0	0	0	0	0	0.393669	7.32475	0.448663	1.20945	1.47752	1.14112	1.0158	0	0	0	0	0.174646
88299033	50	1	450	PBU	50	450	0.346523	0.381495	0.113547	6.91808	0.554833	0.874074	2.54753	1.4472	0	0	0	0	0	0.378299	8.03574	0.224509	1.0391	1.49712	1.00048	0.993284	0	0	0	0	0.0410197
88299033	50	1	450	PBU	50	450	0.346523	0.381495	0.113547	6.91808	0.554833	0.874074	2.54753	1.4472	0	0	0	0	0	0.195545	10.9945	0.159268	0.837635	1.06223	0	0	0	0	0	0	0.0564425
88299033	50	1	550	PBU	50	550	0.232913	0.381495	0.113547	6.91808	0.554833	0.874074	2.54753	1.4472	0	0	0	0	0	0.161137	10.3169	0.29385	0.851497	1.32852	0	0	0	0	0	0	0.378051
88299033	50	1	550	PBU	50	550	0.232913	0.381495	0.113547	6.91808	0.554833	0.874074	2.54753	1.4472	0	0	0	0	0	0.0646862		-0.0943985	0.750109	1.36152	0	0	0	0	0	0	0.907844
88299033	50	1	650	PBU	50	650	0.172767	0.381495	0.113547	6.91808	0.554833	0.874074	2.54753	1.4472	0	0	0	0	0	0.135993		0.198526	0.735427	1.56076	0	0	0	0	0	0	0.153337
88299033	50	1	650	PBU	50	650	0.172767	0.381495	0.113547	6.91808	0.554833	0.874074	2.54753	1.4472	0	0	0	0	0	0.0552001		0.258838	0.864987	1.40469	0	0	0	0	0	0	0.166128
88299033	50	1	750	PBU	50	750	0.113003	0.381495	0.113547	6.91808	0.554833	0.874074	2.54753	1.4472	0	0	0	0	0	0.0443296		0.100361	0.718299	1.45604	0.248741	0.30941	0.351878	0	0	0	0.361667
88299033	70	1	50	PBU	70	50	1		0.113547		0.156995	0.971493		0.57299	0.251173	0.361062	0.315537	0	0	0.17056	9.29443	0.498426	0.959532	1.75383	0.725676	0.520308	0.427795	0.213897	0	0	3.09149
88299033	70	1	50	PBU	70	50	1		0.113547		0.156995	0.971493		0.57299	0.251173	0.361062	0.315537	0	0	0.106545		0.0332317	0.94954	1.26463	0.322735	0.377367	0.538228	0.227634	0	0	0.97024
88299033	70	1	150	PBU	70	150	0.89376		0.113547		0.156995	0.971493		0.57299	0.251173	0.361062	0.315537	0	0	0.136716		0.156995	0.971493	1.50704	0.57299	0.251173	0.361062	0.315537	0	0	0.921975
88299033	70	1	150	PBU	70	150	0.89376		0.113547		0.156995	0.971493		0.57299	0.251173	0.361062	0.315537	0	0	0.12329		0.0513456	0.870932	1.41709	0	0	0	0	0	0	0.222033
88299033	70	1	250	PBU	70	250	0.726667		0.113547		0.156995	0.971493		0.57299	0.251173	0.361062	0.315537	0	0	0.0783679		0.160355	0.903154	1.74148	0	0	0	0	0	0	0.512478
88299033	70	1	250	PBU	70	250	0.726667		0.113547		0.156995	0.971493		0.57299	0.251173	0.361062	0.315537	0	0	0.271416	8.13523	0.383919	1.19624	1.54093	0.829318	0.700908	0	0	0	0	0.168457
88299033	70	1	350	PBU	70	350	0.500088		0.113547		0.156995	0.971493		0.57299	0.251173	0.361062	0.315537	0	0	0.289552	9.36743	0.353738	1.12887	1.79036	0.686646	0.528971	0	0	0	0	0.300243
88299033	70	1	350	PBU	70	350	0.500088		0.113547		0.156995	0.971493		0.57299	0.251173	0.361062	0.315537	0	0	0.205483	9.34091	0.197776	1.00868	1.33442	0.561063	0.53579	0.439752	0	0	0	0.0302125
88299033	70	1	450	PBU	70	450	0.346523		0.113547		0.156995	0.971493		0.57299	0.251173	0.361062	0.315537	0	0	0.107228		0.08772	0.830435	1.25737	0	0	0	0	0	0	-0.0406944
88299033	70	1	450	PBU	70	450	0.346523		0.113547		0.156995	0.971493		0.57299	0.251173	0.361062	0.315537	0	0	0.125887		0.0840895	0.777239	1.68782	0	0	0	0	0	0	-0.15768
88299033	70	1	550	PBU	70	550	0.232913		0.113547		0.156995	0.971493		0.57299	0.251173	0.361062	0.315537	0	0	0.116375		0.203532	0.978658	1.13224	0	0	0	0	0	0	0.057503
88299033	70	1	550	PBU	70	550	0.232913		0.113547		0.156995	0.971493		0.57299	0.251173	0.361062	0.315537	0	0	0.103211		0.150354	0.90337	1.47404	0	0	0	0	0	0	0.00409237
88299033	70	1	650	PBU	70	650	0.172767		0.113547		0.156995	0.971493		0.57299	0.251173	0.361062	0.315537	0	0	0.0892082		0.125989	0.751108	1.1537	0	0	0	0	0	0	0.215867
88299033	70	1	650	PBU	70	650	0.172767		0.113547		0.156995	0.971493		0.57299	0.251173	0.361062	0.315537	0	0	0.115297		0.250806	0.848281	1.72168	0	0	0	0	0	0	0.0634191
88299033	70	1	750	PBU	70	750	0.113003		0.113547		0.156995	0.971493		0.57299	0.251173	0.361062	0.315537	0	0	0.0300503		0.00217735	0.887207	1.54987	0.297689	0	0.283514	0.21736	0	0	0.439062
88299035	30	1	50	PBU	30	50	1		0.176764		0.257423	0.799822	3.14815	1.96181	1.83449	0.532407	0.486111	0	0	0.0880871		0.544327	0.723105	2.47868	2.55997	1.8112	1.70218	0	0	0	2.34411
88299035	30	1	150	PBU	30	150	0.89376		0.176764		0.257423	0.799822	3.14815	1.96181	1.83449	0.532407	0.486111	0	0	0.199087		0.257423	0.799822	3.14815	1.96181	1.83449	0.532407	0.486111	0	0	1.40312
88299035	30	1	250	PBU	30	250	0.726667		0.176764		0.257423	0.799822	3.14815	1.96181	1.83449	0.532407	0.486111	0	0	0.738197	2.57073	0.647629	1.03746	6.90095	5.52316	3.70207	0	0	0	0	1.48574
88299035	30	1	350	PBU	30	350	0.500088		0.176764		0.257423	0.799822	3.14815	1.96181	1.83449	0.532407	0.486111	0	0	0.737093	6.92956	0.644392	1.3112	2.71145	3.24195	3.0209	0	0	0	0	2.00284
88299035	30	1	450	PBU	30	450	0.346523		0.176764		0.257423	0.799822	3.14815	1.96181	1.83449	0.532407	0.486111	0	0	0.594008	3.85939	0.272595	0.872479	2.70464	2.00735	2.07074	0	0	0	0	0.630789
88299035	30	1	550	PBU	30	550	0.232913		0.176764		0.257423	0.799822	3.14815	1.96181	1.83449	0.532407	0.486111	0	0	0.444435	3.33804	0.21893	0.694479	2.01769	1.1938	1.51327	0	0	0	0	0.497356
88299035	30	1	650	PBU	30	650	0.172767		0.176764		0.257423	0.799822	3.14815	1.96181	1.83449	0.532407	0.486111	0	0	0.133504		0.16105	0.502522	2.13066	0	0	1.02728	0.989237	0	0	-0.0279447
88299035	30	1	750	PBU	30	750	0.113003		0.176764		0.257423	0.799822	3.14815	1.96181	1.83449	0.532407	0.486111	0	0	0.115961		0.0388596	0.420364	2.28269	0	0	0	0	0	0	0.229046
88299035	30	1	850	PBU	30	850	0.0950661		0.176764		0.257423	0.799822	3.14815	1.96181	1.83449	0.532407	0.486111	0	0	0.149337		0.21641	0.464745	1.57099	0	0	0	0	0	0	0.160654
88299035	30	1	950	PBU	30	950	0.0795603		0.176764		0.257423	0.799822	3.14815	1.96181	1.83449	0.532407	0.486111	0	0	0.16157		-0.0915192	0.427053	0.853767	0	0	0	0	0	0	0.0393879
88299035	30	1	1050	PBU	30	1050	0.0590269		0.176764		0.257423	0.799822	3.14815	1.96181	1.83449	0.532407	0.486111	0	0	0.075381		-0.000614169	0.581059	2.24103	0	0	0	0	0	0	0.555552
88299035	50	1	50	PBU	50	50	1		0.176764		0.371303	1.2296	2.02047	1.83679	1.63876	1.49526	0	0	0	0.0682011		0.0713705	0.670601	2.1883	0	0	0	0	0	0	0.888267
88299035	50	1	150	PBU	50	150	0.89376		0.176764		0.371303	1.2296	2.02047	1.83679	1.63876	1.49526	0	0	0	0.0952915		0.371303	1.2296	2.02047	1.83679	1.63876	1.49526	0	0	0	1.8217
88299035	50	1	250	PBU	50	250	0.726667		0.176764		0.371303	1.2296	2.02047	1.83679	1.63876	1.49526	0	0	0	0.593826	5.5938	0.444058	1.24845	2.94605	2.50181	2.41413	0	0	0	0	1.88895
88299035	50	1	350	PBU	50	350	0.500088		0.176764		0.371303	1.2296	2.02047	1.83679	1.63876	1.49526	0	0	0	0.730378	6.65642	0.4808	1.63278	2.48981	2.87649	2.68787	0	0	0	0	2.09201
88299035	50	1	450	PBU	50	450	0.346523		0.176764		0.371303	1.2296	2.02047	1.83679	1.63876	1.49526	0	0	0	0.58032	3.85574	0.377251	1.20781	2.21808	1.97281	2.13277	0	0	0	0	1.79266
88299035	50	1	550	PBU	50	550	0.232913		0.176764		0.371303	1.2296	2.02047	1.83679	1.63876	1.49526	0	0	0	0.41137	3.14871	0.212442	0.809768	1.90162	0.978773	0.978773	0	0	0	0	0.147519
88299035	50	1	650	PBU	50	650	0.172767		0.176764		0.371303	1.2296	2.02047	1.83679	1.63876	1.49526	0	0	0	0.0748513		-0.0683994	0.414552	0.452112	0	0	0	0	0	0	0.00529217
88299035	50	1	750	PBU	50	750	0.113003		0.176764		0.371303	1.2296	2.02047	1.83679	1.63876	1.49526	0	0	0	0.120051		-0.0643254	0.341974	1.2386	0	0	0	0	0	0	0.031317
88299035	50	1	850	PBU	50	850	0.0950661		0.176764		0.371303	1.2296	2.02047	1.83679	1.63876	1.49526	0	0	0	0.142539		0.0674726	0.465261	0.850253	0	0	0	0	0	0	-0.0697243
88299035	50	1	950	PBU	50	950	0.0795603		0.176764		0.371303	1.2296	2.02047	1.83679	1.63876	1.49526	0	0	0	0.0564645		0.0619332	0.62064	2.06447	0	0	0	0	0	0	0.145436
88299035	70	1	50	PBU	70	50	1	0.297394	0.176764	3.87446	0.572755	1.30775	3.1506	2.23742	2.04297	1.03625	0	0	0	0.10155		0.0429068	0.741805	2.0109	0.510483	0	0.299463	0.272568	0.265844	0.256534	0.976241
88299035	70	1	150	PBU	70	150	0.89376	0.297394	0.176764	3.87446	0.572755	1.30775	3.1506	2.23742	2.04297	1.03625	0	0	0	0.297394	3.87446	0.572755	1.30775	3.1506	2.23742	2.04297	1.03625	0	0	0	1.95867
88299035	70	1	250	PBU	70	250	0.726667	0.297394	0.176764	3.87446	0.572755	1.30775	3.1506	2.23742	2.04297	1.03625	0	0	0	0.419889	6.26335	0.389575	1.29179	2.10411	1.63004	1.37352	0	0	0	0	1.19192
88299035	70	1	350	PBU	70	350	0.500088	0.297394	0.176764	3.87446	0.572755	1.30775	3.1506	2.23742	2.04297	1.03625	0	0	0	0.753825	4.16473	0.592985	1.80476	3.06667	0.675	3.2	0	0	0	0	1.73785
88299035	70	1	450	PBU	70	450	0.346523	0.297394	0.176764	3.87446	0.572755	1.30775	3.1506	2.23742	2.04297	1.03625	0	0	0	0.678837	4.52514	0.618637	1.48867	2.62719	2.56312	2.44297	0	0	0	0	1.14949
88299035	70	1	550	PBU	70	550	0.232913	0.297394	0.176764	3.87446	0.572755	1.30775	3.1506	2.23742	2.04297	1.03625	0	0	0	0.464721	1.71066	0.178979	0.715395	1.25297	1.20076	1.46179	0	0	0	0	0.0682506
88299035	70	1	650	PBU	70	650	0.172767	0.297394	0.176764	3.87446	0.572755	1.30775	3.1506	2.23742	2.04297	1.03625	0	0	0	0.174039		-0.0113963	0.42882	0.481751	0	0	0	0	0	0	0.116562
88299035	70	1	750	PBU	70	750	0.113003	0.297394	0.176764	3.87446	0.572755	1.30775	3.1506	2.23742	2.04297	1.03625	0	0	0	0.0550698		0.165212	0.411611	0.826556	0	0	0	0	0	0	0.13814
88299035	70	1	850	PBU	70	850	0.0950661	0.297394	0.176764	3.87446	0.572755	1.30775	3.1506	2.23742	2.04297	1.03625	0	0	0	0.0290138		0.126191	0.534213	1.45679	0	1.21399	1.82099	0	0	0	0.0141602
88299035	70	1	950	PBU	70	950	0.0795603	0.297394	0.176764	3.87446	0.572755	1.30775	3.1506	2.23742	2.04297	1.03625	0	0	0	0.086073		0.136951	0.74686	1.33544	0.524637	0.620025	0.763108	0.715414	0.476943	0	0.26126
88299041	30	1	50	ChS	30	50	1	0.354673	0.133808	11.8367	0.852304	3.37907	3.30058	2.99818	2.57576	0.451017	0.326776	0	0	0.483163	19.6403	0.878506	2.59355	3.28697	2.55777	0	1.78877	1.29049	1.03277	0.763284	7.00173
88299041	30	1	150	ChS	30	150	0.89376	0.354673	0.133808	11.8367	0.852304	3.37907	3.30058	2.99818	2.57576	0.451017	0.326776	0	0	0.354673	11.8367	0.852304	3.37907	3.30058	2.99818	2.57576	0.451017	0.326776	0	0	6.08742
88299041	30	1	250	ChS	30	250	0.726667	0.354673	0.133808	11.8367	0.852304	3.37907	3.30058	2.99818	2.57576	0.451017	0.326776	0	0	0.900476	18.4243	0.953945	4.06584	5.41478	5.33794	5.21423	0	0	0	0	7.76203
88299041	30	1	350	ChS	30	350	0.500088	0.354673	0.133808	11.8367	0.852304	3.37907	3.30058	2.99818	2.57576	0.451017	0.326776	0	0	0.605896	14.9839	0.815481	3.57744	2.45763	2.06343	1.88536	0	0	0	0	3.13627
88299041	30	1	450	ChS	30	450	0.346523	0.354673	0.133808	11.8367	0.852304	3.37907	3.30058	2.99818	2.57576	0.451017	0.326776	0	0	0.345911	10.8651	0.364026	1.77866	1.53937	0.697721	0.677384	0	0	0	0	0.971908
88299041	30	1	550	ChS	30	550	0.232913	0.354673	0.133808	11.8367	0.852304	3.37907	3.30058	2.99818	2.57576	0.451017	0.326776	0	0	0.424837	21.2092	0.450562	1.52543	1.47731	0.807483	1.0509	0	0	0	0	0.654965
88299041	30	1	650	ChS	30	650	0.172767	0.354673	0.133808	11.8367	0.852304	3.37907	3.30058	2.99818	2.57576	0.451017	0.326776	0	0	0.285337	13.2831	0.207616	1.267	1.45357	0.651662	0.656903	0	0	0	0	0.997602
88299041	30	1	750	ChS	30	750	0.113003	0.354673	0.133808	11.8367	0.852304	3.37907	3.30058	2.99818	2.57576	0.451017	0.326776	0	0	0.175721	12.1204	0.0860618	1.11764	1.47073	0.310449	0.274028	0	0	0	0	0.199038
88299041	30	1	850	ChS	30	850	0.0950661	0.354673	0.133808	11.8367	0.852304	3.37907	3.30058	2.99818	2.57576	0.451017	0.326776	0	0	0.202288	11.5782	-0.0586812	0.98512	1.35442	0.44902	0.456381	0	0	0	0	0.240422
88299041	30	1	950	ChS	30	950	0.0795603	0.354673	0.133808	11.8367	0.852304	3.37907	3.30058	2.99818	2.57576	0.451017	0.326776	0	0	0.104782		0.202021	1.1316	1.41462	0	0	0	0	0	0	0.630579
88299041	30	1	1050	ChS	30	1050	0.0590269	0.354673	0.133808	11.8367	0.852304	3.37907	3.30058	2.99818	2.57576	0.451017	0.326776	0	0	0.107281		0.188776	1.1104	1.47959	0	0	0	0	0	0	0.739575
88299041	30	1	1150	ChS	30	1150	0.058603	0.354673	0.133808	11.8367	0.852304	3.37907	3.30058	2.99818	2.57576	0.451017	0.326776	0	0	0.0879424		0.112543	1.03412	1.29677	0	0	0	0	0	0	0.779859
88299041	50	1	50	ChS	50	50	1	0.273234	0.133808	19.8655	0.7695	3.19283	2.49113	1.58386	1.57576	1.07158	1.05303	0	0	0.224253	16.1446	0.83353	2.93839	2.28544	1.36665	0.786237	1.01854	0.760812	0.622789	0.541828	6.68875
88299041	50	1	150	ChS	50	150	0.89376	0.273234	0.133808	19.8655	0.7695	3.19283	2.49113	1.58386	1.57576	1.07158	1.05303	0	0	0.273234	19.8655	0.7695	3.19283	2.49113	1.58386	1.57576	1.07158	1.05303	0	0	4.61018
88299041	50	1	250	ChS	50	250	0.726667	0.273234	0.133808	19.8655	0.7695	3.19283	2.49113	1.58386	1.57576	1.07158	1.05303	0	0	0.272884	18.7398	0.735755	2.82425	2.23954	1.32584	1.02689	0.736578	0	0	0	2.74061
88299041	50	1	350	ChS	50	350	0.500088	0.273234	0.133808	19.8655	0.7695	3.19283	2.49113	1.58386	1.57576	1.07158	1.05303	0	0	0.727488	14.7466	0.873757	4.92612	2.99933	2.81799	2.80576	0	0	0	0	5.13186
88299041	50	1	450	ChS	50	450	0.346523	0.273234	0.133808	19.8655	0.7695	3.19283	2.49113	1.58386	1.57576	1.07158	1.05303	0	0	0.371311	21.2702	0.575372	2.54637	1.55462	0.763615	0.758479	0	0	0	0	1.27543
88299041	50	1	550	ChS	50	550	0.232913	0.273234	0.133808	19.8655	0.7695	3.19283	2.49113	1.58386	1.57576	1.07158	1.05303	0	0	0.162717	19.7403	0.162657	1.31734	1.26732	0	0	0	0	0	0	0.457276
88299041	50	1	650	ChS	50	650	0.172767	0.273234	0.133808	19.8655	0.7695	3.19283	2.49113	1.58386	1.57576	1.07158	1.05303	0	0	0.164772	15.9291	0.15012	1.17813	1.24404	0	0	0	0	0	0	0.331094
88299041	50	1	750	ChS	50	750	0.113003	0.273234	0.133808	19.8655	0.7695	3.19283	2.49113	1.58386	1.57576	1.07158	1.05303	0	0	0.235675	17.5622	0.154131	1.27954	1.25789	0	0.259031	0	0	0	0	-0.240308
88299041	50	1	850	ChS	50	850	0.0950661	0.273234	0.133808	19.8655	0.7695	3.19283	2.49113	1.58386	1.57576	1.07158	1.05303	0	0	0.116872	17.8897	0.0853387	1.31404	1.33197	0	0	0	0	0	0	0.139064
88299041	50	1	950	ChS	50	950	0.0795603	0.273234	0.133808	19.8655	0.7695	3.19283	2.49113	1.58386	1.57576	1.07158	1.05303	0	0	0.155235	21.5295	0.0608374	1.41386	1.46784	0.267221	0.116674	0.25593	0.207002	0.176893	0.127965	0.215466
88299041	50	1	1050	ChS	50	1050	0.0590269	0.273234	0.133808	19.8655	0.7695	3.19283	2.49113	1.58386	1.57576	1.07158	1.05303	0	0	0.0968807		-0.172156	1.02967	1.30998	0	0	0	0	0	0	0.381629
88299041	50	1	1150	ChS	50	1150	0.058603	0.273234	0.133808	19.8655	0.7695	3.19283	2.49113	1.58386	1.57576	1.07158	1.05303	0	0	0.118586	16.8942	-0.0414449	1.01613	1.18065	0	0	0	0	0	0	-0.0348747
88299041	70	1	50	ChS	70	50	1		0.133808		0.221309	1.41607	1.37211	0.323575	0	0	0	0	0	0.064145		0.658812	2.49287	1.73582	0.691568	0	0.4987	0.436145	0.365956	0.298933	3.70735
88299041	70	1	150	ChS	70	150	0.89376		0.133808		0.221309	1.41607	1.37211	0.323575	0	0	0	0	0	0.0628652		0.221309	1.41607	1.37211	0.323575	0	0	0	0	0	0.878577
88299041	70	1	250	ChS	70	250	0.726667		0.133808		0.221309	1.41607	1.37211	0.323575	0	0	0	0	0	0.0775376		-0.0494457	1.38104	1.49928	0	0	0	0	0	0	0.0587936
88299041	70	1	350	ChS	70	350	0.500088		0.133808		0.221309	1.41607	1.37211	0.323575	0	0	0	0	0	0.118322	17.4717	0.251285	1.82482	1.34861	0.317123	0.234504	0	0	0	0	0.276754
88299041	70	1	450	ChS	70	450	0.346523		0.133808		0.221309	1.41607	1.37211	0.323575	0	0	0	0	0	0.123901	17.3687	0.139923	1.59623	1.37502	0	0	0	0	0	0	0.174098
88299041	70	1	550	ChS	70	550	0.232913		0.133808		0.221309	1.41607	1.37211	0.323575	0	0	0	0	0	0.0557802		-0.0273581	1.40382	1.36637	0	0	0	0	0	0	-0.10378
88299041	70	1	650	ChS	70	650	0.172767		0.133808		0.221309	1.41607	1.37211	0.323575	0	0	0	0	0	0.0104131		0.177342	1.31136	1.31095	0	0	0	0	0	0	0.0418107
88299041	70	1	750	ChS	70	750	0.113003		0.133808		0.221309	1.41607	1.37211	0.323575	0	0	0	0	0	0.063936		0.056165	1.41118	1.3216	0	0	0	0	0	0	-0.0649082
88299041	70	1	850	ChS	70	850	0.0950661		0.133808		0.221309	1.41607	1.37211	0.323575	0	0	0	0	0	0.122635	18.9168	0.244694	1.70878	1.29276	0	0	0	0	0	0	0.167095
88299041	70	1	950	ChS	70	950	0.0795603		0.133808		0.221309	1.41607	1.37211	0.323575	0	0	0	0	0	0.0266994		0.197248	1.41581	1.36321	0.472951	0	0	0	0	0	-0.0654315
88299041	70	1	1050	ChS	70	1050	0.0590269		0.133808		0.221309	1.41607	1.37211	0.323575	0	0	0	0	0	0.0336426		0.225387	1.35864	1.29848	0	0	0	0	0	0	0.389826
88299042	30	1	50	PLN	30	50	1	0.757026	0.49306	10.3665	0.811456	2.19844	3.46765	3.51659	3.14518	0	0	0	0	0.619456	10.1057	0.73869	0.878867	2.2947	2.08573	0	0	0	0	0	6.1753
88299042	30	1	150	PLN	30	150	0.89376	0.757026	0.49306	10.3665	0.811456	2.19844	3.46765	3.51659	3.14518	0	0	0	0	0.757026	10.3665	0.811456	2.19844	3.46765	3.51659	3.14518	0	0	0	0	7.31817
88299042	30	1	250	PLN	30	250	0.726667	0.757026	0.49306	10.3665	0.811456	2.19844	3.46765	3.51659	3.14518	0	0	0	0	0.834782	12.5602	0.88592	3.33698	4.03399	4.00332	3.91368	0	0	0	0	7.97878
88299042	30	1	350	PLN	30	350	0.500088	0.757026	0.49306	10.3665	0.811456	2.19844	3.46765	3.51659	3.14518	0	0	0	0	0.845318	11.325	0.796818	3.79164	4.04167	3.91482	3.952	0	0	0	0	6.90248
88299042	30	1	450	PLN	30	450	0.346523	0.757026	0.49306	10.3665	0.811456	2.19844	3.46765	3.51659	3.14518	0	0	0	0	0.84679	7.48453	0.821964	3.36675	3.93139	3.96079	3.81798	0	0	0	0	5.23226
88299042	30	1	550	PLN	30	550	0.232913	0.757026	0.49306	10.3665	0.811456	2.19844	3.46765	3.51659	3.14518	0	0	0	0	0.844256	4.71986	0.765495	2.28474	4.30037	4.18363	4.03703	0	0	0	0	3.54622
88299042	30	1	650	PLN	30	650	0.172767	0.757026	0.49306	10.3665	0.811456	2.19844	3.46765	3.51659	3.14518	0	0	0	0	0.84367	4.87894	0.625762	1.36902	4.16288	3.965	3.88072	0	0	0	0	2.81519
88299042	30	1	750	PLN	30	750	0.113003	0.757026	0.49306	10.3665	0.811456	2.19844	3.46765	3.51659	3.14518	0	0	0	0	0.823984	4.55968	0.45455	0.897686	3.11733	0	3.65312	0	0	0	0	1.37165
88299042	30	1	850	PLN	30	850	0.0950661	0.757026	0.49306	10.3665	0.811456	2.19844	3.46765	3.51659	3.14518	0	0	0	0	0.824372	3.71325	0.374794	0.739709	4.66303	4.62716	4.23259	0	0	0	0	-0.117562
88299042	30	1	950	PLN	30	950	0.0795603	0.757026	0.49306	10.3665	0.811456	2.19844	3.46765	3.51659	3.14518	0	0	0	0	0.789285	2.58884	0.0430657	0.587471	2.10256	2.85347	3.60438	0	0	0	0	-0.457881
88299042	30	1	1050	PLN	30	1050	0.0590269	0.757026	0.49306	10.3665	0.811456	2.19844	3.46765	3.51659	3.14518	0	0	0	0	0.792357	1.50104	0.228216	0.578722	4.28669	0	0	0	0	0	0	0.0460066
88299042	30	1	1150	PLN	30	1150	0.058603	0.757026	0.49306	10.3665	0.811456	2.19844	3.46765	3.51659	3.14518	0	0	0	0	0.599401	1.46557	0.0155202	0.566874	3.17123	0	0	0	0	0	0	0.0620399
88299042	30	1	1250	PLN	30	1250	0.0498089	0.757026	0.49306	10.3665	0.811456	2.19844	3.46765	3.51659	3.14518	0	0	0	0	0.578044	1.09948	-0.0185036	0.481796	2.64812	0	0	0	0	0	0	0.212245
88299042	30	1	1350	PLN	30	1350	-0.00277041	0.757026	0.49306	10.3665	0.811456	2.19844	3.46765	3.51659	3.14518	0	0	0	0	0.536893	1.9282	-0.0561569	0.464553	1.78612	0	0	0	0	0	0	0.0349951
88299042	30	1	1450	PLN	30	1450	0.0335583	0.757026	0.49306	10.3665	0.811456	2.19844	3.46765	3.51659	3.14518	0	0	0	0	0.396549	1.04941	0.17337	0.386931	1.7301	0	0	0	0	0	0	0.0978688
88299042	30	1	1550	PLN	30	1550	0.0201145	0.757026	0.49306	10.3665	0.811456	2.19844	3.46765	3.51659	3.14518	0	0	0	0	0.160894		-0.140019	0.420333	1.66667	0	0	0	0	0	0	0.10719
88299042	30	1	1650	PLN	30	1650	0.0358878	0.757026	0.49306	10.3665	0.811456	2.19844	3.46765	3.51659	3.14518	0	0	0	0	0.162682		0.0735875	0.472057	1.25	0	0	0	0	0	0	0.0109516
88299042	30	1	1750	PLN	30	1750	0.049697	0.757026	0.49306	10.3665	0.811456	2.19844	3.46765	3.51659	3.14518	0	0	0	0	0.333151	1.07582	0.0274813	0.333766	2.47967	0	0	0	0	0	0	0.139042
88299042	30	1	1850	PLN	30	1850	0.0447928	0.757026	0.49306	10.3665	0.811456	2.19844	3.46765	3.51659	3.14518	0	0	0	0	0.122575		0.127268	0.454486	1.77135	0	0	0	0	0	0	-0.086905
88299042	30	1	1950	PLN	30	1950	0.0596779	0.757026	0.49306	10.3665	0.811456	2.19844	3.46765	3.51659	3.14518	0	0	0	0	0.14536		0.0419047	0.484271	1.51172	0	0	0	0	0	0	0.0599398
88299042	50	1	50	PLN	50	50	1	0.451873	0.49306	13.3728	0.793775	2.61191	2.48149	1.56965	1.38544	0.159847	0	0	0	0.366957	10.9644	0.717481	1.35497	1.83813	0.978001	0	0	0	0	0	6.64907
88299042	50	1	150	PLN	50	150	0.89376	0.451873	0.49306	13.3728	0.793775	2.61191	2.48149	1.56965	1.38544	0.159847	0	0	0	0.451873	13.3728	0.793775	2.61191	2.48149	1.56965	1.38544	0.159847	0	0	0	7.74373
88299042	50	1	250	PLN	50	250	0.726667	0.451873	0.49306	13.3728	0.793775	2.61191	2.48149	1.56965	1.38544	0.159847	0	0	0	0.582423	13.6188	0.867826	3.8276	2.98879	2.46384	2.31894	0	0	0	0	7.52926
88299042	50	1	350	PLN	50	350	0.500088	0.451873	0.49306	13.3728	0.793775	2.61191	2.48149	1.56965	1.38544	0.159847	0	0	0	0.784234	16.1376	0.921949	4.88199	3.74607	3.67803	3.62266	0	0	0	0	7.74554
88299042	50	1	450	PLN	50	450	0.346523	0.451873	0.49306	13.3728	0.793775	2.61191	2.48149	1.56965	1.38544	0.159847	0	0	0	0.808316	15.2941	0.912876	5.03086	3.6445	3.5167	3.50453	0	0	0	0	7.93189
88299042	50	1	550	PLN	50	550	0.232913	0.451873	0.49306	13.3728	0.793775	2.61191	2.48149	1.56965	1.38544	0.159847	0	0	0	0.784184	12.9146	0.871696	3.7803	3.59852	3.33313	3.19293	0	0	0	0	5.51151
88299042	50	1	650	PLN	50	650	0.172767	0.451873	0.49306	13.3728	0.793775	2.61191	2.48149	1.56965	1.38544	0.159847	0	0	0	0.768163	11.7071	0.847128	2.28845	3.21311	0	3.0142	0	0	0	0	3.15196
88299042	50	1	750	PLN	50	750	0.113003	0.451873	0.49306	13.3728	0.793775	2.61191	2.48149	1.56965	1.38544	0.159847	0	0	0	0.760478	9.85102	0.680559	1.47809	2.86366	2.99094	2.95912	0	0	0	0	3.20106
88299042	50	1	850	PLN	50	850	0.0950661	0.451873	0.49306	13.3728	0.793775	2.61191	2.48149	1.56965	1.38544	0.159847	0	0	0	0.764157	10.2485	0.590001	1.1293	3.11323	3.00675	3.05238	0	0	0	0	2.76991
88299042	50	1	950	PLN	50	950	0.0795603	0.451873	0.49306	13.3728	0.793775	2.61191	2.48149	1.56965	1.38544	0.159847	0	0	0	0.736687	7.09826	0.452775	1.07489	3.29037	3.15851	2.88222	0	0	0	0	2.21335
88299042	50	1	1050	PLN	50	1050	0.0590269	0.451873	0.49306	13.3728	0.793775	2.61191	2.48149	1.56965	1.38544	0.159847	0	0	0	0.70372	8.29025	0.336684	1.09733	2.72438	0	0	0	0	0	0	2.23562
88299042	50	1	1150	PLN	50	1150	0.058603	0.451873	0.49306	13.3728	0.793775	2.61191	2.48149	1.56965	1.38544	0.159847	0	0	0	0.695398	7.59361	0.217171	0.950125	3.02028	0	0	0	0	0	0	0.429154
88299042	50	1	1250	PLN	50	1250	0.0498089	0.451873	0.49306	13.3728	0.793775	2.61191	2.48149	1.56965	1.38544	0.159847	0	0	0	0.611356	5.23969	0.0303419	0.996202	2.1231	0	0	0	0	0	0	0.330177
88299042	50	1	1350	PLN	50	1350	-0.00277041	0.451873	0.49306	13.3728	0.793775	2.61191	2.48149	1.56965	1.38544	0.159847	0	0	0	0.555054	6.05025	-0.020977	0.818139	2.33928	0	0	0	0	0	0	0.366991
88299042	50	1	1450	PLN	50	1450	0.0335583	0.451873	0.49306	13.3728	0.793775	2.61191	2.48149	1.56965	1.38544	0.159847	0	0	0	0.441977	4.84791	0.0868219	0.812461	1.85393	0	0	0	0	0	0	0.487789
88299042	50	1	1550	PLN	50	1550	0.0201145	0.451873	0.49306	13.3728	0.793775	2.61191	2.48149	1.56965	1.38544	0.159847	0	0	0	0.407309	5.33977	0.0395581	0.861893	1.77716	0	0	0	0	0	0	0.130474
88299042	50	1	1650	PLN	50	1650	0.0358878	0.451873	0.49306	13.3728	0.793775	2.61191	2.48149	1.56965	1.38544	0.159847	0	0	0	0.370426	3.86726	0.164152	0.871455	1.73269	0	0	0	0	0	0	0.226852
88299042	50	1	1750	PLN	50	1750	0.049697	0.451873	0.49306	13.3728	0.793775	2.61191	2.48149	1.56965	1.38544	0.159847	0	0	0	0.245453	3.84856	0.137141	0.870318	2.09168	0	0	0	0	0	0	0.420311
88299042	50	1	1850	PLN	50	1850	0.0447928	0.451873	0.49306	13.3728	0.793775	2.61191	2.48149	1.56965	1.38544	0.159847	0	0	0	0.190683	3.48216	0.0779305	0.795258	1.59597	0	0	0	0	0	0	0.332183
88299042	50	1	1950	PLN	50	1950	0.0596779	0.451873	0.49306	13.3728	0.793775	2.61191	2.48149	1.56965	1.38544	0.159847	0	0	0	0.177164	6.4391	-0.00982101	0.816079	1.34923	0	0	0	0	0	0	0.24847
88299042	70	1	50	PLN	70	50	1	0.242117	0.49306	12.0878	0.689748	2.35146	1.78741	0.79777	0.713359	0.146529	0	0	0	0.153978	12.3157	0.514663	1.47383	1.55228	0.338304	0.0903643	0.083258	0.0725298	0.0658362	0	3.17104
88299042	70	1	150	PLN	70	150	0.89376	0.242117	0.49306	12.0878	0.689748	2.35146	1.78741	0.79777	0.713359	0.146529	0	0	0	0.242117	12.0878	0.689748	2.35146	1.78741	0.79777	0.713359	0.146529	0	0	0	3.74668
88299042	70	1	250	PLN	70	250	0.726667	0.242117	0.49306	12.0878	0.689748	2.35146	1.78741	0.79777	0.713359	0.146529	0	0	0	0.382884	12.8348	0.733578	2.78581	1.9328	0.985404	1.00631	0.149188	0	0	0	3.35575
88299042	70	1	350	PLN	70	350	0.500088	0.242117	0.49306	12.0878	0.689748	2.35146	1.78741	0.79777	0.713359	0.146529	0	0	0	0.525622	14.2855	0.791066	3.5243	1.9397	1.53092	1.5209	0	0	0	0	3.84491
88299042	70	1	450	PLN	70	450	0.346523	0.242117	0.49306	12.0878	0.689748	2.35146	1.78741	0.79777	0.713359	0.146529	0	0	0	0.622123	16.8955	0.794903	3.8054	2.28186	1.9939	2.07682	0	0	0	0	3.83897
88299042	70	1	550	PLN	70	550	0.232913	0.242117	0.49306	12.0878	0.689748	2.35146	1.78741	0.79777	0.713359	0.146529	0	0	0	0.652768	12.2227	0.777108	3.15603	2.59071	2.22298	2.1592	0	0	0	0	3.27457
88299042	70	1	650	PLN	70	650	0.172767	0.242117	0.49306	12.0878	0.689748	2.35146	1.78741	0.79777	0.713359	0.146529	0	0	0	0.661302	9.91035	0.730939	2.07222	2.56516	2.13733	2.00082	0	0	0	0	2.3699
88299042	70	1	750	PLN	70	750	0.113003	0.242117	0.49306	12.0878	0.689748	2.35146	1.78741	0.79777	0.713359	0.146529	0	0	0	0.678392	9.61759	0.757325	1.62731	2.81405	2.46412	2.20076	0	0	0	0	2.23707
88299042	70	1	850	PLN	70	850	0.0950661	0.242117	0.49306	12.0878	0.689748	2.35146	1.78741	0.79777	0.713359	0.146529	0	0	0	0.707513	8.5756	0.558805	1.27242	2.80697	2.78742	2.72487	0	0	0	0	1.6004
88299042	70	1	950	PLN	70	950	0.0795603	0.242117	0.49306	12.0878	0.689748	2.35146	1.78741	0.79777	0.713359	0.146529	0	0	0	0.639993	6.65975	0.458256	1.39903	2.60488	2.31137	2.06831	0	0	0	0	0.84576
88299042	70	1	1050	PLN	70	1050	0.0590269	0.242117	0.49306	12.0878	0.689748	2.35146	1.78741	0.79777	0.713359	0.146529	0	0	0	0.59195	11.67	0.37387	1.07569	2.28388	0	0	0	0	0	0	0.690273
88299042	70	1	1150	PLN	70	1150	0.058603	0.242117	0.49306	12.0878	0.689748	2.35146	1.78741	0.79777	0.713359	0.146529	0	0	0	0.548642	10.7996	0.254765	1.12372	2.19336	0	0	0	0	0	0	0.64693
88299042	70	1	1250	PLN	70	1250	0.0498089	0.242117	0.49306	12.0878	0.689748	2.35146	1.78741	0.79777	0.713359	0.146529	0	0	0	0.490762	9.29584	0.187989	1.11011	1.9113	0	0	0	0	0	0	0.463955
88299042	70	1	1350	PLN	70	1350	-0.00277041	0.242117	0.49306	12.0878	0.689748	2.35146	1.78741	0.79777	0.713359	0.146529	0	0	0	0.410674	8.36239	-0.00986602	1.03874	1.66818	0	0	0	0	0	0	0.119017
88299042	70	1	1450	PLN	70	1450	0.0335583	0.242117	0.49306	12.0878	0.689748	2.35146	1.78741	0.79777	0.713359	0.146529	0	0	0	0.340779	9.16732	-0.0576159	0.990345	1.61241	0	0	0	0	0	0	0.208419
88299042	70	1	1550	PLN	70	1550	0.0201145	0.242117	0.49306	12.0878	0.689748	2.35146	1.78741	0.79777	0.713359	0.146529	0	0	0	0.309854	7.30139	0.0661085	1.09184	1.48643	0	0	0	0	0	0	0.364107
88299042	70	1	1650	PLN	70	1650	0.0358878	0.242117	0.49306	12.0878	0.689748	2.35146	1.78741	0.79777	0.713359	0.146529	0	0	0	0.227245	10.1928	0.0229946	1.01791	1.40009	0	0	0	0	0	0	0.164224
88299042	70	1	1750	PLN	70	1750	0.049697	0.242117	0.49306	12.0878	0.689748	2.35146	1.78741	0.79777	0.713359	0.146529	0	0	0	0.115872	7.40502	0.133915	1.04736	1.1489	0	0	0	0	0	0	0.516599
88299042	70	1	1850	PLN	70	1850	0.0447928	0.242117	0.49306	12.0878	0.689748	2.35146	1.78741	0.79777	0.713359	0.146529	0	0	0	0.145535	6.73932	-0.0150827	0.94529	1.13973	0	0	0	0	0	0	0.136033
88299042	70	1	1950	PLN	70	1950	0.0596779	0.242117	0.49306	12.0878	0.689748	2.35146	1.78741	0.79777	0.713359	0.146529	0	0	0	0.0714773		0.200894	1.00716	1.28333	0	0	0	0	0	0	0.617409
88307002	30	1	50	PBU	30	50	1	0.468772	0.192795	6.27139	0.625426	1.41102	2.64504	2.88049	2.48474	0	0	0	0	0.362809	6.16304	0.654372	1.19049	2.37812	1.9466	1.00648	0	0	0	0	4.21348
88307002	30	1	150	PBU	30	150	0.89376	0.468772	0.192795	6.27139	0.625426	1.41102	2.64504	2.88049	2.48474	0	0	0	0	0.468772	6.27139	0.625426	1.41102	2.64504	2.88049	2.48474	0	0	0	0	1.81034
88307002	30	1	250	PBU	30	250	0.726667	0.468772	0.192795	6.27139	0.625426	1.41102	2.64504	2.88049	2.48474	0	0	0	0	0.849188	8.68122	0.736143	1.56624	4.20696	4.09626	4.35458	0	0	0	0	1.29941
88307002	30	1	350	PBU	30	350	0.500088	0.468772	0.192795	6.27139	0.625426	1.41102	2.64504	2.88049	2.48474	0	0	0	0	0.735105	5.75096	0.557057	1.39106	1.59423	0.916679	2.64376	0	0	0	0	0.524675
88307002	30	1	450	PBU	30	450	0.346523	0.468772	0.192795	6.27139	0.625426	1.41102	2.64504	2.88049	2.48474	0	0	0	0	0.639125	5.31653	0.459583	1.06329	2.93873	2.51487	2.55726	0	0	0	0	0.388218
88307002	30	1	550	PBU	30	550	0.232913	0.468772	0.192795	6.27139	0.625426	1.41102	2.64504	2.88049	2.48474	0	0	0	0	0.381313	6.55065	0.17604	0.684762	1.75323	0.945102	0.534188	0	0	0	0	0.238831
88307002	30	1	650	PBU	30	650	0.172767	0.468772	0.192795	6.27139	0.625426	1.41102	2.64504	2.88049	2.48474	0	0	0	0	0.233946	6.20642	-0.00589845	0.69143	1.09907	0.665784	0.782032	0	0	0	0	0.199849
88307002	30	1	750	PBU	30	750	0.113003	0.468772	0.192795	6.27139	0.625426	1.41102	2.64504	2.88049	2.48474	0	0	0	0	0.236687	6.11388	-0.0189621	0.562195	1.43725	0	0	0	0	0	0	0.00878778
88307002	30	1	850	PBU	30	850	0.0950661	0.468772	0.192795	6.27139	0.625426	1.41102	2.64504	2.88049	2.48474	0	0	0	0	0.0255756		0.042456	0.656071	1.02373	0	0	0	0	0	0	0.0748041
88307002	30	1	950	PBU	30	950	0.0795603	0.468772	0.192795	6.27139	0.625426	1.41102	2.64504	2.88049	2.48474	0	0	0	0	0.0212717		0.195075	0.797898	1.02525	0	0	0	0	0	0	0.682249
88307002	30	1	1050	PBU	30	1050	0.0590269	0.468772	0.192795	6.27139	0.625426	1.41102	2.64504	2.88049	2.48474	0	0	0	0	0.0528219		0.119974	0.814332	0.976425	0	0	0	0	0	0	0.548324
88307002	50	1	50	PBU	50	50	1	0.322984	0.192795	5.67185	0.505229	1.39262	2.53218	1.6323	1.65622	0.820749	0	0	0	0.142		0.468114	0.885706	1.4119	0.473984	0	0.267831	0	0	0	1.27623
88307002	50	1	150	PBU	50	150	0.89376	0.322984	0.192795	5.67185	0.505229	1.39262	2.53218	1.6323	1.65622	0.820749	0	0	0	0.322984	5.67185	0.505229	1.39262	2.53218	1.6323	1.65622	0.820749	0	0	0	0.481936
88307002	50	1	250	PBU	50	250	0.726667	0.322984	0.192795	5.67185	0.505229	1.39262	2.53218	1.6323	1.65622	0.820749	0	0	0	0.415736	7.85336	0.40576	1.00798	1.99549	1.11287	1.19388	0	0	0	0	0.870855
88307002	50	1	350	PBU	50	350	0.500088	0.322984	0.192795	5.67185	0.505229	1.39262	2.53218	1.6323	1.65622	0.820749	0	0	0	0.405207	6.30545	0.35349	1.20309	1.51964	0.993608	1.08128	0	0	0	0	-0.149043
88307002	50	1	450	PBU	50	450	0.346523	0.322984	0.192795	5.67185	0.505229	1.39262	2.53218	1.6323	1.65622	0.820749	0	0	0	0.309775	5.62734	0.298205	0.871459	1.61721	0.808606	0.677208	0	0	0	0	0.776539
88307002	50	1	550	PBU	50	550	0.232913	0.322984	0.192795	5.67185	0.505229	1.39262	2.53218	1.6323	1.65622	0.820749	0	0	0	0.121524		-0.0247042	0.777053	1.41467	0	0	0	0	0	0	0.0376988
88307002	50	1	650	PBU	50	650	0.172767	0.322984	0.192795	5.67185	0.505229	1.39262	2.53218	1.6323	1.65622	0.820749	0	0	0	0.063574		0.093357	0.827845	1.83383	0	0	0	0	0	0	-0.190014
88307002	50	1	750	PBU	50	750	0.113003	0.322984	0.192795	5.67185	0.505229	1.39262	2.53218	1.6323	1.65622	0.820749	0	0	0	0.00183588		-0.0365096	0.748937	1.29708	0	0	0	0	0	0	0.345442
88307002	50	1	850	PBU	50	850	0.0950661	0.322984	0.192795	5.67185	0.505229	1.39262	2.53218	1.6323	1.65622	0.820749	0	0	0	0.0447888		-0.0327696	0.757829	1.48605	0	0	0	0	0	0	-0.148839
88307002	50	1	950	PBU	50	950	0.0795603	0.322984	0.192795	5.67185	0.505229	1.39262	2.53218	1.6323	1.65622	0.820749	0	0	0	0.126092		-0.00679218	0.750819	1.24719	0	0	0	0	0	0	0.270934
88307002	50	1	1050	PBU	50	1050	0.0590269	0.322984	0.192795	5.67185	0.505229	1.39262	2.53218	1.6323	1.65622	0.820749	0	0	0	0.02956		-0.0926984	0.76663	1.24485	0	0	0	0	0	0	0.419041
88307002	70	1	50	PBU	70	50	1		0.192795		0.0378525	0.799858	1.92098	0	0	0	0	0	0	0.0829091		0.128553	0.886801	1.70593	0.314293	0.166462	0.229239	0.217899	0.174562	0.170512	0.344782
88307002	70	1	150	PBU	70	150	0.89376		0.192795		0.0378525	0.799858	1.92098	0	0	0	0	0	0	0.129557		0.0378525	0.799858	1.92098	0	0	0	0	0	0	0.0823688
88307002	70	1	250	PBU	70	250	0.726667		0.192795		0.0378525	0.799858	1.92098	0	0	0	0	0	0	0.244147	4.67727	0.204558	0.739802	1.10207	0	0	0	0	0	0	0.490995
88307002	70	1	350	PBU	70	350	0.500088		0.192795		0.0378525	0.799858	1.92098	0	0	0	0	0	0	0.17949	6.97868	0.0478875	0.87891	1.36651	0	0.489147	0.51244	0.279513	0.263984	0.240692	0.25778
88307002	70	1	450	PBU	70	450	0.346523		0.192795		0.0378525	0.799858	1.92098	0	0	0	0	0	0	0.00427653		0.0713838	0.595871	1.50817	0	0	0	0	0	0	0.0865974
88307002	70	1	550	PBU	70	550	0.232913		0.192795		0.0378525	0.799858	1.92098	0	0	0	0	0	0	0.0344871		0.044798	0.802941	1.19861	0	0	0.49679	0.49679	0	0	0.162465
88307002	70	1	650	PBU	70	650	0.172767		0.192795		0.0378525	0.799858	1.92098	0	0	0	0	0	0	0.0243708		-0.121194	0.681056	0.78262	0	0	0	0	0	0	0.0329284
88307002	70	1	750	PBU	70	750	0.113003		0.192795		0.0378525	0.799858	1.92098	0	0	0	0	0	0	0.0576383		-0.114978	0.60087	0.955638	0	0	0	0	0	0	0.538468
88307002	70	1	850	PBU	70	850	0.0950661		0.192795		0.0378525	0.799858	1.92098	0	0	0	0	0	0	0.0785632		0.013741	0.661265	1.4684	0	0	0	0	0	0	0.0908883
88307002	70	1	950	PBU	70	950	0.0795603		0.192795		0.0378525	0.799858	1.92098	0	0	0	0	0	0	0.0266974		-0.0975281	0.74253	0.924556	0	0	0	0	0	0	0.358215
88310010	30	1	50	PLN	30	50	1	0.377233	0.612613	3.57749	0.449415	1.24483	2.04247	1.05819	0.894699	0	0	0	0	0.377915	2.36541	0.479088	0.678095	1.37537	0.99018	0.504681	0	0	0	0	1.15189
88310010	30	1	150	PLN	30	150	0.89376	0.377233	0.612613	3.57749	0.449415	1.24483	2.04247	1.05819	0.894699	0	0	0	0	0.377233	3.57749	0.449415	1.24483	2.04247	1.05819	0.894699	0	0	0	0	1.23481
88310010	30	1	250	PLN	30	250	0.726667	0.377233	0.612613	3.57749	0.449415	1.24483	2.04247	1.05819	0.894699	0	0	0	0	0.475514	3.30048	0.508515	1.48507	1.74148	1.28999	1.17481	0	0	0	0	0.974017
88310010	30	1	350	PLN	30	350	0.500088	0.377233	0.612613	3.57749	0.449415	1.24483	2.04247	1.05819	0.894699	0	0	0	0	0.470851	4.61484	0.471166	1.74489	2.24541	1.35964	1.31225	0	0	0	0	1.00544
88310010	30	1	450	PLN	30	450	0.346523	0.377233	0.612613	3.57749	0.449415	1.24483	2.04247	1.05819	0.894699	0	0	0	0	0.487742	4.79185	0.4402	1.76573	1.77316	1.32089	1.38379	0	0	0	0	1.30463
88310010	30	1	550	PLN	30	550	0.232913	0.377233	0.612613	3.57749	0.449415	1.24483	2.04247	1.05819	0.894699	0	0	0	0	0.474201	3.41447	0.419984	1.40674	1.89445	1.35984	1.17327	0	0	0	0	0.729014
88310010	30	1	650	PLN	30	650	0.172767	0.377233	0.612613	3.57749	0.449415	1.24483	2.04247	1.05819	0.894699	0	0	0	0	0.504186	2.86211	0.295481	1.02301	1.86564	1.4269	1.2016	0	0	0	0	0.23787
88310010	30	1	750	PLN	30	750	0.113003	0.377233	0.612613	3.57749	0.449415	1.24483	2.04247	1.05819	0.894699	0	0	0	0	0.458018	3.10731	0.213075	0.868069	1.8183	1.08351	0.983873	0	0	0	0	0.560421
88310010	30	1	850	PLN	30	850	0.0950661	0.377233	0.612613	3.57749	0.449415	1.24483	2.04247	1.05819	0.894699	0	0	0	0	0.417444	5.74619	0.319749	1.01928	1.85505	1.17694	1.2315	0	0	0	0	1.69961
88310010	30	1	950	PLN	30	950	0.0795603	0.377233	0.612613	3.57749	0.449415	1.24483	2.04247	1.05819	0.894699	0	0	0	0	0.277527	4.98205	0.055086	0.79243	1.2913	0	0	0.618748	0	0	0	0.957714
88310010	30	1	1050	PLN	30	1050	0.0590269	0.377233	0.612613	3.57749	0.449415	1.24483	2.04247	1.05819	0.894699	0	0	0	0	0.157884	6.05784	0.0595	0.960955	1.62881	0	0	0	0	0	0	1.06237
88310010	30	1	1150	PLN	30	1150	0.058603	0.377233	0.612613	3.57749	0.449415	1.24483	2.04247	1.05819	0.894699	0	0	0	0	0.23826	5.24603	0.125483	0.869665	1.28844	0	0	0	0	0	0	0.286441
88310010	30	1	1250	PLN	30	1250	0.0498089	0.377233	0.612613	3.57749	0.449415	1.24483	2.04247	1.05819	0.894699	0	0	0	0	0.138904	4.92516	0.0603954	0.703961	1.3152	0	0	0	0	0	0	0.136707
88310010	30	1	1350	PLN	30	1350	-0.00277041	0.377233	0.612613	3.57749	0.449415	1.24483	2.04247	1.05819	0.894699	0	0	0	0	0.135614		-0.0345305	0.82192	1.3115	0	0	0	0	0	0	-0.361974
88310010	30	1	1450	PLN	30	1450	0.0335583	0.377233	0.612613	3.57749	0.449415	1.24483	2.04247	1.05819	0.894699	0	0	0	0	0.0890757		0.0519008	0.781881	1.37968	0	0	0	0	0	0	0.12424
88310010	30	1	1550	PLN	30	1550	0.0201145	0.377233	0.612613	3.57749	0.449415	1.24483	2.04247	1.05819	0.894699	0	0	0	0	0.0893029		0.0691991	0.732727	1.01681	0	0	0	0	0	0	-0.0941313
88310010	30	1	1650	PLN	30	1650	0.0358878	0.377233	0.612613	3.57749	0.449415	1.24483	2.04247	1.05819	0.894699	0	0	0	0	0.0806481		0.197902	0.755097	1.64466	0	0	0	0	0	0	0.158898
88310010	30	1	1750	PLN	30	1750	0.049697	0.377233	0.612613	3.57749	0.449415	1.24483	2.04247	1.05819	0.894699	0	0	0	0	0.0500242		0.130462	0.840094	1.15702	0	0	0	0	0	0	0.26294
88310010	50	1	50	PLN	50	50	1	0.18049	0.612613	4.84616	0.214538	1.14564		0.428951	0.390264	0	0	0	0	0.160716	2.34737	0.165607	0.870133	1.43331	0	0	0	0	0	0	1.06322
88310010	50	1	150	PLN	50	150	0.89376	0.18049	0.612613	4.84616	0.214538	1.14564		0.428951	0.390264	0	0	0	0	0.18049	4.84616	0.214538	1.14564	1.15111	0.428951	0.390264	0	0	0	0	0.0668521
88310010	50	1	250	PLN	50	250	0.726667	0.18049	0.612613	4.84616	0.214538	1.14564		0.428951	0.390264	0	0	0	0	0.146736	5.45266	0.311916	1.37568	1.52284	0.477947	0.379062	0	0	0	0	0.163754
88310010	50	1	350	PLN	50	350	0.500088	0.18049	0.612613	4.84616	0.214538	1.14564		0.428951	0.390264	0	0	0	0	0.195825	5.33715	0.254681	1.32733	1.2866	0	0.39	0.398042	0	0	0	0.234327
88310010	50	1	450	PLN	50	450	0.346523	0.18049	0.612613	4.84616	0.214538	1.14564		0.428951	0.390264	0	0	0	0	0.192741	5.27979	0.20027	1.21411	1.3382	0.33633	0.291842	0	0	0	0	0.28042
88310010	50	1	550	PLN	50	550	0.232913	0.18049	0.612613	4.84616	0.214538	1.14564		0.428951	0.390264	0	0	0	0	0.204957	6.86478	0.25095	1.01181	1.32962	0	0.37846	0.37045	0	0	0	0.334995
88310010	50	1	650	PLN	50	650	0.172767	0.18049	0.612613	4.84616	0.214538	1.14564		0.428951	0.390264	0	0	0	0	0.180557	4.19679	0.145262	1.09756	1.49243	0.366601	0	0	0	0	0	-0.000647241
88310010	50	1	750	PLN	50	750	0.113003	0.18049	0.612613	4.84616	0.214538	1.14564		0.428951	0.390264	0	0	0	0	0.123254	5.65004	-0.172462	0.876025	1.4	0	0	0	0	0	0	0.278716
88310010	50	1	850	PLN	50	850	0.0950661	0.18049	0.612613	4.84616	0.214538	1.14564		0.428951	0.390264	0	0	0	0	0.104715	5.78433	0.0987233	1.00615	1.55009	0.519789	0	0	0	0	0	1.33316
88310010	50	1	950	PLN	50	950	0.0795603	0.18049	0.612613	4.84616	0.214538	1.14564		0.428951	0.390264	0	0	0	0	0.112601	10.281	0.00463134	0.949198	1.32997	0	0	0	0	0	0	2.14401
88310010	50	1	1050	PLN	50	1050	0.0590269	0.18049	0.612613	4.84616	0.214538	1.14564		0.428951	0.390264	0	0	0	0	0.0486526		-0.0675278	0.949318	1.34951	0	0	0	0	0	0	1.35589
88310010	50	1	1150	PLN	50	1150	0.058603	0.18049	0.612613	4.84616	0.214538	1.14564		0.428951	0.390264	0	0	0	0	0.0654596		0.178748	1.04477	1.29393	0	0	0	0	0	0	0.207271
88310010	50	1	1250	PLN	50	1250	0.0498089	0.18049	0.612613	4.84616	0.214538	1.14564		0.428951	0.390264	0	0	0	0	0.013898		-0.0912672	0.758386	1.04152	0	0	0	0	0	0	0.16019
88310010	50	1	1350	PLN	50	1350	-0.00277041	0.18049	0.612613	4.84616	0.214538	1.14564		0.428951	0.390264	0	0	0	0	0.0874817		0.138496	0.885328	1.36797	0	0	0	0	0	0	0.315782
88310010	50	1	1450	PLN	50	1450	0.0335583	0.18049	0.612613	4.84616	0.214538	1.14564		0.428951	0.390264	0	0	0	0	0.0404542		0.201809	1.02067	1.56399	0	0	0	0	0	0	0.452896
88310010	50	1	1550	PLN	50	1550	0.0201145	0.18049	0.612613	4.84616	0.214538	1.14564		0.428951	0.390264	0	0	0	0	0.0181649		0.0888257	0.977335	1.49449	0	0	0	0	0	0	0.361734
88310010	50	1	1650	PLN	50	1650	0.0358878	0.18049	0.612613	4.84616	0.214538	1.14564		0.428951	0.390264	0	0	0	0	0.0323752		0.0131232	0.895801	1.19792	0	0	0	0	0	0	0.190434
88310010	50	1	1750	PLN	50	1750	0.049697	0.18049	0.612613	4.84616	0.214538	1.14564		0.428951	0.390264	0	0	0	0	0.0852906		0.186391	0.806091	1.19521	0	0	0	0	0	0	1.31807
88310010	70	1	50	PLN	70	50	1	0.142069	0.612613	4.44768	0.198053	0.935326		0.404921	0.305617	0	0	0	0	0.105033		0.070071	0.988584	1.45861	0	0	0	0	0	0	0.857085
88310010	70	1	150	PLN	70	150	0.89376	0.142069	0.612613	4.44768	0.198053	0.935326		0.404921	0.305617	0	0	0	0	0.142069	4.44768	0.198053	0.935326	1.31492	0.404921	0.305617	0	0	0	0	0.882125
88310010	70	1	250	PLN	70	250	0.726667	0.142069	0.612613	4.44768	0.198053	0.935326		0.404921	0.305617	0	0	0	0	0.0535715		0.112166	1.08797	1.41126	0.319493	0	0	0	0	0	-0.0232147
88310010	70	1	350	PLN	70	350	0.500088	0.142069	0.612613	4.44768	0.198053	0.935326		0.404921	0.305617	0	0	0	0	0.103835		0.0292615	1.08611	1.22449	0.275888	0.221088	0.21542	0	0	0	0.341541
88310010	70	1	450	PLN	70	450	0.346523	0.142069	0.612613	4.44768	0.198053	0.935326		0.404921	0.305617	0	0	0	0	0.162664	6.61516	0.113245	1.1256	1.4881	0.302269	0.284	0	0	0	0	0.244492
88310010	70	1	550	PLN	70	550	0.232913	0.142069	0.612613	4.44768	0.198053	0.935326		0.404921	0.305617	0	0	0	0	0.140107	7.82864	0.115232	1.03059	1.49593	0.411725	0.271052	0.289923	0	0	0	0.332568
88310010	70	1	650	PLN	70	650	0.172767	0.142069	0.612613	4.44768	0.198053	0.935326		0.404921	0.305617	0	0	0	0	0.265179	5.07094	0.157659	1.00309	1.31452	0.293421	0	0.328631	0	0	0	0.0856945
88310010	70	1	750	PLN	70	750	0.113003	0.142069	0.612613	4.44768	0.198053	0.935326		0.404921	0.305617	0	0	0	0	0.222822	5.26487	0.0430482	0.886285	1.41735	0.273973	0.350685	0	0	0	0	0.233416
88310010	70	1	850	PLN	70	850	0.0950661	0.142069	0.612613	4.44768	0.198053	0.935326		0.404921	0.305617	0	0	0	0	0.209722	8.27253	0.229167	1.06605	1.35343	0.332556	0.270685	0.259085	0	0	0	2.06075
88310010	70	1	950	PLN	70	950	0.0795603	0.142069	0.612613	4.44768	0.198053	0.935326		0.404921	0.305617	0	0	0	0	0.284329	7.78651	0.14011	1.06591	1.51327	0.58429	0.559069	0	0	0	0	2.08616
88310010	70	1	1050	PLN	70	1050	0.0590269	0.142069	0.612613	4.44768	0.198053	0.935326		0.404921	0.305617	0	0	0	0	0.285448	7.61676	0.0469469	0.961425	1.51592	0	0	0	0	0	0	1.10691
88310010	70	1	1150	PLN	70	1150	0.058603	0.142069	0.612613	4.44768	0.198053	0.935326		0.404921	0.305617	0	0	0	0	0.221785	6.23259	0.0459367	0.93978	1.23565	0	0	0	0	0	0	0.150702
88310010	70	1	1250	PLN	70	1250	0.0498089	0.142069	0.612613	4.44768	0.198053	0.935326		0.404921	0.305617	0	0	0	0	0.212452	7.0519	0.0663208	0.912758	1.32105	0	0	0	0	0	0	0.169787
88310010	70	1	1350	PLN	70	1350	-0.00277041	0.142069	0.612613	4.44768	0.198053	0.935326		0.404921	0.305617	0	0	0	0	0.186598	5.66982	-0.0248103	0.799865	1.26796	0	0	0	0	0	0	0.217804
88310010	70	1	1450	PLN	70	1450	0.0335583	0.142069	0.612613	4.44768	0.198053	0.935326		0.404921	0.305617	0	0	0	0	0.177315	3.76257	-0.0920184	0.856532	1.24262	0	0	0	0	0	0	0.649352
88310010	70	1	1550	PLN	70	1550	0.0201145	0.142069	0.612613	4.44768	0.198053	0.935326		0.404921	0.305617	0	0	0	0	0.0980503		-0.0657238	0.880932	0.925739	0	0	0	0	0	0	-0.204406
88310010	70	1	1650	PLN	70	1650	0.0358878	0.142069	0.612613	4.44768	0.198053	0.935326		0.404921	0.305617	0	0	0	0	0.101663		0.120574	0.980499	1.26796	0	0	0	0	0	0	0.129512
88310013	30	1	50	PLN	30	50	1	0.324233	0.342629	11.1229	0.497098	1.61902	1.5345	0.627279	0.57371	0	0	0	0	0.384254	11.3083	0.730422	1.10249	1.67112	0.978092	0.521324	0	0	0	0	5.97125
88310013	30	1	150	PLN	30	150	0.89376	0.324233	0.342629	11.1229	0.497098	1.61902	1.5345	0.627279	0.57371	0	0	0	0	0.324233	11.1229	0.497098	1.61902	1.5345	0.627279	0.57371	0	0	0	0	3.10971
88310013	30	1	250	PLN	30	250	0.726667	0.324233	0.342629	11.1229	0.497098	1.61902	1.5345	0.627279	0.57371	0	0	0	0	0.243536	9.20928	0.392371	1.48726	1.64466	0.479207	0.388809	0	0	0	0	1.45798
88310013	30	1	350	PLN	30	350	0.500088	0.324233	0.342629	11.1229	0.497098	1.61902	1.5345	0.627279	0.57371	0	0	0	0	0.410754	7.52464	0.495151	1.88115	1.90258	0.972909	0.929669	0	0	0	0	0.897039
88310013	30	1	450	PLN	30	450	0.346523	0.324233	0.342629	11.1229	0.497098	1.61902	1.5345	0.627279	0.57371	0	0	0	0	0.321531	8.25371	0.466847	1.3802	1.71891	0.776076	0.638178	0	0	0	0	0.720935
88310013	30	1	550	PLN	30	550	0.232913	0.324233	0.342629	11.1229	0.497098	1.61902	1.5345	0.627279	0.57371	0	0	0	0	0.307657	6.60555	0.32628	1.04096	2.09853	0.838618	0	0.552454	0	0	0	0.40401
88310013	30	1	650	PLN	30	650	0.172767	0.324233	0.342629	11.1229	0.497098	1.61902	1.5345	0.627279	0.57371	0	0	0	0	0.254832	6.19195	0.247664	0.936428	1.55719	0	0	0.497437	0.419577	0	0	0.804603
88310013	50	1	50	PLN	50	50	1	0.263605	0.342629	8.52632	0.450512	1.47817	1.65257	0.532317	0.530615	0.150388	0	0	0	0.195437	11.9937	0.296805	1.14773	1.23164	0.527051	0	0	0	0	0	3.70112
88310013	50	1	150	PLN	50	150	0.89376	0.263605	0.342629	8.52632	0.450512	1.47817	1.65257	0.532317	0.530615	0.150388	0	0	0	0.263605	8.52632	0.450512	1.47817	1.65257	0.532317	0.530615	0.150388	0	0	0	1.92285
88310013	50	1	250	PLN	50	250	0.726667	0.263605	0.342629	8.52632	0.450512	1.47817	1.65257	0.532317	0.530615	0.150388	0	0	0	0.199912	7.782	0.130685	1.14855	1.27376	0	0	0.313387	0	0	0	1.5362
88310013	50	1	350	PLN	50	350	0.500088	0.263605	0.342629	8.52632	0.450512	1.47817	1.65257	0.532317	0.530615	0.150388	0	0	0	0.139217		0.0327353	0.889449	1.14412	0	0.313711	0.5167	0.405978	0.327551	0.276803	0.701544
88310013	50	1	450	PLN	50	450	0.346523	0.263605	0.342629	8.52632	0.450512	1.47817	1.65257	0.532317	0.530615	0.150388	0	0	0	0.0726508		0.173235	0.944458	1.67623	0	0	0	0	0	0	0.57387
88310013	50	1	550	PLN	50	550	0.232913	0.263605	0.342629	8.52632	0.450512	1.47817	1.65257	0.532317	0.530615	0.150388	0	0	0	0.141059	5.96147	0.120326	0.939544	1.27184	0	0	0.496812	0	0	0	0.664615
88310013	50	1	650	PLN	50	650	0.172767	0.263605	0.342629	8.52632	0.450512	1.47817	1.65257	0.532317	0.530615	0.150388	0	0	0	0.122025		-0.0855843	0.428043	1.07167	0	0	0	0	0	0	2.32052
88310013	70	1	50	PLN	70	50	1	0.381343	0.342629	8.09394	0.298957	1.18837	2.14623	0.98952	0.805807	0	0	0	0	0.168617	7.35453	0.215523	1.02124	1.53635	0	0	0	0	0	0	3.2701
88310013	70	1	150	PLN	70	150	0.89376	0.381343	0.342629	8.09394	0.298957	1.18837	2.14623	0.98952	0.805807	0	0	0	0	0.381343	8.09394	0.298957	1.18837	2.14623	0.98952	0.805807	0	0	0	0	1.5243
88310013	70	1	250	PLN	70	250	0.726667	0.381343	0.342629	8.09394	0.298957	1.18837	2.14623	0.98952	0.805807	0	0	0	0	0.481293	6.32505	0.553907	1.65836	1.85535	1.36526	1.19995	0	0	0	0	1.31308
88310013	70	1	350	PLN	70	350	0.500088	0.381343	0.342629	8.09394	0.298957	1.18837	2.14623	0.98952	0.805807	0	0	0	0	0.266731	5.14596	0.177011	0.981596	1.53154	0.6427	0.854655	0	0	0	0	0.466181
88310013	70	1	450	PLN	70	450	0.346523	0.381343	0.342629	8.09394	0.298957	1.18837	2.14623	0.98952	0.805807	0	0	0	0	0.211077	5.43449	0.230935	0.86574	1.09396	0	0	0	0	0	0	0.300602
88310013	70	1	550	PLN	70	550	0.232913	0.381343	0.342629	8.09394	0.298957	1.18837	2.14623	0.98952	0.805807	0	0	0	0	0.0624411		-0.0513898	0.714424	0.937014	0	0	0	0	0	0	1.64352
88310023	30	1	50	PLN	30	50	1		0.511074											0.690948	4.91421	0.790444	0.931609	2.62985	2.44367	1.88817	0	0	0	0	4.15841
88310023	30	1	250	PLN	30	250	0.726667		0.511074											0.705429	8.25717	0.787932	2.92044	2.73708	2.53908	2.39467	0	0	0	0	3.57148
88310023	30	1	450	PLN	30	450	0.346523		0.511074											0.722899	8.37423	0.75178	3.04063	3.33099	2.93956	2.54429	0	0	0	0	2.39112
88310023	30	1	650	PLN	30	650	0.172767		0.511074											0.68373	6.99293	0.573539	1.50272	2.34115	0	2.29877	0	0	0	0	0.608697
88310023	30	1	850	PLN	30	850	0.0950661		0.511074											0.627272	4.23019	0.302116	0.884594	2.25256	1.91383	2.20175	0	0	0	0	0.30176
88310023	30	1	1050	PLN	30	1050	0.0590269		0.511074											0.53871	3.66238	0.27369	0.776815	2.11601	0	0	0	0	0	0	0.312773
88310023	30	1	1250	PLN	30	1250	0.0498089		0.511074											0.425283	3.5127	0.0935872	0.997886	1.92562	0	0	0	0	0	0	0.000866913
88310023	30	1	1450	PLN	30	1450	0.0335583		0.511074											0.388764	4.50841	0.0374685	0.828461	1.76745	0	0	0	0	0	0	0.000901268
88310023	30	1	1650	PLN	30	1650	0.0358878		0.511074											0.261894	4.93163	0.151779	0.970728	1.56377	0	0	0	0	0	0	0.188114
88310023	30	1	1850	PLN	30	1850	0.0447928		0.511074											0.15663	3.99371	0.129241	0.826308	1.54956	0	0	0	0	0	0	0.169817
88310023	50	1	50	PLN	50	50	1		0.511074											0.353749	15.5943	0.759816	1.28691	1.50311	0.877293	0.463295	0	0	0	0	7.15217
88310023	50	1	250	PLN	50	250	0.726667		0.511074											0.370233	14.9101	0.813652	3.46626	2.03239	0.896874	0.880356	0.13214	0.100091	0.0899832	0	5.07026
88310023	50	1	450	PLN	50	450	0.346523		0.511074											0.453219	17.2327	0.822265	3.84435	2.37831	1.51255	1.45793	0.219462	0	0	0	3.32504
88310023	50	1	650	PLN	50	650	0.172767		0.511074											0.65015	21.8028	0.820214	2.86499	2.54863	2.21655	2.1541	0	0	0	0	2.94218
88310023	50	1	850	PLN	50	850	0.0950661		0.511074											0.638368	18.1469	0.727343	1.35247	2.59401	2.17919	2.0897	0	0	0	0	1.97368
88310023	50	1	1050	PLN	50	1050	0.0590269		0.511074											0.582178	14.9391	0.442661	1.12568	2.34504	0	0	0	0	0	0	0.594853
88310023	50	1	1250	PLN	50	1250	0.0498089		0.511074											0.465927	12.3738	0.296806	1.13995	1.91421	0	0	0	0	0	0	0.390096
88310023	50	1	1450	PLN	50	1450	0.0335583		0.511074											0.3881	13.0649	-0.0457256	1.14998	1.72504	0	0	0	0	0	0	0.189132
88310023	50	1	1650	PLN	50	1650	0.0358878		0.511074											0.285746	11.3725	0.0635738	1.15212	1.35747	0	0	0	0	0	0	0.0754608
88310023	50	1	1850	PLN	50	1850	0.0447928		0.511074											0.23559	12.6882	0.11377	1.09373	1.24952	0	0	0	0	0	0	-0.76442
88310023	70	1	50	PLN	70	50	1		0.511074											0.141118	14.3208	0.590684	1.54328	1.39515	0.43616	0.0728946	0	0	0	0	2.88402
88310023	70	1	250	PLN	70	250	0.726667		0.511074											0.149935	14.2275	0.578945	2.0121	1.42129	0.314685	0.209854	0.136492	0	0	0	1.41093
88310023	70	1	450	PLN	70	450	0.346523		0.511074											0.1768	13.2701	0.29313	1.78449	1.37388	0.314926	0.258773	0.109499	0	0	0	0.529329
88310023	70	1	650	PLN	70	650	0.172767		0.511074											0.253571	14.0799	0.378342	1.49281	1.48656	0.367288	0.34814	0	0	0	0	0.558047
88310023	70	1	850	PLN	70	850	0.0950661		0.511074											0.348649	14.5385	0.353057	1.17283	1.50597	0.645686	0.672041	0	0	0	0	0.558759
88310023	70	1	1050	PLN	70	1050	0.0590269		0.511074											0.281584	15.5459	0.220305	1.12882	1.53386	0	0	0	0	0	0	0.21608
88310023	70	1	1250	PLN	70	1250	0.0498089		0.511074											0.24277	15.0148	0.0546633	0.974955	1.31736	0	0	0	0	0	0	0.403658
88310023	70	1	1450	PLN	70	1450	0.0335583		0.511074											0.169458	15.0297	0.0359731	1.02728	1.40251	0	0	0	0	0	0	0.108726
88310023	70	1	1650	PLN	70	1650	0.0358878		0.511074											0.117275	13.9382	0.250523	1.11116	1.2671	0	0	0	0	0	0	0.437987
88310023	70	1	1850	PLN	70	1850	0.0447928		0.511074											0.0541305		0.213909	1.15525	1.32684	0	0	0	0	0	0	0.303451
88310036	30	1	50		30	50	1	0.500908	0.531866	9.15398	0.707253	1.90604	2.01031	1.39616	1.23936	0	0	0	0	0.39493	8.47621	0.640425	1.02323	1.58401	1.0082	0	0	0	0	0	3.15344
88310036	30	1	150		30	150	0.89376	0.500908	0.531866	9.15398	0.707253	1.90604	2.01031	1.39616	1.23936	0	0	0	0	0.500908	9.15398	0.707253	1.90604	2.01031	1.39616	1.23936	0	0	0	0	3.88958
88310036	30	1	250		30	250	0.726667	0.500908	0.531866	9.15398	0.707253	1.90604	2.01031	1.39616	1.23936	0	0	0	0	0.515452	8.69331	0.744257	2.5452	1.9654	1.49663	1.40222	0	0	0	0	3.22977
88310036	30	1	350		30	350	0.500088	0.500908	0.531866	9.15398	0.707253	1.90604	2.01031	1.39616	1.23936	0	0	0	0	0.497035	10.5506	0.654184	2.79948	1.96938	1.35472	1.35163	0	0	0	0	2.43455
88310036	30	1	450		30	450	0.346523	0.500908	0.531866	9.15398	0.707253	1.90604	2.01031	1.39616	1.23936	0	0	0	0	0.594875	9.14432	0.721795	2.79297	2.45747	1.9833	1.95967	0	0	0	0	2.19892
88310036	30	1	550		30	550	0.232913	0.500908	0.531866	9.15398	0.707253	1.90604	2.01031	1.39616	1.23936	0	0	0	0	0.688706	8.9836	0.701255	2.54933	2.88582	2.70905	2.57971	0	0	0	0	2.22141
88310036	30	1	650		30	650	0.172767	0.500908	0.531866	9.15398	0.707253	1.90604	2.01031	1.39616	1.23936	0	0	0	0	0.731232	10.049	0.709533	1.99934	3.08714	2.8647	0	0	0	0	0	2.21314
88310036	30	1	750		30	750	0.113003	0.500908	0.531866	9.15398	0.707253	1.90604	2.01031	1.39616	1.23936	0	0	0	0	0.714762	9.30167	0.681634	1.47171	2.93367	2.68707	2.52976	0	0	0	0	2.50288
88310036	30	1	850		30	850	0.0950661	0.500908	0.531866	9.15398	0.707253	1.90604	2.01031	1.39616	1.23936	0	0	0	0	0.719048	8.72726	0.5769	1.19269	2.96516	2.77704	2.63371	0	0	0	0	2.18616
88310036	30	1	950		30	950	0.0795603	0.500908	0.531866	9.15398	0.707253	1.90604	2.01031	1.39616	1.23936	0	0	0	0	0.717874	7.08449	0.384775	1.03594	2.70283	0	2.76426	0	0	0	0	2.07495
88310036	30	1	1050		30	1050	0.0590269	0.500908	0.531866	9.15398	0.707253	1.90604	2.01031	1.39616	1.23936	0	0	0	0	0.661741	6.12058	0.292547	1.09998	2.53367	0	0	0	0	0	0	0.789873
88310036	30	1	1150		30	1150	0.058603	0.500908	0.531866	9.15398	0.707253	1.90604	2.01031	1.39616	1.23936	0	0	0	0	0.634936	5.63251	0.0859413	0.80683	2.24797	0	0	0	0	0	0	-0.338531
88310036	30	1	1250		30	1250	0.0498089	0.500908	0.531866	9.15398	0.707253	1.90604	2.01031	1.39616	1.23936	0	0	0	0	0.601262	6.58225	0.217629	0.945019	2.13897	0	0	0	0	0	0	0.0740859
88310036	30	1	1350		30	1350	-0.00277041	0.500908	0.531866	9.15398	0.707253	1.90604	2.01031	1.39616	1.23936	0	0	0	0	0.527769	4.27194	-0.0162487	0.828015	1.67575	0	0	0	0	0	0	-0.0192352
88310036	30	1	1450		30	1450	0.0335583	0.500908	0.531866	9.15398	0.707253	1.90604	2.01031	1.39616	1.23936	0	0	0	0	0.455429	4.45881	-0.158961	0.710066	1.59776	0	0	0	0	0	0	0.14008
88310036	30	1	1550		30	1550	0.0201145	0.500908	0.531866	9.15398	0.707253	1.90604	2.01031	1.39616	1.23936	0	0	0	0	0.315915	4.3209	0.0278977	0.844818	1.61629	0	0	0	0	0	0	0.375053
88310036	30	1	1650		30	1650	0.0358878	0.500908	0.531866	9.15398	0.707253	1.90604	2.01031	1.39616	1.23936	0	0	0	0	0.205382	3.44953	-0.0107582	0.793657	1.35974	0	0	0	0	0	0	0.143589
88310036	30	1	1750		30	1750	0.049697	0.500908	0.531866	9.15398	0.707253	1.90604	2.01031	1.39616	1.23936	0	0	0	0	0.216399	3.75363	0.154051	0.973569	1.34045	0	0	0	0	0	0	0.167309
88310036	30	1	1850		30	1850	0.0447928	0.500908	0.531866	9.15398	0.707253	1.90604	2.01031	1.39616	1.23936	0	0	0	0	0.197467	7.06787	0.177189	0.882227	1.25478	0	0	0	0	0	0	0.186448
88310036	30	1	1950		30	1950	0.0596779	0.500908	0.531866	9.15398	0.707253	1.90604	2.01031	1.39616	1.23936	0	0	0	0	0.181697	5.05892	0.169417	0.914172	1.27559	0	0	0	0	0	0	0.0618704
88310036	50	1	50		50	50	1	0.205817	0.531866	9.21753	0.49246	1.51071	1.66945	0.498057	0.29951	0	0	0	0	0.183725	8.23641	0.492333	1.28143	1.44195	0.56973	0.145049	0	0	0	0	1.55879
88310036	50	1	150		50	150	0.89376	0.205817	0.531866	9.21753	0.49246	1.51071	1.66945	0.498057	0.29951	0	0	0	0	0.205817	9.21753	0.49246	1.51071	1.66945	0.498057	0.29951	0	0	0	0	1.47973
88310036	50	1	250		50	250	0.726667	0.205817	0.531866	9.21753	0.49246	1.51071	1.66945	0.498057	0.29951	0	0	0	0	0.218644	9.86165	0.376599	1.62388	1.5445	0.406446	0.386447	0.169675	0	0	0	1.10073
88310036	50	1	350		50	350	0.500088	0.205817	0.531866	9.21753	0.49246	1.51071	1.66945	0.498057	0.29951	0	0	0	0	0.295933	7.8556	0.391566	1.86557	1.77461	0.732446	0.605489	0	0	0	0	1.14917
88310036	50	1	450		50	450	0.346523	0.205817	0.531866	9.21753	0.49246	1.51071	1.66945	0.498057	0.29951	0	0	0	0	0.367842	9.35721	0.520221	2.10352	1.64297	0.826718	0.876425	0	0	0	0	1.52754
88310036	50	1	550		50	550	0.232913	0.205817	0.531866	9.21753	0.49246	1.51071	1.66945	0.498057	0.29951	0	0	0	0	0.42738	9.6434	0.555832	1.88688	1.78382	1.01318	0.983187	0	0	0	0	1.02917
88310036	50	1	650		50	650	0.172767	0.205817	0.531866	9.21753	0.49246	1.51071	1.66945	0.498057	0.29951	0	0	0	0	0.442719	6.33987	0.390231	1.34016	2.01015	1.11358	0.972237	0	0	0	0	0.653162
88310036	50	1	750		50	750	0.113003	0.205817	0.531866	9.21753	0.49246	1.51071	1.66945	0.498057	0.29951	0	0	0	0	0.509678	9.55774	0.408477	1.15694	1.75447	0	1.38447	0	0	0	0	1.05749
88310036	50	1	850		50	850	0.0950661	0.205817	0.531866	9.21753	0.49246	1.51071	1.66945	0.498057	0.29951	0	0	0	0	0.545373	7.4507	0.390487	1.01232	2.09373	0	1.65216	0	0	0	0	0.918233
88310036	50	1	950		50	950	0.0795603	0.205817	0.531866	9.21753	0.49246	1.51071	1.66945	0.498057	0.29951	0	0	0	0	0.55783	6.79294	0.250092	0.992742	2.02434	1.71245	1.67714	0	0	0	0	0.335998
88310036	50	1	1050		50	1050	0.0590269	0.205817	0.531866	9.21753	0.49246	1.51071	1.66945	0.498057	0.29951	0	0	0	0	0.554261	7.0793	0.157882	1.02924	2.1234	0	0	0	0	0	0	0.328189
88310036	50	1	1150		50	1150	0.058603	0.205817	0.531866	9.21753	0.49246	1.51071	1.66945	0.498057	0.29951	0	0	0	0	0.526361	5.98443	0.109212	1.0548	2.32213	0	0	0	0	0	0	0.360987
88310036	50	1	1250		50	1250	0.0498089	0.205817	0.531866	9.21753	0.49246	1.51071	1.66945	0.498057	0.29951	0	0	0	0	0.524687	6.53411	0.0475261	0.990999	2.21369	0	0	0	0	0	0	-0.0363921
88310036	50	1	1350		50	1350	-0.00277041	0.205817	0.531866	9.21753	0.49246	1.51071	1.66945	0.498057	0.29951	0	0	0	0	0.466768	6.13085	0.00403046	0.976737	1.65508	0	0	0	0	0	0	-0.0626225
88310036	50	1	1450		50	1450	0.0335583	0.205817	0.531866	9.21753	0.49246	1.51071	1.66945	0.498057	0.29951	0	0	0	0	0.431784	5.49445	0.00611849	0.922506	1.73611	0	0	0	0	0	0	-0.1481
88310036	50	1	1550		50	1550	0.0201145	0.205817	0.531866	9.21753	0.49246	1.51071	1.66945	0.498057	0.29951	0	0	0	0	0.369371	5.53815	0.208812	1.07493	1.45149	0	0	0	0	0	0	0.448466
88310036	50	1	1650		50	1650	0.0358878	0.205817	0.531866	9.21753	0.49246	1.51071	1.66945	0.498057	0.29951	0	0	0	0	0.339861	4.62876	0.0130717	0.907397	1.7618	0	0	0	0	0	0	0.24853
88310036	50	1	1750		50	1750	0.049697	0.205817	0.531866	9.21753	0.49246	1.51071	1.66945	0.498057	0.29951	0	0	0	0	0.307659	6.43855	0.109922	0.929562	1.42869	0	0	0	0	0	0	-0.013777
88310036	50	1	1850		50	1850	0.0447928	0.205817	0.531866	9.21753	0.49246	1.51071	1.66945	0.498057	0.29951	0	0	0	0	0.235459	6.2103	0.066844	0.900851	1.30101	0	0	0	0	0	0	0.0682598
88310036	50	1	1950		50	1950	0.0596779	0.205817	0.531866	9.21753	0.49246	1.51071	1.66945	0.498057	0.29951	0	0	0	0	0.272966	5.54831	-0.0330036	0.834988	1.12341	0	0	0	0	0	0	0.100609
88310036	70	1	50		70	50	1	0.109877	0.465921	7.26193	0.0888573	1.0648		0.31033	0	0	0	0	0	0.0607109		0.230514	1.09741	1.51824	0	0	0	0	0	0	-0.162775
88310036	70	1	150		70	150	0.89376	0.109877	0.465921	7.26193	0.0888573	1.0648		0.31033	0	0	0	0	0	0.109877	7.26193	0.0888573	1.0648	1.31944	0.31033	0	0	0	0	0	0.541381
88310036	70	1	250		70	250	0.726667	0.109877	0.465921	7.26193	0.0888573	1.0648		0.31033	0	0	0	0	0	0.0851617		0.236275	1.0665	1.3117	0.294214	0	0	0	0	0	0.222199
88310036	70	1	350		70	350	0.500088	0.109877	0.465921	7.26193	0.0888573	1.0648		0.31033	0	0	0	0	0	0.201712	8.58849	0.312592	1.45764	1.45252	0.43546	0.371986	0	0	0	0	0.235057
88310036	70	1	450		70	450	0.346523	0.109877	0.465921	7.26193	0.0888573	1.0648		0.31033	0	0	0	0	0	0.242783	9.71673	0.322067	1.41841	1.57454	0.369032	0.416699	0	0	0	0	0.0761777
88310036	70	1	550		70	550	0.232913	0.109877	0.465921	7.26193	0.0888573	1.0648		0.31033	0	0	0	0	0	0.277904	7.65924	0.257158	1.26112	1.30391	0.395172	0.425924	0	0	0	0	0.256793
88310036	70	1	650		70	650	0.172767	0.109877	0.465921	7.26193	0.0888573	1.0648		0.31033	0	0	0	0	0	0.276627	7.2436	0.219499	1.20246	1.55221	0.43693	0.411751	0	0	0	0	0.13195
88310036	70	1	750		70	750	0.113003	0.109877	0.465921	7.26193	0.0888573	1.0648		0.31033	0	0	0	0	0	0.370137	7.57283	0.246612	1.06937	1.78629	0.740073	0.686709	0	0	0	0	0.403748
88310036	70	1	850		70	850	0.0950661	0.109877	0.465921	7.26193	0.0888573	1.0648		0.31033	0	0	0	0	0	0.332488	7.33039	0.0974359	0.861066	1.32768	0.650695	0.66384	0	0	0	0	0.137944
88310036	70	1	950		70	950	0.0795603	0.109877	0.465921	7.26193	0.0888573	1.0648		0.31033	0	0	0	0	0	0.358621	8.34815	0.249745	1.02413	1.72725	0.292304	0.724118	0.325521	0	0	0	0.175111
88310036	70	1	1050		70	1050	0.0590269	0.109877	0.465921	7.26193	0.0888573	1.0648		0.31033	0	0	0	0	0	0.333205	7.05948	0.0757232	1.00988	1.78715	0	0	0	0	0	0	-0.0403678
88310036	70	1	1150		70	1150	0.058603	0.109877	0.465921	7.26193	0.0888573	1.0648		0.31033	0	0	0	0	0	0.301066	6.94627	0.0663203	0.993135	1.26169	0	0	0	0	0	0	0.133949
88310036	70	1	1250		70	1250	0.0498089	0.109877	0.465921	7.26193	0.0888573	1.0648		0.31033	0	0	0	0	0	0.294702	4.89752	0.0745648	0.950181	1.66995	0	0	0	0	0	0	0.549178
88310036	70	1	1350		70	1350	-0.00277041	0.109877	0.465921	7.26193	0.0888573	1.0648		0.31033	0	0	0	0	0	0.249428	5.64792	0.152043	0.952211	1.53718	0	0	0	0	0	0	0.590532
88310036	70	1	1450		70	1450	0.0335583	0.109877	0.465921	7.26193	0.0888573	1.0648		0.31033	0	0	0	0	0	0.1477	6.20829	0.145879	0.942941	1.28551	0	0	0	0	0	0	1.01999
88310036	70	1	1550		70	1550	0.0201145	0.109877	0.465921	7.26193	0.0888573	1.0648		0.31033	0	0	0	0	0	0.123227		0.0460631	0.943237	1.46256	0	0	0	0	0	0	1.113
88310036	70	1	1650		70	1650	0.0358878	0.109877	0.465921	7.26193	0.0888573	1.0648		0.31033	0	0	0	0	0	0.156416	6.46532	0.0195515	0.97858	1.39872	0	0	0	0	0	0	0.33749
88310036	70	1	1750		70	1750	0.049697	0.109877	0.465921	7.26193	0.0888573	1.0648		0.31033	0	0	0	0	0	0.174491	4.35178	0.0638267	0.969603	1.39756	0	0	0	0	0	0	0.180342
88310036	70	1	1850		70	1850	0.0447928	0.109877	0.465921	7.26193	0.0888573	1.0648		0.31033	0	0	0	0	0	0.128788	6.38483	0.0545594	0.932841	1.22841	0	0	0	0	0	0	0.236965
88310036	70	1	1950		70	1950	0.0596779	0.109877	0.465921	7.26193	0.0888573	1.0648		0.31033	0	0	0	0	0	0.116346		0.112819	1.0323	1.25805	0	0	0	0	0	0	0.130848
88310009	30	1	50	ChS	30	50	1	0.585928	0.352418	12.2604	0.910645	3.02869	5.74394	5.32128	4.209	1.44366	0	0	0	0.541185	15.9947	0.82188	1.92741	4.04226	2.38182	0	1.2708	0.498565	0.266157	0	7.98595
88310009	30	1	150	ChS	30	150	0.89376	0.585928	0.352418	12.2604	0.910645	3.02869	5.74394	5.32128	4.209	1.44366	0	0	0	0.585928	12.2604	0.910645	3.02869	5.74394	5.32128	4.209	1.44366	0	0	0	7.43303
88310009	30	1	250	ChS	30	250	0.726667	0.585928	0.352418	12.2604	0.910645	3.02869	5.74394	5.32128	4.209	1.44366	0	0	0	0.825365	15.6989	0.912982	3.35515	5.8706	5.76943	5.56576	0	0	0	0	6.79796
88310009	30	1	350	ChS	30	350	0.500088	0.585928	0.352418	12.2604	0.910645	3.02869	5.74394	5.32128	4.209	1.44366	0	0	0	0.875599	10.6885	0.894929	3.78587	4.78024	4.98829	4.623	0	0	0	0	3.55891
88310009	30	1	450	ChS	30	450	0.346523	0.585928	0.352418	12.2604	0.910645	3.02869	5.74394	5.32128	4.209	1.44366	0	0	0	0.870087	10.667	0.745205	3.0672	4.73475	4.41711	4.33838	0	0	0	0	2.67792
88310009	30	1	550	ChS	30	550	0.232913	0.585928	0.352418	12.2604	0.910645	3.02869	5.74394	5.32128	4.209	1.44366	0	0	0	0.840469	9.63415	0.726717	2.23845	3.99279	3.93279	3.72824	0	0	0	0	2.49815
88310009	30	1	650	ChS	30	650	0.172767	0.585928	0.352418	12.2604	0.910645	3.02869	5.74394	5.32128	4.209	1.44366	0	0	0	0.728087	7.43107	0.574792	1.29283	3.25172	0	3.00718	0	0	0	0	2.04589
88310009	30	1	750	ChS	30	750	0.113003	0.585928	0.352418	12.2604	0.910645	3.02869	5.74394	5.32128	4.209	1.44366	0	0	0	0.554123	6.29169	0.432495	0.909188	2.21042	1.55466	1.60255	0	0	0	0	2.03201
88310009	30	1	850	ChS	30	850	0.0950661	0.585928	0.352418	12.2604	0.910645	3.02869	5.74394	5.32128	4.209	1.44366	0	0	0	0.431007	2.58376	0.174565	0.744209	1.67409	1.71214	0	0	0	0	0	1.52083
88310009	30	1	950	ChS	30	950	0.0795603	0.585928	0.352418	12.2604	0.910645	3.02869	5.74394	5.32128	4.209	1.44366	0	0	0	0.34331	2.20726	0.142033	0.627877	2.60146	0	0	0	0	0	0	0.995607
88310009	30	1	1050	ChS	30	1050	0.0590269	0.585928	0.352418	12.2604	0.910645	3.02869	5.74394	5.32128	4.209	1.44366	0	0	0	0.483793	0.615484	0.00967939	0.399103	1.9052	0	0	0	0	0	0	0.423261
88310009	30	1		ChS	30		0.058603	0.585928	0.352418	12.2604	0.910645	3.02869	5.74394	5.32128	4.209	1.44366	0	0	0												0.170128
88310009	30	1		ChS	30		0.0498089	0.585928	0.352418	12.2604	0.910645	3.02869	5.74394	5.32128	4.209	1.44366	0	0	0												0.400799
88310009	30	1		ChS	30		-0.00277041	0.585928	0.352418	12.2604	0.910645	3.02869	5.74394	5.32128	4.209	1.44366	0	0	0												0.583678
88310009	50	1	50	ChS	50	50	1	0.258436	0.352418	7.55296	0.687541	1.96352	2.88039	2.2136	1.68664	0.878274	0	0	0	0.210918	8.55462	0.740003	1.47011	2.68145	1.25319	0.408711	0.408234	0.22425	0.22043	0.197194	4.20441
88310009	50	1	150	ChS	50	150	0.89376	0.258436	0.352418	7.55296	0.687541	1.96352	2.88039	2.2136	1.68664	0.878274	0	0	0	0.258436	7.55296	0.687541	1.96352	2.88039	2.2136	1.68664	0.878274	0	0	0	3.81805
88310009	50	1	250	ChS	50	250	0.726667	0.258436	0.352418	7.55296	0.687541	1.96352	2.88039	2.2136	1.68664	0.878274	0	0	0	0.552957	7.68645	0.771757	2.21008	3.8156	3.65575	3.1953	0.929575	0	0	0	4.05569
88310009	50	1	350	ChS	50	350	0.500088	0.258436	0.352418	7.55296	0.687541	1.96352	2.88039	2.2136	1.68664	0.878274	0	0	0	0.804549	9.47928	0.818765	3.05878	4.84553	4.86821	4.11676	0	0	0	0	4.78995
88310009	50	1	450	ChS	50	450	0.346523	0.258436	0.352418	7.55296	0.687541	1.96352	2.88039	2.2136	1.68664	0.878274	0	0	0	0.795841	11.5125	0.78348	2.74923	3.52627	3.64969	3.15601	0	0	0	0	4.19957
88310009	50	1	550	ChS	50	550	0.232913	0.258436	0.352418	7.55296	0.687541	1.96352	2.88039	2.2136	1.68664	0.878274	0	0	0	0.772676	8.2355	0.65099	1.85121	3.10874	0	3.07885	0	0	0	0	3.09485
88310009	50	1	650	ChS	50	650	0.172767	0.258436	0.352418	7.55296	0.687541	1.96352	2.88039	2.2136	1.68664	0.878274	0	0	0	0.712111	9.80907	0.541581	1.23321	3.15542	2.69912	2.45164	0	0	0	0	2.29037
88310009	50	1	750	ChS	50	750	0.113003	0.258436	0.352418	7.55296	0.687541	1.96352	2.88039	2.2136	1.68664	0.878274	0	0	0	0.488293	6.38691	0.246965	0.895677	1.58266	1.26441	1.38053	0	0	0	0	0.422872
88310009	50	1	850	ChS	50	850	0.0950661	0.258436	0.352418	7.55296	0.687541	1.96352	2.88039	2.2136	1.68664	0.878274	0	0	0	0.428348	1.50318	-0.0708932	0.447969	2.05761	0	0	0	0	0	0	-0.300008
88310009	50	1	950	ChS	50	950	0.0795603	0.258436	0.352418	7.55296	0.687541	1.96352	2.88039	2.2136	1.68664	0.878274	0	0	0	0.346528	1.96579	0.180104	0.701938	1.33157	1.42668	0	1.23646	0.856008	0	0	-0.270771
88310009	50	1	1050	ChS	50	1050	0.0590269	0.258436	0.352418	7.55296	0.687541	1.96352	2.88039	2.2136	1.68664	0.878274	0	0	0	0.374997	1.02978	0.230958	0.37073	2.1522	0	0	0	0	0	0	-0.369819
88310009	50	1		ChS	50		0.058603	0.258436	0.352418	7.55296	0.687541	1.96352	2.88039	2.2136	1.68664	0.878274	0	0	0												0.128433
88310009	50	1		ChS	50		0.0498089	0.258436	0.352418	7.55296	0.687541	1.96352	2.88039	2.2136	1.68664	0.878274	0	0	0												0.432798
88310009	70	1	50	ChS	70	50	1		0.352418		0.544998	1.3841	1.91569	1.27642	1.12141	0.469302	0	0	0	0.0851882		0.373527	1.0807	1.66246	0.801061	0	0	0	0	0	1.07776
88310009	70	1	150	ChS	70	150	0.89376		0.352418		0.544998	1.3841	1.91569	1.27642	1.12141	0.469302	0	0	0	0.109806		0.544998	1.3841	1.91569	1.27642	1.12141	0.469302	0	0	0	0.580861
88310009	70	1	250	ChS	70	250	0.726667		0.352418		0.544998	1.3841	1.91569	1.27642	1.12141	0.469302	0	0	0	0.315266	8.96712	0.585743	1.62351	2.87876	2.21238	1.78179	0.93498	0	0	0	0.486616
88310009	70	1	350	ChS	70	350	0.500088		0.352418		0.544998	1.3841	1.91569	1.27642	1.12141	0.469302	0	0	0	0.566021	7.87922	0.619836	1.98731	2.06302	2.07148	1.99961	0	0	0	0	0.700512
88310009	70	1	450	ChS	70	450	0.346523		0.352418		0.544998	1.3841	1.91569	1.27642	1.12141	0.469302	0	0	0	0.558584	6.21901	0.521218	1.67574	1.94637	1.59944	1.71208	0	0	0	0	0.500307
88310009	70	1	550	ChS	70	550	0.232913		0.352418		0.544998	1.3841	1.91569	1.27642	1.12141	0.469302	0	0	0	0.519682	6.65534	0.308822	1.09143	1.85975	1.64665	1.4723	0	0	0	0	0.666727
88310009	70	1	650	ChS	70	650	0.172767		0.352418		0.544998	1.3841	1.91569	1.27642	1.12141	0.469302	0	0	0	0.496459	5.65925	0.203965	0.919224	2.32182	1.62264	1.11474	0	0	0	0	0.775973
88310009	70	1	750	ChS	70	750	0.113003		0.352418		0.544998	1.3841	1.91569	1.27642	1.12141	0.469302	0	0	0	0.347956	5.69884	0.198186	0.787451	1.87422	0.96314	0.85034	0	0	0	0	1.64521
88310009	70	1	850	ChS	70	850	0.0950661		0.352418		0.544998	1.3841	1.91569	1.27642	1.12141	0.469302	0	0	0	0.339286	1.288	0.0653614	0.499715	2.04228	0	0	2.04228	0	0	0	1.5988
88310009	70	1	950	ChS	70	950	0.0795603		0.352418		0.544998	1.3841	1.91569	1.27642	1.12141	0.469302	0	0	0	0.169002		-0.0208212	0.469265	0.688705	0	0	0	0	0	0	1.66446
88310009	70	1	1050	ChS	70	1050	0.0590269		0.352418		0.544998	1.3841	1.91569	1.27642	1.12141	0.469302	0	0	0	0.450185	0.862066	0.0230315	0.354807	3.94477	0	0	0	0	0	0	1.4709
88310009	70	1		ChS	70		0.058603		0.352418		0.544998	1.3841	1.91569	1.27642	1.12141	0.469302	0	0	0												1.94817
88310009	70	1		ChS	70		0.0498089		0.352418		0.544998	1.3841	1.91569	1.27642	1.12141	0.469302	0	0	0												1.97961
88328020	30	1	50	PLN	30	50	1	0.622326	0.487856	4.79392	0.587636	1.236	2.04888	2.19187	1.93576	0	0	0	0	0.469338	5.13209	0.526757	0.784222	1.88622	1.52202	0.77731	0	0	0	0	4.44687
88328020	30	1	150	PLN	30	150	0.89376	0.622326	0.487856	4.79392	0.587636	1.236	2.04888	2.19187	1.93576	0	0	0	0	0.622326	4.79392	0.587636	1.236	2.04888	2.19187	1.93576	0	0	0	0	3.9614
88328020	30	1	250	PLN	30	250	0.726667	0.622326	0.487856	4.79392	0.587636	1.236	2.04888	2.19187	1.93576	0	0	0	0	0.636871	4.00422	0.545676	1.43753	2.82118	2.34295	2.10182	0	0	0	0	2.80101
88328020	30	1	350	PLN	30	350	0.500088	0.622326	0.487856	4.79392	0.587636	1.236	2.04888	2.19187	1.93576	0	0	0	0	0.52427	4.19452	0.375122	1.16299	1.87684	0	1.62091	0	0	0	0	2.03308
88328020	30	1	450	PLN	30	450	0.346523	0.622326	0.487856	4.79392	0.587636	1.236	2.04888	2.19187	1.93576	0	0	0	0	0.561835	4.1602	0.351022	1.06516	2.34863	1.79976	1.71041	0	0	0	0	1.06587
88328020	30	1	550	PLN	30	550	0.232913	0.622326	0.487856	4.79392	0.587636	1.236	2.04888	2.19187	1.93576	0	0	0	0	0.50739	3.60949	0.2326	0.890259	1.99815	1.34658	1.62893	0	0	0	0	1.72949
88328020	30	1	650	PLN	30	650	0.172767	0.622326	0.487856	4.79392	0.587636	1.236	2.04888	2.19187	1.93576	0	0	0	0	0.468876	3.33339	0.194295	0.681074	1.05206	0	1.39726	0.690412	0	0	0	0.666968
88328020	30	1	750	PLN	30	750	0.113003	0.622326	0.487856	4.79392	0.587636	1.236	2.04888	2.19187	1.93576	0	0	0	0	0.406365	2.73075	0.240158	0.532403	2.23954	1.74964	1.39971	0	0	0	0	-0.22184
88328020	30	1	850	PLN	30	850	0.0950661	0.622326	0.487856	4.79392	0.587636	1.236	2.04888	2.19187	1.93576	0	0	0	0	0.4974	1.00745	0.0660191	0.465893	2.81684	0	0	0	0	0	0	-0.0345507
88328020	30	1	950	PLN	30	950	0.0795603	0.622326	0.487856	4.79392	0.587636	1.236	2.04888	2.19187	1.93576	0	0	0	0	0.33427		0.0888527	0.335359	1.2386	0	0	0	0	0	0	-0.0955134
88328020	30	1	1050	PLN	30	1050	0.0590269	0.622326	0.487856	4.79392	0.587636	1.236	2.04888	2.19187	1.93576	0	0	0	0	0.122778		0.286723	0.36988	4.62963	0	0	0	0	0	0	0.255997
88328020	30	1		PLN	30		0.058603	0.622326	0.487856	4.79392	0.587636	1.236	2.04888	2.19187	1.93576	0	0	0	0												0.411559
88328020	30	1		PLN	30		0.0498089	0.622326	0.487856	4.79392	0.587636	1.236	2.04888	2.19187	1.93576	0	0	0	0												0.057283
88328020	30	1		PLN	30		-0.00277041	0.622326	0.487856	4.79392	0.587636	1.236	2.04888	2.19187	1.93576	0	0	0	0												-0.00403942
88328020	50	1	50	PLN	50	50	1	0.288751	0.487856	5.70521	0.333503	0.967689		0.755759	0.716172	0	0	0	0	0.17271	5.61474	0.14099	0.857884	1.80811	0.541468	0.243736	0	0	0	0	1.97664
88328020	50	1	150	PLN	50	150	0.89376	0.288751	0.487856	5.70521	0.333503	0.967689		0.755759	0.716172	0	0	0	0	0.288751	5.70521	0.333503	0.967689	1.49712	0.755759	0.716172	0	0	0	0	1.17865
88328020	50	1	250	PLN	50	250	0.726667	0.288751	0.487856	5.70521	0.333503	0.967689		0.755759	0.716172	0	0	0	0	0.317548	3.88209	0.24643	1.00616	1.85329	0.823683	0.581228	0	0	0	0	1.06324
88328020	50	1	350	PLN	50	350	0.500088	0.288751	0.487856	5.70521	0.333503	0.967689		0.755759	0.716172	0	0	0	0	0.371498	4.35208	0.26541	1.09025	1.74375	0.93646	0.871877	0	0	0	0	0.911454
88328020	50	1	450	PLN	50	450	0.346523	0.288751	0.487856	5.70521	0.333503	0.967689		0.755759	0.716172	0	0	0	0	0.286189	3.08107	0.059292	0.761313	1.313	0	0.674737	0.437667	0.355605	0.337369	0	0.609719
88328020	50	1	550	PLN	50	550	0.232913	0.288751	0.487856	5.70521	0.333503	0.967689		0.755759	0.716172	0	0	0	0	0.190869	4.16238	-0.0481976	0.674324	1.27966	0	0	0.55452	0.543857	0	0	0.504148
88328020	50	1	650	PLN	50	650	0.172767	0.288751	0.487856	5.70521	0.333503	0.967689		0.755759	0.716172	0	0	0	0	0.0863581		0.0180844	0.68841	1.43083	0	0	0	0	0	0	0.576024
88328020	50	1	750	PLN	50	750	0.113003	0.288751	0.487856	5.70521	0.333503	0.967689		0.755759	0.716172	0	0	0	0	0.153809		0.0250824	0.7222	1.49303	0	0	0	0	0	0	0.629071
88328020	50	1	850	PLN	50	850	0.0950661	0.288751	0.487856	5.70521	0.333503	0.967689		0.755759	0.716172	0	0	0	0	0.245074		0.243442	0.572849	1.92367	0.641223	0	1.28245	1.12214	0.961834	0.801529	0.577973
88328020	50	1	950	PLN	50	950	0.0795603	0.288751	0.487856	5.70521	0.333503	0.967689		0.755759	0.716172	0	0	0	0	0.160473		0.044551	0.505402	2.3084	0	0	0	0	0	0	0.639646
88328020	50	1	1050	PLN	50	1050	0.0590269	0.288751	0.487856	5.70521	0.333503	0.967689		0.755759	0.716172	0	0	0	0	0.0284566		0.102578	0.406906	1.77135	0	0	0	0	0	0	0.641938
88328020	50	1	1150	PLN	50	1150	0.058603	0.288751	0.487856	5.70521	0.333503	0.967689		0.755759	0.716172	0	0	0	0	0.0399996		0.0239499	0.417732	2.16413	0	0	0	0	0	0	1.01739
88328020	50	1	1250	PLN	50	1250	0.0498089	0.288751	0.487856	5.70521	0.333503	0.967689		0.755759	0.716172	0	0	0	0	0.0295725		0.189086	0.425753	3.90943	0	0	0	0	0	0	1.04163
88328020	50	1	1350	PLN	50	1350	-0.00277041	0.288751	0.487856	5.70521	0.333503	0.967689		0.755759	0.716172	0	0	0	0	0.105168		0.0567629	0.462039	1.66667	0	0	0	0	0	0	0.572017
88328020	70	1	50	PLN	70	50	1		0.487856		0.0246415	0.742078		0	0	0	0	0	0	0.0368706		0.200623	0.927198	1.38724	0	0	0	0	0	0	1.6448
88328020	70	1	150	PLN	70	150	0.89376		0.487856		0.0246415	0.742078		0	0	0	0	0	0	0.117712		0.0246415	0.742078	1.18269	0	0	0	0	0	0	0.793527
88328020	70	1	250	PLN	70	250	0.726667		0.487856		0.0246415	0.742078		0	0	0	0	0	0	0.0948509		-0.118174	0.740741	1.70205	0.327802	0.19542	0.280522	0.252155	0.204876	0.189116	0.913574
88328020	70	1	350	PLN	70	350	0.500088		0.487856		0.0246415	0.742078		0	0	0	0	0	0	0.110783		0.0856959	0.790017	1.16215	0	0	0	0	0	0	0.874977
88328020	70	1	450	PLN	70	450	0.346523		0.487856		0.0246415	0.742078		0	0	0	0	0	0	0.184814	4.43835	0.153876	0.779083	1.06721	0.649219	0	0.729259	0	0	0	0.733318
88328020	70	1	550	PLN	70	550	0.232913		0.487856		0.0246415	0.742078		0	0	0	0	0	0	0.124378		-0.0414795	0.652699	1.0521	0	0	0	0	0	0	0.791494
88328020	70	1	650	PLN	70	650	0.172767		0.487856		0.0246415	0.742078		0	0	0	0	0	0	0.0236644		0.0298879	0.708654	1.12326	0	0	0	0	0	0	0.876317
88328020	70	1	750	PLN	70	750	0.113003		0.487856		0.0246415	0.742078		0	0	0	0	0	0	0.028128		0.0996786	0.68597	1.78057	0	0.508735	0.413347	0.413347	0	0	0.712492
88328020	70	1	850	PLN	70	850	0.0950661		0.487856		0.0246415	0.742078		0	0	0	0	0	0	0.11139		0.0845448	0.462295	1.37741	0	0	0	0	0	0	0.937101
88328020	70	1	950	PLN	70	950	0.0795603		0.487856		0.0246415	0.742078		0	0	0	0	0	0	0.0654495		0.283084	0.515458	3.44353	3.27135	0	0	0	0	0	0.718239
88328020	70	1	1050	PLN	70	1050	0.0590269		0.487856		0.0246415	0.742078		0	0	0	0	0	0	0.0393647		0.109098	0.481319	2.05761	0	0	0	0	0	0	1.11713
88328020	70	1	1150	PLN	70	1150	0.058603		0.487856		0.0246415	0.742078		0	0	0	0	0	0	0.0999295		0.0107911	0.408503	0	0	0	0	0	0	0	1.60572
88328020	70	1	1250	PLN	70	1250	0.0498089		0.487856		0.0246415	0.742078		0	0	0	0	0	0	0.213946		-0.0601606	0.427627	1.51172	0	0	0	0	0	0	1.16631
88328024	30	1	50	ChS	30	50	1	0.635682	0.16382	6.34913	0.53487	1.14586	2.19584	1.98392	1.86485	0	0	0	0	0.699494	8.89878	0.679619	0.941731	3.1565	1.99796	0	0.540302	0	0	0	6.15473
88328024	30	1	150	ChS	30	150	0.89376	0.635682	0.16382	6.34913	0.53487	1.14586	2.19584	1.98392	1.86485	0	0	0	0	0.635682	6.34913	0.53487	1.14586	2.19584	1.98392	1.86485	0	0	0	0	1.97252
88328024	30	1	250	ChS	30	250	0.726667	0.635682	0.16382	6.34913	0.53487	1.14586	2.19584	1.98392	1.86485	0	0	0	0	0.546339	6.07078	0.273415	1.19042	1.87629	1.66328	1.7086	0	0	0	0	0.599386
88328024	30	1	350	ChS	30	350	0.500088	0.635682	0.16382	6.34913	0.53487	1.14586	2.19584	1.98392	1.86485	0	0	0	0	0.25353	6.14927	0.305234	0.838057	1.4117	0.332164	0.352924	0.311404	0.249123	0.197222	0.197222	0.635665
88328024	30	1	450	ChS	30	450	0.346523	0.635682	0.16382	6.34913	0.53487	1.14586	2.19584	1.98392	1.86485	0	0	0	0	0.178991		0.171	0.747401	1.28575	0	0	0	0	0	0	0.415091
88328024	30	1	550	ChS	30	550	0.232913	0.635682	0.16382	6.34913	0.53487	1.14586	2.19584	1.98392	1.86485	0	0	0	0	0.203734	5.442	-0.0481477	0.689486	1.6855	0	0.879933	0	0	0	0	-0.00216631
88328024	30	1	650	ChS	30	650	0.172767	0.635682	0.16382	6.34913	0.53487	1.14586	2.19584	1.98392	1.86485	0	0	0	0	0.0892819		0.0124834	0.686004	1.12326	0	0	0	0	0	0	0.206112
88328024	30	1	750	ChS	30	750	0.113003	0.635682	0.16382	6.34913	0.53487	1.14586	2.19584	1.98392	1.86485	0	0	0	0	0.117131		0.00196232	0.555914	0.526028	0	0	0	0	0	0	0.594086
88328024	30	1	850	ChS	30	850	0.0950661	0.635682	0.16382	6.34913	0.53487	1.14586	2.19584	1.98392	1.86485	0	0	0	0	0.0328846		-0.110769	0.556889	1.08844	0	0	0	0	0	0	0.506254
88328024	30	1	950	ChS	30	950	0.0795603	0.635682	0.16382	6.34913	0.53487	1.14586	2.19584	1.98392	1.86485	0	0	0	0	0.0887733		0.0373059	0.525974	1.49303	0	0	0	0	0	0	0.523915
88328024	30	1	1050	ChS	30	1050	0.0590269	0.635682	0.16382	6.34913	0.53487	1.14586	2.19584	1.98392	1.86485	0	0	0	0	0.0334848		0.00366593	0.620765	1.61588	0	0	0	0	0	0	0.340858
88328024	30	1	1150	ChS	30	1150	0.058603	0.635682	0.16382	6.34913	0.53487	1.14586	2.19584	1.98392	1.86485	0	0	0	0	0.0164342		-0.0824336	0.583568	1.58593	0	0	0	0	0	0	0.606502
88328024	50	1	50	ChS	50	50	1	0.308427	0.16382	11.7084	0.796104	2.76916	2.60953	1.77438	1.67893	0.745923	0	0	0	0.345227	11.3087	0.658364	1.72866	2.42247	1.1888	0	0.548157	0.395991	0.319147	0.216134	6.29258
88328024	50	1	150	ChS	50	150	0.89376	0.308427	0.16382	11.7084	0.796104	2.76916	2.60953	1.77438	1.67893	0.745923	0	0	0	0.308427	11.7084	0.796104	2.76916	2.60953	1.77438	1.67893	0.745923	0	0	0	3.65776
88328024	50	1	250	ChS	50	250	0.726667	0.308427	0.16382	11.7084	0.796104	2.76916	2.60953	1.77438	1.67893	0.745923	0	0	0	0.858831	13.3095	0.917396	3.89656	4.74766	4.40182	4.25242	0	0	0	0	6.1819
88328024	50	1	350	ChS	50	350	0.500088	0.308427	0.16382	11.7084	0.796104	2.76916	2.60953	1.77438	1.67893	0.745923	0	0	0	0.533706	12.7728	0.733917	2.96478	1.78359	1.42356	1.38439	0	0	0	0	1.80171
88328024	50	1	450	ChS	50	450	0.346523	0.308427	0.16382	11.7084	0.796104	2.76916	2.60953	1.77438	1.67893	0.745923	0	0	0	0.260264	14.4011	0.0788233	1.38441	1.28971	0	0.49043	0	0	0	0	0.0549772
88328024	50	1	550	ChS	50	550	0.232913	0.308427	0.16382	11.7084	0.796104	2.76916	2.60953	1.77438	1.67893	0.745923	0	0	0	0.343639	12.1753	0.370682	1.55237	1.78557	0.779496	0.669589	0	0	0	0	0.161775
88328024	50	1	650	ChS	50	650	0.172767	0.308427	0.16382	11.7084	0.796104	2.76916	2.60953	1.77438	1.67893	0.745923	0	0	0	0.241507	14.475	0.200603	1.20915	1.29219	0.290417	0	0	0	0	0	0.536471
88328024	50	1	750	ChS	50	750	0.113003	0.308427	0.16382	11.7084	0.796104	2.76916	2.60953	1.77438	1.67893	0.745923	0	0	0	0.265738	14.2266	0.225856	1.08543	1.37191	0.289972	0.353891	0	0	0	0	0.453813
88328024	50	1	850	ChS	50	850	0.0950661	0.308427	0.16382	11.7084	0.796104	2.76916	2.60953	1.77438	1.67893	0.745923	0	0	0	0.182211	14.4899	0.0907201	1.18723	1.0145	0.28614	0.130064	0.234115	0.195095	0.188592	0.16258	0.293087
88328024	50	1	950	ChS	50	950	0.0795603	0.308427	0.16382	11.7084	0.796104	2.76916	2.60953	1.77438	1.67893	0.745923	0	0	0	0.196494	13.8869	0.0587786	0.978544	1.06229	0	0.341451	0.335128	0	0	0	-0.209038
88328024	50	1	1050	ChS	50	1050	0.0590269	0.308427	0.16382	11.7084	0.796104	2.76916	2.60953	1.77438	1.67893	0.745923	0	0	0	0.134631	12.5641	0.0972056	1.02816	1.17941	0	0	0	0	0	0	0.0400427
88328024	50	1	1150	ChS	50	1150	0.058603	0.308427	0.16382	11.7084	0.796104	2.76916	2.60953	1.77438	1.67893	0.745923	0	0	0	0.1073		0.018998	1.13999	1.07621	0	0	0	0	0	0	0.308564
88328024	70	1	50	ChS	70	50	1	0.202315	0.16382	11.4051	0.61263	2.86315	1.47281	1.14961	1.0296	0.773223	0	0	0	0.135581	15.6259	0.405817	1.88647	1.60165	0.519278	0.218032	0.273458	0	0	0	4.06463
88328024	70	1	150	ChS	70	150	0.89376	0.202315	0.16382	11.4051	0.61263	2.86315	1.47281	1.14961	1.0296	0.773223	0	0	0	0.202315	11.4051	0.61263	2.86315	1.47281	1.14961	1.0296	0.773223	0	0	0	2.90951
88328024	70	1	250	ChS	70	250	0.726667	0.202315	0.16382	11.4051	0.61263	2.86315	1.47281	1.14961	1.0296	0.773223	0	0	0	0.347354	12.8493	0.672611	2.19562	2.03581	0.876992	0.677367	0	0	0	0	2.49715
88328024	70	1	350	ChS	70	350	0.500088	0.202315	0.16382	11.4051	0.61263	2.86315	1.47281	1.14961	1.0296	0.773223	0	0	0	0.374306	15.6089	0.443291	2.42613	1.46028	0	0.732674	0.75549	0	0	0	1.26137
88328024	70	1	450	ChS	70	450	0.346523	0.202315	0.16382	11.4051	0.61263	2.86315	1.47281	1.14961	1.0296	0.773223	0	0	0	0.131386	15.5756	-0.00062312	1.28745	1.31226	0	0	0	0	0	0	0.0665841
88328024	70	1	550	ChS	70	550	0.232913	0.202315	0.16382	11.4051	0.61263	2.86315	1.47281	1.14961	1.0296	0.773223	0	0	0	0.132433	16.6055	-0.00731424	1.18667	1.42321	0.218452	0.206679	0.175285	0.166128	0	0	0.118811
88328024	70	1	650	ChS	70	650	0.172767	0.202315	0.16382	11.4051	0.61263	2.86315	1.47281	1.14961	1.0296	0.773223	0	0	0	0.185495	15.5734	0.199861	1.19226	1.52522	0.387704	0	0.273824	0	0	0	-0.13033
88328024	70	1	750	ChS	70	750	0.113003	0.202315	0.16382	11.4051	0.61263	2.86315	1.47281	1.14961	1.0296	0.773223	0	0	0	0.137683	15.2594	0.386149	1.6575	1.643	0.474443	0	0	0	0	0	0.173365
88328024	70	1	850	ChS	70	850	0.0950661	0.202315	0.16382	11.4051	0.61263	2.86315	1.47281	1.14961	1.0296	0.773223	0	0	0	0.123805	16.4874	-0.0887976	1.07089	1.09867	0.144	0.144	0.224	0.213333	0.144	0.128	-0.0598067
88328024	70	1	950	ChS	70	950	0.0795603	0.202315	0.16382	11.4051	0.61263	2.86315	1.47281	1.14961	1.0296	0.773223	0	0	0	0.121966	16.3773	0.176414	1.36749	1.13932	0	0	0	0	0	0	0.0453935
88328024	70	1	1050	ChS	70	1050	0.0590269	0.202315	0.16382	11.4051	0.61263	2.86315	1.47281	1.14961	1.0296	0.773223	0	0	0	0.0479614		0.136342	1.36103	1.22438	0	0	0	0	0	0	0.336749
88328003	30	1	50	PBU	30	50	1	0.794597		3.23459	0.641929	0.746246	4.64392	0.848408	4.54345	0	0	0	0	0.606546	2.77856	0.75936	0.540666	10.5664	0	0	0	0	0	0	4.67324
88328003	30	1	150	PBU	30	150	0.89376	0.794597		3.23459	0.641929	0.746246	4.64392	0.848408	4.54345	0	0	0	0	0.794597	3.23459	0.641929	0.746246	4.64392	0.848408	4.54345	0	0	0	0	1.85064
88328003	30	1	250	PBU	30	250	0.726667	0.794597		3.23459	0.641929	0.746246	4.64392	0.848408	4.54345	0	0	0	0	0.713415	3.12039	0.457408	0.997715	4.59462	3.78023	3.28187	0	0	0	0	1.07577
88328003	30	1	350	PBU	30	350	0.500088	0.794597		3.23459	0.641929	0.746246	4.64392	0.848408	4.54345	0	0	0	0	0.702198	5.75781	0.45207	1.16472	1.5314	2.43632	2.90618	0	0	0	0	0.0391348
88328003	30	1	450	PBU	30	450	0.346523	0.794597		3.23459	0.641929	0.746246	4.64392	0.848408	4.54345	0	0	0	0	0.603621	4.81112	0.391539	0.972348	3.45793	2.69319	2.14458	0	0	0	0	-0.03498
88328003	30	1	550	PBU	30	550	0.232913	0.794597		3.23459	0.641929	0.746246	4.64392	0.848408	4.54345	0	0	0	0	0.228284	5.46826	0.0599451	0.598894	1.10098	0	0	0	0	0	0	0.17628
88328003	30	1	650	PBU	30	650	0.172767	0.794597		3.23459	0.641929	0.746246	4.64392	0.848408	4.54345	0	0	0	0	0.0767373		-0.0138535	0.580833	1.5314	0	0	0	0	0	0	0.0658563
88328003	30	1	750	PBU	30	750	0.113003	0.794597		3.23459	0.641929	0.746246	4.64392	0.848408	4.54345	0	0	0	0	0.127492		0.118058	0.65209	1.39572	0	0	0	0	0	0	0.192205
88328003	30	1	850	PBU	30	850	0.0950661	0.794597		3.23459	0.641929	0.746246	4.64392	0.848408	4.54345	0	0	0	0	0.110485		-0.120605	0.594455	0.986193	1.31492	0	0	0	0	0	0.504577
88328003	30	1	950	PBU	30	950	0.0795603	0.794597		3.23459	0.641929	0.746246	4.64392	0.848408	4.54345	0	0	0	0	0.0456324		0.0306856	0.586375	1.12307	0.935888	0.842299	0.608327	0.467944	0.42115	0.42115	0.596349
88328003	50	1	50	PBU	50	50	1	0.85651		4.25688	0.807909	1.14562	6.92219	6.23204	5.7891	0	0	0	0	0.614958	2.63796	0.612149	0.483389	7.88715	0	0	0	0	0	0	2.81549
88328003	50	1	150	PBU	50	150	0.89376	0.85651		4.25688	0.807909	1.14562	6.92219	6.23204	5.7891	0	0	0	0	0.85651	4.25688	0.807909	1.14562	6.92219	6.23204	5.7891	0	0	0	0	2.43918
88328003	50	1	250	PBU	50	250	0.726667	0.85651		4.25688	0.807909	1.14562	6.92219	6.23204	5.7891	0	0	0	0	0.866388	2.86338	0.787387	1.35117	5.08053	5.64503	5.23047	0	0	0	0	1.82353
88328003	50	1	350	PBU	50	350	0.500088	0.85651		4.25688	0.807909	1.14562	6.92219	6.23204	5.7891	0	0	0	0	0.822921	5.91721	0.743113	1.67011	4.01878	3.99645	3.67271	0	0	0	0	1.66801
88328003	50	1	450	PBU	50	450	0.346523	0.85651		4.25688	0.807909	1.14562	6.92219	6.23204	5.7891	0	0	0	0	0.68947	7.06559	0.474994	1.27984	3.98182	2.99743	2.75409	0	0	0	0	0.932763
88328003	50	1	550	PBU	50	550	0.232913	0.85651		4.25688	0.807909	1.14562	6.92219	6.23204	5.7891	0	0	0	0	0.516931	4.76344	0.269896	0.824863	1.9211	0	1.54194	1.50402	0	0	0	-0.0539523
88328003	50	1	650	PBU	50	650	0.172767	0.85651		4.25688	0.807909	1.14562	6.92219	6.23204	5.7891	0	0	0	0	0.172558		0.0839038	0.640287	1.06182	0	0	0	0	0	0	0.0196408
88328003	50	1	750	PBU	50	750	0.113003	0.85651		4.25688	0.807909	1.14562	6.92219	6.23204	5.7891	0	0	0	0	0.0723501		0.0247923	0.652847	1.35493	0	0	0	0	0	0	1.01288
88328003	50	1	850	PBU	50	850	0.0950661	0.85651		4.25688	0.807909	1.14562	6.92219	6.23204	5.7891	0	0	0	0	0.0644209		-0.00363211	0.764946	1.70328	0.725471	0.378507	0.378507	0.346965	0.315422	0.315422	1.64469
88328003	70	1	50	PBU	70	50	1	0.202323		4.00798	0.625582	1.16041	2.07707	1.4558	1.24948	0.672264	0	0	0	0.47804	3.21757	0.601371	0.586978	3.36901	3.13535	0	1.18539	0	0	0	5.58033
88328003	70	1	150	PBU	70	150	0.89376	0.202323		4.00798	0.625582	1.16041	2.07707	1.4558	1.24948	0.672264	0	0	0	0.202323	4.00798	0.625582	1.16041	2.07707	1.4558	1.24948	0.672264	0	0	0	2.47869
88328003	70	1	250	PBU	70	250	0.726667	0.202323		4.00798	0.625582	1.16041	2.07707	1.4558	1.24948	0.672264	0	0	0	0.394759	6.5848	0.451864	1.25102	1.48425	1.05866	1.0294	0	0	0	0	1.42235
88328003	70	1	350	PBU	70	350	0.500088	0.202323		4.00798	0.625582	1.16041	2.07707	1.4558	1.24948	0.672264	0	0	0	0.553335	7.29573	0.427315	1.65222	2.01092	1.6997	2.00493	0	0	0	0	1.20151
88328003	70	1	450	PBU	70	450	0.346523	0.202323		4.00798	0.625582	1.16041	2.07707	1.4558	1.24948	0.672264	0	0	0	0.474243	6.5673	0.407391	1.32564	2.22382	1.44094	1.07787	0	0	0	0	1.17329
88328003	70	1	550	PBU	70	550	0.232913	0.202323		4.00798	0.625582	1.16041	2.07707	1.4558	1.24948	0.672264	0	0	0	0.392387	6.94663	0.383914	0.96289	1.72745	0.885318	1.02927	0	0	0	0	1.42855
88328003	70	1	650	PBU	70	650	0.172767	0.202323		4.00798	0.625582	1.16041	2.07707	1.4558	1.24948	0.672264	0	0	0	0.328854	5.8247	0.195514	0.730963	2.76849	1.4289	0	0	0	0	0	1.08001
88328003	70	1	750	PBU	70	750	0.113003	0.202323		4.00798	0.625582	1.16041	2.07707	1.4558	1.24948	0.672264	0	0	0	0.0809536		0.0133419	0.598355	1.41723	0	0	0	0	0	0	1.15817
88328003	70	1	850	PBU	70	850	0.0950661	0.202323		4.00798	0.625582	1.16041	2.07707	1.4558	1.24948	0.672264	0	0	0	0.0950784		0.0631305	0.744339	1.48361	0	0	0	0	0	0	0.998051
88328030	30	1	50	ChS	30	50	1	0.272877	0.331227	12.7281	0.901149	3.94894	3.74397	2.96174	2.72203	1.07162	0.965056	0	0	0.329811	17.9868	0.783779	1.80151	1.91222	0.642443	0.255715	0.136253	0.124703	0.107405	0	7.30186
88328030	30	1	150	ChS	30	150	0.89376	0.272877	0.331227	12.7281	0.901149	3.94894	3.74397	2.96174	2.72203	1.07162	0.965056	0	0	0.272877	12.7281	0.901149	3.94894	3.74397	2.96174	2.72203	1.07162	0.965056	0	0	7.01275
88328030	30	1	250	ChS	30	250	0.726667	0.272877	0.331227	12.7281	0.901149	3.94894	3.74397	2.96174	2.72203	1.07162	0.965056	0	0	0.329444	14.3125	0.891172	3.91715	3.50585	3.3361	3.07711	1.58943	0	0	0	7.95559
88328030	30	1	350	ChS	30	350	0.500088	0.272877	0.331227	12.7281	0.901149	3.94894	3.74397	2.96174	2.72203	1.07162	0.965056	0	0	0.845221	22.1582	0.962959	5.57589	5.74695	5.48245	5.33416	0	0	0	0	7.86803
88328030	30	1	450	ChS	30	450	0.346523	0.272877	0.331227	12.7281	0.901149	3.94894	3.74397	2.96174	2.72203	1.07162	0.965056	0	0	0.859318	11.5161	0.89712	4.90353	5.08487	4.88272	4.53783	0	0	0	0	5.74708
88328030	30	1	550	ChS	30	550	0.232913	0.272877	0.331227	12.7281	0.901149	3.94894	3.74397	2.96174	2.72203	1.07162	0.965056	0	0	0.688544	11.266	0.814806	3.00471	3.04823	2.62849	2.46446	0	0	0	0	3.31996
88328030	30	1	650	ChS	30	650	0.172767	0.272877	0.331227	12.7281	0.901149	3.94894	3.74397	2.96174	2.72203	1.07162	0.965056	0	0	0.46756	6.64385	0.474814	1.49176	1.96731	1.23371	1.09141	0	0	0	0	2.45049
88328030	30	1	750	ChS	30	750	0.113003	0.272877	0.331227	12.7281	0.901149	3.94894	3.74397	2.96174	2.72203	1.07162	0.965056	0	0	0.342498	4.46314	0.175776	1.10081	1.71867	0	0.585342	0.666294	0	0	0	0.63668
88328030	30	1	850	ChS	30	850	0.0950661	0.272877	0.331227	12.7281	0.901149	3.94894	3.74397	2.96174	2.72203	1.07162	0.965056	0	0	0.164415	3.59939	0.04587	1.00312	1.31507	0	0	0.493151	0	0	0	0.574593
88328030	30	1	950	ChS	30	950	0.0795603	0.272877	0.331227	12.7281	0.901149	3.94894	3.74397	2.96174	2.72203	1.07162	0.965056	0	0	0.167218	3.76179	0.0949728	1.08759	1.06065	0.493327	0.443995	0	0	0	0	0.335089
88328030	50	1	50	ChS	50	50	1	0.0963739	0.331227	17.0101	0.834859	3.37797	2.4919	1.61584	1.56038	0.716825	0.643361	0.0982581	0	0.115669	16.4046	0.60879	1.95298	1.78503	0.448608	0.204579	0.156142	0.0948059	0.0901427	0	4.88043
88328030	50	1	150	ChS	50	150	0.89376	0.0963739	0.331227	17.0101	0.834859	3.37797	2.4919	1.61584	1.56038	0.716825	0.643361	0.0982581	0	0.0963739	17.0101	0.834859	3.37797	2.4919	1.61584	1.56038	0.716825	0.643361	0.0982581	0	6.11942
88328030	50	1	250	ChS	50	250	0.726667	0.0963739	0.331227	17.0101	0.834859	3.37797	2.4919	1.61584	1.56038	0.716825	0.643361	0.0982581	0	0.0985646	18.8474	0.835246	3.59238	2.26718	1.6602	1.51759	1.34254	0	0	0	5.79965
88328030	50	1	350	ChS	50	350	0.500088	0.0963739	0.331227	17.0101	0.834859	3.37797	2.4919	1.61584	1.56038	0.716825	0.643361	0.0982581	0	0.457949	16.4101	0.781847	3.39264	2.25938	1.46607	1.45426	0	0	0	0	4.99685
88328030	50	1	450	ChS	50	450	0.346523	0.0963739	0.331227	17.0101	0.834859	3.37797	2.4919	1.61584	1.56038	0.716825	0.643361	0.0982581	0	0.57724	14.5209	0.749696	3.67534	2.26056	1.8526	1.85966	0	0	0	0	4.48566
88328030	50	1	550	ChS	50	550	0.232913	0.0963739	0.331227	17.0101	0.834859	3.37797	2.4919	1.61584	1.56038	0.716825	0.643361	0.0982581	0	0.431984	10.9673	0.503677	2.02117	1.79053	0.962188	0.955605	0	0	0	0	3.01221
88328030	50	1	650	ChS	50	650	0.172767	0.0963739	0.331227	17.0101	0.834859	3.37797	2.4919	1.61584	1.56038	0.716825	0.643361	0.0982581	0	0.224427	7.73484	0.208906	1.26937	1.08224	0	0	0.251481	0	0	0	2.15725
88328030	50	1	750	ChS	50	750	0.113003	0.0963739	0.331227	17.0101	0.834859	3.37797	2.4919	1.61584	1.56038	0.716825	0.643361	0.0982581	0	0.0929835		0.0013422	0.87736	1.55831	0	0	0	0	0	0	0.0640811
88328030	50	1	850	ChS	50	850	0.0950661	0.0963739	0.331227	17.0101	0.834859	3.37797	2.4919	1.61584	1.56038	0.716825	0.643361	0.0982581	0	0.127771		0.0596198	0.857913	1.52533	0	0	0	0	0	0	0.577976
88328030	50	1	950	ChS	50	950	0.0795603	0.0963739	0.331227	17.0101	0.834859	3.37797	2.4919	1.61584	1.56038	0.716825	0.643361	0.0982581	0	0.0854429		0.155075	1.04479	1.11945	0	0.401853	0.387501	0.358797	0.301389	0	0.410268
88328030	70	1	50	ChS	70	50	1		0.331227		0.369673	1.79325	1.53086	0.349597	0.341886	0.165073	0.127923	0	0	0.0364308		0.682898	1.76143	1.55397	0.411239	0	0.213466	0.178094	0	0	2.06084
88328030	70	1	150	ChS	70	150	0.89376		0.331227		0.369673	1.79325	1.53086	0.349597	0.341886	0.165073	0.127923	0	0	0.0193648		0.369673	1.79325	1.53086	0.349597	0.341886	0.165073	0.127923	0	0	2.30053
88328030	70	1	250	ChS	70	250	0.726667		0.331227		0.369673	1.79325	1.53086	0.349597	0.341886	0.165073	0.127923	0	0	0.0204556		0.504547	1.81751	1.58282	0.4091	0.30257	0.277356	0	0	0	1.70402
88328030	70	1	350	ChS	70	350	0.500088		0.331227		0.369673	1.79325	1.53086	0.349597	0.341886	0.165073	0.127923	0	0	0.0983366		0.035849	0.971231	1.2437	0.15819	0.177282	0.178646	0.140462	0.129552	0	0.0487973
88328030	70	1	450	ChS	70	450	0.346523		0.331227		0.369673	1.79325	1.53086	0.349597	0.341886	0.165073	0.127923	0	0	0.133576	9.31801	-0.014514	1.16629	1.20377	0	0	0	0	0	0	0.862548
88328030	70	1	550	ChS	70	550	0.232913		0.331227		0.369673	1.79325	1.53086	0.349597	0.341886	0.165073	0.127923	0	0	0.108409		0.0048545	1.11196	1.34697	0	0	0	0	0	0	0.541704
88328030	70	1	650	ChS	70	650	0.172767		0.331227		0.369673	1.79325	1.53086	0.349597	0.341886	0.165073	0.127923	0	0	0.128723	5.70863	0.0165824	1.02318	1.3466	0	0	0.313271	0.278203	0	0	0.285154
88328030	70	1	750	ChS	70	750	0.113003		0.331227		0.369673	1.79325	1.53086	0.349597	0.341886	0.165073	0.127923	0	0	0.0609567		0.10011	0.861799	0.803724	0	0	0.648003	0	0	0	1.22972
88328030	70	1	850	ChS	70	850	0.0950661		0.331227		0.369673	1.79325	1.53086	0.349597	0.341886	0.165073	0.127923	0	0	0.159805	3.92927	-0.0571075	0.979374	0.85661	0	0	0	0	0	0	0.663629
88328031	30	1	50	ChS	30	50	1	0.812082	0.27955	2.58373	0.598537	0.518923		0	0	0	0	0	0	0.885788	3.88999	0.726827	0.419774	5.07849	0	0	0	0	0	0	3.20687
88328031	30	1	150	ChS	30	150	0.89376	0.812082	0.27955	2.58373	0.598537	0.518923		0	0	0	0	0	0	0.812082	2.58373	0.598537	0.518923	1.9052	0	0	0	0	0	0	1.0676
88328031	30	1	250	ChS	30	250	0.726667	0.812082	0.27955	2.58373	0.598537	0.518923		0	0	0	0	0	0	0.686041	2.8152	0.297929	0.633555	2.12563	0	0	0	0	0	0	0.894289
88328031	30	1	350	ChS	30	350	0.500088	0.812082	0.27955	2.58373	0.598537	0.518923		0	0	0	0	0	0	0.478804	1.29107	0.165461	0.466003	0	0	0	0	0	0	0	-0.0412224
88328031	30	1	450	ChS	30	450	0.346523	0.812082	0.27955	2.58373	0.598537	0.518923		0	0	0	0	0	0	0.210478		0.137253	0.457298	2.16924	0	0	0	0	0	0	0.167166
88328031	30	1	550	ChS	30	550	0.232913	0.812082	0.27955	2.58373	0.598537	0.518923		0	0	0	0	0	0	0.294535		-0.0395238	0.395673	2.81104	0	0	0	0	0	0	0.0112974
88328031	30	1	650	ChS	30	650	0.172767	0.812082	0.27955	2.58373	0.598537	0.518923		0	0	0	0	0	0	0.217259		0.013008	0.396509	0.576701	0	0	0	0	0	0	0.0271054
88328031	30	1	750	ChS	30	750	0.113003	0.812082	0.27955	2.58373	0.598537	0.518923		0	0	0	0	0	0	0.102536		-0.212214	0.328003	0.928195	0	0	0	0	0	0	0.0366604
88328031	30	1	850	ChS	30	850	0.0950661	0.812082	0.27955	2.58373	0.598537	0.518923		0	0	0	0	0	0	0.159443		0.0172765	0.381324	1.48148	0	0	0	0	0	0	-0.000505858
88328031	30	1	950	ChS	30	950	0.0795603	0.812082	0.27955	2.58373	0.598537	0.518923		0	0	0	0	0	0	0.23314		-0.105265	0.350378	0.875166	0	0	0	0	0	0	-0.0225625
88328031	30	1	1050	ChS	30	1050	0.0590269	0.812082	0.27955	2.58373	0.598537	0.518923		0	0	0	0	0	0	0.0269321		-0.00424981	0.445756	1.88622	0	0	0	0	0	0	-0.0914231
88328031	30	1	1150	ChS	30	1150	0.058603	0.812082	0.27955	2.58373	0.598537	0.518923		0	0	0	0	0	0	0.281215		0.113798	0.353326	1.56377	0	0	0	0	0	0	0.0118531
88328031	50	1	50	ChS	50	50	1	0.463562	0.27955	9.02271	0.716167	2.13922	2.55254	2.02881	1.6042	0.431063	0	0	0	0.468616	10.5838	0.788138	1.52343	2.66539	1.3131	0	0.662189	0.5289	0	0	5.47392
88328031	50	1	150	ChS	50	150	0.89376	0.463562	0.27955	9.02271	0.716167	2.13922	2.55254	2.02881	1.6042	0.431063	0	0	0	0.463562	9.02271	0.716167	2.13922	2.55254	2.02881	1.6042	0.431063	0	0	0	3.53364
88328031	50	1	250	ChS	50	250	0.726667	0.463562	0.27955	9.02271	0.716167	2.13922	2.55254	2.02881	1.6042	0.431063	0	0	0	0.748487	10.5683	0.820639	3.11143	2.83483	2.97646	2.89941	0	0	0	0	2.94712
88328031	50	1	350	ChS	50	350	0.500088	0.463562	0.27955	9.02271	0.716167	2.13922	2.55254	2.02881	1.6042	0.431063	0	0	0	0.484433	7.95692	0.476085	2.06199	1.61485	1.27197	1.22773	0	0	0	0	1.08225
88328031	50	1	450	ChS	50	450	0.346523	0.463562	0.27955	9.02271	0.716167	2.13922	2.55254	2.02881	1.6042	0.431063	0	0	0	0.483317	13.0457	0.515171	2.01143	1.77135	0	1.22888	0	0	0	0	0.670308
88328031	50	1	550	ChS	50	550	0.232913	0.463562	0.27955	9.02271	0.716167	2.13922	2.55254	2.02881	1.6042	0.431063	0	0	0	0.324335	10.8132	0.329269	1.29051	1.32973	0	0.597065	0.573008	0	0	0	0.518356
88328031	50	1	650	ChS	50	650	0.172767	0.463562	0.27955	9.02271	0.716167	2.13922	2.55254	2.02881	1.6042	0.431063	0	0	0	0.314733	11.5292	0.16475	1.07895	1.45411	0.426837	0.528951	0	0	0	0	0.556467
88328031	50	1	750	ChS	50	750	0.113003	0.463562	0.27955	9.02271	0.716167	2.13922	2.55254	2.02881	1.6042	0.431063	0	0	0	0.268931	11.3052	0.164522	1.00533	1.61013	0.537501	0.388326	0	0	0	0	0.391256
88328031	50	1	850	ChS	50	850	0.0950661	0.463562	0.27955	9.02271	0.716167	2.13922	2.55254	2.02881	1.6042	0.431063	0	0	0	0.226171	8.40999	0.00243955	0.953435	1.39639	0.490917	0	0.534554	0	0	0	-0.554526
88328031	50	1	950	ChS	50	950	0.0795603	0.463562	0.27955	9.02271	0.716167	2.13922	2.55254	2.02881	1.6042	0.431063	0	0	0	0.125645		0.0196329	0.92016	1.0479	0	0	0	0	0	0	0.147281
88328031	50	1	1050	ChS	50	1050	0.0590269	0.463562	0.27955	9.02271	0.716167	2.13922	2.55254	2.02881	1.6042	0.431063	0	0	0	0.101469		0.0729298	1.11827	1.12881	0	0	0	0	0	0	0.480439
88328031	70	1	50	ChS	70	50	1	0.222498	0.27955	11.3043	0.5555	2.14771	1.75851	1.00971	0.830515	0.647018	0	0	0	0.21125	11.6446	0.541923	1.26725	1.6469	0.850678	0	0.249915	0	0	0	3.72978
88328031	70	1	150	ChS	70	150	0.89376	0.222498	0.27955	11.3043	0.5555	2.14771	1.75851	1.00971	0.830515	0.647018	0	0	0	0.222498	11.3043	0.5555	2.14771	1.75851	1.00971	0.830515	0.647018	0	0	0	2.21743
88328031	70	1	250	ChS	70	250	0.726667	0.222498	0.27955	11.3043	0.5555	2.14771	1.75851	1.00971	0.830515	0.647018	0	0	0	0.480265	9.54638	0.572335	2.43684	1.94338	1.2548	1.14444	0	0	0	0	2.17862
88328031	70	1	350	ChS	70	350	0.500088	0.222498	0.27955	11.3043	0.5555	2.14771	1.75851	1.00971	0.830515	0.647018	0	0	0	0.413676	10.3342	0.520346	2.23983	1.49335	0	0.855283	0.274912	0	0	0	1.28867
88328031	70	1	450	ChS	70	450	0.346523	0.222498	0.27955	11.3043	0.5555	2.14771	1.75851	1.00971	0.830515	0.647018	0	0	0	0.34089	10.6013	0.403103	1.72491	1.44742	0.681495	0.727733	0	0	0	0	0.300919
88328031	70	1	550	ChS	70	550	0.232913	0.222498	0.27955	11.3043	0.5555	2.14771	1.75851	1.00971	0.830515	0.647018	0	0	0	0.321803	10.9141	0.232191	1.3927	1.28245	0.544248	0.510603	0	0	0	0	0.174488
88328031	70	1	650	ChS	70	650	0.172767	0.222498	0.27955	11.3043	0.5555	2.14771	1.75851	1.00971	0.830515	0.647018	0	0	0	0.24742	11.633	0.160238	1.10387	1.48913	0.426762	0.410872	0	0	0	0	0.169431
88328031	70	1	750	ChS	70	750	0.113003	0.222498	0.27955	11.3043	0.5555	2.14771	1.75851	1.00971	0.830515	0.647018	0	0	0	0.258179	3.75661	0.126986	0.8775	1.17578	0	0.619384	0.677123	0	0	0	1.24933
88328031	70	1	850	ChS	70	850	0.0950661	0.222498	0.27955	11.3043	0.5555	2.14771	1.75851	1.00971	0.830515	0.647018	0	0	0	0.237394	7.61039	0.064347	1.04339	1.14067	0.548812	0	0	0	0	0	0.163457
88328031	70	1	950	ChS	70	950	0.0795603	0.222498	0.27955	11.3043	0.5555	2.14771	1.75851	1.00971	0.830515	0.647018	0	0	0	0.145569	11.792	0.0173147	1.02359	1.38097	0	0	0	0	0	0	0.104385
88328031	70	1	1050	ChS	70	1050	0.0590269	0.222498	0.27955	11.3043	0.5555	2.14771	1.75851	1.00971	0.830515	0.647018	0	0	0	0.0884477		0.0263211	0.928727	1.06519	0	0	0	0	0	0	0.169392
88328031	50	1	150	ChS	50	150	0.89376	0.366358	0.27955	10.6403	0.798543	2.5214	2.10013	1.67884	1.53329	0.558907	0	0	0	0.366358	10.6403	0.798543	2.5214	2.10013	1.67884	1.53329	0.558907	0	0	0	3.98386
88328031	50	1	150	ChS	50	150	0.89376	0.366358	0.27955	10.6403	0.798543	2.5214	2.10013	1.67884	1.53329	0.558907	0	0	0	0.565894	11.623	0.80003	2.46679	2.97551	2.2998	2.09951	0	0	0	0	5.71736
88328031	50	1	150	ChS	50	150	0.89376	0.366358	0.27955	10.6403	0.798543	2.5214	2.10013	1.67884	1.53329	0.558907	0	0	0	0.705107	12.4472	0.866245	2.80154	3.60536	3.25062	2.9924	0	0	0	0	7.09371
88328031	50	1	250	ChS	50	250	0.726667	0.366358	0.27955	10.6403	0.798543	2.5214	2.10013	1.67884	1.53329	0.558907	0	0	0	0.765707	11.3436	0.904316	3.1281	3.51586	3.16935	2.98726	0	0	0	0	5.35281
88328031	50	1	250	ChS	50	250	0.726667	0.366358	0.27955	10.6403	0.798543	2.5214	2.10013	1.67884	1.53329	0.558907	0	0	0	0.752461	12.7596	0.865681	3.33524	3.21501	2.96124	2.83924	0	0	0	0	5.03121
88328031	50	1	250	ChS	50	250	0.726667	0.366358	0.27955	10.6403	0.798543	2.5214	2.10013	1.67884	1.53329	0.558907	0	0	0	0.66319	16.0867	0.818593	3.28136	2.43182	2.34609	2.25256	0	0	0	0	4.07462
88328031	50	1	250	ChS	50	250	0.726667	0.366358	0.27955	10.6403	0.798543	2.5214	2.10013	1.67884	1.53329	0.558907	0	0	0	0.615761	10.4372	0.749564	3.05242	2.16437	2.0243	1.88615	0	0	0	0	2.51264
88328031	50	1	350	ChS	50	350	0.500088	0.366358	0.27955	10.6403	0.798543	2.5214	2.10013	1.67884	1.53329	0.558907	0	0	0	0.518817	10.5661	0.642982	2.47027	1.84609	1.50735	1.47983	0	0	0	0	1.44886
88328031	50	1	350	ChS	50	350	0.500088	0.366358	0.27955	10.6403	0.798543	2.5214	2.10013	1.67884	1.53329	0.558907	0	0	0	0.456581	10.1021	0.620016	2.25702	1.76289	1.28328	1.09101	0	0	0	0	0.681372
88328031	50	1	350	ChS	50	350	0.500088	0.366358	0.27955	10.6403	0.798543	2.5214	2.10013	1.67884	1.53329	0.558907	0	0	0	0.475253	8.79083	0.489405	2.11093	1.89414	1.26429	1.17464	0	0	0	0	0.857903
88328031	50	1	350	ChS	50	350	0.500088	0.366358	0.27955	10.6403	0.798543	2.5214	2.10013	1.67884	1.53329	0.558907	0	0	0	0.450962	10.4554	0.495722	2.09099	1.66645	1.27273	1.14683	0	0	0	0	1.00829
88328031	50	1	450	ChS	50	450	0.346523	0.366358	0.27955	10.6403	0.798543	2.5214	2.10013	1.67884	1.53329	0.558907	0	0	0	0.381139	10.0865	0.409374	1.61683	1.44066	0.706651	0.734005	0	0	0	0	1.00275
88328031	50	1	450	ChS	50	450	0.346523	0.366358	0.27955	10.6403	0.798543	2.5214	2.10013	1.67884	1.53329	0.558907	0	0	0	0.461686	13.9763	0.409047	1.93325	1.76925	1.08483	1.11044	0	0	0	0	0.623122
88328034	30	1	50	PL	30	50	1	0.370638	0.597919	1.4039	0.130022	0.508289		0.931777	0	0	0	0	0	0.340522	1.76792	0.0292358	0.444724	2.09961	0.942878	0	0	0	0	0	0.0928389
88328034	30	1	150	PL	30	150	0.89376	0.370638	0.597919	1.4039	0.130022	0.508289		0.931777	0	0	0	0	0	0.370638	1.4039	0.130022	0.508289	0.641223	0.931777	0	0	0	0	0	0.0835193
88328034	30	1	250	PL	30	250	0.726667	0.370638	0.597919	1.4039	0.130022	0.508289		0.931777	0	0	0	0	0	0.430473	1.38627	0.201893	0.531867	1.30154	0	0	0	0	0	0	0.0466816
88328034	30	1	350	PL	30	350	0.500088	0.370638	0.597919	1.4039	0.130022	0.508289		0.931777	0	0	0	0	0	0.31501	1.37802	0.147391	0.592848	2.06612	0	0	0	0	0	0	0.00571707
88328034	30	1	450	PL	30	450	0.346523	0.370638	0.597919	1.4039	0.130022	0.508289		0.931777	0	0	0	0	0	0.346719	1.6072	-0.0826924	0.488043	0.304381	0	1.10338	1.10338	0	0	0	0.0273213
88328034	30	1	550	PL	30	550	0.232913	0.370638	0.597919	1.4039	0.130022	0.508289		0.931777	0	0	0	0	0	0.273813	1.35828	0.0433828	0.522964	1.03319	0	0	0	0	0	0	0.526791
88328034	30	1	650	PL	30	650	0.172767	0.370638	0.597919	1.4039	0.130022	0.508289		0.931777	0	0	0	0	0	0.256929	1.93008	0.0162655	0.556562	0.990884	0.421126	0.59453	0.371581	0.322037	0.322037	0	0.132762
88328034	30	1	750	PL	30	750	0.113003	0.370638	0.597919	1.4039	0.130022	0.508289		0.931777	0	0	0	0	0	0.307329	1.03393	0.180189	0.539553	1.88441	0	0	0	0	0	0	-0.0722635
88328034	30	1	850	PL	30	850	0.0950661	0.370638	0.597919	1.4039	0.130022	0.508289		0.931777	0	0	0	0	0	0.217732		0.110109	0.468718	0.385232	0	0	0	0	0	0	0.0146964
88328034	30	1	950	PL	30	950	0.0795603	0.370638	0.597919	1.4039	0.130022	0.508289		0.931777	0	0	0	0	0	0.349731	1.96934	0.0591413	0.523785	1.73611	2.45949	0	0	0	0	0	0.00942706
88328034	30	1	1050	PL	30	1050	0.0590269	0.370638	0.597919	1.4039	0.130022	0.508289		0.931777	0	0	0	0	0	0.185076		0.075663	0.545939	1.47118	0	0	0	0	0	0	0.121295
88328034	30	1	1150	PL	30	1150	0.058603	0.370638	0.597919	1.4039	0.130022	0.508289		0.931777	0	0	0	0	0	0.220048		0.0157768	0.404306	2.75246	0	0	0	0	0	0	0.599913
88328034	30	1	1250	PL	30	1250	0.0498089	0.370638	0.597919	1.4039	0.130022	0.508289		0.931777	0	0	0	0	0	0.237161		0.0636315	0.353501	0.740741	0	0	0	0	0	0	1.12338
88328034	30	1	1350	PL	30	1350	-0.00277041	0.370638	0.597919	1.4039	0.130022	0.508289		0.931777	0	0	0	0	0	0.122381		0.0952829	0.450364	0.978933	0	0	0	0	0	0	0.0532404
88328034	30	1	1450	PL	30	1450	0.0335583	0.370638	0.597919	1.4039	0.130022	0.508289		0.931777	0	0	0	0	0	0.115473		-0.0156175	0.521962	2.35388	0	0	0	0	0	0	0.137556
88328034	50	1	50	PL	50	50	1	0.473544	0.597919	4.28323	0.504671	1.14064		1.27359	1.18424	0	0	0	0	0.453396	5.98038	0.557845	0.812906	2.14018	1.33219	0.801906	0	0	0	0	2.58183
88328034	50	1	150	PL	50	150	0.89376	0.473544	0.597919	4.28323	0.504671	1.14064		1.27359	1.18424	0	0	0	0	0.473544	4.28323	0.504671	1.14064	1.58844	1.27359	1.18424	0	0	0	0	1.52666
88328034	50	1	250	PL	50	250	0.726667	0.473544	0.597919	4.28323	0.504671	1.14064		1.27359	1.18424	0	0	0	0	0.420975	3.48729	0.471509	1.36377	1.83598	1.01767	0.999124	0	0	0	0	1.70585
88328034	50	1	350	PL	50	350	0.500088	0.473544	0.597919	4.28323	0.504671	1.14064		1.27359	1.18424	0	0	0	0	0.384478	3.17064	0.364099	1.27761	2.07074	1.11461	0.987827	0	0	0	0	1.12734
88328034	50	1	450	PL	50	450	0.346523	0.473544	0.597919	4.28323	0.504671	1.14064		1.27359	1.18424	0	0	0	0	0.408412	2.71417	0.269246	1.19004	1.46469	1.04467	0.904664	0	0	0	0	0.760816
88328034	50	1	550	PL	50	550	0.232913	0.473544	0.597919	4.28323	0.504671	1.14064		1.27359	1.18424	0	0	0	0	0.395424	3.23769	0.284629	0.989438	1.50553	0.788371	0.823975	0	0	0	0	0.785068
88328034	50	1	650	PL	50	650	0.172767	0.473544	0.597919	4.28323	0.504671	1.14064		1.27359	1.18424	0	0	0	0	0.356145	4.01614	0.218645	0.853696	1.0877	0	0.584641	0.571044	0	0	0	1.03899
88328034	50	1	750	PL	50	750	0.113003	0.473544	0.597919	4.28323	0.504671	1.14064		1.27359	1.18424	0	0	0	0	0.357545	3.7106	0.248243	0.846717	1.58844	0.873643	0.720472	0	0	0	0	0.696646
88328034	50	1	850	PL	50	850	0.0950661	0.473544	0.597919	4.28323	0.504671	1.14064		1.27359	1.18424	0	0	0	0	0.412705	3.11049	0.101143	0.763897	2.04632	1.34069	1.19957	0	0	0	0	-0.00211551
88328034	50	1	950	PL	50	950	0.0795603	0.473544	0.597919	4.28323	0.504671	1.14064		1.27359	1.18424	0	0	0	0	0.366122	2.92906	0.131978	0.750788	1.77598	0.998988	0.915739	0	0	0	0	0.0256835
88328034	50	1	1050	PL	50	1050	0.0590269	0.473544	0.597919	4.28323	0.504671	1.14064		1.27359	1.18424	0	0	0	0	0.296693	3.09689	0.00200336	0.658436	1.69351	0	0	0	0	0	0	-0.451266
88328034	50	1	1150	PL	50	1150	0.058603	0.473544	0.597919	4.28323	0.504671	1.14064		1.27359	1.18424	0	0	0	0	0.292453	1.52746	-0.0432613	0.439678	1.0918	0	0	0	0	0	0	1.33439
88328034	50	1	1250	PL	50	1250	0.0498089	0.473544	0.597919	4.28323	0.504671	1.14064		1.27359	1.18424	0	0	0	0	0.27513	2.77001	-0.0722897	0.775337	1.3415	0	0	0	0	0	0	-0.00684086
88328034	50	1	1350	PL	50	1350	-0.00277041	0.473544	0.597919	4.28323	0.504671	1.14064		1.27359	1.18424	0	0	0	0	0.189947	2.95104	0.00370868	0.79935	1.58844	0	0	0	0	0	0	0.000694619
88328034	70	1	50	PL	70	50	1	0.200871	0.597919	3.38456	0.192542	0.972395		0.192123	0.0780823	0.17363	0.133562	0.107877	0.107877	0.189857	4.04596	0.260424	0.923897	1.3375	0.559117	0.186052	0	0	0	0	0.368954
88328034	70	1	150	PL	70	150	0.89376	0.200871	0.597919	3.38456	0.192542	0.972395		0.192123	0.0780823	0.17363	0.133562	0.107877	0.107877	0.200871	3.38456	0.192542	0.972395	1.47945	0.192123	0.0780823	0.17363	0.133562	0.107877	0.107877	0.212154
88328034	70	1	250	PL	70	250	0.726667	0.200871	0.597919	3.38456	0.192542	0.972395		0.192123	0.0780823	0.17363	0.133562	0.107877	0.107877	0.188509	2.53769	0.28521	1.00757	1.12396	0.418967	0	0.455224	0	0	0	-0.0557018
88328034	70	1	350	PL	70	350	0.500088	0.200871	0.597919	3.38456	0.192542	0.972395		0.192123	0.0780823	0.17363	0.133562	0.107877	0.107877	0.120617		0.234035	1.00119	1.65311	0.504199	0.326489	0.413278	0.301693	0.289294	0.231436	0.050884
88328034	70	1	450	PL	70	450	0.346523	0.200871	0.597919	3.38456	0.192542	0.972395		0.192123	0.0780823	0.17363	0.133562	0.107877	0.107877	0.168014	3.61452	0.0849295	0.816996	1.2372	0.208987	0	0.363637	0.305121	0.217347	0.204807	0.227187
88328034	70	1	550	PL	70	550	0.232913	0.200871	0.597919	3.38456	0.192542	0.972395		0.192123	0.0780823	0.17363	0.133562	0.107877	0.107877	0.146828	3.52595	-0.0511117	0.833531	1.49441	0	0	0	0	0	0	0.362008
88328034	70	1	650	PL	70	650	0.172767	0.200871	0.597919	3.38456	0.192542	0.972395		0.192123	0.0780823	0.17363	0.133562	0.107877	0.107877	0.220699	4.34608	0.110803	0.860482	1.77534	0.546576	0.435617	0	0	0	0	0.267072
88328034	70	1	750	PL	70	750	0.113003	0.200871	0.597919	3.38456	0.192542	0.972395		0.192123	0.0780823	0.17363	0.133562	0.107877	0.107877	0.209276	3.36563	0.104009	0.844553	1.62914	0.730457	0.336453	0	0	0	0	0.066738
88328034	70	1	850	PL	70	850	0.0950661	0.200871	0.597919	3.38456	0.192542	0.972395		0.192123	0.0780823	0.17363	0.133562	0.107877	0.107877	0.190649	2.73905	0.0992656	0.840763	1.1809	0	0	0	0	0	0	0.539626
88328034	70	1	950	PL	70	950	0.0795603	0.200871	0.597919	3.38456	0.192542	0.972395		0.192123	0.0780823	0.17363	0.133562	0.107877	0.107877	0.147386		0.0274361	0.681525	1.13952	0	0	0	0	0	0	0.75938
88328034	70	1	1050	PL	70	1050	0.0590269	0.200871	0.597919	3.38456	0.192542	0.972395		0.192123	0.0780823	0.17363	0.133562	0.107877	0.107877	0.0958082		-0.0531088	0.551498	0.678168	0	0	0	0	0	0	1.89238
88328034	70	1	1150	PL	70	1150	0.058603	0.200871	0.597919	3.38456	0.192542	0.972395		0.192123	0.0780823	0.17363	0.133562	0.107877	0.107877	0.0219029		-0.0328787	0.419554	1.95312	0	0	0	0	0	0	4.36363
88328034	70	1	1250	PL	70	1250	0.0498089	0.200871	0.597919	3.38456	0.192542	0.972395		0.192123	0.0780823	0.17363	0.133562	0.107877	0.107877	0.120162		0.129438	0.85965	1.57827	0	0	0	0	0	0	0.0815232
88328034	70	1	1350	PL	70	1350	-0.00277041	0.200871	0.597919	3.38456	0.192542	0.972395		0.192123	0.0780823	0.17363	0.133562	0.107877	0.107877	0.0785343		0.0966943	0.82345	1.45451	0	0	0	0	0	0	0.400023
88328045	30	1		ChS	30		1		0.254399																						0.757391
88328045	30	1		ChS	30		0.89376		0.254399																						0.211991
88328045	30	1		ChS	30		0.726667		0.254399																						-0.00073928
88328045	30	1	350	ChS	30	350	0.500088		0.254399											0.679435	1.35498	0.34359	0.514124	1.75033	0	0	0	0	0	0	0.170521
88328045	30	1	450	ChS	30	450	0.346523		0.254399											0.563346	2.18062	0.310575	0.514345	2.41932	0	0	0	0	0	0	1.08716
88328045	30	1		ChS	30		0.232913		0.254399																						-0.0256092
88328045	30	1		ChS	30		0.172767		0.254399																						0.0290336
88328045	30	1		ChS	30		0.113003		0.254399																						0.0395756
88328045	30	1		ChS	30		0.0950661		0.254399																						0.0157064
88328045	30	1		ChS	30		0.0795603		0.254399																						-0.543905
88328045	30	1		ChS	30		0.0590269		0.254399																						-1.25688
88328045	30	1		ChS	30		0.058603		0.254399																						-0.76319
88328045	30	1		ChS	30		0.0498089		0.254399																						-0.0438926
88328045	30	1		ChS	30		-0.00277041		0.254399																						-0.532428
88328045	30	1	1450	ChS	30	1450	0.0335583		0.254399											0.098678		0.137739	0.313557	0	0	0	0	0	0	0	0.516741
88328045	30	1	1550	ChS	30	1550	0.0201145		0.254399											0.0502245		0.0651409	0.427736	1.05206	0	0	0	0	0	0	1.70717
88328045	30	1	1650	ChS	30	1650	0.0358878		0.254399											0.122019		0.16299	0.549254	1.70753	0	0	0	0	0	0	3.07225
88328045	30	1	1750	ChS	30	1750	0.049697		0.254399											0.109271		0.232857	0.497236	1.10164	0	0	0	0	0	0	2.99167
88328045	30	1	1850	ChS	30	1850	0.0447928		0.254399											0.0331742		0.0513479	0.467391	3.41186	0	0	0	0	0	0	3.21079
88328045	30	1	1950	ChS	30	1950	0.0596779		0.254399											0.106247		0.0734352	0.486646	2.16788	0	0	0	0	0	0	3.01809
88328049	30	1	50	ChT	30	50	1	0.533926	0.442929	13.5284	0.862818	2.55601	2.73943	2.19172	2.03491	0	0	0	0	0.478708	12.0117	0.745634	1.08164	2.32148	1.37201	0.832489	0	0	0	0	7.57524
88328049	30	1	150	ChT	30	150	0.89376	0.533926	0.442929	13.5284	0.862818	2.55601	2.73943	2.19172	2.03491	0	0	0	0	0.533926	13.5284	0.862818	2.55601	2.73943	2.19172	2.03491	0	0	0	0	7.6178
88328049	30	1	250	ChT	30	250	0.726667	0.533926	0.442929	13.5284	0.862818	2.55601	2.73943	2.19172	2.03491	0	0	0	0	0.823722	14.2087	0.937395	4.24091	5.16144	4.97027	4.87854	0	0	0	0	7.20408
88328049	30	1	350	ChT	30	350	0.500088	0.533926	0.442929	13.5284	0.862818	2.55601	2.73943	2.19172	2.03491	0	0	0	0	0.875762	21.9596	0.938554	5.56458	4.89651	4.72781	4.75917	0	0	0	0	6.5342
88328049	30	1	450	ChT	30	450	0.346523	0.533926	0.442929	13.5284	0.862818	2.55601	2.73943	2.19172	2.03491	0	0	0	0	0.860961	15.0251	0.959172	5.99503	4.19611	4.25292	0	0	0	0	0	7.54324
88328049	30	1	550	ChT	30	550	0.232913	0.533926	0.442929	13.5284	0.862818	2.55601	2.73943	2.19172	2.03491	0	0	0	0	0.795536	19.6658	0.899719	4.36373	3.48229	3.37897	3.2567	0	0	0	0	6.46745
88328049	30	1	650	ChT	30	650	0.172767	0.533926	0.442929	13.5284	0.862818	2.55601	2.73943	2.19172	2.03491	0	0	0	0	0.750881	17.6096	0.840763	2.63284	3.13661	2.90318	0	0	0	0	0	2.76288
88328049	30	1	750	ChT	30	750	0.113003	0.533926	0.442929	13.5284	0.862818	2.55601	2.73943	2.19172	2.03491	0	0	0	0	0.670956	15.6277	0.661477	1.60221	2.47763	0	2.25046	0	0	0	0	1.48358
88328049	30	1	850	ChT	30	850	0.0950661	0.533926	0.442929	13.5284	0.862818	2.55601	2.73943	2.19172	2.03491	0	0	0	0	0.629273	16.6251	0.543386	1.24151	2.35388	2.06526	2.01074	0	0	0	0	1.45569
88328049	30	1	950	ChT	30	950	0.0795603	0.533926	0.442929	13.5284	0.862818	2.55601	2.73943	2.19172	2.03491	0	0	0	0	0.53995	14.8553	0.321048	1.27293	2.25736	1.64726	0	0	0	0	0	0.715871
88328049	30	1	1050	ChT	30	1050	0.0590269	0.533926	0.442929	13.5284	0.862818	2.55601	2.73943	2.19172	2.03491	0	0	0	0	0.465857	13.6441	0.18927	1.18006	1.9657	0	0	0	0	0	0	0.9777
88328049	30	1	1150	ChT	30	1150	0.058603	0.533926	0.442929	13.5284	0.862818	2.55601	2.73943	2.19172	2.03491	0	0	0	0	0.427668	14.9909	0.245834	1.18127	1.68855	0	0	0	0	0	0	1.16976
88328049	30	1	1250	ChT	30	1250	0.0498089	0.533926	0.442929	13.5284	0.862818	2.55601	2.73943	2.19172	2.03491	0	0	0	0	0.276603	13.9797	-0.189334	1.00539	1.54486	0	0	0	0	0	0	0.843808
88328049	30	1	1350	ChT	30	1350	-0.00277041	0.533926	0.442929	13.5284	0.862818	2.55601	2.73943	2.19172	2.03491	0	0	0	0	0.24336	10.232	0.172165	1.28822	1.32989	0	0	0	0	0	0	0.700938
88328049	30	1	1450	ChT	30	1450	0.0335583	0.533926	0.442929	13.5284	0.862818	2.55601	2.73943	2.19172	2.03491	0	0	0	0	0.179313	13.3084	-0.0111178	1.16424	1.07305	0	0	0	0	0	0	0.810777
88328049	30	1	1550	ChT	30	1550	0.0201145	0.533926	0.442929	13.5284	0.862818	2.55601	2.73943	2.19172	2.03491	0	0	0	0	0.174836	14.8353	0.0889284	1.26019	1.43076	0	0	0	0	0	0	0.767047
88328049	50	1	50	ChT	50	50	1	0.25313	0.442929	13.6744	0.813419	3.47731	2.66571	1.91941	1.76873	0.654422	0.561073	0	0	0.234134	12.757	0.546618	1.55913	1.69669	0.680964	0	0.0713832	0.0703697	0	0	4.01177
88328049	50	1	150	ChT	50	150	0.89376	0.25313	0.442929	13.6744	0.813419	3.47731	2.66571	1.91941	1.76873	0.654422	0.561073	0	0	0.25313	13.6744	0.813419	3.47731	2.66571	1.91941	1.76873	0.654422	0.561073	0	0	6.52952
88328049	50	1	250	ChT	50	250	0.726667	0.25313	0.442929	13.6744	0.813419	3.47731	2.66571	1.91941	1.76873	0.654422	0.561073	0	0	0.379034	10.8837	0.863873	3.64664	3.44811	2.89218	2.74393	1.25788	0	0	0	6.76501
88328049	50	1	350	ChT	50	350	0.500088	0.25313	0.442929	13.6744	0.813419	3.47731	2.66571	1.91941	1.76873	0.654422	0.561073	0	0	0.80636	20.8718	0.952645	5.43548	5.07973	4.5593	4.48395	0	0	0	0	7.08788
88328049	50	1	450	ChT	50	450	0.346523	0.25313	0.442929	13.6744	0.813419	3.47731	2.66571	1.91941	1.76873	0.654422	0.561073	0	0	0.775316	15.5256	0.928663	5.53924	3.51624	3.22702	3.24178	0	0	0	0	6.29406
88328049	50	1	550	ChT	50	550	0.232913	0.25313	0.442929	13.6744	0.813419	3.47731	2.66571	1.91941	1.76873	0.654422	0.561073	0	0	0.632695	15.4242	0.843829	3.59371	2.32393	0	2.09414	0	0	0	0	3.49462
88328049	50	1	650	ChT	50	650	0.172767	0.25313	0.442929	13.6744	0.813419	3.47731	2.66571	1.91941	1.76873	0.654422	0.561073	0	0	0.466632	11.8649	0.538835	1.77501	1.86988	1.15213	1.08021	0	0	0	0	1.06866
88328049	50	1	750	ChT	50	750	0.113003	0.25313	0.442929	13.6744	0.813419	3.47731	2.66571	1.91941	1.76873	0.654422	0.561073	0	0	0.358316	15.5453	0.395044	1.44347	1.63744	0.662597	0.646163	0	0	0	0	0.709443
88328049	50	1	850	ChT	50	850	0.0950661	0.25313	0.442929	13.6744	0.813419	3.47731	2.66571	1.91941	1.76873	0.654422	0.561073	0	0	0.305115	17.8526	0.252098	1.1363	1.50581	0.537368	0.596419	0	0	0	0	0.221035
88328049	50	1	950	ChT	50	950	0.0795603	0.25313	0.442929	13.6744	0.813419	3.47731	2.66571	1.91941	1.76873	0.654422	0.561073	0	0	0.251556	14.6476	0.020239	1.08537	1.32779	0.371431	0.450396	0	0	0	0	0.364965
88328049	50	1	1050	ChT	50	1050	0.0590269	0.25313	0.442929	13.6744	0.813419	3.47731	2.66571	1.91941	1.76873	0.654422	0.561073	0	0	0.155422	13.8001	-0.0280504	1.04001	1.33218	0	0	0	0	0	0	0.397629
88328049	50	1	1150	ChT	50	1150	0.058603	0.25313	0.442929	13.6744	0.813419	3.47731	2.66571	1.91941	1.76873	0.654422	0.561073	0	0	0.141645	14.8942	0.0742838	1.22124	1.21634	0	0	0	0	0	0	0.316678
88328049	50	1	1250	ChT	50	1250	0.0498089	0.25313	0.442929	13.6744	0.813419	3.47731	2.66571	1.91941	1.76873	0.654422	0.561073	0	0	0.136295	14.28	0.040307	1.22996	1.26584	0	0	0	0	0	0	0.423813
88328049	50	1	1350	ChT	50	1350	-0.00277041	0.25313	0.442929	13.6744	0.813419	3.47731	2.66571	1.91941	1.76873	0.654422	0.561073	0	0	0.0923441		-0.149821	1.00871	1.17275	0	0	0	0	0	0	0.447147
88328049	50	1	1450	ChT	50	1450	0.0335583	0.25313	0.442929	13.6744	0.813419	3.47731	2.66571	1.91941	1.76873	0.654422	0.561073	0	0	0.013482		-0.075715	1.03253	1.19013	0	0	0	0	0	0	0.427729
88328049	50	1	1550	ChT	50	1550	0.0201145	0.25313	0.442929	13.6744	0.813419	3.47731	2.66571	1.91941	1.76873	0.654422	0.561073	0	0	0.0638024		0.183519	1.32948	1.22568	0	0	0	0	0	0	0.371188
88328049	70	1	50	ChT	70	50	1	0.0985591	0.442929	13.1499	0.68262	2.5108	1.82857	0.758265	0.785873	0.328089	0.327661	0	0	0.0761117		0.551227	1.75042	1.48717	0.374457	0.14223	0.115692	0	0	0	1.67352
88328049	70	1	150	ChT	70	150	0.89376	0.0985591	0.442929	13.1499	0.68262	2.5108	1.82857	0.758265	0.785873	0.328089	0.327661	0	0	0.0985591	13.1499	0.68262	2.5108	1.82857	0.758265	0.785873	0.328089	0.327661	0	0	2.18927
88328049	70	1	250	ChT	70	250	0.726667	0.0985591	0.442929	13.1499	0.68262	2.5108	1.82857	0.758265	0.785873	0.328089	0.327661	0	0	0.180316	12.3052	0.296334	1.77985	1.46424	0.367738	0.265006	0.140889	0	0	0	1.3095
88328049	70	1	350	ChT	70	350	0.500088	0.0985591	0.442929	13.1499	0.68262	2.5108	1.82857	0.758265	0.785873	0.328089	0.327661	0	0	0.258207	14.6913	0.480984	2.00924	1.45543	0.398073	0.399742	0	0	0	0	1.04053
88328049	70	1	450	ChT	70	450	0.346523	0.0985591	0.442929	13.1499	0.68262	2.5108	1.82857	0.758265	0.785873	0.328089	0.327661	0	0	0.276975	15.5094	0.365324	2.10336	1.43811	0.455079	0.473703	0	0	0	0	0.762808
88328049	70	1	550	ChT	70	550	0.232913	0.0985591	0.442929	13.1499	0.68262	2.5108	1.82857	0.758265	0.785873	0.328089	0.327661	0	0	0.205015	15.7896	0.148967	1.4439	1.15423	0.274443	0.265033	0	0	0	0	0.134379
88328049	70	1	650	ChT	70	650	0.172767	0.0985591	0.442929	13.1499	0.68262	2.5108	1.82857	0.758265	0.785873	0.328089	0.327661	0	0	0.193499	18.219	0.168346	1.35811	1.19911	0	0.267605	0	0	0	0	0.17838
88328049	70	1	750	ChT	70	750	0.113003	0.0985591	0.442929	13.1499	0.68262	2.5108	1.82857	0.758265	0.785873	0.328089	0.327661	0	0	0.156986	13.6314	0.203296	1.15918	1.29498	0	0	0	0	0	0	0.0778816
88328049	70	1	850	ChT	70	850	0.0950661	0.0985591	0.442929	13.1499	0.68262	2.5108	1.82857	0.758265	0.785873	0.328089	0.327661	0	0	0.209047	15.7346	0.175087	1.36234	1.26046	0.248007	0.288855	0	0	0	0	0.113899
88328049	70	1	950	ChT	70	950	0.0795603	0.0985591	0.442929	13.1499	0.68262	2.5108	1.82857	0.758265	0.785873	0.328089	0.327661	0	0	0.141155	14.3518	0.118247	1.18422	1.23685	0	0.23654	0.210891	0	0	0	0.193441
88328049	70	1	1050	ChT	70	1050	0.0590269	0.0985591	0.442929	13.1499	0.68262	2.5108	1.82857	0.758265	0.785873	0.328089	0.327661	0	0	0.150553	15.1019	0.027013	1.15035	1.3332	0	0	0	0	0	0	0.105697
88328049	70	1	1150	ChT	70	1150	0.058603	0.0985591	0.442929	13.1499	0.68262	2.5108	1.82857	0.758265	0.785873	0.328089	0.327661	0	0	0.0687469		0.108812	1.17263	1.14788	0	0	0	0	0	0	0.201813
88328049	70	1	1250	ChT	70	1250	0.0498089	0.0985591	0.442929	13.1499	0.68262	2.5108	1.82857	0.758265	0.785873	0.328089	0.327661	0	0	0.123065	14.1886	-0.218411	0.974791	1.19972	0	0	0	0	0	0	0.050756
88328049	70	1	1350	ChT	70	1350	-0.00277041	0.0985591	0.442929	13.1499	0.68262	2.5108	1.82857	0.758265	0.785873	0.328089	0.327661	0	0	0.0946034	13.4495	0.0157367	1.22884	1.36255	0	0	0	0	0	0	-0.00277467
88328049	70	1	1450	ChT	70	1450	0.0335583	0.0985591	0.442929	13.1499	0.68262	2.5108	1.82857	0.758265	0.785873	0.328089	0.327661	0	0	0.0591482		-0.0126779	1.21956	1.08982	0	0	0	0	0	0	0.0569785
88328006	50	1	50	ChT	50	50	1	0.647543	0.384922	7.86365	0.547275	1.38367	2.22949	2.43386	2.12421	0	0	0	0	0.546187	3.99522	0.574207	0.637659	2.62694	2.00369	1.14567	0	0	0	0	1.36978
88328006	50	1	150	ChT	50	150	0.89376	0.647543	0.384922	7.86365	0.547275	1.38367	2.22949	2.43386	2.12421	0	0	0	0	0.647543	7.86365	0.547275	1.38367	2.22949	2.43386	2.12421	0	0	0	0	2.20275
88328006	50	1	250	ChT	50	250	0.726667	0.647543	0.384922	7.86365	0.547275	1.38367	2.22949	2.43386	2.12421	0	0	0	0	0.314801	5.55588	0.322705	1.22592	1.38592	0.622044	0.587599	0	0	0	0	3.31736
88328006	50	1	350	ChT	50	350	0.500088	0.647543	0.384922	7.86365	0.547275	1.38367	2.22949	2.43386	2.12421	0	0	0	0	0.498475	3.83772	0.446208	1.3592	1.78503	1.52591	1.61948	0	0	0	0	1.73235
88328006	50	1	450	ChT	50	450	0.346523	0.647543	0.384922	7.86365	0.547275	1.38367	2.22949	2.43386	2.12421	0	0	0	0	0.336274	3.39588	0.233044	0.85903	1.72173	0.977442	0.941573	0	0	0	0	2.54722
88328006	50	1	550	ChT	50	550	0.232913	0.647543	0.384922	7.86365	0.547275	1.38367	2.22949	2.43386	2.12421	0	0	0	0	0.331213	2.72506	0.149933	0.61249	1.2307	0	0	0	0	0	0	3.47568
88328006	50	1	650	ChT	50	650	0.172767	0.647543	0.384922	7.86365	0.547275	1.38367	2.22949	2.43386	2.12421	0	0	0	0	0.23265		0.226215	0.441539	1.17824	0.638216	0.736403	0.68731	0.638216	0	0	1.20356
88328006	50	1	750	ChT	50	750	0.113003	0.647543	0.384922	7.86365	0.547275	1.38367	2.22949	2.43386	2.12421	0	0	0	0	0.249222		0.133494	0.28252	2.31481	0	0	0	0	0	0	0.0416153
88328006	50	1	850	ChT	50	850	0.0950661	0.647543	0.384922	7.86365	0.547275	1.38367	2.22949	2.43386	2.12421	0	0	0	0	0.17105		0.387249	0.284796	1.66667	0	0	0	0	0	0	0.673367
88328006	50	1		ChT	50		0.0795603	0.647543	0.384922	7.86365	0.547275	1.38367	2.22949	2.43386	2.12421	0	0	0	0												0.604586
88328006	50	1	1050	ChT	50	1050	0.0590269	0.647543	0.384922	7.86365	0.547275	1.38367	2.22949	2.43386	2.12421	0	0	0	0	0.195047		0.178092	0.293748	1.75033	0	0	0	0	0	0	0.131829
88328006	50	1	1150	ChT	50	1150	0.058603	0.647543	0.384922	7.86365	0.547275	1.38367	2.22949	2.43386	2.12421	0	0	0	0	0.0413383		0.14594	0.33257	2.09961	0	0	0	0	0	0	0.285373
88328006	50	1	1250	ChT	50	1250	0.0498089	0.647543	0.384922	7.86365	0.547275	1.38367	2.22949	2.43386	2.12421	0	0	0	0	0.0830267		0.126103	0.270075	0	0	0	0	0	0	0	0.163451
88328006	50	1	1350	ChT	50	1350	-0.00277041	0.647543	0.384922	7.86365	0.547275	1.38367	2.22949	2.43386	2.12421	0	0	0	0	0.151584		0.388332	0.308533	1.08394	0	0	0	0	0	0	0.0246589
88328006	50	1	1450	ChT	50	1450	0.0335583	0.647543	0.384922	7.86365	0.547275	1.38367	2.22949	2.43386	2.12421	0	0	0	0	0.221167		0.212682	0.306899	5.10204	0	0	0	0	0	0	0.131216
88328006	50	1	1550	ChT	50	1550	0.0201145	0.647543	0.384922	7.86365	0.547275	1.38367	2.22949	2.43386	2.12421	0	0	0	0	0.17803		0.218247	0.317017	2.28269	0	0	0	0	0	0	0.204845
88328006	70	1	50	ChT	70	50	1	0.394531	0.384922	2.20386	0.404719	0.684835	3.09835	1.61211	1.19093	0	0	0	0	0.210432		0.409567	0.409241	3.71802	0	0	0	0	0	0	2.44921
88328006	70	1	150	ChT	70	150	0.89376	0.394531	0.384922	2.20386	0.404719	0.684835	3.09835	1.61211	1.19093	0	0	0	0	0.394531	2.20386	0.404719	0.684835	3.09835	1.61211	1.19093	0	0	0	0	1.45556
88328006	70	1	250	ChT	70	250	0.726667	0.394531	0.384922	2.20386	0.404719	0.684835	3.09835	1.61211	1.19093	0	0	0	0	0.285708	3.63596	0.326793	0.890013	1.33526	0.700597	0.601689	0	0	0	0	3.07243
88328006	70	1	350	ChT	70	350	0.500088	0.394531	0.384922	2.20386	0.404719	0.684835	3.09835	1.61211	1.19093	0	0	0	0	0.308683	4.02417	0.503417	0.947681	2.1042	1.33704	1.1069	0	0	0	0	3.15006
88328006	70	1	450	ChT	70	450	0.346523	0.394531	0.384922	2.20386	0.404719	0.684835	3.09835	1.61211	1.19093	0	0	0	0	0.342225	2.07354	0.25324	0.612764	1.80845	0	0	0	0	0	0	3.05691
88328006	70	1	550	ChT	70	550	0.232913	0.394531	0.384922	2.20386	0.404719	0.684835	3.09835	1.61211	1.19093	0	0	0	0	0.317841	2.26113	0.397777	0.424468	3.85344	0	0	0	0	0	0	3.45265
88328006	70	1		ChT	70		0.172767	0.394531	0.384922	2.20386	0.404719	0.684835	3.09835	1.61211	1.19093	0	0	0	0												0.678497
88328006	70	1		ChT	70		0.113003	0.394531	0.384922	2.20386	0.404719	0.684835	3.09835	1.61211	1.19093	0	0	0	0												0.185967
88328006	70	1		ChT	70		0.0950661	0.394531	0.384922	2.20386	0.404719	0.684835	3.09835	1.61211	1.19093	0	0	0	0												-0.0113047
88328006	70	1		ChT	70		0.0795603	0.394531	0.384922	2.20386	0.404719	0.684835	3.09835	1.61211	1.19093	0	0	0	0												-0.0443464
88328006	70	1		ChT	70		0.0590269	0.394531	0.384922	2.20386	0.404719	0.684835	3.09835	1.61211	1.19093	0	0	0	0												-0.594499
88328006	70	1		ChT	70		0.058603	0.394531	0.384922	2.20386	0.404719	0.684835	3.09835	1.61211	1.19093	0	0	0	0												-0.713064
88328006	70	1		ChT	70		0.0498089	0.394531	0.384922	2.20386	0.404719	0.684835	3.09835	1.61211	1.19093	0	0	0	0												-1.43474
88328006	70	1		ChT	70		-0.00277041	0.394531	0.384922	2.20386	0.404719	0.684835	3.09835	1.61211	1.19093	0	0	0	0												-0.711666
88328006	70	1		ChT	70		0.0335583	0.394531	0.384922	2.20386	0.404719	0.684835	3.09835	1.61211	1.19093	0	0	0	0												-0.00422665
88328006	70	1		ChT	70		0.0201145	0.394531	0.384922	2.20386	0.404719	0.684835	3.09835	1.61211	1.19093	0	0	0	0												-0.0295958
88328008	30	1	50	PLN	30	50	1	0.835515	0.38655	6.89325	0.813266	1.75756	3.63835	3.89459	3.55859	0	0	0	0	0.580182	9.97318	0.813523	1.09113	3.10842	1.83468	0	1.15698	0.634012	0	0	5.68438
88328008	30	1	150	PLN	30	150	0.89376	0.835515	0.38655	6.89325	0.813266	1.75756	3.63835	3.89459	3.55859	0	0	0	0	0.835515	6.89325	0.813266	1.75756	3.63835	3.89459	3.55859	0	0	0	0	5.37922
88328008	30	1	250	PLN	30	250	0.726667	0.835515	0.38655	6.89325	0.813266	1.75756	3.63835	3.89459	3.55859	0	0	0	0	0.795856	5.21008	0.767194	2.14464	3.8005	3.3287	3.32349	0	0	0	0	1.95043
88328008	30	1	350	PLN	30	350	0.500088	0.835515	0.38655	6.89325	0.813266	1.75756	3.63835	3.89459	3.55859	0	0	0	0	0.590083	4.59982	0.443854	1.41731	2.20556	2.03659	1.84983	0	0	0	0	0.45747
88328008	30	1	450	PLN	30	450	0.346523	0.835515	0.38655	6.89325	0.813266	1.75756	3.63835	3.89459	3.55859	0	0	0	0	0.421237	5.40884	0.280922	0.98705	1.87629	1.22367	1.07071	0	0	0	0	0.462037
88328008	30	1	550	PLN	30	550	0.232913	0.835515	0.38655	6.89325	0.813266	1.75756	3.63835	3.89459	3.55859	0	0	0	0	0.322844	4.80822	0.15879	0.775269	1.94065	0.747961	0	0	0	0	0	0.286637
88328008	30	1	650	PLN	30	650	0.172767	0.835515	0.38655	6.89325	0.813266	1.75756	3.63835	3.89459	3.55859	0	0	0	0	0.225928	3.8747	0.0421902	0.719434	0.868056	0	0	0	0	0	0	0.117601
88328008	30	1	750	PLN	30	750	0.113003	0.835515	0.38655	6.89325	0.813266	1.75756	3.63835	3.89459	3.55859	0	0	0	0	0.220691	3.35808	0.153764	0.738834	1.26667	0	0	0	0	0	0	0.190779
88328008	30	1	850	PLN	30	850	0.0950661	0.835515	0.38655	6.89325	0.813266	1.75756	3.63835	3.89459	3.55859	0	0	0	0	0.119174		-0.0760442	0.708498	1.228	0	0	0	0	0	0	0.149658
88328008	30	1	950	PLN	30	950	0.0795603	0.835515	0.38655	6.89325	0.813266	1.75756	3.63835	3.89459	3.55859	0	0	0	0	0.0873745		-0.206737	0.717932	1.55285	0.838538	0	0.527969	0.496912	0.403741	0	0.238285
88328008	50	1	50	PLN	50	50	1	0.541825	0.38655	8.49011	0.76671	1.93626	2.68197	2.14963	1.78307	0	0	0	0	0.262777	6.97991	0.563267	1.19747	2.29508	1.10655	0.576886	0.211752	0	0	0	3.29966
88328008	50	1	150	PLN	50	150	0.89376	0.541825	0.38655	8.49011	0.76671	1.93626	2.68197	2.14963	1.78307	0	0	0	0	0.541825	8.49011	0.76671	1.93626	2.68197	2.14963	1.78307	0	0	0	0	4.20859
88328008	50	1	250	PLN	50	250	0.726667	0.541825	0.38655	8.49011	0.76671	1.93626	2.68197	2.14963	1.78307	0	0	0	0	0.637572	8.34028	0.742329	2.34891	2.04247	1.99681	1.99681	0	0	0	0	2.44567
88328008	50	1	350	PLN	50	350	0.500088	0.541825	0.38655	8.49011	0.76671	1.93626	2.68197	2.14963	1.78307	0	0	0	0	0.451005	5.28699	0.434843	1.69162	1.86667	1.1963	1.27037	0	0	0	0	0.721211
88328008	50	1	450	PLN	50	450	0.346523	0.541825	0.38655	8.49011	0.76671	1.93626	2.68197	2.14963	1.78307	0	0	0	0	0.330131	6.26072	0.19779	1.10737	1.3527	0.732715	0	0	0	0	0	0.0651669
88328008	50	1	550	PLN	50	550	0.232913	0.541825	0.38655	8.49011	0.76671	1.93626	2.68197	2.14963	1.78307	0	0	0	0	0.189116	5.62552	0.0507455	0.970523	1.31087	0.407647	0.435623	0.391661	0	0	0	0.179668
88328008	50	1	650	PLN	50	650	0.172767	0.541825	0.38655	8.49011	0.76671	1.93626	2.68197	2.14963	1.78307	0	0	0	0	0.13432	7.84311	0.138557	0.831206	1.19629	0.121715	0.191267	0.125193	0.0973722	0.0938946	0.0869394	0.398925
88328008	50	1	750	PLN	50	750	0.113003	0.541825	0.38655	8.49011	0.76671	1.93626	2.68197	2.14963	1.78307	0	0	0	0	0.0907784		0.101519	0.946261	1.26147	0	0	0	0	0	0	0.243066
88328008	50	1	850	PLN	50	850	0.0950661	0.541825	0.38655	8.49011	0.76671	1.93626	2.68197	2.14963	1.78307	0	0	0	0	0.0840206		0.0189608	0.841027	1.46192	0.404362	0.3266	0.497676	0.388809	0.3266	0	0.395977
88328008	50	1	950	PLN	50	950	0.0795603	0.541825	0.38655	8.49011	0.76671	1.93626	2.68197	2.14963	1.78307	0	0	0	0	0.0478445		-0.101669	0.792616	0.974167	0	0	0	0	0	0	0.294486
88328008	70	1	50	PLN	70	50	1	0.20322	0.38655	8.43466	0.4018	1.48905	1.66507	0.501515	0.454463	0.263489	0	0	0	0.0951777		0.436966	1.24214	1.53767	0.584716	0.281182	0	0	0	0	1.28478
88328008	70	1	150	PLN	70	150	0.89376	0.20322	0.38655	8.43466	0.4018	1.48905	1.66507	0.501515	0.454463	0.263489	0	0	0	0.20322	8.43466	0.4018	1.48905	1.66507	0.501515	0.454463	0.263489	0	0	0	1.095
88328008	70	1	250	PLN	70	250	0.726667	0.20322	0.38655	8.43466	0.4018	1.48905	1.66507	0.501515	0.454463	0.263489	0	0	0	0.348319	9.80918	0.468606	1.70871	1.56177	0.678985	0.685039	0	0	0	0	1.08659
88328008	70	1	350	PLN	70	350	0.500088	0.20322	0.38655	8.43466	0.4018	1.48905	1.66507	0.501515	0.454463	0.263489	0	0	0	0.226842	8.36995	0.239737	1.31461	1.32171	0.490781	0.408175	0	0	0	0	0.384809
88328008	70	1	450	PLN	70	450	0.346523	0.20322	0.38655	8.43466	0.4018	1.48905	1.66507	0.501515	0.454463	0.263489	0	0	0	0.0937486		-0.00636128	0.983607	1.31851	0	0	0.244932	0.19915	0	0	0.00810802
88328008	70	1	550	PLN	70	550	0.232913	0.20322	0.38655	8.43466	0.4018	1.48905	1.66507	0.501515	0.454463	0.263489	0	0	0	0.049176		0.00762879	1.03651	1.32195	0	0	0	0	0	0	0.40757
88328008	70	1	650	PLN	70	650	0.172767	0.20322	0.38655	8.43466	0.4018	1.48905	1.66507	0.501515	0.454463	0.263489	0	0	0	0.0310487		0.1342	1.04071	1.19479	0	0	0.151367	0.143295	0.100912	0.0988934	0.482786
88328008	70	1	750	PLN	70	750	0.113003	0.20322	0.38655	8.43466	0.4018	1.48905	1.66507	0.501515	0.454463	0.263489	0	0	0	0.0561081		-0.14884	0.845094	1.02653	0	0	0	0	0	0	-0.0813937
88328008	70	1	850	PLN	70	850	0.0950661	0.20322	0.38655	8.43466	0.4018	1.48905	1.66507	0.501515	0.454463	0.263489	0	0	0	0.0487394		0.095205	1.03294	1.3002	0	0	0	0	0	0	-0.00806737
88328009	30	1	50	ChS	30	50	1	0.819614	0.240044	8.31146	0.839561	1.86432	3.7676	3.91046	3.91674	0	0	0	0	0.62728	10.7689	0.695743	1.26965	2.44197	1.80989	0	1.45155	0.851332	0.307987	0	5.06185
88328009	30	1	150	ChS	30	150	0.89376	0.819614	0.240044	8.31146	0.839561	1.86432	3.7676	3.91046	3.91674	0	0	0	0	0.819614	8.31146	0.839561	1.86432	3.7676	3.91046	3.91674	0	0	0	0	4.68739
88328009	30	1	250	ChS	30	250	0.726667	0.819614	0.240044	8.31146	0.839561	1.86432	3.7676	3.91046	3.91674	0	0	0	0	0.684377	7.86693	0.619465	2.05848	2.91773	2.48615	2.3119	0	0	0	0	1.73885
88328009	30	1	350	ChS	30	350	0.500088	0.819614	0.240044	8.31146	0.839561	1.86432	3.7676	3.91046	3.91674	0	0	0	0	0.477975	7.33591	0.314642	1.55212	1.79829	1.24828	1.28176	0	0	0	0	0.457681
88328009	30	1	450	ChS	30	450	0.346523	0.819614	0.240044	8.31146	0.839561	1.86432	3.7676	3.91046	3.91674	0	0	0	0	0.450948	5.47343	0.364172	1.24979	1.58462	1.19429	1.17099	0	0	0	0	0.536335
88328009	30	1	550	ChS	30	550	0.232913	0.819614	0.240044	8.31146	0.839561	1.86432	3.7676	3.91046	3.91674	0	0	0	0	0.316998	8.45559	0.192489	0.954521	1.30089	0	0.636096	0	0	0	0	0.221995
88328009	30	1	650	ChS	30	650	0.172767	0.819614	0.240044	8.31146	0.839561	1.86432	3.7676	3.91046	3.91674	0	0	0	0	0.220532	6.75138	-0.0238562	0.899082	1.14092	0	0	0	0	0	0	0.175374
88328009	30	1	750	ChS	30	750	0.113003	0.819614	0.240044	8.31146	0.839561	1.86432	3.7676	3.91046	3.91674	0	0	0	0	0.155722	5.46258	0.184659	0.895428	1.69872	0	0	0	0	0	0	0.380597
88328009	30	1	850	ChS	30	850	0.0950661	0.819614	0.240044	8.31146	0.839561	1.86432	3.7676	3.91046	3.91674	0	0	0	0	0.15233		-0.12492	0.670768	1.17161	0.585807	0	0.585807	0.483927	0.432988	0.407518	0.224909
88328009	30	1	950	ChS	30	950	0.0795603	0.819614	0.240044	8.31146	0.839561	1.86432	3.7676	3.91046	3.91674	0	0	0	0	0.0774238		-0.0776473	0.805998	1.71214	0.684856	0.599249	0.513642	0	0	0	0.0224264
88328009	30	1	1050	ChS	30	1050	0.0590269	0.819614	0.240044	8.31146	0.839561	1.86432	3.7676	3.91046	3.91674	0	0	0	0	0.139948		0.140009	0.818432	1.32685	0	0	0	0	0	0	0.297974
88328009	30	1	1150	ChS	30	1150	0.058603	0.819614	0.240044	8.31146	0.839561	1.86432	3.7676	3.91046	3.91674	0	0	0	0	0.0564706		0.0721528	0.774747	1.35759	0	0	0	0	0	0	0.139798
88328009	50	1	50	ChS	50	50	1	0.414688	0.240044	9.43573	0.804036	2.4205	2.42207	1.51542	1.37439	0.277165	0.181328	0	0	0.327694	11.0221	0.648563	1.65152	1.97106	1.04557	0	0.636917	0.415266	0.372946	0.257624	3.27344
88328009	50	1	150	ChS	50	150	0.89376	0.414688	0.240044	9.43573	0.804036	2.4205	2.42207	1.51542	1.37439	0.277165	0.181328	0	0	0.414688	9.43573	0.804036	2.4205	2.42207	1.51542	1.37439	0.277165	0.181328	0	0	4.1099
88328009	50	1	250	ChS	50	250	0.726667	0.414688	0.240044	9.43573	0.804036	2.4205	2.42207	1.51542	1.37439	0.277165	0.181328	0	0	0.754348	10.715	0.844532	3.16717	2.98043	2.95178	2.72357	0	0	0	0	4.71965
88328009	50	1	350	ChS	50	350	0.500088	0.414688	0.240044	9.43573	0.804036	2.4205	2.42207	1.51542	1.37439	0.277165	0.181328	0	0	0.555243	9.18164	0.714923	2.72988	2.07483	1.61894	1.69391	0	0	0	0	1.9613
88328009	50	1	450	ChS	50	450	0.346523	0.414688	0.240044	9.43573	0.804036	2.4205	2.42207	1.51542	1.37439	0.277165	0.181328	0	0	0.415452	10.6467	0.362041	1.96213	1.58119	0.794288	0.8848	0	0	0	0	0.609348
88328009	50	1	550	ChS	50	550	0.232913	0.414688	0.240044	9.43573	0.804036	2.4205	2.42207	1.51542	1.37439	0.277165	0.181328	0	0	0.337904	10.7401	0.256888	1.41466	1.67258	0.643299	0.574949	0	0	0	0	0.3176
88328009	50	1	650	ChS	50	650	0.172767	0.414688	0.240044	9.43573	0.804036	2.4205	2.42207	1.51542	1.37439	0.277165	0.181328	0	0	0.354412	7.66376	0.240718	1.16721	1.46351	0.62298	0.679839	0	0	0	0	0.428043
88328009	50	1	750	ChS	50	750	0.113003	0.414688	0.240044	9.43573	0.804036	2.4205	2.42207	1.51542	1.37439	0.277165	0.181328	0	0	0.274274	7.49729	0.243757	1.02484	1.56399	0.56775	0.431169	0	0	0	0	0.423127
88328009	50	1	850	ChS	50	850	0.0950661	0.414688	0.240044	9.43573	0.804036	2.4205	2.42207	1.51542	1.37439	0.277165	0.181328	0	0	0.286975	7.73513	0.0451668	0.942408	1.46452	0.529926	0.635912	0	0	0	0	0.33271
88328009	50	1	950	ChS	50	950	0.0795603	0.414688	0.240044	9.43573	0.804036	2.4205	2.42207	1.51542	1.37439	0.277165	0.181328	0	0	0.181037	14.252	0.0813824	1.02779	1.22537	0.392748	0	0.526283	0.439878	0	0	0.298218
88328009	50	1	1050	ChS	50	1050	0.0590269	0.414688	0.240044	9.43573	0.804036	2.4205	2.42207	1.51542	1.37439	0.277165	0.181328	0	0	0.160178	10.9906	-0.00556668	0.964375	1.21477	0	0	0	0	0	0	0.236384
88328009	70	1	50	ChS	70	50	1	0.224959	0.240044	9.32027	0.623248	2.30142	1.9878	1.12608	0.901422	0.495082	0	0	0	0.139804	11.6786	0.472488	1.40724	1.82796	0.685391	0	0.207056	0	0	0	2.23601
88328009	70	1	150	ChS	70	150	0.89376	0.224959	0.240044	9.32027	0.623248	2.30142	1.9878	1.12608	0.901422	0.495082	0	0	0	0.224959	9.32027	0.623248	2.30142	1.9878	1.12608	0.901422	0.495082	0	0	0	2.32633
88328009	70	1	250	ChS	70	250	0.726667	0.224959	0.240044	9.32027	0.623248	2.30142	1.9878	1.12608	0.901422	0.495082	0	0	0	0.328759	6.06326	0.450385	1.54975	1.42045	0.71501	0.711423	0	0	0	0	0.825663
88328009	70	1	350	ChS	70	350	0.500088	0.224959	0.240044	9.32027	0.623248	2.30142	1.9878	1.12608	0.901422	0.495082	0	0	0	0.331379	9.80527	0.446911	1.90298	1.38152	0.763671	0.606332	0	0	0	0	0.576765
88328009	70	1	450	ChS	70	450	0.346523	0.224959	0.240044	9.32027	0.623248	2.30142	1.9878	1.12608	0.901422	0.495082	0	0	0	0.173056	11.6155	0.197378	1.18243	1.19426	0	0	0	0	0	0	0.258648
88328009	70	1	550	ChS	70	550	0.232913	0.224959	0.240044	9.32027	0.623248	2.30142	1.9878	1.12608	0.901422	0.495082	0	0	0	0.205511	10.1292	0.220118	1.23967	1.41601	0	0.330523	0	0	0	0	0.389539
88328009	70	1	650	ChS	70	650	0.172767	0.224959	0.240044	9.32027	0.623248	2.30142	1.9878	1.12608	0.901422	0.495082	0	0	0	0.154462	10.9851	0.119225	0.991992	1.11885	0	0	0	0	0	0	0.148327
88328009	70	1	750	ChS	70	750	0.113003	0.224959	0.240044	9.32027	0.623248	2.30142	1.9878	1.12608	0.901422	0.495082	0	0	0	0.201678	12.0494	0.00121434	1.04152	1.47065	0	0.302648	0	0	0	0	0.199753
88328009	70	1	850	ChS	70	850	0.0950661	0.224959	0.240044	9.32027	0.623248	2.30142	1.9878	1.12608	0.901422	0.495082	0	0	0	0.118947		0.0629897	0.834159	0.879009	0.421192	0	0.448661	0	0	0	0.103354
88328009	70	1	950	ChS	70	950	0.0795603	0.224959	0.240044	9.32027	0.623248	2.30142	1.9878	1.12608	0.901422	0.495082	0	0	0	0.132725	11.5573	0.134126	0.957955	1.28249	0.439209	0.483129	0	0	0	0	0.155714
88328009	70	1	1050	ChS	70	1050	0.0590269	0.224959	0.240044	9.32027	0.623248	2.30142	1.9878	1.12608	0.901422	0.495082	0	0	0	0.123076	9.60837	-0.135106	0.924477	1.43465	0	0	0	0	0	0	0.337818
88335012	30	1	50	ChT	30	50	1	0.399349	0.678436	7.15513	0.580111	1.44831		0.992074	0.905065	0	0	0	0	0.350531	6.8411	0.505442	1.06584	2.10642	1.12713	0.604531	0	0	0	0	2.79143
88335012	30	1	150	ChT	30	150	0.89376	0.399349	0.678436	7.15513	0.580111	1.44831		0.992074	0.905065	0	0	0	0	0.399349	7.15513	0.580111	1.44831	1.5213	0.992074	0.905065	0	0	0	0	1.85066
88335012	30	1	250	ChT	30	250	0.726667	0.399349	0.678436	7.15513	0.580111	1.44831		0.992074	0.905065	0	0	0	0	0.389707	6.23935	0.497717	1.61026	2.01008	0.99433	0.81688	0	0	0	0	0.64292
88335012	30	1	350	ChT	30	350	0.500088	0.399349	0.678436	7.15513	0.580111	1.44831		0.992074	0.905065	0	0	0	0	0.357526	5.49106	0.358128	1.45093	1.63297	0.75075	0.781887	0	0	0	0	0.36732
88335012	30	1	450	ChT	30	450	0.346523	0.399349	0.678436	7.15513	0.580111	1.44831		0.992074	0.905065	0	0	0	0	0.294312	4.94883	0.334815	1.28336	1.47335	0	0	0.593787	0	0	0	0.657827
88335012	30	1	550	ChT	30	550	0.232913	0.399349	0.678436	7.15513	0.580111	1.44831		0.992074	0.905065	0	0	0	0	0.237979	4.49324	0.198843	0.934232	1.40648	0.473612	0.473612	0	0	0	0	0.299239
88335012	30	1	650	ChT	30	650	0.172767	0.399349	0.678436	7.15513	0.580111	1.44831		0.992074	0.905065	0	0	0	0	0.231407	3.86165	0.129421	1.03566	1.32866	0	0	0	0	0	0	0.395915
88335012	30	1	750	ChT	30	750	0.113003	0.399349	0.678436	7.15513	0.580111	1.44831		0.992074	0.905065	0	0	0	0	0.121175		0.13089	0.902613	1.5753	0	0	0	0	0	0	0.208341
88335012	30	1	850	ChT	30	850	0.0950661	0.399349	0.678436	7.15513	0.580111	1.44831		0.992074	0.905065	0	0	0	0	0.148029	3.7948	-0.0021824	0.826631	1.13803	0	0	0	0	0	0	0.136453
88335012	30	1	950	ChT	30	950	0.0795603	0.399349	0.678436	7.15513	0.580111	1.44831		0.992074	0.905065	0	0	0	0	0.134235		0.0892708	0.88472	1.6901	0.686604	0.563368	0.475341	0.40492	0.387315	0	0.212048
88335012	30	1	1050	ChT	30	1050	0.0590269	0.399349	0.678436	7.15513	0.580111	1.44831		0.992074	0.905065	0	0	0	0	0.0766294		0.133647	0.835269	1.51207	0	0	0	0	0	0	0.29959
88335012	30	1	1150	ChT	30	1150	0.058603	0.399349	0.678436	7.15513	0.580111	1.44831		0.992074	0.905065	0	0	0	0	0.0483931		0.114086	0.869068	1.36633	0	0	0	0	0	0	0.341063
88335012	50	1	50	ChT	50	50	1	0.164535	0.678436	4.57179	0.202961	1.02261		0.377739	0.304931	0	0	0	0	0.152634	8.18511	0.212275	1.01891	1.40715	0.328079	0.127301	0.128298	0	0	0	0.346394
88335012	50	1	150	ChT	50	150	0.89376	0.164535	0.678436	4.57179	0.202961	1.02261		0.377739	0.304931	0	0	0	0	0.164535	4.57179	0.202961	1.02261	1.24567	0.377739	0.304931	0	0	0	0	0.0633767
88335012	50	1	250	ChT	50	250	0.726667	0.164535	0.678436	4.57179	0.202961	1.02261		0.377739	0.304931	0	0	0	0	0.170007	5.48078	0.0960353	0.955113	1.17095	0	0	0	0	0	0	0.449665
88335012	50	1	350	ChT	50	350	0.500088	0.164535	0.678436	4.57179	0.202961	1.02261		0.377739	0.304931	0	0	0	0	0.0729818		0.109696	0.88329	1.24595	0	0	0	0	0	0	0.166282
88335012	50	1	450	ChT	50	450	0.346523	0.164535	0.678436	4.57179	0.202961	1.02261		0.377739	0.304931	0	0	0	0	0.0737022		0.257468	1.02579	1.45861	0	0	0	0	0	0	0.349658
88335012	50	1	550	ChT	50	550	0.232913	0.164535	0.678436	4.57179	0.202961	1.02261		0.377739	0.304931	0	0	0	0	0.0683585		0.0467121	0.831264	1.15449	0	0	0	0	0	0	0.117967
88335012	50	1	650	ChT	50	650	0.172767	0.164535	0.678436	4.57179	0.202961	1.02261		0.377739	0.304931	0	0	0	0	0.0467338		0.0112556	1.02694	1.27608	0	0	0	0	0	0	0.116808
88335012	50	1	750	ChT	50	750	0.113003	0.164535	0.678436	4.57179	0.202961	1.02261		0.377739	0.304931	0	0	0	0	0.0703842		-0.0275445	0.819957	1.21088	0	0	0	0	0	0	0.13251
88335012	50	1	850	ChT	50	850	0.0950661	0.164535	0.678436	4.57179	0.202961	1.02261		0.377739	0.304931	0	0	0	0	0.036845		-0.0824746	0.823101	1.7458	0	0	0	0	0	0	0.103176
88335012	50	1	950	ChT	50	950	0.0795603	0.164535	0.678436	4.57179	0.202961	1.02261		0.377739	0.304931	0	0	0	0	0.0825639		0.0946988	0.963301	1.38861	0	0	0	0	0	0	0.212297
88335012	50	1	1050	ChT	50	1050	0.0590269	0.164535	0.678436	4.57179	0.202961	1.02261		0.377739	0.304931	0	0	0	0	0.0776553		0.0617897	0.936306	1.33022	0	0	0	0	0	0	0.301083
88335012	50	1	1150	ChT	50	1150	0.058603	0.164535	0.678436	4.57179	0.202961	1.02261		0.377739	0.304931	0	0	0	0	0.0630714		-0.0395734	0.71748	0.895817	0	0	0	0	0	0	1.43246
88335012	70	1	50	ChT	70	50	1		0.678436		0.0724491	0.97945		0.193195	0.16436	0.152105	0.138408	0.117503	0.116061	0.0712502		0.1032	0.992087	1.47852	0	0	0	0	0	0	0.427853
88335012	70	1	150	ChT	70	150	0.89376		0.678436		0.0724491	0.97945		0.193195	0.16436	0.152105	0.138408	0.117503	0.116061	0.0286941		0.0724491	0.97945	1.45329	0.193195	0.16436	0.152105	0.138408	0.117503	0.116061	0.438885
88335012	70	1	250	ChT	70	250	0.726667		0.678436		0.0724491	0.97945		0.193195	0.16436	0.152105	0.138408	0.117503	0.116061	0.0276815		-0.0168688	0.880978	1.00056	0	0	0	0	0	0	0.213821
88335012	70	1	350	ChT	70	350	0.500088		0.678436		0.0724491	0.97945		0.193195	0.16436	0.152105	0.138408	0.117503	0.116061	0.128726		0.014755	0.950465	1.25	0.182292	0.192057	0.172526	0.130208	0.117187	0.117187	0.157373
88335012	70	1	450	ChT	70	450	0.346523		0.678436		0.0724491	0.97945		0.193195	0.16436	0.152105	0.138408	0.117503	0.116061	0.0131542		-0.069043	0.893223	1.50922	0.35215	0	0.333285	0	0	0	0.0284883
88335012	70	1	550	ChT	70	550	0.232913		0.678436		0.0724491	0.97945		0.193195	0.16436	0.152105	0.138408	0.117503	0.116061	0.0287444		0.0981089	0.912575	1.62693	0	0	0	0	0	0	-0.229703
88335012	70	1	650	ChT	70	650	0.172767		0.678436		0.0724491	0.97945		0.193195	0.16436	0.152105	0.138408	0.117503	0.116061	0.0536522		0.116061	0.870028	1.28991	0	0	0	0	0	0	-0.0841383
88335012	70	1	750	ChT	70	750	0.113003		0.678436		0.0724491	0.97945		0.193195	0.16436	0.152105	0.138408	0.117503	0.116061	0.0140983		0.0517332	0.8997	1.2585	0	0	0	0	0	0	0.211126
88335012	70	1	850	ChT	70	850	0.0950661		0.678436		0.0724491	0.97945		0.193195	0.16436	0.152105	0.138408	0.117503	0.116061	0.0539151		-0.0213922	0.787459	1.26234	0	0	0	0	0	0	0.426826
88335012	70	1	950	ChT	70	950	0.0795603		0.678436		0.0724491	0.97945		0.193195	0.16436	0.152105	0.138408	0.117503	0.116061	0.0560905		0.133745	0.854779	1.11903	0	0	0	0	0	0	0.0635272
88335012	70	1	1050	ChT	70	1050	0.0590269		0.678436		0.0724491	0.97945		0.193195	0.16436	0.152105	0.138408	0.117503	0.116061	0.121009		0.139118	0.875207	1.47944	0	0	0	0	0	0	0.163057
88335012	70	1	1150	ChT	70	1150	0.058603		0.678436		0.0724491	0.97945		0.193195	0.16436	0.152105	0.138408	0.117503	0.116061	0.122799		0.0799794	0.783241	1.37221	0	0	0	0	0	0	0.540316
88335014	30	1	50	PBU	30	50	1	0.924909	0.271597	4.40899	0.794371	1.01684	4.59462	0.697398	6.13984	0	0	0	0	0.897293	4.28325	0.878425	0.685369	16.5045	0	0	0	0	0	0	5.08032
88335014	30	1	150	PBU	30	150	0.89376	0.924909	0.271597	4.40899	0.794371	1.01684	4.59462	0.697398	6.13984	0	0	0	0	0.924909	4.40899	0.794371	1.01684	4.59462	0.697398	6.13984	0	0	0	0	1.51783
88335014	30	1	250	PBU	30	250	0.726667	0.924909	0.271597	4.40899	0.794371	1.01684	4.59462	0.697398	6.13984	0	0	0	0	0.851464	5.04233	0.613503	1.13804	3.87142	4.49402	4.7091	0	0	0	0	1.24186
88335014	30	1	350	PBU	30	350	0.500088	0.924909	0.271597	4.40899	0.794371	1.01684	4.59462	0.697398	6.13984	0	0	0	0	0.790785	3.93435	0.548848	1.16716	2.397	3.53129	3.6811	0	0	0	0	0.621899
88335014	30	1	450	PBU	30	450	0.346523	0.924909	0.271597	4.40899	0.794371	1.01684	4.59462	0.697398	6.13984	0	0	0	0	0.528461	4.40815	0.35121	0.75396	1.85185	1.89815	1.85185	0	0	0	0	1.0266
88335014	30	1	550	PBU	30	550	0.232913	0.924909	0.271597	4.40899	0.794371	1.01684	4.59462	0.697398	6.13984	0	0	0	0	0.18558		-0.00777826	0.600961	0.825737	0	0	0	0	0	0	0.440592
88335014	30	1	650	PBU	30	650	0.172767	0.924909	0.271597	4.40899	0.794371	1.01684	4.59462	0.697398	6.13984	0	0	0	0	0.139631		0.154744	0.642964	1.25	0	0	0	0	0	0	0.513364
88335014	30	1	750	PBU	30	750	0.113003	0.924909	0.271597	4.40899	0.794371	1.01684	4.59462	0.697398	6.13984	0	0	0	0	0.0675633		0.0982921	0.711584	0.909832	0.27295	0.307068	0.341187	0.250204	0.238831	0	0.852689
88335014	30	1	850	PBU	30	850	0.0950661	0.924909	0.271597	4.40899	0.794371	1.01684	4.59462	0.697398	6.13984	0	0	0	0	0.0897282		0.0458149	0.664858	1.03133	0	0	0	0	0	0	0.726376
88335014	30	1	950	PBU	30	950	0.0795603	0.924909	0.271597	4.40899	0.794371	1.01684	4.59462	0.697398	6.13984	0	0	0	0	0.0787973		0.0242253	0.640959	1.27376	0	0	0	0	0	0	1.05554
88335014	50	1	50	PBU	50	50	1	0.345725	0.271597	5.21799	0.700545	1.28262	4.75823	4.08308	3.89821	2.24248	0	0	0	0.28894	4.28554	0.769375	0.895054	5.37037	5.97508	0	1.47005	0	0	0	3.71202
88335014	50	1	150	PBU	50	150	0.89376	0.345725	0.271597	5.21799	0.700545	1.28262	4.75823	4.08308	3.89821	2.24248	0	0	0	0.345725	5.21799	0.700545	1.28262	4.75823	4.08308	3.89821	2.24248	0	0	0	1.00608
88335014	50	1	250	PBU	50	250	0.726667	0.345725	0.271597	5.21799	0.700545	1.28262	4.75823	4.08308	3.89821	2.24248	0	0	0	0.651008	5.44723	0.491604	1.32602	4.2735	2.97684	3.11077	0	0	0	0	0.670997
88335014	50	1	350	PBU	50	350	0.500088	0.345725	0.271597	5.21799	0.700545	1.28262	4.75823	4.08308	3.89821	2.24248	0	0	0	0.601242	3.69707	0.424729	1.06627	1.24419	2.09957	2.03736	0	0	0	0	0.662811
88335014	50	1	450	PBU	50	450	0.346523	0.345725	0.271597	5.21799	0.700545	1.28262	4.75823	4.08308	3.89821	2.24248	0	0	0	0.573825	5.05673	0.316436	1.00133	2.20954	1.84128	1.9465	0	0	0	0	0.39319
88335014	50	1	550	PBU	50	550	0.232913	0.345725	0.271597	5.21799	0.700545	1.28262	4.75823	4.08308	3.89821	2.24248	0	0	0	0.347494	5.03966	0.141498	0.72807	1.54998	0	0.866764	0	0	0	0	0.360076
88335014	50	1	650	PBU	50	650	0.172767	0.345725	0.271597	5.21799	0.700545	1.28262	4.75823	4.08308	3.89821	2.24248	0	0	0	0.0788442		0.0592699	0.767787	1.65289	0.592287	0.550964	0	0	0	0	0.802703
88335014	50	1	750	PBU	50	750	0.113003	0.345725	0.271597	5.21799	0.700545	1.28262	4.75823	4.08308	3.89821	2.24248	0	0	0	0.0773003		0.156791	0.724324	1.50231	0	0	0	0	0	0	0.736
88335014	50	1	850	PBU	50	850	0.0950661	0.345725	0.271597	5.21799	0.700545	1.28262	4.75823	4.08308	3.89821	2.24248	0	0	0	0.0618582		0.166896	0.761069	1.4662	0	0	0.678796	0	0	0	0.968358
88335014	70	1	50	PBU	70	50	1	0.60606	0.271597	7.74795	0.646592	1.28542	2.25801	2.37929	2.04853	0	0	0	0	0.037686		0.531644	0.944176	1.3466	1.09122	0	0	0	0	0	1.64878
88335014	70	1	150	PBU	70	150	0.89376	0.60606	0.271597	7.74795	0.646592	1.28542	2.25801	2.37929	2.04853	0	0	0	0	0.60606	7.74795	0.646592	1.28542	2.25801	2.37929	2.04853	0	0	0	0	1.72354
88335014	70	1	250	PBU	70	250	0.726667	0.60606	0.271597	7.74795	0.646592	1.28542	2.25801	2.37929	2.04853	0	0	0	0	0.456014	5.83189	0.456275	1.10484	1.45889	0	1.17117	0	0	0	0	0.327074
88335014	70	1	350	PBU	70	350	0.500088	0.60606	0.271597	7.74795	0.646592	1.28542	2.25801	2.37929	2.04853	0	0	0	0	0.451852	5.11009	0.426391	1.23314	2.13442	1.47631	1.39626	0	0	0	0	0.0801714
88335014	70	1	450	PBU	70	450	0.346523	0.60606	0.271597	7.74795	0.646592	1.28542	2.25801	2.37929	2.04853	0	0	0	0	0.242044	5.10802	0.0198275	0.811909	2.06667	0.532814	0	0.492449	0	0	0	0.0700962
88335014	70	1	550	PBU	70	550	0.232913	0.60606	0.271597	7.74795	0.646592	1.28542	2.25801	2.37929	2.04853	0	0	0	0	0.202697	6.23486	0.150724	0.806968	1.50958	0.330221	0.438049	0.370657	0.249351	0	0	0.351006
88335014	70	1	650	PBU	70	650	0.172767	0.60606	0.271597	7.74795	0.646592	1.28542	2.25801	2.37929	2.04853	0	0	0	0	0.174019	6.25325	0.178111	0.736982	1.21399	0	0	0	0	0	0	0.39792
88335014	70	1	750	PBU	70	750	0.113003	0.60606	0.271597	7.74795	0.646592	1.28542	2.25801	2.37929	2.04853	0	0	0	0	0.0895113		-0.0587492	0.699739	1.47929	0	0	0	0	0	0	0.0216736
88335014	70	1	850	PBU	70	850	0.0950661	0.60606	0.271597	7.74795	0.646592	1.28542	2.25801	2.37929	2.04853	0	0	0	0	0.0398001		-0.0455298	0.756873	1.23664	0	0	0	0	0	0	0.153662
88335020	30	1	50	ChS	30	50	1	0.602664	0.240916	21.0688	0.909227	3.34348	4.05255	3.35317	2.93233	1.13907	0.972583	0	0	0.496597	14.7428	0.856948	1.80777	2.56618	1.02452	0.48562	0.25345	0.214889	0	0	6.57339
88335020	30	1	150	ChS	30	150	0.89376	0.602664	0.240916	21.0688	0.909227	3.34348	4.05255	3.35317	2.93233	1.13907	0.972583	0	0	0.602664	21.0688	0.909227	3.34348	4.05255	3.35317	2.93233	1.13907	0.972583	0	0	6.62438
88335020	30	1	250	ChS	30	250	0.726667	0.602664	0.240916	21.0688	0.909227	3.34348	4.05255	3.35317	2.93233	1.13907	0.972583	0	0	0.618585	13.5386	0.914254	3.78522	3.74419	3.12709	3.17247	0.571713	0	0	0	6.85784
88335020	30	1	350	ChS	30	350	0.500088	0.602664	0.240916	21.0688	0.909227	3.34348	4.05255	3.35317	2.93233	1.13907	0.972583	0	0	0.802314	14.0468	0.934221	5.25955	3.9207	3.74632	3.72353	0	0	0	0	7.81514
88335020	30	1	450	ChS	30	450	0.346523	0.602664	0.240916	21.0688	0.909227	3.34348	4.05255	3.35317	2.93233	1.13907	0.972583	0	0	0.737737	15.1794	0.872739	4.82	3.25172	3.01627	2.98818	0	0	0	0	7.00157
88335020	30	1	550	ChS	30	550	0.232913	0.602664	0.240916	21.0688	0.909227	3.34348	4.05255	3.35317	2.93233	1.13907	0.972583	0	0	0.589426	12.7635	0.714407	2.64158	2.16957	1.73791	1.6985	0	0	0	0	1.48042
88335020	30	1	650	ChS	30	650	0.172767	0.602664	0.240916	21.0688	0.909227	3.34348	4.05255	3.35317	2.93233	1.13907	0.972583	0	0	0.481346	15.6773	0.60398	1.61622	1.66086	1.07605	1.17157	0	0	0	0	1.6
88335020	50	1	50	ChS	50	50	1	0.353459	0.240916	12.8347	0.725903	2.30782	2.21863	1.20109	0.960231	0	0	0	0	0.290626	13.6121	0.785157	1.674	2.17976	0.829475	0.329212	0	0	0	0	4.48224
88335020	50	1	150	ChS	50	150	0.89376	0.353459	0.240916	12.8347	0.725903	2.30782	2.21863	1.20109	0.960231	0	0	0	0	0.353459	12.8347	0.725903	2.30782	2.21863	1.20109	0.960231	0	0	0	0	3.97642
88335020	50	1	250	ChS	50	250	0.726667	0.353459	0.240916	12.8347	0.725903	2.30782	2.21863	1.20109	0.960231	0	0	0	0	0.518428	11.4506	0.824826	3.10584	2.3242	1.80357	1.67721	0.198171	0	0	0	4.67215
88335020	50	1	350	ChS	50	350	0.500088	0.353459	0.240916	12.8347	0.725903	2.30782	2.21863	1.20109	0.960231	0	0	0	0	0.647888	9.62872	0.838572	3.59753	2.48191	2.22	2.3151	0	0	0	0	3.40848
88335020	50	1	450	ChS	50	450	0.346523	0.353459	0.240916	12.8347	0.725903	2.30782	2.21863	1.20109	0.960231	0	0	0	0	0.588624	10.6126	0.776612	3.12365	2.41574	2.00808	1.92161	0	0	0	0	2.14991
88335020	50	1	550	ChS	50	550	0.232913	0.353459	0.240916	12.8347	0.725903	2.30782	2.21863	1.20109	0.960231	0	0	0	0	0.487791	8.69708	0.574814	1.837	1.93404	1.26843	1.28412	0	0	0	0	0.819259
88335020	50	1	650	ChS	50	650	0.172767	0.353459	0.240916	12.8347	0.725903	2.30782	2.21863	1.20109	0.960231	0	0	0	0	0.424904	10.4318	0.324869	1.40979	1.77135	0.942569	0.985623	0	0	0	0	0.509496
88335020	70	1	50	ChS	70	50	1		0.240916		0.588769	1.98053	1.6466	0.934127	0.818351	0.551175	0	0	0	0.0789121		0.411526	1.49423	1.43883	0.466332	0.199791	0.16573	0	0	0	1.50394
88335020	70	1	150	ChS	70	150	0.89376		0.240916		0.588769	1.98053	1.6466	0.934127	0.818351	0.551175	0	0	0	0.0839013		0.588769	1.98053	1.6466	0.934127	0.818351	0.551175	0	0	0	1.19817
88335020	70	1	250	ChS	70	250	0.726667		0.240916		0.588769	1.98053	1.6466	0.934127	0.818351	0.551175	0	0	0	0.377708	8.6718	0.744879	2.25457	2.31851	1.44114	1.34033	0.305215	0	0	0	1.90697
88335020	70	1	350	ChS	70	350	0.500088		0.240916		0.588769	1.98053	1.6466	0.934127	0.818351	0.551175	0	0	0	0.451849	6.8181	0.61223	2.33626	1.90632	1.30359	1.24151	0	0	0	0	1.50253
88335020	70	1	450	ChS	70	450	0.346523		0.240916		0.588769	1.98053	1.6466	0.934127	0.818351	0.551175	0	0	0	0.533215	9.38099	0.657052	2.51933	2.02904	1.59501	1.55035	0	0	0	0	1.72914
88335020	70	1	550	ChS	70	550	0.232913		0.240916		0.588769	1.98053	1.6466	0.934127	0.818351	0.551175	0	0	0	0.392866	11.9514	0.444145	1.50603	1.77207	0.911073	0.887959	0	0	0	0	0.754611
88335020	70	1	650	ChS	70	650	0.172767		0.240916		0.588769	1.98053	1.6466	0.934127	0.818351	0.551175	0	0	0	0.1555		-0.043926	0.491301	1.33333	0.3	0.5	0.3	0.3	0.3	0.166667	1.12709
88335020	30	1	50	ChS	30	50	1	0.532893	0.240916	17.4369	0.90684	3.31977	3.74856	2.99896	2.88632	1.47329	1.43978	0.271173	0	0.474248	24.7027	0.778481	1.72997	2.6322	0.861523	0.389087	0.232993	0.229892	0.121985	0	7.41503
88335020	30	1	150	ChS	30	150	0.89376	0.532893	0.240916	17.4369	0.90684	3.31977	3.74856	2.99896	2.88632	1.47329	1.43978	0.271173	0	0.532893	17.4369	0.90684	3.31977	3.74856	2.99896	2.88632	1.47329	1.43978	0.271173	0	7.96751
88335020	30	1	250	ChS	30	250	0.726667	0.532893	0.240916	17.4369	0.90684	3.31977	3.74856	2.99896	2.88632	1.47329	1.43978	0.271173	0	0.383199	14.6649	0.905689	3.74008	2.68486	2.46368	2.34435	1.33007	0	0	0	7.70276
88335020	30	1	350	ChS	30	350	0.500088	0.532893	0.240916	17.4369	0.90684	3.31977	3.74856	2.99896	2.88632	1.47329	1.43978	0.271173	0	0.742688	14.8964	0.916506	4.97006	3.33732	3.20574	3.17357	0	0	0	0	7.02359
88335020	30	1	450	ChS	30	450	0.346523	0.532893	0.240916	17.4369	0.90684	3.31977	3.74856	2.99896	2.88632	1.47329	1.43978	0.271173	0	0.713787	22.4728	0.883534	4.96029	2.93421	2.64917	2.56459	0	0	0	0	6.6946
88335020	30	1	550	ChS	30	550	0.232913	0.532893	0.240916	17.4369	0.90684	3.31977	3.74856	2.99896	2.88632	1.47329	1.43978	0.271173	0	0.40645	20.304	0.555008	2.04109	1.64487	0.880707	0.881539	0	0	0	0	3.49812
88335020	30	1	650	ChS	30	650	0.172767	0.532893	0.240916	17.4369	0.90684	3.31977	3.74856	2.99896	2.88632	1.47329	1.43978	0.271173	0	0.276985	16.4333	0.135212	1.39054	1.50087	0.433087	0.433087	0	0	0	0	3.27269
88335020	30	1	750	ChS	30	750	0.113003	0.532893	0.240916	17.4369	0.90684	3.31977	3.74856	2.99896	2.88632	1.47329	1.43978	0.271173	0	0.408884	20.6778	0.173768	1.03078	1.64189	0	0.97825	0	0	0	0	3.33137
88335020	30	1	850	ChS	30	850	0.0950661	0.532893	0.240916	17.4369	0.90684	3.31977	3.74856	2.99896	2.88632	1.47329	1.43978	0.271173	0	0.274456	3.7735	0.0247016	0.703374	1.4623	0.794729	0.794729	0	0	0	0	1.63426
88335020	30	1	950	ChS	30	950	0.0795603	0.532893	0.240916	17.4369	0.90684	3.31977	3.74856	2.99896	2.88632	1.47329	1.43978	0.271173	0	0.23059		0.095211	0.477612	2.39395	0	0	0	0	0	0	1.11805
88335020	30	1	1050	ChS	30	1050	0.0590269	0.532893	0.240916	17.4369	0.90684	3.31977	3.74856	2.99896	2.88632	1.47329	1.43978	0.271173	0	0.207483		-0.0793087	0.337651	3.21502	0	0	0	0	0	0	-0.21942
88335020	30	1		ChS	30		0.058603	0.532893	0.240916	17.4369	0.90684	3.31977	3.74856	2.99896	2.88632	1.47329	1.43978	0.271173	0												0.705514
88335020	50	1	50	ChS	50	50	1	0.266455	0.240916	16.2434	0.793126	2.94687	2.35025	1.62266	1.43233	0.769604	0	0	0	0.257516	15.7155	0.651022	1.77298	2.07252	0.619309	0.237956	0.151907	0.135276	0.105072	0	6.3864
88335020	50	1	150	ChS	50	150	0.89376	0.266455	0.240916	16.2434	0.793126	2.94687	2.35025	1.62266	1.43233	0.769604	0	0	0	0.266455	16.2434	0.793126	2.94687	2.35025	1.62266	1.43233	0.769604	0	0	0	6.33493
88335020	50	1	250	ChS	50	250	0.726667	0.266455	0.240916	16.2434	0.793126	2.94687	2.35025	1.62266	1.43233	0.769604	0	0	0	0.44369	12.6938	0.857105	3.28158	2.58573	2.03078	1.84125	0.727543	0	0	0	6.61578
88335020	50	1	350	ChS	50	350	0.500088	0.266455	0.240916	16.2434	0.793126	2.94687	2.35025	1.62266	1.43233	0.769604	0	0	0	0.653553	14.406	0.871039	4.16114	2.72658	2.44879	2.27721	0	0	0	0	6.38393
88335020	50	1	450	ChS	50	450	0.346523	0.266455	0.240916	16.2434	0.793126	2.94687	2.35025	1.62266	1.43233	0.769604	0	0	0	0.555712	14.7883	0.742639	3.42206	2.39659	1.87431	1.73832	0	0	0	0	5.02096
88335020	50	1	550	ChS	50	550	0.232913	0.266455	0.240916	16.2434	0.793126	2.94687	2.35025	1.62266	1.43233	0.769604	0	0	0	0.388043	12.3482	0.317484	1.69985	1.83807	0.840739	0.820202	0	0	0	0	3.35288
88335020	50	1	650	ChS	50	650	0.172767	0.266455	0.240916	16.2434	0.793126	2.94687	2.35025	1.62266	1.43233	0.769604	0	0	0	0.304562	13.6744	0.22106	1.09834	1.63583	0.684344	0.580455	0	0	0	0	2.73963
88335020	50	1	750	ChS	50	750	0.113003	0.266455	0.240916	16.2434	0.793126	2.94687	2.35025	1.62266	1.43233	0.769604	0	0	0	0.324469	8.93183	0.162921	0.931896	1.41889	0.522366	0.612262	0	0	0	0	0.705535
88335020	50	1	850	ChS	50	850	0.0950661	0.266455	0.240916	16.2434	0.793126	2.94687	2.35025	1.62266	1.43233	0.769604	0	0	0	0.269343	6.59668	0.0636669	0.74193	1.59751	0.778786	0	0.71888	0	0	0	-0.323721
88335020	50	1	950	ChS	50	950	0.0795603	0.266455	0.240916	16.2434	0.793126	2.94687	2.35025	1.62266	1.43233	0.769604	0	0	0	0.182195	4.14493	0.195484	0.682992	1.31512	0	0	0	0	0	0	-0.0661666
88335020	50	1	1050	ChS	50	1050	0.0590269	0.266455	0.240916	16.2434	0.793126	2.94687	2.35025	1.62266	1.43233	0.769604	0	0	0	0.114007		0.283575	0.634612	1.99496	0	0	0	0	0	0	0.155422
88335020	50	1		ChS	50		0.058603	0.266455	0.240916	16.2434	0.793126	2.94687	2.35025	1.62266	1.43233	0.769604	0	0	0												2.26361
88335020	70	1	50	ChS	70	50	1		0.240916		0.516429	2.48577	1.99783	0.988802	0.845103	0.173346	0.12905	0	0	0.0845984		0.463941	1.62944	1.62686	0.542767	0	0.101626	0	0	0	3.21424
88335020	70	1	150	ChS	70	150	0.89376		0.240916		0.516429	2.48577	1.99783	0.988802	0.845103	0.173346	0.12905	0	0	0.0535775		0.516429	2.48577	1.99783	0.988802	0.845103	0.173346	0.12905	0	0	3.82426
88335020	70	1	250	ChS	70	250	0.726667		0.240916		0.516429	2.48577	1.99783	0.988802	0.845103	0.173346	0.12905	0	0	0.421529	11.5215	0.701991	2.42802	2.15451	1.14209	1.07939	0	0	0	0	4.02523
88335020	70	1	350	ChS	70	350	0.500088		0.240916		0.516429	2.48577	1.99783	0.988802	0.845103	0.173346	0.12905	0	0	0.584272	12.9176	0.797436	3.49588	2.79638	2.10792	1.85805	0	0	0	0	4.51685
88335020	70	1	450	ChS	70	450	0.346523		0.240916		0.516429	2.48577	1.99783	0.988802	0.845103	0.173346	0.12905	0	0	0.483851	14.093	0.619574	2.59753	2.18714	1.31856	1.13674	0	0	0	0	3.34053
88335020	70	1	550	ChS	70	550	0.232913		0.240916		0.516429	2.48577	1.99783	0.988802	0.845103	0.173346	0.12905	0	0	0.238298	11.6601	0.234994	1.21007	1.3527	0.400739	0.382139	0	0	0	0	2.12441
88335020	70	1	650	ChS	70	650	0.172767		0.240916		0.516429	2.48577	1.99783	0.988802	0.845103	0.173346	0.12905	0	0	0.164916	9.12393	0.0620676	0.980117	1.44378	0.366766	0.355122	0	0	0	0	0.568508
88335020	70	1	750	ChS	70	750	0.113003		0.240916		0.516429	2.48577	1.99783	0.988802	0.845103	0.173346	0.12905	0	0	0.198324	6.45432	0.0296768	0.949561	1.44601	0	0	0	0	0	0	0.154135
88335020	70	1	850	ChS	70	850	0.0950661		0.240916		0.516429	2.48577	1.99783	0.988802	0.845103	0.173346	0.12905	0	0	0.210779	4.26427	0.0593311	0.589189	1.2	0.466667	0.4	0.733333	0.6	0.433333	0.366667	-0.387742
88335020	70	1	950	ChS	70	950	0.0795603		0.240916		0.516429	2.48577	1.99783	0.988802	0.845103	0.173346	0.12905	0	0	0.034975		0.203309	0.637261	1.54899	1.0128	0	1.31068	0.893649	0	0	-0.0851564
88335020	70	1	1050	ChS	70	1050	0.0590269		0.240916		0.516429	2.48577	1.99783	0.988802	0.845103	0.173346	0.12905	0	0	0.0705781		0.0762828	0.535737	0.913703	0	0	0	0	0	0	0.568911
88335023	50	1	50	ChS	50	50	1	0.631179	0.185473	3.4647	0.372749	0.517886	3.46709	2.27528	2.32343	0	0	0	0	0.903117	4.5955	0.706542	0.430692	5.41509	0	0	0	0	0	0	3.11754
88335023	50	1	150	ChS	50	150	0.89376	0.631179	0.185473	3.4647	0.372749	0.517886	3.46709	2.27528	2.32343	0	0	0	0	0.631179	3.4647	0.372749	0.517886	3.46709	2.27528	2.32343	0	0	0	0	0.521286
88335023	50	1	250	ChS	50	250	0.726667	0.631179	0.185473	3.4647	0.372749	0.517886	3.46709	2.27528	2.32343	0	0	0	0	0.499834	2.84977	0.272194	0.551801	2.00243	1.93569	0.823223	0	0	0	0	-0.00023167
88335023	50	1	350	ChS	50	350	0.500088	0.631179	0.185473	3.4647	0.372749	0.517886	3.46709	2.27528	2.32343	0	0	0	0	0.381274	3.46273	0.110891	0.510639	0.370832	0	0	0	0	0	0	0.037077
88335023	50	1	450	ChS	50	450	0.346523	0.631179	0.185473	3.4647	0.372749	0.517886	3.46709	2.27528	2.32343	0	0	0	0	0.297724	3.53014	0.0757444	0.425469	2.77008	0	0	0	0	0	0	0.574709
88335023	50	1	550	ChS	50	550	0.232913	0.631179	0.185473	3.4647	0.372749	0.517886	3.46709	2.27528	2.32343	0	0	0	0	0.0193721		-0.0887746	0.42227	0.370832	0	0	0	0	0	0	0.141362
88335023	50	1	650	ChS	50	650	0.172767	0.631179	0.185473	3.4647	0.372749	0.517886	3.46709	2.27528	2.32343	0	0	0	0	0.0433576		0.0122647	0.45429	1.5753	0	0	0	0	0	0	0.102191
88335023	50	1	750	ChS	50	750	0.113003	0.631179	0.185473	3.4647	0.372749	0.517886	3.46709	2.27528	2.32343	0	0	0	0	0.0210299		0.0651003	0.479677	1.06667	0	1.2	1.1	0	0	0	0.112074
88335023	50	1	850	ChS	50	850	0.0950661	0.631179	0.185473	3.4647	0.372749	0.517886	3.46709	2.27528	2.32343	0	0	0	0	0.0855941		0.10164	0.554062	0.986193	1.23274	1.10947	1.35602	0.986193	0.986193	0.616371	0.509251
88335023	50	1	950	ChS	50	950	0.0795603	0.631179	0.185473	3.4647	0.372749	0.517886	3.46709	2.27528	2.32343	0	0	0	0	0.144405		-0.15285	0.478144	1.23983	0	1.34315	1.34315	0	0	0	1.11078
88335023	70	1	50	ChS	70	50	1	0.691139	0.185473	7.80404	0.698362	1.48896	2.42736	2.59061	2.63514	0	0	0	0	0.515395	10.0013	0.564447	0.854299	2.45865	1.76768	0	0	0	0	0	5.5255
88335023	70	1	150	ChS	70	150	0.89376	0.691139	0.185473	7.80404	0.698362	1.48896	2.42736	2.59061	2.63514	0	0	0	0	0.691139	7.80404	0.698362	1.48896	2.42736	2.59061	2.63514	0	0	0	0	2.39808
88335023	70	1	250	ChS	70	250	0.726667	0.691139	0.185473	7.80404	0.698362	1.48896	2.42736	2.59061	2.63514	0	0	0	0	0.384966	6.29847	0.317834	1.14937	1.64753	0.761763	0.83853	0	0	0	0	0.392058
88335023	70	1	350	ChS	70	350	0.500088	0.691139	0.185473	7.80404	0.698362	1.48896	2.42736	2.59061	2.63514	0	0	0	0	0.340015	6.6604	0.119775	1.0813	1.19468	0	0	0	0	0	0	0.320346
88335023	70	1	450	ChS	70	450	0.346523	0.691139	0.185473	7.80404	0.698362	1.48896	2.42736	2.59061	2.63514	0	0	0	0	0.284709	6.88531	0.188944	0.991406	1.57692	0.999653	0	0	0	0	0	0.407773
88335023	70	1	550	ChS	70	550	0.232913	0.691139	0.185473	7.80404	0.698362	1.48896	2.42736	2.59061	2.63514	0	0	0	0	0.158178	5.95258	-0.0317297	0.788613	1.28467	0.394768	0.441605	0.368004	0.294404	0	0	0.286005
88335023	70	1	650	ChS	70	650	0.172767	0.691139	0.185473	7.80404	0.698362	1.48896	2.42736	2.59061	2.63514	0	0	0	0	0.187792	7.7678	0.2312	0.851504	1.45604	0	0	0	0	0	0	0.254513
88335023	70	1	750	ChS	70	750	0.113003	0.691139	0.185473	7.80404	0.698362	1.48896	2.42736	2.59061	2.63514	0	0	0	0	0.0931634		-0.0949332	0.723811	1.47613	0.23372	0.190667	0.393634	0.252172	0	0	0.257707
88335023	70	1	850	ChS	70	850	0.0950661	0.691139	0.185473	7.80404	0.698362	1.48896	2.42736	2.59061	2.63514	0	0	0	0	0.0627434		0.0359636	0.798507	1.1491	0	0	0	0	0	0	0.174258
88335034	30	1	50	ChS	30	50	1	0.909725	0.175561	10.1821	0.925885	2.22499	6.17223	5.62195	5.05749	0	0	0	0	0.650617	14.8901	0.892637	1.68369	3.78238	2.96904	0	1.54317	1.13664	0.474926	0	7.73092
88335034	30	1	150	ChS	30	150	0.89376	0.909725	0.175561	10.1821	0.925885	2.22499	6.17223	5.62195	5.05749	0	0	0	0	0.909725	10.1821	0.925885	2.22499	6.17223	5.62195	5.05749	0	0	0	0	6.11535
88335034	30	1	250	ChS	30	250	0.726667	0.909725	0.175561	10.1821	0.925885	2.22499	6.17223	5.62195	5.05749	0	0	0	0	0.698991	9.02404	0.738906	2.3402	2.4787	2.37178	2.25999	0	0	0	0	2.05953
88335034	30	1	350	ChS	30	350	0.500088	0.909725	0.175561	10.1821	0.925885	2.22499	6.17223	5.62195	5.05749	0	0	0	0	0.576683	9.72507	0.576132	1.92393	2.06434	1.77189	1.76759	0	0	0	0	0.512488
88335034	30	1	450	ChS	30	450	0.346523	0.909725	0.175561	10.1821	0.925885	2.22499	6.17223	5.62195	5.05749	0	0	0	0	0.44174	8.10809	0.272752	1.41096	1.89653	1.08503	1.11694	0	0	0	0	0.181132
88335034	30	1	550	ChS	30	550	0.232913	0.909725	0.175561	10.1821	0.925885	2.22499	6.17223	5.62195	5.05749	0	0	0	0	0.364747	7.41149	0.282551	1.08317	1.51207	0.855266	0	0	0	0	0	0.377174
88335034	30	1	650	ChS	30	650	0.172767	0.909725	0.175561	10.1821	0.925885	2.22499	6.17223	5.62195	5.05749	0	0	0	0	0.282281	7.9049	0.0977427	0.853734	1.44363	0.514953	0	0	0	0	0	0.138975
88335034	30	1	750	ChS	30	750	0.113003	0.909725	0.175561	10.1821	0.925885	2.22499	6.17223	5.62195	5.05749	0	0	0	0	0.210444	7.66503	0.0328035	0.967464	1.18945	0	0.60824	0	0	0	0	0.274447
88335034	30	1	850	ChS	30	850	0.0950661	0.909725	0.175561	10.1821	0.925885	2.22499	6.17223	5.62195	5.05749	0	0	0	0	0.225156	6.93576	0.139409	0.76588	1.35747	0	0	0	0	0	0	0.310403
88335034	30	1	950	ChS	30	950	0.0795603	0.909725	0.175561	10.1821	0.925885	2.22499	6.17223	5.62195	5.05749	0	0	0	0	0.0996131		-0.00292747	0.902309	1.3527	0	0	0	0	0	0	0.118538
88335034	30	1	1050	ChS	30	1050	0.0590269	0.909725	0.175561	10.1821	0.925885	2.22499	6.17223	5.62195	5.05749	0	0	0	0	0.141704		-0.0863306	0.820277	1.60698	0	0	0	0	0	0	0.12924
88335034	30	1	1150	ChS	30	1150	0.058603	0.909725	0.175561	10.1821	0.925885	2.22499	6.17223	5.62195	5.05749	0	0	0	0	0.111228		-0.0688057	0.802421	0.913703	0	0	0	0	0	0	0.485945
88335034	30	1	1250	ChS	30	1250	0.0498089	0.909725	0.175561	10.1821	0.925885	2.22499	6.17223	5.62195	5.05749	0	0	0	0	0.0407316		0.00769107	0.780524	1.71296	0	0	0	0	0	0	0.29691
88335034	30	1	1350	ChS	30	1350	-0.00277041	0.909725	0.175561	10.1821	0.925885	2.22499	6.17223	5.62195	5.05749	0	0	0	0	0.101825		0.0862431	0.733282	1.14456	0	0	0	0	0	0	1.27408
88335034	50	1	50	ChS	50	50	1	0.252886	0.175561	10.991	0.847692	3.3173	2.76585	1.92304	1.81861	0.98909	0	0	0	0.279775	14.5284	0.696111	1.91391	2.15751	0.84715	0	0.454452	0.359494	0.311877	0.305492	6.70021
88335034	50	1	150	ChS	50	150	0.89376	0.252886	0.175561	10.991	0.847692	3.3173	2.76585	1.92304	1.81861	0.98909	0	0	0	0.252886	10.991	0.847692	3.3173	2.76585	1.92304	1.81861	0.98909	0	0	0	4.46507
88335034	50	1	250	ChS	50	250	0.726667	0.252886	0.175561	10.991	0.847692	3.3173	2.76585	1.92304	1.81861	0.98909	0	0	0	0.732399	12.8884	0.894933	3.43125	2.90812	2.77405	2.70015	0	0	0	0	5.21123
88335034	50	1	350	ChS	50	350	0.500088	0.252886	0.175561	10.991	0.847692	3.3173	2.76585	1.92304	1.81861	0.98909	0	0	0	0.495127	11.8863	0.751068	2.88769	1.71325	1.25657	1.18708	0	0	0	0	1.96456
88335034	50	1	450	ChS	50	450	0.346523	0.252886	0.175561	10.991	0.847692	3.3173	2.76585	1.92304	1.81861	0.98909	0	0	0	0.372086	12.1982	0.473608	1.96984	1.48522	0.824941	0.720007	0	0	0	0	0.712066
88335034	50	1	550	ChS	50	550	0.232913	0.252886	0.175561	10.991	0.847692	3.3173	2.76585	1.92304	1.81861	0.98909	0	0	0	0.340414	13.7428	0.152006	1.45515	1.48	0.690131	0.731957	0	0	0	0	0.292833
88335034	50	1	650	ChS	50	650	0.172767	0.252886	0.175561	10.991	0.847692	3.3173	2.76585	1.92304	1.81861	0.98909	0	0	0	0.347069	13.8363	0.168888	1.17162	1.55561	0.620553	0.681425	0	0	0	0	0.444971
88335034	50	1	750	ChS	50	750	0.113003	0.252886	0.175561	10.991	0.847692	3.3173	2.76585	1.92304	1.81861	0.98909	0	0	0	0.268055	9.93242	0.0646936	0.981949	1.54019	0.373626	0.473151	0	0	0	0	0.365381
88335034	50	1	850	ChS	50	850	0.0950661	0.252886	0.175561	10.991	0.847692	3.3173	2.76585	1.92304	1.81861	0.98909	0	0	0	0.25853	12.4589	0.0764766	1.27938	1.30901	0.529173	0.473471	0	0	0	0	-0.0388505
88335034	50	1	950	ChS	50	950	0.0795603	0.252886	0.175561	10.991	0.847692	3.3173	2.76585	1.92304	1.81861	0.98909	0	0	0	0.238101	14.1597	0.318461	1.13409	1.3833	0.637928	0	0	0	0	0	0.387975
88335034	50	1	1050	ChS	50	1050	0.0590269	0.252886	0.175561	10.991	0.847692	3.3173	2.76585	1.92304	1.81861	0.98909	0	0	0	0.142673	12.1399	0.144493	1.17033	1.18457	0	0	0	0	0	0	0.507919
88335034	50	1	1150	ChS	50	1150	0.058603	0.252886	0.175561	10.991	0.847692	3.3173	2.76585	1.92304	1.81861	0.98909	0	0	0	0.133611	11.7341	0.0964208	1.20008	1.42204	0	0	0	0	0	0	0.308183
88335034	50	1	1250	ChS	50	1250	0.0498089	0.252886	0.175561	10.991	0.847692	3.3173	2.76585	1.92304	1.81861	0.98909	0	0	0	0.150638	14.1639	0.0472828	1.00564	1.42731	0	0	0	0	0	0	0.381781
88335034	70	1	50	ChS	70	50	1	0.132016	0.175561	12.3944	0.592102	2.63606	1.55925	0.919285	0.88497	0.741193	0	0	0	0.116853	12.7844	0.55429	1.95636	1.84972	0.493339	0	0.314637	0.29403	0.265789	0.252615	3.31359
88335034	70	1	150	ChS	70	150	0.89376	0.132016	0.175561	12.3944	0.592102	2.63606	1.55925	0.919285	0.88497	0.741193	0	0	0	0.132016	12.3944	0.592102	2.63606	1.55925	0.919285	0.88497	0.741193	0	0	0	2.34717
88335034	70	1	250	ChS	70	250	0.726667	0.132016	0.175561	12.3944	0.592102	2.63606	1.55925	0.919285	0.88497	0.741193	0	0	0	0.316706	13.1318	0.581932	1.98547	1.58993	0.583235	0.542318	0	0	0	0	1.61437
88335034	70	1	350	ChS	70	350	0.500088	0.132016	0.175561	12.3944	0.592102	2.63606	1.55925	0.919285	0.88497	0.741193	0	0	0	0.422993	14.0262	0.575314	2.59806	1.65311	0.968141	0.914568	0	0	0	0	2.00141
88335034	70	1	450	ChS	70	450	0.346523	0.132016	0.175561	12.3944	0.592102	2.63606	1.55925	0.919285	0.88497	0.741193	0	0	0	0.29157	11.9915	0.394629	1.67355	1.48929	0.528458	0	0	0	0	0	0.556151
88335034	70	1	550	ChS	70	550	0.232913	0.132016	0.175561	12.3944	0.592102	2.63606	1.55925	0.919285	0.88497	0.741193	0	0	0	0.302909	12.7558	0.390573	1.40989	1.46383	0	0.544322	0	0	0	0	0.446099
88335034	70	1	650	ChS	70	650	0.172767	0.132016	0.175561	12.3944	0.592102	2.63606	1.55925	0.919285	0.88497	0.741193	0	0	0	0.316764	11.8314	0.282055	1.30466	1.42475	0.55572	0.529336	0	0	0	0	0.280047
88335034	70	1	750	ChS	70	750	0.113003	0.132016	0.175561	12.3944	0.592102	2.63606	1.55925	0.919285	0.88497	0.741193	0	0	0	0.254313	13.0205	0.421419	1.37908	1.52714	0.564518	0.360574	0	0	0	0	0.559576
88335034	70	1	850	ChS	70	850	0.0950661	0.132016	0.175561	12.3944	0.592102	2.63606	1.55925	0.919285	0.88497	0.741193	0	0	0	0.254286	10.3157	0.259127	1.07398	1.28119	0.467851	0	0	0	0	0	0.492896
88335034	70	1	950	ChS	70	950	0.0795603	0.132016	0.175561	12.3944	0.592102	2.63606	1.55925	0.919285	0.88497	0.741193	0	0	0	0.202772	12.9067	-0.037282	1.08061	1.22493	0	0	0	0	0	0	0.225374
88335034	70	1	1050	ChS	70	1050	0.0590269	0.132016	0.175561	12.3944	0.592102	2.63606	1.55925	0.919285	0.88497	0.741193	0	0	0	0.155328	11.0945	-0.0324688	1.06716	1.56339	0	0	0	0	0	0	0.335607
88335034	70	1	1150	ChS	70	1150	0.058603	0.132016	0.175561	12.3944	0.592102	2.63606	1.55925	0.919285	0.88497	0.741193	0	0	0	0.190612	11.3255	0.00994998	1.22945	1.14247	0	0	0	0	0	0	0.548751
88335034	70	1	1250	ChS	70	1250	0.0498089	0.132016	0.175561	12.3944	0.592102	2.63606	1.55925	0.919285	0.88497	0.741193	0	0	0	0.123308	11.302	-0.11514	0.954637	1.32962	0	0	0	0	0	0	0.580192
88335034	30	1	50	ChS	30	50	1	0.911164	0.175561	11.429	0.902341	2.3002	6.04152	6.09365	5.7062	0	0	0	0	0.639249	10.0152	0.868215	1.7325	4.21052	2.98396	0	1.64845	1.1436	0.612491	0.446832	7.04182
88335034	30	1	50	ChS	30	50	1	0.911164	0.175561	11.429	0.902341	2.3002	6.04152	6.09365	5.7062	0	0	0	0	0.698755	10.4296	0.919207	1.79898	5.28368	4.205	3.55665	1.63654	1.33089	0	0	7.64209
88335034	30	1	50	ChS	30	50	1	0.911164	0.175561	11.429	0.902341	2.3002	6.04152	6.09365	5.7062	0	0	0	0	0.541227	8.85246	0.75273	2.10815	3.5659	4.10493	3.60404	1.19084	1.0225	0	0	6.61587
88335034	30	1	150	ChS	30	150	0.89376	0.911164	0.175561	11.429	0.902341	2.3002	6.04152	6.09365	5.7062	0	0	0	0	0.749092	7.61874	0.899004	1.89788	4.85223	5.32735	4.50179	0.535767	0.387505	0	0	7.43421
88335034	30	1	150	ChS	30	150	0.89376	0.911164	0.175561	11.429	0.902341	2.3002	6.04152	6.09365	5.7062	0	0	0	0	0.911164	11.429	0.902341	2.3002	6.04152	6.09365	5.7062	0	0	0	0	7.16443
88335034	30	1	150	ChS	30	150	0.89376	0.911164	0.175561	11.429	0.902341	2.3002	6.04152	6.09365	5.7062	0	0	0	0	0.884982	10.187	0.930508	2.60328	4.89186	4.84055	4.73222	0	0	0	0	6.08581
88335034	30	1	150	ChS	30	150	0.89376	0.911164	0.175561	11.429	0.902341	2.3002	6.04152	6.09365	5.7062	0	0	0	0	0.879203	16.4831	0.940946	2.8716	4.42348	4.69241	4.23646	0	0	0	0	6.42642
88335034	30	1	250	ChS	30	250	0.726667	0.911164	0.175561	11.429	0.902341	2.3002	6.04152	6.09365	5.7062	0	0	0	0	0.830154	14.2841	0.839063	3.07691	3.78009	3.75467	3.60486	0	0	0	0	6.45316
88335034	30	1	250	ChS	30	250	0.726667	0.911164	0.175561	11.429	0.902341	2.3002	6.04152	6.09365	5.7062	0	0	0	0	0.736493	9.48891	0.785818	2.70631	3.25396	2.9967	2.72276	0	0	0	0	3.88772
88335034	30	1	250	ChS	30	250	0.726667	0.911164	0.175561	11.429	0.902341	2.3002	6.04152	6.09365	5.7062	0	0	0	0	0.648339	9.76974	0.74538	2.4019	2.40101	2.22565	2.17507	0	0	0	0	3.04223
88335034	30	1	250	ChS	30	250	0.726667	0.911164	0.175561	11.429	0.902341	2.3002	6.04152	6.09365	5.7062	0	0	0	0	0.621011	10.9002	0.708259	2.30815	1.92747	1.98598	1.84831	0	0	0	0	2.09264
88335034	30	1	350	ChS	30	350	0.500088	0.911164	0.175561	11.429	0.902341	2.3002	6.04152	6.09365	5.7062	0	0	0	0	0.595535	9.80941	0.699848	2.17315	2.11076	1.90555	1.99716	0	0	0	0	2.06879
88335034	30	1	350	ChS	30	350	0.500088	0.911164	0.175561	11.429	0.902341	2.3002	6.04152	6.09365	5.7062	0	0	0	0	0.571529	8.92849	0.574901	2.00314	2.35628	1.82841	1.67923	0	0	0	0	1.46349
88335034	30	1	350	ChS	30	350	0.500088	0.911164	0.175561	11.429	0.902341	2.3002	6.04152	6.09365	5.7062	0	0	0	0	0.612342	10.8276	0.61365	2.15015	2.34074	2.01481	0	0	0	0	0	1.75512
88335034	30	1	350	ChS	30	350	0.500088	0.911164	0.175561	11.429	0.902341	2.3002	6.04152	6.09365	5.7062	0	0	0	0	0.600659	10.2375	0.553578	2.05714	2.08402	2.01014	1.90905	0	0	0	0	1.61447
88335034	30	1	450	ChS	30	450	0.346523	0.911164	0.175561	11.429	0.902341	2.3002	6.04152	6.09365	5.7062	0	0	0	0	0.518736	9.86785	0.402711	1.79553	2.42038	1.54554	1.29403	0	0	0	0	1.21064
88335034	30	1	450	ChS	30	450	0.346523	0.911164	0.175561	11.429	0.902341	2.3002	6.04152	6.09365	5.7062	0	0	0	0	0.496643	11.5196	0.265494	1.58964	1.87682	1.23455	1.1884	0	0	0	0	0.901611
88335034	30	1	450	ChS	30	450	0.346523	0.911164	0.175561	11.429	0.902341	2.3002	6.04152	6.09365	5.7062	0	0	0	0	0.49829	8.20207	0.477502	1.57059	1.9651	1.2697	1.35273	0	0	0	0	1.13615
88335034	30	1	450	ChS	30	450	0.346523	0.911164	0.175561	11.429	0.902341	2.3002	6.04152	6.09365	5.7062	0	0	0	0	0.423335	9.94208	0.253388	1.25825	2.00411	1.05363	1.11626	0	0	0	0	0.565381
88335034	30	1	550	ChS	30	550	0.232913	0.911164	0.175561	11.429	0.902341	2.3002	6.04152	6.09365	5.7062	0	0	0	0	0.396414	9.66935	0.273624	1.23231	1.87471	1.02257	0.880548	0	0	0	0	0.577594
88335034	30	1	550	ChS	30	550	0.232913	0.911164	0.175561	11.429	0.902341	2.3002	6.04152	6.09365	5.7062	0	0	0	0	0.396409	10.139	0.219174	1.23625	2.25821	1.099	0.816719	0	0	0	0	0.765453
88335034	30	1	550	ChS	30	550	0.232913	0.911164	0.175561	11.429	0.902341	2.3002	6.04152	6.09365	5.7062	0	0	0	0	0.370436	10.0306	0.306223	1.16461	1.88206	1.01714	0.761129	0	0	0	0	0.847625
88335034	30	1	550	ChS	30	550	0.232913	0.911164	0.175561	11.429	0.902341	2.3002	6.04152	6.09365	5.7062	0	0	0	0	0.336015	9.23738	0.0750674	0.948775	1.26962	0.519391	0	0.645631	0	0	0	0.0784604
88335034	30	1	650	ChS	30	650	0.172767	0.911164	0.175561	11.429	0.902341	2.3002	6.04152	6.09365	5.7062	0	0	0	0	0.350977	9.08386	0.295219	1.09457	1.52932	0.674486	0.67088	0	0	0	0	0.389223
88335034	30	1	650	ChS	30	650	0.172767	0.911164	0.175561	11.429	0.902341	2.3002	6.04152	6.09365	5.7062	0	0	0	0	0.316122	9.74102	0.0281491	0.848627	1.37058	0.451998	0.648836	0	0	0	0	0.234957
88335034	30	1	650	ChS	30	650	0.172767	0.911164	0.175561	11.429	0.902341	2.3002	6.04152	6.09365	5.7062	0	0	0	0	0.317409	10.6606	0.204363	0.959053	1.76332	0.746318	0.684447	0	0	0	0	0.85228
88335034	30	1	650	ChS	30	650	0.172767	0.911164	0.175561	11.429	0.902341	2.3002	6.04152	6.09365	5.7062	0	0	0	0	0.327302	9.9748	0.138726	1.0174	1.45038	0.300953	0.467746	0	0	0	0	0.142312
88335034	30	1	750	ChS	30	750	0.113003	0.911164	0.175561	11.429	0.902341	2.3002	6.04152	6.09365	5.7062	0	0	0	0	0.305775	6.55319	0.081774	0.900253	1.42972	0.448865	0.660829	0	0	0	0	0.205079
88335034	30	1	750	ChS	30	750	0.113003	0.911164	0.175561	11.429	0.902341	2.3002	6.04152	6.09365	5.7062	0	0	0	0	0.265129	7.17524	0.195721	0.96698	1.27502	0.523085	0.416833	0	0	0	0	0.356758
88335034	30	1	750	ChS	30	750	0.113003	0.911164	0.175561	11.429	0.902341	2.3002	6.04152	6.09365	5.7062	0	0	0	0	0.316419	9.68556	0.122622	0.856934	1.40579	0	0.510825	0	0	0	0	0.177639
88335034	30	1	750	ChS	30	750	0.113003	0.911164	0.175561	11.429	0.902341	2.3002	6.04152	6.09365	5.7062	0	0	0	0	0.302595	8.28646	0.157078	1.02002	1.25134	0	0	0	0	0	0	0.408269
88335034	30	1	850	ChS	30	850	0.0950661	0.911164	0.175561	11.429	0.902341	2.3002	6.04152	6.09365	5.7062	0	0	0	0	0.289559	10.9934	0.128838	0.991199	2.11263	1.3556	0	0	0	0	0	0.475362
88335034	30	1	850	ChS	30	850	0.0950661	0.911164	0.175561	11.429	0.902341	2.3002	6.04152	6.09365	5.7062	0	0	0	0	0.20941	8.53956	-0.132499	0.756554	1.47172	0	0	0	0	0	0	0.37717
88335034	30	1	850	ChS	30	850	0.0950661	0.911164	0.175561	11.429	0.902341	2.3002	6.04152	6.09365	5.7062	0	0	0	0	0.202941	8.12789	-0.00808666	0.833248	1.3527	0.263026	0.394539	0.469689	0.413326	0	0	0.431342
88335034	30	1	850	ChS	30	850	0.0950661	0.911164	0.175561	11.429	0.902341	2.3002	6.04152	6.09365	5.7062	0	0	0	0	0.255958	8.57017	-0.0427264	0.767868	1.15096	0	0	0	0	0	0	0.256563
88335034	30	1	950	ChS	30	950	0.0795603	0.911164	0.175561	11.429	0.902341	2.3002	6.04152	6.09365	5.7062	0	0	0	0	0.255806	7.41984	0.143762	0.912301	1.97759	1.02683	0.456367	0.494397	0.456367	0	0	0.137408
88335034	30	1	950	ChS	30	950	0.0795603	0.911164	0.175561	11.429	0.902341	2.3002	6.04152	6.09365	5.7062	0	0	0	0	0.226543	8.22385	0.201845	0.88679	1.38921	0.773986	0.416762	0.456454	0	0	0	0.455254
88335034	30	1	950	ChS	30	950	0.0795603	0.911164	0.175561	11.429	0.902341	2.3002	6.04152	6.09365	5.7062	0	0	0	0	0.167421	6.39585	-0.0412118	0.798226	1.06486	0	0	0	0	0	0	0.268451
88335034	30	1	950	ChS	30	950	0.0795603	0.911164	0.175561	11.429	0.902341	2.3002	6.04152	6.09365	5.7062	0	0	0	0	0.230897	8.16774	-0.0660457	0.794312	1.19813	0	0	0	0	0	0	0.332807
88335034	50	1	50	ChS	50	50	1	0.230721	0.175561	11.6444	0.868058	3.54967	2.58887	2.23948	2.05269	1.40587	0	0	0	0.267157	12.2951	0.710404	2.10107	2.0895	1.07821	0	0.651762	0.372062	0.301257	0.231986	7.24753
88335034	50	1	50	ChS	50	50	1	0.230721	0.175561	11.6444	0.868058	3.54967	2.58887	2.23948	2.05269	1.40587	0	0	0	0.266429	11.6559	0.749144	2.30975	2.19626	1.13907	0.728073	0.534817	0.445714	0.259682	0	5.67607
88335034	50	1	50	ChS	50	50	1	0.230721	0.175561	11.6444	0.868058	3.54967	2.58887	2.23948	2.05269	1.40587	0	0	0	0.259745	14.1857	0.777434	2.78543	2.48359	1.70022	1.32088	0.570533	0.42013	0.115439	0	5.70562
88335034	50	1	150	ChS	50	150	0.89376	0.230721	0.175561	11.6444	0.868058	3.54967	2.58887	2.23948	2.05269	1.40587	0	0	0	0.383112	13.9166	0.821249	2.95899	2.24784	2.08919	1.92481	0.932776	0.719174	0	0	7.65137
88335034	50	1	150	ChS	50	150	0.89376	0.230721	0.175561	11.6444	0.868058	3.54967	2.58887	2.23948	2.05269	1.40587	0	0	0	0.230721	11.6444	0.868058	3.54967	2.58887	2.23948	2.05269	1.40587	0	0	0	4.75097
88335034	50	1	150	ChS	50	150	0.89376	0.230721	0.175561	11.6444	0.868058	3.54967	2.58887	2.23948	2.05269	1.40587	0	0	0	0.254506	11.0179	0.668947	2.62146	1.95592	1.38583	1.3667	0.99097	0	0	0	3.11185
88335034	50	1	150	ChS	50	150	0.89376	0.230721	0.175561	11.6444	0.868058	3.54967	2.58887	2.23948	2.05269	1.40587	0	0	0	0.382103	14.0053	0.755759	2.56778	1.91472	1.43049	1.38206	0.614426	0	0	0	3.73993
88335034	50	1	250	ChS	50	250	0.726667	0.230721	0.175561	11.6444	0.868058	3.54967	2.58887	2.23948	2.05269	1.40587	0	0	0	0.63244	12.6887	0.862643	2.93307	3.12067	2.66522	2.37096	0.288638	0	0	0	6.25743
88335034	50	1	250	ChS	50	250	0.726667	0.230721	0.175561	11.6444	0.868058	3.54967	2.58887	2.23948	2.05269	1.40587	0	0	0	0.74813	16.2273	0.883237	3.52113	3.45619	3.19173	2.9299	0	0	0	0	6.23109
88335034	50	1	250	ChS	50	250	0.726667	0.230721	0.175561	11.6444	0.868058	3.54967	2.58887	2.23948	2.05269	1.40587	0	0	0	0.788401	19.7818	0.902959	4.07491	3.54169	3.41349	3.17761	0	0	0	0	5.16388
88335034	50	1	250	ChS	50	250	0.726667	0.230721	0.175561	11.6444	0.868058	3.54967	2.58887	2.23948	2.05269	1.40587	0	0	0	0.724172	13.9615	0.853492	3.94699	2.85616	2.68895	2.60459	0	0	0	0	3.80318
88335034	50	1	350	ChS	50	350	0.500088	0.230721	0.175561	11.6444	0.868058	3.54967	2.58887	2.23948	2.05269	1.40587	0	0	0	0.670803	12.1981	0.804772	3.93347	2.54167	2.3182	2.158	0	0	0	0	4.57265
88335034	50	1	350	ChS	50	350	0.500088	0.230721	0.175561	11.6444	0.868058	3.54967	2.58887	2.23948	2.05269	1.40587	0	0	0	0.508794	13.0356	0.621229	3.03001	2.10341	1.38673	1.36128	0	0	0	0	2.42532
88335034	50	1	350	ChS	50	350	0.500088	0.230721	0.175561	11.6444	0.868058	3.54967	2.58887	2.23948	2.05269	1.40587	0	0	0	0.439257	13.2412	0.473675	2.48896	1.8318	1.04696	0.974649	0	0	0	0	1.43544
88335034	50	1	350	ChS	50	350	0.500088	0.230721	0.175561	11.6444	0.868058	3.54967	2.58887	2.23948	2.05269	1.40587	0	0	0	0.439984	11.2629	0.508601	2.5493	1.91841	1.21225	1.0872	0	0	0	0	1.40724
88335034	50	1	450	ChS	50	450	0.346523	0.230721	0.175561	11.6444	0.868058	3.54967	2.58887	2.23948	2.05269	1.40587	0	0	0	0.373418	11.5926	0.515769	2.06449	1.75247	0.815645	0.78768	0	0	0	0	0.887423
88335034	50	1	450	ChS	50	450	0.346523	0.230721	0.175561	11.6444	0.868058	3.54967	2.58887	2.23948	2.05269	1.40587	0	0	0	0.389753	13.318	0.456185	2.02834	1.63707	0.778831	0.807846	0	0	0	0	0.794562
88335034	50	1	450	ChS	50	450	0.346523	0.230721	0.175561	11.6444	0.868058	3.54967	2.58887	2.23948	2.05269	1.40587	0	0	0	0.374069	11.8846	0.38952	1.84457	1.63735	0.772827	0.799025	0	0	0	0	0.709962
88335034	50	1	450	ChS	50	450	0.346523	0.230721	0.175561	11.6444	0.868058	3.54967	2.58887	2.23948	2.05269	1.40587	0	0	0	0.349454	15.4549	0.324238	1.76585	1.60888	0.718694	0.735843	0	0	0	0	0.807959
88335034	50	1	550	ChS	50	550	0.232913	0.230721	0.175561	11.6444	0.868058	3.54967	2.58887	2.23948	2.05269	1.40587	0	0	0	0.371149	14.316	0.402835	1.67498	1.46698	0.826755	0.847305	0	0	0	0	0.365547
88335034	50	1	550	ChS	50	550	0.232913	0.230721	0.175561	11.6444	0.868058	3.54967	2.58887	2.23948	2.05269	1.40587	0	0	0	0.335901	11.31	0.475217	1.42426	1.53894	0.628398	0.694124	0	0	0	0	0.70564
88335034	50	1	550	ChS	50	550	0.232913	0.230721	0.175561	11.6444	0.868058	3.54967	2.58887	2.23948	2.05269	1.40587	0	0	0	0.403774	15.2269	0.424184	1.63648	1.43427	0.999312	0.952542	0	0	0	0	0.594985
88335034	50	1	550	ChS	50	550	0.232913	0.230721	0.175561	11.6444	0.868058	3.54967	2.58887	2.23948	2.05269	1.40587	0	0	0	0.391807	13.9751	0.2911	1.58789	1.53021	0.826755	0.77775	0	0	0	0	0.599334
88335034	50	1	650	ChS	50	650	0.172767	0.230721	0.175561	11.6444	0.868058	3.54967	2.58887	2.23948	2.05269	1.40587	0	0	0	0.409858	15.0241	0.303717	1.354	1.58296	0.881566	0.891218	0	0	0	0	0.304956
88335034	50	1	650	ChS	50	650	0.172767	0.230721	0.175561	11.6444	0.868058	3.54967	2.58887	2.23948	2.05269	1.40587	0	0	0	0.400358	12.6098	0.209639	1.29338	1.54824	0.726532	0.88675	0	0	0	0	0.496227
88335034	50	1	650	ChS	50	650	0.172767	0.230721	0.175561	11.6444	0.868058	3.54967	2.58887	2.23948	2.05269	1.40587	0	0	0	0.347215	16.1459	0.421255	1.26344	1.6402	0.708707	0.550499	0	0	0	0	0.44934
88335034	50	1	650	ChS	50	650	0.172767	0.230721	0.175561	11.6444	0.868058	3.54967	2.58887	2.23948	2.05269	1.40587	0	0	0	0.366841	12.6326	0.297255	1.23161	1.54435	0.751261	0.664392	0	0	0	0	0.554113
88335034	50	1	750	ChS	50	750	0.113003	0.230721	0.175561	11.6444	0.868058	3.54967	2.58887	2.23948	2.05269	1.40587	0	0	0	0.347333	11.8021	0.364287	1.2744	1.73519	0.672056	0.558677	0	0	0	0	0.585605
88335034	50	1	750	ChS	50	750	0.113003	0.230721	0.175561	11.6444	0.868058	3.54967	2.58887	2.23948	2.05269	1.40587	0	0	0	0.344084	13.3116	0.235727	1.05135	1.50397	0.623171	0.736316	0	0	0	0	0.239893
88335034	50	1	750	ChS	50	750	0.113003	0.230721	0.175561	11.6444	0.868058	3.54967	2.58887	2.23948	2.05269	1.40587	0	0	0	0.372016	12.4685	0.236368	1.14668	1.64857	0.59425	0.626199	0	0	0	0	-0.0939977
88335034	50	1	750	ChS	50	750	0.113003	0.230721	0.175561	11.6444	0.868058	3.54967	2.58887	2.23948	2.05269	1.40587	0	0	0	0.348471	12.6624	0.197944	1.07586	1.45788	0.769816	0.730644	0	0	0	0	0.121697
88335034	50	1	850	ChS	50	850	0.0950661	0.230721	0.175561	11.6444	0.868058	3.54967	2.58887	2.23948	2.05269	1.40587	0	0	0	0.345622	13.7261	0.0649374	1.03204	1.46092	0.794288	0.872299	0	0	0	0	0.613781
88335034	50	1	850	ChS	50	850	0.0950661	0.230721	0.175561	11.6444	0.868058	3.54967	2.58887	2.23948	2.05269	1.40587	0	0	0	0.299172	13.6826	0.107559	1.12274	1.72897	0.800183	0.814472	0	0	0	0	0.373129
88335034	50	1	850	ChS	50	850	0.0950661	0.230721	0.175561	11.6444	0.868058	3.54967	2.58887	2.23948	2.05269	1.40587	0	0	0	0.32235	12.0215	0.14545	1.01561	1.60584	0.682481	0.669099	0	0	0	0	0.710675
88335034	50	1	850	ChS	50	850	0.0950661	0.230721	0.175561	11.6444	0.868058	3.54967	2.58887	2.23948	2.05269	1.40587	0	0	0	0.271025	13.2834	0.0791841	1.12268	1.29477	0.358127	0.640496	0	0	0	0	0.745546
88335034	50	1	950	ChS	50	950	0.0795603	0.230721	0.175561	11.6444	0.868058	3.54967	2.58887	2.23948	2.05269	1.40587	0	0	0	0.310673	12.8961	0.0889646	1.33617	1.40176	0.76827	0.673921	0	0	0	0	0.574773
88335034	50	1	950	ChS	50	950	0.0795603	0.230721	0.175561	11.6444	0.868058	3.54967	2.58887	2.23948	2.05269	1.40587	0	0	0	0.240565	12.9336	-0.0776053	0.967957	1.48221	0.555828	0	0.500932	0	0	0	-0.546184
88335034	50	1	950	ChS	50	950	0.0795603	0.230721	0.175561	11.6444	0.868058	3.54967	2.58887	2.23948	2.05269	1.40587	0	0	0	0.236336	12.979	0.219747	1.09429	1.29077	0	0	0	0	0	0	0.651709
88335034	50	1	950	ChS	50	950	0.0795603	0.230721	0.175561	11.6444	0.868058	3.54967	2.58887	2.23948	2.05269	1.40587	0	0	0	0.236527	13.5123	-0.16335	0.948204	1.31947	0	0	0	0	0	0	0.301625
88335034	70	1	50	ChS	70	50	1	0.120991	0.175561	11.0922	0.690571	2.4552	1.8639	0.939624	0.798017	0.644553	0	0	0	0.107648	13.664	0.392211	1.72772	1.46469	0.627242	0	0	0	0	0	3.63297
88335034	70	1	50	ChS	70	50	1	0.120991	0.175561	11.0922	0.690571	2.4552	1.8639	0.939624	0.798017	0.644553	0	0	0	0.124124	17.3897	0.515335	1.82217	1.35501	0.394141	0.383278	0.215278	0.186972	0.163256	0	3.00332
88335034	70	1	50	ChS	70	50	1	0.120991	0.175561	11.0922	0.690571	2.4552	1.8639	0.939624	0.798017	0.644553	0	0	0	0.106869	11.9237	0.57067	2.18749	1.88502	0.726954	0.578148	0.479239	0.387428	0	0	2.58973
88335034	70	1	150	ChS	70	150	0.89376	0.120991	0.175561	11.0922	0.690571	2.4552	1.8639	0.939624	0.798017	0.644553	0	0	0	0.123888	14.7725	0.450139	2.27198	1.59854	0.671498	0.616106	0.500225	0.478816	0	0	2.43619
88335034	70	1	150	ChS	70	150	0.89376	0.120991	0.175561	11.0922	0.690571	2.4552	1.8639	0.939624	0.798017	0.644553	0	0	0	0.120991	11.0922	0.690571	2.4552	1.8639	0.939624	0.798017	0.644553	0	0	0	2.38876
88335034	70	1	150	ChS	70	150	0.89376	0.120991	0.175561	11.0922	0.690571	2.4552	1.8639	0.939624	0.798017	0.644553	0	0	0	0.0973068		0.37918	1.96313	1.57808	0.542727	0.502172	0.471159	0	0	0	1.47548
88335034	70	1	150	ChS	70	150	0.89376	0.120991	0.175561	11.0922	0.690571	2.4552	1.8639	0.939624	0.798017	0.644553	0	0	0	0.132262	12.8332	0.348929	1.6831	1.25587	0.361704	0.404546	0.214207	0	0	0	0.958698
88335034	70	1	250	ChS	70	250	0.726667	0.120991	0.175561	11.0922	0.690571	2.4552	1.8639	0.939624	0.798017	0.644553	0	0	0	0.186164	14.4655	0.410739	1.50254	1.2762	0.406238	0.473305	0	0	0	0	1.0341
88335034	70	1	250	ChS	70	250	0.726667	0.120991	0.175561	11.0922	0.690571	2.4552	1.8639	0.939624	0.798017	0.644553	0	0	0	0.316895	13.2658	0.572225	2.06192	1.81386	0.704718	0.667097	0	0	0	0	1.65311
88335034	70	1	250	ChS	70	250	0.726667	0.120991	0.175561	11.0922	0.690571	2.4552	1.8639	0.939624	0.798017	0.644553	0	0	0	0.523841	14.0909	0.688633	2.93615	2.34034	1.55345	1.41109	0	0	0	0	2.73013
88335034	70	1	250	ChS	70	250	0.726667	0.120991	0.175561	11.0922	0.690571	2.4552	1.8639	0.939624	0.798017	0.644553	0	0	0	0.539937	12.7851	0.690645	3.1642	2.02627	1.52397	1.5069	0	0	0	0	2.52083
88335034	70	1	350	ChS	70	350	0.500088	0.120991	0.175561	11.0922	0.690571	2.4552	1.8639	0.939624	0.798017	0.644553	0	0	0	0.516217	13.215	0.675078	3.09328	1.74424	1.38175	1.31487	0	0	0	0	2.31009
88335034	70	1	350	ChS	70	350	0.500088	0.120991	0.175561	11.0922	0.690571	2.4552	1.8639	0.939624	0.798017	0.644553	0	0	0	0.429656	13.7982	0.572507	2.64695	1.79994	1.0661	0.916976	0	0	0	0	1.95541
88335034	70	1	350	ChS	70	350	0.500088	0.120991	0.175561	11.0922	0.690571	2.4552	1.8639	0.939624	0.798017	0.644553	0	0	0	0.326779	13.0798	0.342141	1.99627	1.54827	0.566875	0.533933	0	0	0	0	0.946467
88335034	70	1	350	ChS	70	350	0.500088	0.120991	0.175561	11.0922	0.690571	2.4552	1.8639	0.939624	0.798017	0.644553	0	0	0	0.340692	14.809	0.417855	2.08345	1.5542	0.68133	0.626605	0	0	0	0	1.09243
88335034	70	1	450	ChS	70	450	0.346523	0.120991	0.175561	11.0922	0.690571	2.4552	1.8639	0.939624	0.798017	0.644553	0	0	0	0.265949	12.1411	0.254606	1.73655	1.38639	0.514262	0.395911	0	0	0	0	0.579402
88335034	70	1	450	ChS	70	450	0.346523	0.120991	0.175561	11.0922	0.690571	2.4552	1.8639	0.939624	0.798017	0.644553	0	0	0	0.305093	12.8615	0.385046	1.75382	1.69615	0.563486	0.562063	0	0	0	0	0.200586
88335034	70	1	450	ChS	70	450	0.346523	0.120991	0.175561	11.0922	0.690571	2.4552	1.8639	0.939624	0.798017	0.644553	0	0	0	0.277106	13.3626	0.341465	1.62949	1.44278	0.467732	0.416413	0	0	0	0	0.634888
88335034	70	1	450	ChS	70	450	0.346523	0.120991	0.175561	11.0922	0.690571	2.4552	1.8639	0.939624	0.798017	0.644553	0	0	0	0.26167	15.0257	0.178333	1.54073	1.3271	0.424611	0.380476	0	0	0	0	0.571483
88335034	70	1	550	ChS	70	550	0.232913	0.120991	0.175561	11.0922	0.690571	2.4552	1.8639	0.939624	0.798017	0.644553	0	0	0	0.319741	16.1336	0.258879	1.50241	1.44071	0.674593	0.661308	0	0	0	0	0.249315
88335034	70	1	550	ChS	70	550	0.232913	0.120991	0.175561	11.0922	0.690571	2.4552	1.8639	0.939624	0.798017	0.644553	0	0	0	0.319281	13.0631	0.247035	1.56199	1.63431	0.724703	0.678477	0	0	0	0	0.535559
88335034	70	1	550	ChS	70	550	0.232913	0.120991	0.175561	11.0922	0.690571	2.4552	1.8639	0.939624	0.798017	0.644553	0	0	0	0.344692	14.0683	0.321324	1.60654	1.4218	0.643863	0.575267	0	0	0	0	0.800421
88335034	70	1	550	ChS	70	550	0.232913	0.120991	0.175561	11.0922	0.690571	2.4552	1.8639	0.939624	0.798017	0.644553	0	0	0	0.330107	12.6901	0.286628	1.39872	1.38526	0.703355	0.67424	0	0	0	0	0.471943
88335034	70	1	650	ChS	70	650	0.172767	0.120991	0.175561	11.0922	0.690571	2.4552	1.8639	0.939624	0.798017	0.644553	0	0	0	0.350289	12.5751	0.25928	1.39451	1.83947	0.78768	0.672713	0	0	0	0	0.810539
88335034	70	1	650	ChS	70	650	0.172767	0.120991	0.175561	11.0922	0.690571	2.4552	1.8639	0.939624	0.798017	0.644553	0	0	0	0.306977	14.6244	0.191444	1.36332	1.70589	0.788823	0	0	0	0	0	0.310551
88335034	70	1	650	ChS	70	650	0.172767	0.120991	0.175561	11.0922	0.690571	2.4552	1.8639	0.939624	0.798017	0.644553	0	0	0	0.353318	13.0613	0.261308	1.21121	1.56224	0.675021	0.670408	0	0	0	0	0.329191
88335034	70	1	650	ChS	70	650	0.172767	0.120991	0.175561	11.0922	0.690571	2.4552	1.8639	0.939624	0.798017	0.644553	0	0	0	0.312612	13.3534	0.233549	1.16409	1.48192	0.594967	0	0.519615	0	0	0	0.16229
88335034	70	1	750	ChS	70	750	0.113003	0.120991	0.175561	11.0922	0.690571	2.4552	1.8639	0.939624	0.798017	0.644553	0	0	0	0.304084	12.2281	0.326522	1.2029	1.24438	0.592719	0.476468	0	0	0	0	0.100229
88335034	70	1	750	ChS	70	750	0.113003	0.120991	0.175561	11.0922	0.690571	2.4552	1.8639	0.939624	0.798017	0.644553	0	0	0	0.292317	12.5112	0.111138	1.074	1.46755	0.576537	0.583526	0	0	0	0	0.635701
88335034	70	1	750	ChS	70	750	0.113003	0.120991	0.175561	11.0922	0.690571	2.4552	1.8639	0.939624	0.798017	0.644553	0	0	0	0.292704	13.7145	0.178449	1.07677	1.43187	0.433242	0.429896	0	0	0	0	0.391929
88335034	70	1	750	ChS	70	750	0.113003	0.120991	0.175561	11.0922	0.690571	2.4552	1.8639	0.939624	0.798017	0.644553	0	0	0	0.290263	10.9523	0.110965	1.03932	1.2854	0	0	0	0	0	0	-0.308131
88335034	70	1	850	ChS	70	850	0.0950661	0.120991	0.175561	11.0922	0.690571	2.4552	1.8639	0.939624	0.798017	0.644553	0	0	0	0.223651	10.3231	0.00693685	1.07956	1.38518	0	0	0	0	0	0	0.201833
88335034	70	1	850	ChS	70	850	0.0950661	0.120991	0.175561	11.0922	0.690571	2.4552	1.8639	0.939624	0.798017	0.644553	0	0	0	0.271518	12.7623	-0.0298714	1.00442	1.38748	0.437057	0.457869	0	0	0	0	0.446743
88335034	70	1	850	ChS	70	850	0.0950661	0.120991	0.175561	11.0922	0.690571	2.4552	1.8639	0.939624	0.798017	0.644553	0	0	0	0.321211	11.068	0.189891	1.12025	1.54308	0.589176	0	0.59619	0	0	0	0.247091
88335034	70	1	850	ChS	70	850	0.0950661	0.120991	0.175561	11.0922	0.690571	2.4552	1.8639	0.939624	0.798017	0.644553	0	0	0	0.232125	11.9909	0.127437	1.21192	1.40009	0.360022	0.300018	0.340021	0.306685	0	0	0.310918
88335034	70	1	950	ChS	70	950	0.0795603	0.120991	0.175561	11.0922	0.690571	2.4552	1.8639	0.939624	0.798017	0.644553	0	0	0	0.253871	11.9007	0.0444921	1.20123	1.44142	0.445143	0.515801	0	0	0	0	0.772979
88335034	70	1	950	ChS	70	950	0.0795603	0.120991	0.175561	11.0922	0.690571	2.4552	1.8639	0.939624	0.798017	0.644553	0	0	0	0.257806	13.8789	0.105688	1.13439	1.46968	0	0.431012	0.423946	0	0	0	0.328628
88335034	70	1	950	ChS	70	950	0.0795603	0.120991	0.175561	11.0922	0.690571	2.4552	1.8639	0.939624	0.798017	0.644553	0	0	0	0.223065	9.40405	-0.0640479	0.875191	1.2072	0	0	0.552073	0	0	0	0.519168
88335034	70	1	950	ChS	70	950	0.0795603	0.120991	0.175561	11.0922	0.690571	2.4552	1.8639	0.939624	0.798017	0.644553	0	0	0	0.264511	10.7829	0.0930193	1.116	1.39388	0	0	0	0	0	0	0.34723
88335041	30	1	50	PBU	30	50	1	0.715774	0.147078	1.85031	0.512063	0.478945	6.12616	0	0	0	0	0	0	0.410827	2.14031	0.597878	0.46013	6.31233	0	0	0	0	0	0	1.0809
88335041	30	1	150	PBU	30	150	0.89376	0.715774	0.147078	1.85031	0.512063	0.478945	6.12616	0	0	0	0	0	0	0.715774	1.85031	0.512063	0.478945	6.12616	0	0	0	0	0	0	1.6948
88335041	30	1	250	PBU	30	250	0.726667	0.715774	0.147078	1.85031	0.512063	0.478945	6.12616	0	0	0	0	0	0	0.667183	2.20123	0.573321	0.55349	6.34371	0	0	0	0	0	0	0.362333
88335041	30	1	350	PBU	30	350	0.500088	0.715774	0.147078	1.85031	0.512063	0.478945	6.12616	0	0	0	0	0	0	0.54069	2.70598	0.332207	0.53322	3.69344	0	0	0	0	0	0	0.503394
88335041	30	1	450	PBU	30	450	0.346523	0.715774	0.147078	1.85031	0.512063	0.478945	6.12616	0	0	0	0	0	0	0.485207	2.40695	0.171894	0.509246	2.71267	0	0	0	0	0	0	0.204116
88335041	30	1	550	PBU	30	550	0.232913	0.715774	0.147078	1.85031	0.512063	0.478945	6.12616	0	0	0	0	0	0	0.343998	2.89977	0.0516205	0.36894	1.63383	0	0	0	0	0	0	-0.0433377
88335041	30	1	650	PBU	30	650	0.172767	0.715774	0.147078	1.85031	0.512063	0.478945	6.12616	0	0	0	0	0	0	0.118716		0.0770869	0.389192	1.79546	0	0	1.45881	0	0	0	0.620857
88335041	30	1	750	PBU	30	750	0.113003	0.715774	0.147078	1.85031	0.512063	0.478945	6.12616	0	0	0	0	0	0	0.065846		0.113871	0.47313	1.9596	1.04979	0.769842	0.769842	0	0	0	0.126304
88335041	30	1	850	PBU	30	850	0.0950661	0.715774	0.147078	1.85031	0.512063	0.478945	6.12616	0	0	0	0	0	0	0.135276		0.0891287	0.554107	2.50386	0	0	0	0	0	0	0.735937
88335041	30	1	950	PBU	30	950	0.0795603	0.715774	0.147078	1.85031	0.512063	0.478945	6.12616	0	0	0	0	0	0	0.117478		0.207434	0.538526	1.62434	2.08844	1.50832	0	0	0	0	1.00777
88335041	50	1	50	PBU	50	50	1		0.147078		0.350271	0.618197		1.49337	1.49337	1.28411	0	0	0	0.0761951		0.29217	0.472302	2.1042	1.49156	0.917881	1.01963	0	0	0	2.01648
88335041	50	1	150	PBU	50	150	0.89376		0.147078		0.350271	0.618197		1.49337	1.49337	1.28411	0	0	0	0.217313		0.350271	0.618197	1.82628	1.49337	1.49337	1.28411	0	0	0	1.39875
88335041	50	1	250	PBU	50	250	0.726667		0.147078		0.350271	0.618197		1.49337	1.49337	1.28411	0	0	0	0.487009	3.78766	0.491978	0.893106	3.17123	2.10488	1.91943	0	0	0	0	0.307236
88335041	50	1	350	PBU	50	350	0.500088		0.147078		0.350271	0.618197		1.49337	1.49337	1.28411	0	0	0	0.313321	4.33909	0.133345	0.661583	1.68911	0	0	0	0	0	0	0.0244751
88335041	50	1	450	PBU	50	450	0.346523		0.147078		0.350271	0.618197		1.49337	1.49337	1.28411	0	0	0	0.403627	4.12776	0.18633	0.725185	2.06396	1.15106	1.34951	0	0	0	0	0.0912197
88335041	50	1	550	PBU	50	550	0.232913		0.147078		0.350271	0.618197		1.49337	1.49337	1.28411	0	0	0	0.170136		0.0457801	0.614448	0.941589	0.386724	0.353096	0.420352	0.353096	0.269025	0	0.332344
88335041	50	1	650	PBU	50	650	0.172767		0.147078		0.350271	0.618197		1.49337	1.49337	1.28411	0	0	0	0.0671649		0.00249249	0.563125	1.47964	0.453981	0.386724	0.571679	0.453981	0	0	0.146943
88335041	50	1	750	PBU	50	750	0.113003		0.147078		0.350271	0.618197		1.49337	1.49337	1.28411	0	0	0	0.00526792		0.115131	0.595067	1.5314	0	0	0	0	0	0	0.166025
88335041	50	1	850	PBU	50	850	0.0950661		0.147078		0.350271	0.618197		1.49337	1.49337	1.28411	0	0	0	0.162569		0.137187	0.587149	1.70993	0	0	1.28245	0	0	0	0.204882
88335041	50	1	950	PBU	50	950	0.0795603		0.147078		0.350271	0.618197		1.49337	1.49337	1.28411	0	0	0	0.0778648		0.000624695	0.611832	1.19153	0.536189	0.655342	1.0128	0.834072	0.714919	0	0.660621
88335041	70	1	50	PBU	70	50	1	0.386139	0.147078	4.05904	0.374962	0.621904		1.28726	1.43797	0	0	0	0	0.151981		0.371955	0.540868	1.82899	0.956832	0	0.530633	0.526399	0.436079	0	1.76943
88335041	70	1	150	PBU	70	150	0.89376	0.386139	0.147078	4.05904	0.374962	0.621904		1.28726	1.43797	0	0	0	0	0.386139	4.05904	0.374962	0.621904	1.80845	1.28726	1.43797	0	0	0	0	0.673129
88335041	70	1	250	PBU	70	250	0.726667	0.386139	0.147078	4.05904	0.374962	0.621904		1.28726	1.43797	0	0	0	0	0.234141	4.36005	0.178922	0.737498	1.5314	1.00547	0.873982	0	0	0	0	-0.00752363
88335041	70	1	350	PBU	70	350	0.500088	0.386139	0.147078	4.05904	0.374962	0.621904		1.28726	1.43797	0	0	0	0	0.182255		0.0627043	0.630391	1.63265	0.493197	0.544218	0.37415	0.357143	0.357143	0.323129	0.158898
88335041	70	1	450	PBU	70	450	0.346523	0.386139	0.147078	4.05904	0.374962	0.621904		1.28726	1.43797	0	0	0	0	0.0904261		0.292833	0.606131	1.32866	0.83041	0.719689	0.608968	0.442885	0	0	0.417092
88335041	70	1	550	PBU	70	550	0.232913	0.386139	0.147078	4.05904	0.374962	0.621904		1.28726	1.43797	0	0	0	0	0.141104		-0.00700807	0.589994	1.37623	0	0	0	0	0	0	-0.0347177
88335041	70	1	650	PBU	70	650	0.172767	0.386139	0.147078	4.05904	0.374962	0.621904		1.28726	1.43797	0	0	0	0	0.0700248		-0.194371	0.560693	0.486973	0	0	0	0	0	0	0.183681
88335041	70	1	750	PBU	70	750	0.113003	0.386139	0.147078	4.05904	0.374962	0.621904		1.28726	1.43797	0	0	0	0	0.076374		0.186497	0.627693	1.33918	0	0	0	0	0	0	0.27984
88335041	70	1	850	PBU	70	850	0.0950661	0.386139	0.147078	4.05904	0.374962	0.621904		1.28726	1.43797	0	0	0	0	0.0257238		-0.0539477	0.561498	1.08394	0	0	0	0	0	0	0.0880749
88335041	30	1	50	PBU	30	50	1	0.824339	0.147078	3.69281	0.582061	0.639304	4.06901	0	0	0	0	0	0	0.204445		0.703016	0.716423	5.42501	4.88283	2.73643	2.85124	0	0	0	2.86201
88335041	30	1	150	PBU	30	150	0.89376	0.824339	0.147078	3.69281	0.582061	0.639304	4.06901	0	0	0	0	0	0	0.824339	3.69281	0.582061	0.639304	4.06901	0	0	0	0	0	0	1.21305
88335041	30	1	250	PBU	30	250	0.726667	0.824339	0.147078	3.69281	0.582061	0.639304	4.06901	0	0	0	0	0	0	0.76356	3.42968	0.562486	0.739947	4.62278	3.93792	3.83092	0	0	0	0	0.635681
88335041	30	1	350	PBU	30	350	0.500088	0.824339	0.147078	3.69281	0.582061	0.639304	4.06901	0	0	0	0	0	0	0.565873	2.6834	0.410983	0.633018	2.14335	0	2.99176	0	0	0	0	0.191215
88335041	30	1	450	PBU	30	450	0.346523	0.824339	0.147078	3.69281	0.582061	0.639304	4.06901	0	0	0	0	0	0	0.566616	2.92488	0.372821	0.654157	3.78788	3.65875	2.66873	0	0	0	0	0.455996
88335041	30	1	550	PBU	30	550	0.232913	0.824339	0.147078	3.69281	0.582061	0.639304	4.06901	0	0	0	0	0	0	0.286913	3.21355	0.142468	0.539075	1.80834	0	0	0	0	0	0	0.36276
88335041	30	1	650	PBU	30	650	0.172767	0.824339	0.147078	3.69281	0.582061	0.639304	4.06901	0	0	0	0	0	0	0.127249		0.149388	0.495392	1.35493	0	0	0	0	0	0	0.180764
88335041	30	1	750	PBU	30	750	0.113003	0.824339	0.147078	3.69281	0.582061	0.639304	4.06901	0	0	0	0	0	0	0.0274926		0.139163	0.452173	2.325	0	0	0	0	0	0	0.349103
88335041	30	1	850	PBU	30	850	0.0950661	0.824339	0.147078	3.69281	0.582061	0.639304	4.06901	0	0	0	0	0	0	0.0219351		0.0440065	0.501757	1.47929	0	0	1.72584	1.35602	0	0	0.361743
88335041	50	1	50	PBU	50	50	1	0.423043	0.147078	4.14062	0.431775	0.801894	4.6734	1.67429	1.53867	0	0	0	0	0.139473		0.629072	0.667025	3.19055	2.16874	0	1.08669	0.507429	0	0	1.36205
88335041	50	1	150	PBU	50	150	0.89376	0.423043	0.147078	4.14062	0.431775	0.801894	4.6734	1.67429	1.53867	0	0	0	0	0.423043	4.14062	0.431775	0.801894	4.6734	1.67429	1.53867	0	0	0	0	0.814544
88335041	50	1	250	PBU	50	250	0.726667	0.423043	0.147078	4.14062	0.431775	0.801894	4.6734	1.67429	1.53867	0	0	0	0	0.521982	3.93146	0.348657	0.852749	2.37563	0	2.07106	0	0	0	0	0.921567
88335041	50	1	350	PBU	50	350	0.500088	0.423043	0.147078	4.14062	0.431775	0.801894	4.6734	1.67429	1.53867	0	0	0	0	0.311498	3.26882	0.203411	0.627314	2.01015	0.822332	0	1.27918	0.845175	0	0	0.0517341
88335041	50	1	450	PBU	50	450	0.346523	0.423043	0.147078	4.14062	0.431775	0.801894	4.6734	1.67429	1.53867	0	0	0	0	0.358015	5.11735	0.318909	0.649418	0.813802	1.01725	0	0	0	0	0	0.105988
88335041	50	1	550	PBU	50	550	0.232913	0.423043	0.147078	4.14062	0.431775	0.801894	4.6734	1.67429	1.53867	0	0	0	0	0.267014	4.0786	0.123794	0.57025	1.83655	0	0	0	0	0	0	0.13123
88335041	50	1	650	PBU	50	650	0.172767	0.423043	0.147078	4.14062	0.431775	0.801894	4.6734	1.67429	1.53867	0	0	0	0	0.173261		0.116668	0.528815	0.459137	0	0	0	0	0	0	0.0998818
88335041	50	1	750	PBU	50	750	0.113003	0.423043	0.147078	4.14062	0.431775	0.801894	4.6734	1.67429	1.53867	0	0	0	0	0.163328		0.0225786	0.478718	0.834535	0	0	0	0	0	0	0.0400281
88335041	50	1	850	PBU	50	850	0.0950661	0.423043	0.147078	4.14062	0.431775	0.801894	4.6734	1.67429	1.53867	0	0	0	0	0.0954026		0.130219	0.55435	1.83655	0.994796	0.612182	0.918274	0.841751	0.765228	0.612182	0.081907
88335041	70	1	50	PBU	70	50	1	0.207911	0.147078	4.16861	0.39029	0.686845		0.87523	0.813055	0	0	0	0	0.122431		0.257529	0.617686	1.51207	0	0	0	0	0	0	0.372338
88335041	70	1	150	PBU	70	150	0.89376	0.207911	0.147078	4.16861	0.39029	0.686845		0.87523	0.813055	0	0	0	0	0.207911	4.16861	0.39029	0.686845	1.37741	0.87523	0.813055	0	0	0	0	0.249758
88335041	70	1	250	PBU	70	250	0.726667	0.207911	0.147078	4.16861	0.39029	0.686845		0.87523	0.813055	0	0	0	0	0.28516	4.79693	0.394414	0.713691	1.91917	0.951384	1.0334	0	0	0	0	0.374224
88335041	70	1	350	PBU	70	350	0.500088	0.207911	0.147078	4.16861	0.39029	0.686845		0.87523	0.813055	0	0	0	0	0.176501		0.153909	0.566738	2.50919	0.607694	0.666504	0.803725	0.725313	0.70571	0.627297	0.103102
88335041	70	1	450	PBU	70	450	0.346523	0.207911	0.147078	4.16861	0.39029	0.686845		0.87523	0.813055	0	0	0	0	0.317392	4.18315	0.389779	0.704337	1.41142	1.11737	0	0	0	0	0	0.23826
88335041	70	1	550	PBU	70	550	0.232913	0.207911	0.147078	4.16861	0.39029	0.686845		0.87523	0.813055	0	0	0	0	0.239819	4.08937	0.133578	0.595143	2.1522	0	0.706192	0.65575	0.571679	0.487609	0.319468	0.198245
88335041	70	1	650	PBU	70	650	0.172767	0.207911	0.147078	4.16861	0.39029	0.686845		0.87523	0.813055	0	0	0	0	0.0499963		0.0413378	0.544379	0.985893	0	0	0	0	0	0	-0.0614046
88335041	70	1	750	PBU	70	750	0.113003	0.207911	0.147078	4.16861	0.39029	0.686845		0.87523	0.813055	0	0	0	0	0.0634054		0.26824	0.581244	1.04581	0	0	0	0	0	0	0.0933614
88335044	30	1	50	ChS	30	50	1	0.642489	0.154767	9.84105	0.897933	2.44781	4.81147	3.75798	3.51033	0.519866	0	0	0	0.605741	10.8033	0.811285	1.43142	2.92523	1.19686	0	1.36291	0.526007	0	0	7.81472
88335044	30	1	150	ChS	30	150	0.89376	0.642489	0.154767	9.84105	0.897933	2.44781	4.81147	3.75798	3.51033	0.519866	0	0	0	0.642489	9.84105	0.897933	2.44781	4.81147	3.75798	3.51033	0.519866	0	0	0	6.74365
88335044	30	1	250	ChS	30	250	0.726667	0.642489	0.154767	9.84105	0.897933	2.44781	4.81147	3.75798	3.51033	0.519866	0	0	0	0.754019	10.8523	0.845494	3.05807	2.87289	2.87954	2.83631	0	0	0	0	4.17454
88335044	30	1	350	ChS	30	350	0.500088	0.642489	0.154767	9.84105	0.897933	2.44781	4.81147	3.75798	3.51033	0.519866	0	0	0	0.446098	9.7635	0.544343	1.94845	2.06985	1.45054	1.10098	0	0	0	0	0.922829
88335044	30	1	450	ChS	30	450	0.346523	0.642489	0.154767	9.84105	0.897933	2.44781	4.81147	3.75798	3.51033	0.519866	0	0	0	0.382067	9.49241	0.38868	1.44348	1.41555	0.846801	0.796246	0	0	0	0	0.431003
88335044	30	1	550	ChS	30	550	0.232913	0.642489	0.154767	9.84105	0.897933	2.44781	4.81147	3.75798	3.51033	0.519866	0	0	0	0.285664	9.7475	0.192565	1.07602	1.31444	0.461317	0.552949	0	0	0	0	0.419166
88335044	30	1	650	ChS	30	650	0.172767	0.642489	0.154767	9.84105	0.897933	2.44781	4.81147	3.75798	3.51033	0.519866	0	0	0	0.261865	8.87115	0.257415	0.932466	1.78868	0.562249	0.618145	0	0	0	0	0.464082
88335044	30	1	750	ChS	30	750	0.113003	0.642489	0.154767	9.84105	0.897933	2.44781	4.81147	3.75798	3.51033	0.519866	0	0	0	0.212938	9.39315	0.0320669	0.890322	1.48046	0	0	0.409769	0	0	0	0.204253
88335044	30	1	850	ChS	30	850	0.0950661	0.642489	0.154767	9.84105	0.897933	2.44781	4.81147	3.75798	3.51033	0.519866	0	0	0	0.169496	8.22437	0.0421026	1.00447	1.45185	0.474074	0.162963	0.414815	0.4	0.266667	0.192593	0.0749971
88335044	30	1	950	ChS	30	950	0.0795603	0.642489	0.154767	9.84105	0.897933	2.44781	4.81147	3.75798	3.51033	0.519866	0	0	0	0.150617	6.27708	-0.0562758	0.845554	1.11781	0	0	0	0	0	0	0.517826
88335044	30	1	1050	ChS	30	1050	0.0590269	0.642489	0.154767	9.84105	0.897933	2.44781	4.81147	3.75798	3.51033	0.519866	0	0	0	0.0521987		0.021788	0.761363	1.23256	0	0	0	0	0	0	0.611297
88335044	30	1	1150	ChS	30	1150	0.058603	0.642489	0.154767	9.84105	0.897933	2.44781	4.81147	3.75798	3.51033	0.519866	0	0	0	0.0829197		-0.0313781	0.861021	1.23256	0	0	0	0	0	0	0.588796
88335044	50	1	50	ChS	50	50	1	0.364823	0.154767	21.9383	0.847647	3.3418	2.49724	1.95742	1.78998	0.988082	0.98378	0	0	0.294658	17.8623	0.839292	2.18305	2.06156	0.959078	0.468977	0.590291	0.333775	0.297665	0.272407	7.20506
88335044	50	1	150	ChS	50	150	0.89376	0.364823	0.154767	21.9383	0.847647	3.3418	2.49724	1.95742	1.78998	0.988082	0.98378	0	0	0.364823	21.9383	0.847647	3.3418	2.49724	1.95742	1.78998	0.988082	0.98378	0	0	7.66091
88335044	50	1	250	ChS	50	250	0.726667	0.364823	0.154767	21.9383	0.847647	3.3418	2.49724	1.95742	1.78998	0.988082	0.98378	0	0	0.339119	15.1417	0.712258	2.64731	1.86276	1.02506	1.08342	0.400215	0	0	0	2.77038
88335044	50	1	350	ChS	50	350	0.500088	0.364823	0.154767	21.9383	0.847647	3.3418	2.49724	1.95742	1.78998	0.988082	0.98378	0	0	0.769127	18.2717	0.905111	4.86599	2.91755	3.05196	2.9759	0	0	0	0	5.90911
88335044	50	1	450	ChS	50	450	0.346523	0.364823	0.154767	21.9383	0.847647	3.3418	2.49724	1.95742	1.78998	0.988082	0.98378	0	0	0.450363	11.3154	0.678173	2.93658	1.66603	1.0297	1.0297	0	0	0	0	1.54796
88335044	50	1	550	ChS	50	550	0.232913	0.364823	0.154767	21.9383	0.847647	3.3418	2.49724	1.95742	1.78998	0.988082	0.98378	0	0	0.296277	14.3171	0.469649	1.77126	1.44888	0.507672	0.467321	0	0	0	0	1.18074
88335044	50	1	650	ChS	50	650	0.172767	0.364823	0.154767	21.9383	0.847647	3.3418	2.49724	1.95742	1.78998	0.988082	0.98378	0	0	0.281651	14.874	0.335693	1.22949	1.39957	0.389965	0.515067	0	0	0	0	0.296173
88335044	50	1	750	ChS	50	750	0.113003	0.364823	0.154767	21.9383	0.847647	3.3418	2.49724	1.95742	1.78998	0.988082	0.98378	0	0	0.293971	18.6744	0.40049	1.29302	1.36083	0.527809	0.507396	0	0	0	0	0.445232
88335044	50	1	850	ChS	50	850	0.0950661	0.364823	0.154767	21.9383	0.847647	3.3418	2.49724	1.95742	1.78998	0.988082	0.98378	0	0	0.25795	17.5348	0.176281	1.34475	1.46746	0.419275	0.426762	0	0	0	0	0.569197
88335044	50	1	950	ChS	50	950	0.0795603	0.364823	0.154767	21.9383	0.847647	3.3418	2.49724	1.95742	1.78998	0.988082	0.98378	0	0	0.159713	17.5088	0.311219	1.43587	1.41115	0	0	0	0	0	0	0.673101
88335044	50	1	1050	ChS	50	1050	0.0590269	0.364823	0.154767	21.9383	0.847647	3.3418	2.49724	1.95742	1.78998	0.988082	0.98378	0	0	0.140993	16.3173	-0.00101842	1.22607	1.34243	0	0	0	0	0	0	0.458486
88335044	70	1	50	ChS	70	50	1	0.125034	0.154767	14.0442	0.516706	2.31464	1.55901	0.552937	0.517698	0.37367	0.340796	0	0	0.120154	20.0642	0.609808	2.25297	1.60765	0.520088	0.222888	0.321893	0.264587	0.237005	0.148344	3.59039
88335044	70	1	150	ChS	70	150	0.89376	0.125034	0.154767	14.0442	0.516706	2.31464	1.55901	0.552937	0.517698	0.37367	0.340796	0	0	0.125034	14.0442	0.516706	2.31464	1.55901	0.552937	0.517698	0.37367	0.340796	0	0	2.01974
88335044	70	1	250	ChS	70	250	0.726667	0.125034	0.154767	14.0442	0.516706	2.31464	1.55901	0.552937	0.517698	0.37367	0.340796	0	0	0.132534	17.6887	0.308986	1.71406	1.48663	0.358968	0.378306	0.21111	0	0	0	0.837133
88335044	70	1	350	ChS	70	350	0.500088	0.125034	0.154767	14.0442	0.516706	2.31464	1.55901	0.552937	0.517698	0.37367	0.340796	0	0	0.40645	15.5964	0.643132	2.81148	1.72258	0.911561	0.847059	0	0	0	0	1.76883
88335044	70	1	450	ChS	70	450	0.346523	0.125034	0.154767	14.0442	0.516706	2.31464	1.55901	0.552937	0.517698	0.37367	0.340796	0	0	0.394506	17.3002	0.549935	2.64979	1.67881	0.896635	0.818592	0	0	0	0	0.937427
88335044	70	1	550	ChS	70	550	0.232913	0.125034	0.154767	14.0442	0.516706	2.31464	1.55901	0.552937	0.517698	0.37367	0.340796	0	0	0.241452	17.3098	0.381378	1.45346	1.40971	0.3017	0.372008	0	0	0	0	0.0735823
88335044	70	1	650	ChS	70	650	0.172767	0.125034	0.154767	14.0442	0.516706	2.31464	1.55901	0.552937	0.517698	0.37367	0.340796	0	0	0.219703	16.8715	0.343421	1.38705	1.34176	0.323717	0.308388	0	0	0	0	0.240534
88335044	70	1	750	ChS	70	750	0.113003	0.125034	0.154767	14.0442	0.516706	2.31464	1.55901	0.552937	0.517698	0.37367	0.340796	0	0	0.241496	16.3562	0.116818	1.34592	1.43587	0.367126	0.308205	0	0	0	0	0.111347
88335044	70	1	850	ChS	70	850	0.0950661	0.125034	0.154767	14.0442	0.516706	2.31464	1.55901	0.552937	0.517698	0.37367	0.340796	0	0	0.135994	16.4489	0.0624423	1.2959	1.32978	0	0	0	0	0	0	0.152618
88335044	70	1	950	ChS	70	950	0.0795603	0.125034	0.154767	14.0442	0.516706	2.31464	1.55901	0.552937	0.517698	0.37367	0.340796	0	0	0.120143	17.42	0.18492	1.35298	1.32625	0	0	0	0	0	0	-0.169834
88335044	70	1	1050	ChS	70	1050	0.0590269	0.125034	0.154767	14.0442	0.516706	2.31464	1.55901	0.552937	0.517698	0.37367	0.340796	0	0	0.172173	17.4806	0.0891714	1.19784	1.41762	0	0	0	0	0	0	0.0413745
88335044	30	1	50	ChS	30	50	1	0.839907	0.154767	9.57058	0.941979	2.25237	4.00577	4.73468	4.5091	0	0	0	0	0.633379	16.1719	0.879346	1.49016	2.73933	1.70029	0	0.825671	0	0	0	7.16892
88335044	30	1	50	ChS	30	50	1	0.839907	0.154767	9.57058	0.941979	2.25237	4.00577	4.73468	4.5091	0	0	0	0	0.56748	10.4898	0.869967	2.00397	3.44611	2.72697	2.39147	0.648908	0.563731	0	0	7.15779
88335044	30	1	150	ChS	30	150	0.89376	0.839907	0.154767	9.57058	0.941979	2.25237	4.00577	4.73468	4.5091	0	0	0	0	0.839907	9.57058	0.941979	2.25237	4.00577	4.73468	4.5091	0	0	0	0	7.04205
88335044	30	1	150	ChS	30	150	0.89376	0.839907	0.154767	9.57058	0.941979	2.25237	4.00577	4.73468	4.5091	0	0	0	0	0.820625	12.1123	0.881672	2.76075	3.71201	3.83664	3.63635	0	0	0	0	5.94148
88335044	30	1	250	ChS	30	250	0.726667	0.839907	0.154767	9.57058	0.941979	2.25237	4.00577	4.73468	4.5091	0	0	0	0	0.675812	7.98661	0.710684	2.52374	3.17167	2.51852	2.32642	0	0	0	0	3.16888
88335044	30	1	250	ChS	30	250	0.726667	0.839907	0.154767	9.57058	0.941979	2.25237	4.00577	4.73468	4.5091	0	0	0	0	0.482223	8.27222	0.448431	1.89857	1.60455	1.24944	1.32507	0	0	0	0	1.22675
88335044	30	1	350	ChS	30	350	0.500088	0.839907	0.154767	9.57058	0.941979	2.25237	4.00577	4.73468	4.5091	0	0	0	0	0.420238	9.01771	0.433136	1.73651	1.70169	1.01521	0.979761	0	0	0	0	1.11417
88335044	30	1	350	ChS	30	350	0.500088	0.839907	0.154767	9.57058	0.941979	2.25237	4.00577	4.73468	4.5091	0	0	0	0	0.407465	10.3113	0.352098	1.54123	1.31492	0.989618	0.917708	0	0	0	0	0.819358
88335044	30	1	450	ChS	30	450	0.346523	0.839907	0.154767	9.57058	0.941979	2.25237	4.00577	4.73468	4.5091	0	0	0	0	0.408288	6.68684	0.269905	1.31022	1.54826	0.885947	1.09238	0	0	0	0	0.249017
88335044	30	1	450	ChS	30	450	0.346523	0.839907	0.154767	9.57058	0.941979	2.25237	4.00577	4.73468	4.5091	0	0	0	0	0.341042	7.6407	0.347074	1.18553	1.45426	0	0.697539	0.346656	0	0	0	0.712775
88335044	30	1	550	ChS	30	550	0.232913	0.839907	0.154767	9.57058	0.941979	2.25237	4.00577	4.73468	4.5091	0	0	0	0	0.33141	6.93416	0.347193	1.13441	1.38932	0.716923	0.489823	0	0	0	0	-0.125949
88335044	30	1	550	ChS	30	550	0.232913	0.839907	0.154767	9.57058	0.941979	2.25237	4.00577	4.73468	4.5091	0	0	0	0	0.311297	8.94057	0.0492776	0.931987	1.29252	0.552721	0	0	0	0	0	0.367053
88335044	30	1	650	ChS	30	650	0.172767	0.839907	0.154767	9.57058	0.941979	2.25237	4.00577	4.73468	4.5091	0	0	0	0	0.256336	7.37418	0.235955	0.922575	1.37221	0.632198	0	0	0	0	0	0.510054
88335044	30	1	650	ChS	30	650	0.172767	0.839907	0.154767	9.57058	0.941979	2.25237	4.00577	4.73468	4.5091	0	0	0	0	0.176037	6.83698	0.135609	0.85992	1.14092	0	0	0	0	0	0	0.092331
88335044	30	1	750	ChS	30	750	0.113003	0.839907	0.154767	9.57058	0.941979	2.25237	4.00577	4.73468	4.5091	0	0	0	0	0.191644	7.37768	0.102102	0.811611	0.86785	0	0	0	0	0	0	0.027352
88335044	30	1	750	ChS	30	750	0.113003	0.839907	0.154767	9.57058	0.941979	2.25237	4.00577	4.73468	4.5091	0	0	0	0	0.154981	6.03445	-0.0430876	0.761433	1.67995	0	0	0	0	0	0	0.449172
88335044	30	1	850	ChS	30	850	0.0950661	0.839907	0.154767	9.57058	0.941979	2.25237	4.00577	4.73468	4.5091	0	0	0	0	0.224539	5.88019	0.193343	0.926171	1.52735	0	0	0.6764	0.523664	0	0	0.336699
88335044	30	1	850	ChS	30	850	0.0950661	0.839907	0.154767	9.57058	0.941979	2.25237	4.00577	4.73468	4.5091	0	0	0	0	0.177166	6.5431	0.131728	0.8558	1.46433	0	0	0.850253	0	0	0	0.645923
88335044	40	1	50	ChS	50	50	1	0.427293	0.154767	15.5269	0.877083	3.62993	3.35317	2.76212	2.59572	0.932089	0.776283	0	0	0.465291	13.582	0.849292	1.88307	2.47573	1.19771	0	0.730387	0.63785	0.389224	0.381846	6.98137
88335044	40	1	50	ChS	50	50	1	0.427293	0.154767	15.5269	0.877083	3.62993	3.35317	2.76212	2.59572	0.932089	0.776283	0	0	0.476148	12.9484	0.846632	2.61273	2.83163	2.09606	1.74975	0.989119	0.808806	0.47975	0	7.5831
88335044	40	1	150	ChS	50	150	0.89376	0.427293	0.154767	15.5269	0.877083	3.62993	3.35317	2.76212	2.59572	0.932089	0.776283	0	0	0.427293	15.5269	0.877083	3.62993	3.35317	2.76212	2.59572	0.932089	0.776283	0	0	7.56083
88335044	40	1	150	ChS	50	150	0.89376	0.427293	0.154767	15.5269	0.877083	3.62993	3.35317	2.76212	2.59572	0.932089	0.776283	0	0	0.429328	11.8322	0.858153	2.94279	2.76361	2.06606	1.99225	0.708617	0	0	0	4.1039
88335044	40	1	250	ChS	50	250	0.726667	0.427293	0.154767	15.5269	0.877083	3.62993	3.35317	2.76212	2.59572	0.932089	0.776283	0	0	0.727719	11.9052	0.885182	3.55757	3.52146	3.0685	2.97433	0	0	0	0	6.45107
88335044	40	1	250	ChS	50	250	0.726667	0.427293	0.154767	15.5269	0.877083	3.62993	3.35317	2.76212	2.59572	0.932089	0.776283	0	0	0.825043	15.0525	0.917516	4.66963	3.7748	3.73267	3.59785	0	0	0	0	7.21854
88335044	40	1	350	ChS	50	350	0.500088	0.427293	0.154767	15.5269	0.877083	3.62993	3.35317	2.76212	2.59572	0.932089	0.776283	0	0	0.699528	14.3351	0.890406	4.40804	2.91724	2.60631	2.50914	0	0	0	0	4.71409
88335044	40	1	350	ChS	50	350	0.500088	0.427293	0.154767	15.5269	0.877083	3.62993	3.35317	2.76212	2.59572	0.932089	0.776283	0	0	0.526887	11.414	0.744386	3.11371	2.03053	1.48557	1.37857	0	0	0	0	1.97065
88335044	40	1	450	ChS	50	450	0.346523	0.427293	0.154767	15.5269	0.877083	3.62993	3.35317	2.76212	2.59572	0.932089	0.776283	0	0	0.378629	12.6472	0.44815	2.08137	1.62679	0.724347	0.737638	0	0	0	0	1.14732
88335044	40	1	450	ChS	50	450	0.346523	0.427293	0.154767	15.5269	0.877083	3.62993	3.35317	2.76212	2.59572	0.932089	0.776283	0	0	0.368853	16.3944	0.508424	1.93465	1.80436	0.827896	0.66988	0	0	0	0	0.883678
88335044	40	1	550	ChS	50	550	0.232913	0.427293	0.154767	15.5269	0.877083	3.62993	3.35317	2.76212	2.59572	0.932089	0.776283	0	0	0.39802	13.4231	0.403246	1.6546	1.58565	0.843461	0.914352	0	0	0	0	0.751094
88335044	40	1	550	ChS	50	550	0.232913	0.427293	0.154767	15.5269	0.877083	3.62993	3.35317	2.76212	2.59572	0.932089	0.776283	0	0	0.386299	14.7695	0.358793	1.45392	1.47657	0.80873	0.776324	0	0	0	0	0.215841
88335044	40	1	650	ChS	50	650	0.172767	0.427293	0.154767	15.5269	0.877083	3.62993	3.35317	2.76212	2.59572	0.932089	0.776283	0	0	0.383623	14.4105	0.372618	1.36788	1.67126	0.740002	0.828272	0	0	0	0	0.697512
88335044	40	1	650	ChS	50	650	0.172767	0.427293	0.154767	15.5269	0.877083	3.62993	3.35317	2.76212	2.59572	0.932089	0.776283	0	0	0.309088	15.0569	0.192761	1.30494	1.61575	0.601608	0	0	0	0	0	0.442163
88335044	40	1	750	ChS	50	750	0.113003	0.427293	0.154767	15.5269	0.877083	3.62993	3.35317	2.76212	2.59572	0.932089	0.776283	0	0	0.27343	14.5187	0.00818343	1.09534	1.52636	0.436936	0.396155	0	0	0	0	0.422369
88335044	40	1	750	ChS	50	750	0.113003	0.427293	0.154767	15.5269	0.877083	3.62993	3.35317	2.76212	2.59572	0.932089	0.776283	0	0	0.26933	12.551	0.173407	1.21266	1.32668	0	0	0	0	0	0	0.460155
88335044	40	1	850	ChS	50	850	0.0950661	0.427293	0.154767	15.5269	0.877083	3.62993	3.35317	2.76212	2.59572	0.932089	0.776283	0	0	0.280349	13.6443	0.0891887	1.14335	1.63595	0.723819	0.60024	0	0	0	0	0.601597
88335044	40	1	850	ChS	50	850	0.0950661	0.427293	0.154767	15.5269	0.877083	3.62993	3.35317	2.76212	2.59572	0.932089	0.776283	0	0	0.202167	11.9397	-0.221519	1.03088	1.10825	0	0	0	0	0	0	0.187458
88335044	50	1	50	ChS	50	50	1	0.388239	0.154767	16.1185	0.858429	3.49477	3.18904	2.28294	1.95181	0.819878	0.757681	0	0	0.288546	14.9292	0.802003	2.15804	2.03502	0.923403	0	0.557619	0.356274	0.331363	0.278916	7.36758
88335044	50	1	50	ChS	50	50	1	0.388239	0.154767	16.1185	0.858429	3.49477	3.18904	2.28294	1.95181	0.819878	0.757681	0	0	0.352313	17.7466	0.786591	2.98998	2.29184	1.67304	1.4874	0.823458	0.760432	0.728346	0	7.40095
88335044	50	1	150	ChS	50	150	0.89376	0.388239	0.154767	16.1185	0.858429	3.49477	3.18904	2.28294	1.95181	0.819878	0.757681	0	0	0.388239	16.1185	0.858429	3.49477	3.18904	2.28294	1.95181	0.819878	0.757681	0	0	6.72542
88335044	50	1	150	ChS	50	150	0.89376	0.388239	0.154767	16.1185	0.858429	3.49477	3.18904	2.28294	1.95181	0.819878	0.757681	0	0	0.229718	13.2378	0.743109	2.90736	1.91888	1.23555	1.1492	0.92053	0	0	0	2.62948
88335044	50	1	250	ChS	50	250	0.726667	0.388239	0.154767	16.1185	0.858429	3.49477	3.18904	2.28294	1.95181	0.819878	0.757681	0	0	0.402869	16.5423	0.659964	2.7734	2.07425	1.29726	1.12441	0.33601	0	0	0	3.16372
88335044	50	1	250	ChS	50	250	0.726667	0.388239	0.154767	16.1185	0.858429	3.49477	3.18904	2.28294	1.95181	0.819878	0.757681	0	0	0.660195	13.8912	0.829588	3.85738	2.89481	2.39297	2.34807	0	0	0	0	4.76247
88335044	50	1	350	ChS	50	350	0.500088	0.388239	0.154767	16.1185	0.858429	3.49477	3.18904	2.28294	1.95181	0.819878	0.757681	0	0	0.67084	16.7612	0.892809	4.30296	2.62127	2.36282	2.24928	0	0	0	0	3.92067
88335044	50	1	350	ChS	50	350	0.500088	0.388239	0.154767	16.1185	0.858429	3.49477	3.18904	2.28294	1.95181	0.819878	0.757681	0	0	0.551807	16.6384	0.737457	3.47673	2.05435	1.54746	1.52848	0	0	0	0	2.15317
88335044	50	1	450	ChS	50	450	0.346523	0.388239	0.154767	16.1185	0.858429	3.49477	3.18904	2.28294	1.95181	0.819878	0.757681	0	0	0.378041	13.0562	0.562166	2.27771	1.57229	0.698546	0.776037	0	0	0	0	1.09831
88335044	50	1	450	ChS	50	450	0.346523	0.388239	0.154767	16.1185	0.858429	3.49477	3.18904	2.28294	1.95181	0.819878	0.757681	0	0	0.310303	14.1666	0.340725	1.69068	1.42239	0.502625	0	0	0	0	0	-0.345019
88335044	50	1	550	ChS	50	550	0.232913	0.388239	0.154767	16.1185	0.858429	3.49477	3.18904	2.28294	1.95181	0.819878	0.757681	0	0	0.295263	11.1321	0.160845	1.47172	1.4882	0.438403	0.481058	0	0	0	0	0.846515
88335044	50	1	550	ChS	50	550	0.232913	0.388239	0.154767	16.1185	0.858429	3.49477	3.18904	2.28294	1.95181	0.819878	0.757681	0	0	0.327099	16.9825	0.383633	1.58038	1.63001	0.733742	0.566501	0	0	0	0	0.400492
88335044	50	1	650	ChS	50	650	0.172767	0.388239	0.154767	16.1185	0.858429	3.49477	3.18904	2.28294	1.95181	0.819878	0.757681	0	0	0.273207	13.3258	0.231751	1.30085	1.65065	0.500744	0.489885	0	0	0	0	0.753002
88335044	50	1	650	ChS	50	650	0.172767	0.388239	0.154767	16.1185	0.858429	3.49477	3.18904	2.28294	1.95181	0.819878	0.757681	0	0	0.311357	13.2174	0.123526	1.20542	1.58785	0.572164	0.574614	0	0	0	0	0.819967
88335044	50	1	750	ChS	50	750	0.113003	0.388239	0.154767	16.1185	0.858429	3.49477	3.18904	2.28294	1.95181	0.819878	0.757681	0	0	0.293564	15.5039	0.139173	1.09379	1.26069	0.327202	0.394567	0	0	0	0	0.485883
88335044	50	1	750	ChS	50	750	0.113003	0.388239	0.154767	16.1185	0.858429	3.49477	3.18904	2.28294	1.95181	0.819878	0.757681	0	0	0.262671	15.2477	0.137292	1.14957	1.57815	0.366357	0.405107	0	0	0	0	0.332575
88335044	50	1	850	ChS	50	850	0.0950661	0.388239	0.154767	16.1185	0.858429	3.49477	3.18904	2.28294	1.95181	0.819878	0.757681	0	0	0.221457	16.2075	0.0420512	1.07083	1.32727	0	0.491583	0.41293	0	0	0	0.234783
88335044	50	1	850	ChS	50	850	0.0950661	0.388239	0.154767	16.1185	0.858429	3.49477	3.18904	2.28294	1.95181	0.819878	0.757681	0	0	0.204976	15.1028	0.217468	1.3368	1.36785	0.502181	0.368266	0.272612	0	0	0	0.538878
88335044	60	1	50	ChS	70	50	1	0.224146	0.154767	13.8637	0.655161	2.54399	1.98445	0.89449	0.774177	0.392375	0.280636	0	0	0.209475	20.0378	0.627676	1.7722	1.68586	0.39551	0	0.176185	0.158821	0	0	6.18427
88335044	60	1	50	ChS	70	50	1	0.224146	0.154767	13.8637	0.655161	2.54399	1.98445	0.89449	0.774177	0.392375	0.280636	0	0	0.20618	14.6422	0.597412	2.62325	2.03306	0.927482	0.859774	0.547731	0.542764	0.54074	0	4.32429
88335044	60	1	150	ChS	70	150	0.89376	0.224146	0.154767	13.8637	0.655161	2.54399	1.98445	0.89449	0.774177	0.392375	0.280636	0	0	0.224146	13.8637	0.655161	2.54399	1.98445	0.89449	0.774177	0.392375	0.280636	0	0	3.80813
88335044	60	1	150	ChS	70	150	0.89376	0.224146	0.154767	13.8637	0.655161	2.54399	1.98445	0.89449	0.774177	0.392375	0.280636	0	0	0.140349	14.296	0.581857	2.94578	1.72119	1.02816	1.0573	0.934361	0	0	0	2.02225
88335044	60	1	250	ChS	70	250	0.726667	0.224146	0.154767	13.8637	0.655161	2.54399	1.98445	0.89449	0.774177	0.392375	0.280636	0	0	0.227952	17.9646	0.517538	2.17442	1.76482	0.622877	0.434957	0.248959	0	0	0	1.98089
88335044	60	1	250	ChS	70	250	0.726667	0.224146	0.154767	13.8637	0.655161	2.54399	1.98445	0.89449	0.774177	0.392375	0.280636	0	0	0.416163	13.0669	0.684247	2.77338	1.97216	0.960989	0.888997	0	0	0	0	2.60482
88335044	60	1	350	ChS	70	350	0.500088	0.224146	0.154767	13.8637	0.655161	2.54399	1.98445	0.89449	0.774177	0.392375	0.280636	0	0	0.672906	16.6879	0.833627	4.30776	2.66246	2.26711	2.21412	0	0	0	0	3.63257
88335044	60	1	350	ChS	70	350	0.500088	0.224146	0.154767	13.8637	0.655161	2.54399	1.98445	0.89449	0.774177	0.392375	0.280636	0	0	0.444396	13.1586	0.580669	2.84681	1.70663	1.00044	1.00674	0	0	0	0	1.38611
88335044	60	1	450	ChS	70	450	0.346523	0.224146	0.154767	13.8637	0.655161	2.54399	1.98445	0.89449	0.774177	0.392375	0.280636	0	0	0.348935	13.2183	0.551365	2.20183	1.64278	0.80807	0.680422	0	0	0	0	0.979836
88335044	60	1	450	ChS	70	450	0.346523	0.224146	0.154767	13.8637	0.655161	2.54399	1.98445	0.89449	0.774177	0.392375	0.280636	0	0	0.264036	13.984	0.239744	1.58485	1.24072	0	0	0	0	0	0	0.473011
88335044	60	1	550	ChS	70	550	0.232913	0.224146	0.154767	13.8637	0.655161	2.54399	1.98445	0.89449	0.774177	0.392375	0.280636	0	0	0.225071	12.8293	0.138827	1.38143	1.39081	0.341101	0.283884	0	0	0	0	0.569045
88335044	60	1	550	ChS	70	550	0.232913	0.224146	0.154767	13.8637	0.655161	2.54399	1.98445	0.89449	0.774177	0.392375	0.280636	0	0	0.237202	15.5559	0.272979	1.36313	1.42784	0.435447	0.445124	0	0	0	0	0.279542
88335044	60	1	650	ChS	70	650	0.172767	0.224146	0.154767	13.8637	0.655161	2.54399	1.98445	0.89449	0.774177	0.392375	0.280636	0	0	0.21096	16.6552	0.330597	1.20097	1.44473	0.325497	0	0	0	0	0	0.684308
88335044	60	1	650	ChS	70	650	0.172767	0.224146	0.154767	13.8637	0.655161	2.54399	1.98445	0.89449	0.774177	0.392375	0.280636	0	0	0.227036	14.3485	0.12403	1.15539	1.33226	0.251962	0.309276	0	0	0	0	0.475968
88335044	60	1	750	ChS	70	750	0.113003	0.224146	0.154767	13.8637	0.655161	2.54399	1.98445	0.89449	0.774177	0.392375	0.280636	0	0	0.218245	13.4277	0.125802	1.03782	1.27037	0	0.271911	0	0	0	0	0.219219
88335044	60	1	750	ChS	70	750	0.113003	0.224146	0.154767	13.8637	0.655161	2.54399	1.98445	0.89449	0.774177	0.392375	0.280636	0	0	0.175557	20.6126	-0.0110016	0.922982	1.187	0	0	0	0	0	0	0.0442696
88335044	60	1	850	ChS	70	850	0.0950661	0.224146	0.154767	13.8637	0.655161	2.54399	1.98445	0.89449	0.774177	0.392375	0.280636	0	0	0.230832	14.2998	0.0254953	1.04274	1.24937	0.418023	0	0	0	0	0	0.477416
88335044	60	1	850	ChS	70	850	0.0950661	0.224146	0.154767	13.8637	0.655161	2.54399	1.98445	0.89449	0.774177	0.392375	0.280636	0	0	0.15532	17.7316	0.00939627	1.29965	1.33886	0	0	0	0	0	0	0.440632
88335044	70	1	50	ChS	70	50	1	0.133126	0.154767	12.3002	0.49054	1.97197	1.54173	0.442937	0.376367	0.213439	0.209812	0	0	0.133911	14.7707	0.458991	1.47644	1.37362	0	0	0	0	0	0	4.35044
88335044	70	1	50	ChS	70	50	1	0.133126	0.154767	12.3002	0.49054	1.97197	1.54173	0.442937	0.376367	0.213439	0.209812	0	0	0.129663	15.0413	0.598483	2.49983	1.76048	0.733858	0.580958	0.512168	0.495053	0.491304	0	3.23719
88335044	70	1	150	ChS	70	150	0.89376	0.133126	0.154767	12.3002	0.49054	1.97197	1.54173	0.442937	0.376367	0.213439	0.209812	0	0	0.133126	12.3002	0.49054	1.97197	1.54173	0.442937	0.376367	0.213439	0.209812	0	0	2.03695
88335044	70	1	150	ChS	70	150	0.89376	0.133126	0.154767	12.3002	0.49054	1.97197	1.54173	0.442937	0.376367	0.213439	0.209812	0	0	0.0981684	17.6505	0.418835	2.2239	1.48283	0.560178	0.522774	0.529008	0	0	0	1.04448
88335044	70	1	250	ChS	70	250	0.726667	0.133126	0.154767	12.3002	0.49054	1.97197	1.54173	0.442937	0.376367	0.213439	0.209812	0	0	0.160114	13.6146	0.360071	1.70839	1.42265	0.342042	0.29471	0.164323	0	0	0	0.93569
88335044	70	1	250	ChS	70	250	0.726667	0.133126	0.154767	12.3002	0.49054	1.97197	1.54173	0.442937	0.376367	0.213439	0.209812	0	0	0.292147	15.3144	0.474841	2.0233	1.52516	0.488008	0.499406	0	0	0	0	1.22518
88335044	70	1	350	ChS	70	350	0.500088	0.133126	0.154767	12.3002	0.49054	1.97197	1.54173	0.442937	0.376367	0.213439	0.209812	0	0	0.551162	14.9013	0.781078	3.66824	2.10051	1.5948	1.53248	0	0	0	0	2.11665
88335044	70	1	350	ChS	70	350	0.500088	0.133126	0.154767	12.3002	0.49054	1.97197	1.54173	0.442937	0.376367	0.213439	0.209812	0	0	0.423301	16.8445	0.571698	2.75959	1.44634	0.911238	0.947604	0	0	0	0	1.01602
88335044	70	1	450	ChS	70	450	0.346523	0.133126	0.154767	12.3002	0.49054	1.97197	1.54173	0.442937	0.376367	0.213439	0.209812	0	0	0.301386	16.5458	0.398503	2.2064	1.36592	0.690034	0.586984	0	0	0	0	0.87222
88335044	70	1	450	ChS	70	450	0.346523	0.133126	0.154767	12.3002	0.49054	1.97197	1.54173	0.442937	0.376367	0.213439	0.209812	0	0	0.234887	14.032	0.222539	1.5696	1.27961	0.210891	0.366766	0	0	0	0	0.211737
88335044	70	1	550	ChS	70	550	0.232913	0.133126	0.154767	12.3002	0.49054	1.97197	1.54173	0.442937	0.376367	0.213439	0.209812	0	0	0.202921	15.8768	0.126653	1.24887	1.31053	0	0	0	0	0	0	0.152756
88335044	70	1	550	ChS	70	550	0.232913	0.133126	0.154767	12.3002	0.49054	1.97197	1.54173	0.442937	0.376367	0.213439	0.209812	0	0	0.181304	13.9408	0.184102	1.43358	1.39058	0.30207	0.271333	0	0	0	0	0.0988759
88335044	70	1	650	ChS	70	650	0.172767	0.133126	0.154767	12.3002	0.49054	1.97197	1.54173	0.442937	0.376367	0.213439	0.209812	0	0	0.178227	13.915	0.176775	1.24288	1.30742	0.281697	0.33438	0	0	0	0	0.255091
88335044	70	1	650	ChS	70	650	0.172767	0.133126	0.154767	12.3002	0.49054	1.97197	1.54173	0.442937	0.376367	0.213439	0.209812	0	0	0.202572	14.9079	0.234572	1.51775	1.5469	0.332078	0	0.203871	0	0	0	0.142334
88335044	70	1	750	ChS	70	750	0.113003	0.133126	0.154767	12.3002	0.49054	1.97197	1.54173	0.442937	0.376367	0.213439	0.209812	0	0	0.18438	13.2633	0.206657	1.32779	1.34957	0.291974	0	0.268183	0	0	0	0.326295
88335044	70	1	750	ChS	70	750	0.113003	0.133126	0.154767	12.3002	0.49054	1.97197	1.54173	0.442937	0.376367	0.213439	0.209812	0	0	0.181578	14.6654	0.00688419	1.10085	1.35125	0	0	0	0	0	0	0.165767
88335044	70	1	850	ChS	70	850	0.0950661	0.133126	0.154767	12.3002	0.49054	1.97197	1.54173	0.442937	0.376367	0.213439	0.209812	0	0	0.0627459		0.0534858	1.05194	1.50183	0.439423	0	0.300365	0.23918	0	0	1.24924
88335044	70	1	850	ChS	70	850	0.0950661	0.133126	0.154767	12.3002	0.49054	1.97197	1.54173	0.442937	0.376367	0.213439	0.209812	0	0	0.133662	19.2868	0.107077	1.28706	1.37596	0	0	0	0	0	0	0.21141
88335044	80	1	50	ChS	70	50	1				0.2012	1.61896	1.39954	0.29403	0.211301	0	0	0	0	0.0752544		0.384671	1.74936	1.38082	0.305175	0	0.171943	0	0	0	2.42115
88335044	80	1	50	ChS	70	50	1				0.2012	1.61896	1.39954	0.29403	0.211301	0	0	0	0	0.0513014		0.500422	2.18386	1.42592	0.497012	0.355409	0.410797	0.365959	0.27925	0	1.35075
88335044	80	1	150	ChS	70	150	0.89376				0.2012	1.61896	1.39954	0.29403	0.211301	0	0	0	0	0.0463176		0.2012	1.61896	1.39954	0.29403	0.211301	0	0	0	0	0.650809
88335044	80	1	150	ChS	70	150	0.89376				0.2012	1.61896	1.39954	0.29403	0.211301	0	0	0	0	0.0446716		0.33524	2.16939	1.47475	0.576424	0.59824	0.548791	0	0	0	0.850444
88335044	80	1	250	ChS	70	250	0.726667				0.2012	1.61896	1.39954	0.29403	0.211301	0	0	0	0	0.107801	14.0455	0.300128	1.59027	1.38183	0.254043	0.295962	0.159597	0	0	0	0.727467
88335044	80	1	250	ChS	70	250	0.726667				0.2012	1.61896	1.39954	0.29403	0.211301	0	0	0	0	0.262442	15.4044	0.444638	2.03714	1.61429	0.385228	0.144461	0.138728	0.126116	0	0	1.21839
88335044	80	1	350	ChS	70	350	0.500088				0.2012	1.61896	1.39954	0.29403	0.211301	0	0	0	0	0.466563	17.0506	0.65918	3.13803	1.96947	1.25485	1.19559	0	0	0	0	1.6374
88335044	80	1	350	ChS	70	350	0.500088				0.2012	1.61896	1.39954	0.29403	0.211301	0	0	0	0	0.443641	18.7128	0.581012	2.81808	1.96079	1.02269	0	0	0	0	0	1.35988
88335044	80	1	450	ChS	70	450	0.346523				0.2012	1.61896	1.39954	0.29403	0.211301	0	0	0	0	0.339555	17.9576	0.351365	2.18094	1.6654	0.711357	0.624524	0	0	0	0	0.615569
88335044	80	1	450	ChS	70	450	0.346523				0.2012	1.61896	1.39954	0.29403	0.211301	0	0	0	0	0.269781	14.4374	0.396008	1.73804	1.57229	0.514363	0.424518	0	0	0	0	0.470883
88335044	80	1	550	ChS	70	550	0.232913				0.2012	1.61896	1.39954	0.29403	0.211301	0	0	0	0	0.264996	14.6727	0.274915	1.47918	1.45243	0	0	0.395018	0.393917	0	0	0.301301
88335044	80	1	550	ChS	70	550	0.232913				0.2012	1.61896	1.39954	0.29403	0.211301	0	0	0	0	0.246593	16.5763	0.125249	1.35137	1.49977	0.411523	0.374943	0	0	0	0	0.482231
88335044	80	1	650	ChS	70	650	0.172767				0.2012	1.61896	1.39954	0.29403	0.211301	0	0	0	0	0.261068	14.9296	0.296776	1.48765	1.54988	0.515877	0.398735	0	0	0	0	0.238678
88335044	80	1	650	ChS	70	650	0.172767				0.2012	1.61896	1.39954	0.29403	0.211301	0	0	0	0	0.232409	15.9948	0.0363456	1.10958	1.53181	0.343989	0	0.330631	0	0	0	-0.00181896
88335044	80	1	750	ChS	70	750	0.113003				0.2012	1.61896	1.39954	0.29403	0.211301	0	0	0	0	0.201726	15.452	-0.190234	1.08472	1.26636	0	0.288239	0	0	0	0	0.396186
88335044	80	1	750	ChS	70	750	0.113003				0.2012	1.61896	1.39954	0.29403	0.211301	0	0	0	0	0.205112	15.0444	0.0086721	0.945424	1.31161	0	0.408159	0	0	0	0	0.18991
88335044	80	1	850	ChS	70	850	0.0950661				0.2012	1.61896	1.39954	0.29403	0.211301	0	0	0	0	0.165964	11.2397	-0.00741482	0.954914	1.271	0	0	0	0	0	0	0.211034
88335046	50	1	50	On	50	50	1	0.887272	0.498282	7.19369	0.843762	1.74482	4.95737	5.33175	4.95091	0	0	0	0	0.778276	3.76586	0.72378	0.681482	5.25502	5.25154	0	0	0	0	0	5.22889
88335046	50	1	150	On	50	150	0.89376	0.887272	0.498282	7.19369	0.843762	1.74482	4.95737	5.33175	4.95091	0	0	0	0	0.887272	7.19369	0.843762	1.74482	4.95737	5.33175	4.95091	0	0	0	0	5.20319
88335046	50	1	250	On	50	250	0.726667	0.887272	0.498282	7.19369	0.843762	1.74482	4.95737	5.33175	4.95091	0	0	0	0	0.865015	4.38708	0.779014	1.63827	6.0073	4.97828	3.91031	0	0	0	0	3.40945
88335046	50	1	350	On	50	350	0.500088	0.887272	0.498282	7.19369	0.843762	1.74482	4.95737	5.33175	4.95091	0	0	0	0	0.841406	1.23569	0.673598	1.22845	2.80184	3.81133	4.22336	0	0	0	0	2.96774
88335046	50	1	450	On	50	450	0.346523	0.887272	0.498282	7.19369	0.843762	1.74482	4.95737	5.33175	4.95091	0	0	0	0	0.846016	1.81238	0.479936	0.825922	3.91573	4.16047	3.95652	0	0	0	0	2.30123
88335046	50	1	550	On	50	550	0.232913	0.887272	0.498282	7.19369	0.843762	1.74482	4.95737	5.33175	4.95091	0	0	0	0	0.848691	1.44559	0.317546	0.513449	4.2338	0	0	0	0	0	0	0.771794
88335046	50	1	650	On	50	650	0.172767	0.887272	0.498282	7.19369	0.843762	1.74482	4.95737	5.33175	4.95091	0	0	0	0	0.825632	0.473603	0.110643	0.349236	5.08626	0	0	0	0	0	0	1.70885
88335046	50	1		On	50		0.113003	0.887272	0.498282	7.19369	0.843762	1.74482	4.95737	5.33175	4.95091	0	0	0	0												-0.261995
88335046	50	1		On	50		0.0950661	0.887272	0.498282	7.19369	0.843762	1.74482	4.95737	5.33175	4.95091	0	0	0	0												0.143531
88335046	50	1		On	50		0.0795603	0.887272	0.498282	7.19369	0.843762	1.74482	4.95737	5.33175	4.95091	0	0	0	0												0.0118492
88335046	50	1		On	50		0.0590269	0.887272	0.498282	7.19369	0.843762	1.74482	4.95737	5.33175	4.95091	0	0	0	0												-0.130694
88335046	50	1		On	50		0.058603	0.887272	0.498282	7.19369	0.843762	1.74482	4.95737	5.33175	4.95091	0	0	0	0												-0.433797
88335046	50	1		On	50		0.0498089	0.887272	0.498282	7.19369	0.843762	1.74482	4.95737	5.33175	4.95091	0	0	0	0												-0.0592785
88335046	50	1		On	50		-0.00277041	0.887272	0.498282	7.19369	0.843762	1.74482	4.95737	5.33175	4.95091	0	0	0	0												-0.276545
88335046	50	1		On	50		0.0335583	0.887272	0.498282	7.19369	0.843762	1.74482	4.95737	5.33175	4.95091	0	0	0	0												0.052283
88335046	50	1		On	50		0.0201145	0.887272	0.498282	7.19369	0.843762	1.74482	4.95737	5.33175	4.95091	0	0	0	0												0.0271853
88335046	50	1		On	50		0.0358878	0.887272	0.498282	7.19369	0.843762	1.74482	4.95737	5.33175	4.95091	0	0	0	0												-0.721808
88335046	50	1		On	50		0.049697	0.887272	0.498282	7.19369	0.843762	1.74482	4.95737	5.33175	4.95091	0	0	0	0												-0.547228
88335046	50	1		On	50		0.0447928	0.887272	0.498282	7.19369	0.843762	1.74482	4.95737	5.33175	4.95091	0	0	0	0												-0.00667624
88335046	50	1		On	50		0.0596779	0.887272	0.498282	7.19369	0.843762	1.74482	4.95737	5.33175	4.95091	0	0	0	0												-0.413158
88335046	70	1	50	On	70	50	1	0.744923	0.498282	5.23827	0.748401	1.6526	2.95021	3.48033	3.19134	0	0	0	0	0.33964	4.41369	0.494847	0.748799	2.30061	1.43105	1.04161	0.445156	0	0	0	4.01088
88335046	70	1	150	On	70	150	0.89376	0.744923	0.498282	5.23827	0.748401	1.6526	2.95021	3.48033	3.19134	0	0	0	0	0.744923	5.23827	0.748401	1.6526	2.95021	3.48033	3.19134	0	0	0	0	6.26985
88335046	70	1	250	On	70	250	0.726667	0.744923	0.498282	5.23827	0.748401	1.6526	2.95021	3.48033	3.19134	0	0	0	0	0.736423	3.8464	0.672412	1.79276	2.40385	3.04761	2.85243	0	0	0	0	4.03454
88335046	70	1	350	On	70	350	0.500088	0.744923	0.498282	5.23827	0.748401	1.6526	2.95021	3.48033	3.19134	0	0	0	0	0.69167	2.61726	0.536678	1.41322	2.93886	2.75519	2.65187	0	0	0	0	2.29977
88335046	70	1	450	On	70	450	0.346523	0.744923	0.498282	5.23827	0.748401	1.6526	2.95021	3.48033	3.19134	0	0	0	0	0.708829	3.04918	0.453343	1.18973	3.13208	3.04818	3.06216	0	0	0	0	1.63963
88335046	70	1	550	On	70	550	0.232913	0.744923	0.498282	5.23827	0.748401	1.6526	2.95021	3.48033	3.19134	0	0	0	0	0.674049	2.48779	0.512189	0.831293	2.87294	2.64613	2.1736	0	0	0	0	0.962507
88335046	70	1	650	On	70	650	0.172767	0.744923	0.498282	5.23827	0.748401	1.6526	2.95021	3.48033	3.19134	0	0	0	0	0.591236	2.01708	0.240621	0.588039	2.50667	2.16924	2.00052	0	0	0	0	0.687578
88335046	70	1	750	On	70	750	0.113003	0.744923	0.498282	5.23827	0.748401	1.6526	2.95021	3.48033	3.19134	0	0	0	0	0.515994	1.30403	0.205469	0.473429	2.32515	1.86842	1.66082	0	0	0	0	-0.00645862
88335046	70	1	850	On	70	850	0.0950661	0.744923	0.498282	5.23827	0.748401	1.6526	2.95021	3.48033	3.19134	0	0	0	0	0.595095	1.04009	0.0567016	0.491776	2.26757	0	0	0	0	0	0	0.158192
88335046	70	1	950	On	70	950	0.0795603	0.744923	0.498282	5.23827	0.748401	1.6526	2.95021	3.48033	3.19134	0	0	0	0	0.525012	0.859873	0.178801	0.374366	2.55102	0	0	0	0	0	0	0.301844
88335046	70	1	1050	On	70	1050	0.0590269	0.744923	0.498282	5.23827	0.748401	1.6526	2.95021	3.48033	3.19134	0	0	0	0	0.449013	1.47898	0.143087	0.388831	2.28269	0	0	0	0	0	0	0.130294
88335046	70	1	1150	On	70	1150	0.058603	0.744923	0.498282	5.23827	0.748401	1.6526	2.95021	3.48033	3.19134	0	0	0	0	0.246388		0.0479804	0.353593	2.10828	0	0	0	0	0	0	0.0408514
88335046	70	1	1250	On	70	1250	0.0498089	0.744923	0.498282	5.23827	0.748401	1.6526	2.95021	3.48033	3.19134	0	0	0	0	0.415421	1.00089	0.146951	0.41918	2.54026	0	0	0	0	0	0	0.236956
88335046	70	1	1350	On	70	1350	-0.00277041	0.744923	0.498282	5.23827	0.748401	1.6526	2.95021	3.48033	3.19134	0	0	0	0	0.319736	1.23637	-0.0589311	0.412549	1.02881	0	0	0	0	0	0	-0.0405811
88335046	70	1	1450	On	70	1450	0.0335583	0.744923	0.498282	5.23827	0.748401	1.6526	2.95021	3.48033	3.19134	0	0	0	0	0.341138	0.977186	-0.068283	0.384703	1.27538	0	0	0	0	0	0	0.0969085
88335046	70	1	1550	On	70	1550	0.0201145	0.744923	0.498282	5.23827	0.748401	1.6526	2.95021	3.48033	3.19134	0	0	0	0	0.17403		0.114715	0.428533	1.47684	0	0	0	0	0	0	0.0336778
88335046	70	1	1650	On	70	1650	0.0358878	0.744923	0.498282	5.23827	0.748401	1.6526	2.95021	3.48033	3.19134	0	0	0	0	0.29088	1.73429	0.114258	0.39235	0	0	0	0	0	0	0	-0.00168021
88335046	70	1	1750	On	70	1750	0.049697	0.744923	0.498282	5.23827	0.748401	1.6526	2.95021	3.48033	3.19134	0	0	0	0	0.139855		0.0934254	0.425191	1.80845	0	0	0	0	0	0	0.0509231
88335046	70	1	1850	On	70	1850	0.0447928	0.744923	0.498282	5.23827	0.748401	1.6526	2.95021	3.48033	3.19134	0	0	0	0	0.210639		0.068084	0.389903	2.40876	0	0	0	0	0	0	0.202094
88335046	70	1	1950	On	70	1950	0.0596779	0.744923	0.498282	5.23827	0.748401	1.6526	2.95021	3.48033	3.19134	0	0	0	0	0.10347		-0.0722143	0.353366	1.02881	0	0	0	0	0	0	0.00279429
88335047	50	1	50	ChT	50	50	1	0.900695	0.456458	4.71358	0.843806	1.79892	5.80881	5.48731	5.09364	0	0	0	0	0.757847	4.1421	0.706857	0.697355	4.5219	4.00059	0	1.02703	0	0	0	5.9717
88335047	50	1	150	ChT	50	150	0.89376	0.900695	0.456458	4.71358	0.843806	1.79892	5.80881	5.48731	5.09364	0	0	0	0	0.900695	4.71358	0.843806	1.79892	5.80881	5.48731	5.09364	0	0	0	0	7.50388
88335047	50	1	250	ChT	50	250	0.726667	0.900695	0.456458	4.71358	0.843806	1.79892	5.80881	5.48731	5.09364	0	0	0	0	0.860951	2.95966	0.679111	1.45407	4.85234	4.67262	4.79013	0	0	0	0	3.61086
88335047	50	1	350	ChT	50	350	0.500088	0.900695	0.456458	4.71358	0.843806	1.79892	5.80881	5.48731	5.09364	0	0	0	0	0.835781	1.88889	0.558012	0.956801	5.29624	5.62725	4.67099	0	0	0	0	2.38272
88335047	50	1	450	ChT	50	450	0.346523	0.900695	0.456458	4.71358	0.843806	1.79892	5.80881	5.48731	5.09364	0	0	0	0	0.849577	1.84221	0.349407	0.635171	2.75246	0	0	0	0	0	0	1.06499
88335047	50	1	550	ChT	50	550	0.232913	0.900695	0.456458	4.71358	0.843806	1.79892	5.80881	5.48731	5.09364	0	0	0	0	0.863835	1.05739	0.451623	0.490055	2.10828	0	0	0	0	0	0	0.00039169
88335047	50	1	650	ChT	50	650	0.172767	0.900695	0.456458	4.71358	0.843806	1.79892	5.80881	5.48731	5.09364	0	0	0	0	0.828298	1.00129	0.35454	0.373445	3.50067	0	0	0	0	0	0	0.223991
88335047	50	1	750	ChT	50	750	0.113003	0.900695	0.456458	4.71358	0.843806	1.79892	5.80881	5.48731	5.09364	0	0	0	0	0.818254	1.26398	0.155769	0.304269	3.60438	0	0	0	0	0	0	-0.168908
88335047	50	1	850	ChT	50	850	0.0950661	0.900695	0.456458	4.71358	0.843806	1.79892	5.80881	5.48731	5.09364	0	0	0	0	0.781262	0.673817	0.0794204	0.253349	4.44998	0	0	0	0	0	0	0.0659922
88335047	50	1		ChT	50		0.0795603	0.900695	0.456458	4.71358	0.843806	1.79892	5.80881	5.48731	5.09364	0	0	0	0												0.0257211
88335047	50	1	1050	ChT	50	1050	0.0590269	0.900695	0.456458	4.71358	0.843806	1.79892	5.80881	5.48731	5.09364	0	0	0	0	0.683915	1.13635	-0.00824939	0.250216	6.88705	0	0	0	0	0	0	0.114565
88335047	50	1		ChT	50		0.058603	0.900695	0.456458	4.71358	0.843806	1.79892	5.80881	5.48731	5.09364	0	0	0	0												0.0852307
88335047	50	1		ChT	50		0.0498089	0.900695	0.456458	4.71358	0.843806	1.79892	5.80881	5.48731	5.09364	0	0	0	0												0.131375
88335047	50	1		ChT	50		-0.00277041	0.900695	0.456458	4.71358	0.843806	1.79892	5.80881	5.48731	5.09364	0	0	0	0												0.0848006
88335047	50	1		ChT	50		0.0335583	0.900695	0.456458	4.71358	0.843806	1.79892	5.80881	5.48731	5.09364	0	0	0	0												0.0797466
88335047	50	1		ChT	50		0.0201145	0.900695	0.456458	4.71358	0.843806	1.79892	5.80881	5.48731	5.09364	0	0	0	0												0.147345
88335047	50	1		ChT	50		0.0358878	0.900695	0.456458	4.71358	0.843806	1.79892	5.80881	5.48731	5.09364	0	0	0	0												0.0554056
88335047	50	1		ChT	50		0.049697	0.900695	0.456458	4.71358	0.843806	1.79892	5.80881	5.48731	5.09364	0	0	0	0												0.172737
88335047	50	1		ChT	50		0.0447928	0.900695	0.456458	4.71358	0.843806	1.79892	5.80881	5.48731	5.09364	0	0	0	0												0.178584
88335047	50	1		ChT	50		0.0596779	0.900695	0.456458	4.71358	0.843806	1.79892	5.80881	5.48731	5.09364	0	0	0	0												-0.119893
88335047	70	1	50	ChT	70	50	1	0.657549	0.456458	5.18535	0.732125	1.54367	3.38566	2.75245	2.67871	0	0	0	0	0.416753	4.96369	0.573912	0.85273	2.45599	2.04003	0	0.496978	0	0	0	2.43903
88335047	70	1	150	ChT	70	150	0.89376	0.657549	0.456458	5.18535	0.732125	1.54367	3.38566	2.75245	2.67871	0	0	0	0	0.657549	5.18535	0.732125	1.54367	3.38566	2.75245	2.67871	0	0	0	0	3.77122
88335047	70	1	250	ChT	70	250	0.726667	0.657549	0.456458	5.18535	0.732125	1.54367	3.38566	2.75245	2.67871	0	0	0	0	0.653875	5.49164	0.64202	1.68808	2.25274	2.72206	2.49053	0	0	0	0	2.59504
88335047	70	1	350	ChT	70	350	0.500088	0.657549	0.456458	5.18535	0.732125	1.54367	3.38566	2.75245	2.67871	0	0	0	0	0.677465	3.5361	0.439263	1.35482	2.17309	2.49197	2.68093	0	0	0	0	1.07248
88335047	70	1	450	ChT	70	450	0.346523	0.657549	0.456458	5.18535	0.732125	1.54367	3.38566	2.75245	2.67871	0	0	0	0	0.682758	5.45514	0.462541	1.26096	1.78612	0.669796	2.54522	0	0	0	0	0.745343
88335047	70	1	550	ChT	70	550	0.232913	0.657549	0.456458	5.18535	0.732125	1.54367	3.38566	2.75245	2.67871	0	0	0	0	0.638544	3.18785	0.454631	0.965985	2.69662	2.43178	2.21508	0	0	0	0	0.797151
88335047	70	1	650	ChT	70	650	0.172767	0.657549	0.456458	5.18535	0.732125	1.54367	3.38566	2.75245	2.67871	0	0	0	0	0.674919	2.07768	0.226961	0.680934	2.06077	2.08789	2.57597	0	0	0	0	0.370983
88335047	70	1	750	ChT	70	750	0.113003	0.657549	0.456458	5.18535	0.732125	1.54367	3.38566	2.75245	2.67871	0	0	0	0	0.618382	4.01437	0.312859	0.666468	2.90353	2.44047	2.06501	0	0	0	0	-0.0475982
88335047	70	1	850	ChT	70	850	0.0950661	0.657549	0.456458	5.18535	0.732125	1.54367	3.38566	2.75245	2.67871	0	0	0	0	0.554891	3.08551	0.254228	0.663054	1.7697	0	2.03515	1.81394	0	0	0	0.198559
88335047	70	1	950	ChT	70	950	0.0795603	0.657549	0.456458	5.18535	0.732125	1.54367	3.38566	2.75245	2.67871	0	0	0	0	0.489421	3.70423	0.149202	0.616021	1.78465	0.9419	1.73508	0	0	0	0	-0.00600372
88335047	70	1	1050	ChT	70	1050	0.0590269	0.657549	0.456458	5.18535	0.732125	1.54367	3.38566	2.75245	2.67871	0	0	0	0	0.404704	2.97079	0.105976	0.605426	1.78465	0	0	0	0	0	0	-0.0583219
88335047	70	1	1150	ChT	70	1150	0.058603	0.657549	0.456458	5.18535	0.732125	1.54367	3.38566	2.75245	2.67871	0	0	0	0	0.362588	3.0369	0.084701	0.577143	1.73752	0	0	0	0	0	0	0.113726
88335047	70	1	1250	ChT	70	1250	0.0498089	0.657549	0.456458	5.18535	0.732125	1.54367	3.38566	2.75245	2.67871	0	0	0	0	0.359779	2.99022	0.0601543	0.555346	1.88206	0	0	0	0	0	0	-0.0179745
88335047	70	1	1350	ChT	70	1350	-0.00277041	0.657549	0.456458	5.18535	0.732125	1.54367	3.38566	2.75245	2.67871	0	0	0	0	0.304947	3.12698	0.0156715	0.671293	1.18278	0	0	0	0	0	0	-0.063704
88335047	70	1	1450	ChT	70	1450	0.0335583	0.657549	0.456458	5.18535	0.732125	1.54367	3.38566	2.75245	2.67871	0	0	0	0	0.283683	2.92171	-0.0894776	0.663844	1.03306	0	0	0	0	0	0	0.0509083
88335047	70	1	1550	ChT	70	1550	0.0201145	0.657549	0.456458	5.18535	0.732125	1.54367	3.38566	2.75245	2.67871	0	0	0	0	0.152632		-0.00985945	0.569449	1.252	0	0	0	0	0	0	0.0969791
88335047	70	1	1650	ChT	70	1650	0.0358878	0.657549	0.456458	5.18535	0.732125	1.54367	3.38566	2.75245	2.67871	0	0	0	0	0.146259		0.0870709	0.638704	1.26194	0	0	0	0	0	0	0.00575588
88335047	70	1	1750	ChT	70	1750	0.049697	0.657549	0.456458	5.18535	0.732125	1.54367	3.38566	2.75245	2.67871	0	0	0	0	0.130554		0.195497	0.648861	2.11231	0	0	0	0	0	0	-0.186888
88335047	70	1	1850	ChT	70	1850	0.0447928	0.657549	0.456458	5.18535	0.732125	1.54367	3.38566	2.75245	2.67871	0	0	0	0	0.150419		0.153964	0.725312	1.37463	0	0	0	0	0	0	0.190944
88335047	70	1	1950	ChT	70	1950	0.0596779	0.657549	0.456458	5.18535	0.732125	1.54367	3.38566	2.75245	2.67871	0	0	0	0	0.0715178		0.15748	0.580185	1.4289	0	0	0	0	0	0	0.251317
88335047	60	1	50	ChT	70	50	1	0.79791	0.456458	8.51963	0.793552	1.588	4.26667	4.08542	3.7	0	0	0	0	0.568016	6.00272	0.801675	0.918716	6.90335	4.25592	0.771098	0.52827	0.460629	0	0	5.38595
88335047	60	1	150	ChT	70	150	0.89376	0.79791	0.456458	8.51963	0.793552	1.588	4.26667	4.08542	3.7	0	0	0	0	0.79791	8.51963	0.793552	1.588	4.26667	4.08542	3.7	0	0	0	0	6.41067
88335047	60	1	250	ChT	70	250	0.726667	0.79791	0.456458	8.51963	0.793552	1.588	4.26667	4.08542	3.7	0	0	0	0	0.735324	3.39642	0.644142	1.47544	4.26457	3.65681	3.13662	0	0	0	0	3.29703
88335047	60	1	350	ChT	70	350	0.500088	0.79791	0.456458	8.51963	0.793552	1.588	4.26667	4.08542	3.7	0	0	0	0	0.689946	1.99308	0.50046	0.828651	2.16788	0	3.31957	0	0	0	0	1.04053
88335047	60	1	450	ChT	70	450	0.346523	0.79791	0.456458	8.51963	0.793552	1.588	4.26667	4.08542	3.7	0	0	0	0	0.766956	2.13406	0.516788	0.832979	3.25182	3.75992	3.92928	0	0	0	0	0.669147
88335047	60	1	550	ChT	70	550	0.232913	0.79791	0.456458	8.51963	0.793552	1.588	4.26667	4.08542	3.7	0	0	0	0	0.800218	2.16396	0.455508	0.660349	3.44353	4.30441	4.13223	0	0	0	0	0.293319
88335047	60	1	650	ChT	70	650	0.172767	0.79791	0.456458	8.51963	0.793552	1.588	4.26667	4.08542	3.7	0	0	0	0	0.742366	1.89578	0.489612	0.490794	4.28669	4.24204	3.84016	0	0	0	0	0.337133
88335047	60	1	750	ChT	70	750	0.113003	0.79791	0.456458	8.51963	0.793552	1.588	4.26667	4.08542	3.7	0	0	0	0	0.793404	1.50676	0.319536	0.450016	4.73425	0	0	0	0	0	0	0.270369
88335047	60	1	850	ChT	70	850	0.0950661	0.79791	0.456458	8.51963	0.793552	1.588	4.26667	4.08542	3.7	0	0	0	0	0.689389	1.11615	0.149989	0.344391	3.60438	0	0	0	0	0	0	0.0552338
88335047	60	1	950	ChT	70	950	0.0795603	0.79791	0.456458	8.51963	0.793552	1.588	4.26667	4.08542	3.7	0	0	0	0	0.582531	1.24795	0.161414	0.40232	1.57808	0	0	0	0	0	0	0.0211603
88335047	60	1	1050	ChT	70	1050	0.0590269	0.79791	0.456458	8.51963	0.793552	1.588	4.26667	4.08542	3.7	0	0	0	0	0.597582	2.09537	-0.0117879	0.366682	0.576701	0	0	0	0	0	0	-0.118528
88335047	60	1	1150	ChT	70	1150	0.058603	0.79791	0.456458	8.51963	0.793552	1.588	4.26667	4.08542	3.7	0	0	0	0	0.6622	1.40926	0.228599	0.403529	2.95257	0	0	0	0	0	0	0.129077
88335047	60	1	1250	ChT	70	1250	0.0498089	0.79791	0.456458	8.51963	0.793552	1.588	4.26667	4.08542	3.7	0	0	0	0	0.462158	0.885345	0.00858382	0.332359	0.803755	0	0	0	0	0	0	0.0347572
88335047	60	1	1350	ChT	70	1350	-0.00277041	0.79791	0.456458	8.51963	0.793552	1.588	4.26667	4.08542	3.7	0	0	0	0	0.485092	0.958369	0.0653206	0.391543	0.684856	0	0	0	0	0	0	0.104863
88335047	60	1	1450	ChT	70	1450	0.0335583	0.79791	0.456458	8.51963	0.793552	1.588	4.26667	4.08542	3.7	0	0	0	0	0.371968	1.03068	0.0824091	0.345001	2.86961	0	0	0	0	0	0	0.184204
88335047	60	1	1550	ChT	70	1550	0.0201145	0.79791	0.456458	8.51963	0.793552	1.588	4.26667	4.08542	3.7	0	0	0	0	0.266496	1.31128	0.0376129	0.452353	0.688705	0	0	0	0	0	0	0.0272841
88335047	60	1	1650	ChT	70	1650	0.0358878	0.79791	0.456458	8.51963	0.793552	1.588	4.26667	4.08542	3.7	0	0	0	0	0.205339		0.26461	0.406369	2.1522	0	0	0	0	0	0	0.210039
88335047	60	1	1750	ChT	70	1750	0.049697	0.79791	0.456458	8.51963	0.793552	1.588	4.26667	4.08542	3.7	0	0	0	0	0.131873		0.117752	0.479862	1.13379	0	0	0	0	0	0	0.0771117
88335047	60	1	1850	ChT	70	1850	0.0447928	0.79791	0.456458	8.51963	0.793552	1.588	4.26667	4.08542	3.7	0	0	0	0	0.199397		0.119842	0.486019	2.20542	0	0	0	0	0	0	0.0963042
88335047	60	1	1950	ChT	70	1950	0.0596779	0.79791	0.456458	8.51963	0.793552	1.588	4.26667	4.08542	3.7	0	0	0	0	0.13041		0.22043	0.383705	0.538051	0	0	0	0	0	0	0.0966998
88335047	80	1	50	ChT	70	50	1	0.581783	0.456458	6.23257	0.67299	1.48793	2.29731	2.27338	1.91614	0	0	0	0	0.327823	5.95626	0.513712	0.990329	1.82899	1.22321	0.527457	0	0	0	0	2.31107
88335047	80	1	150	ChT	70	150	0.89376	0.581783	0.456458	6.23257	0.67299	1.48793	2.29731	2.27338	1.91614	0	0	0	0	0.581783	6.23257	0.67299	1.48793	2.29731	2.27338	1.91614	0	0	0	0	2.88803
88335047	80	1	250	ChT	70	250	0.726667	0.581783	0.456458	6.23257	0.67299	1.48793	2.29731	2.27338	1.91614	0	0	0	0	0.780289	9.46061	0.824716	2.40718	3.51085	3.61385	3.72781	0	0	0	0	3.76353
88335047	80	1	350	ChT	70	350	0.500088	0.581783	0.456458	6.23257	0.67299	1.48793	2.29731	2.27338	1.91614	0	0	0	0	0.620371	3.80513	0.502938	1.47059	2.82251	0.661527	2.47852	0.546862	0	0	0	0.989164
88335047	80	1	450	ChT	70	450	0.346523	0.581783	0.456458	6.23257	0.67299	1.48793	2.29731	2.27338	1.91614	0	0	0	0	0.689437	6.25167	0.506739	1.53775	2.16256	2.31598	2.65206	0	0	0	0	1.17728
88335047	80	1	550	ChT	70	550	0.232913	0.581783	0.456458	6.23257	0.67299	1.48793	2.29731	2.27338	1.91614	0	0	0	0	0.572429	2.90021	0.533246	1.01602	3.01796	2.17859	2.04655	0	0	0	0	0.413461
88335047	80	1	650	ChT	70	650	0.172767	0.581783	0.456458	6.23257	0.67299	1.48793	2.29731	2.27338	1.91614	0	0	0	0	0.605542	5.16865	0.438889	0.866238	2.45599	2.69583	2.33127	0	0	0	0	0.720893
88335047	80	1	750	ChT	70	750	0.113003	0.581783	0.456458	6.23257	0.67299	1.48793	2.29731	2.27338	1.91614	0	0	0	0	0.621795	3.85868	0.314095	0.688459	2.68524	0	2.40122	0	0	0	0	0.397855
88335047	80	1	850	ChT	70	850	0.0950661	0.581783	0.456458	6.23257	0.67299	1.48793	2.29731	2.27338	1.91614	0	0	0	0	0.51795	3.626	0.318757	0.75159	2.3998	2.3998	1.85791	0	0	0	0	0.325943
88335047	80	1	950	ChT	70	950	0.0795603	0.581783	0.456458	6.23257	0.67299	1.48793	2.29731	2.27338	1.91614	0	0	0	0	0.491508	4.26207	0.179612	0.66497	2.68139	2.11689	1.55238	0	0	0	0	0.13143
88335047	80	1	1050	ChT	70	1050	0.0590269	0.581783	0.456458	6.23257	0.67299	1.48793	2.29731	2.27338	1.91614	0	0	0	0	0.367366	4.12313	0.0989901	0.65803	1.50231	0	0	0	0	0	0	-0.2285
88335047	80	1	1150	ChT	70	1150	0.058603	0.581783	0.456458	6.23257	0.67299	1.48793	2.29731	2.27338	1.91614	0	0	0	0	0.343367	4.81533	0.0990374	0.747317	2.05049	0	0	0	0	0	0	0.0163361
88335047	80	1	1250	ChT	70	1250	0.0498089	0.581783	0.456458	6.23257	0.67299	1.48793	2.29731	2.27338	1.91614	0	0	0	0	0.237132	2.40726	0.159162	0.796032	1.4684	0	0	0	0	0	0	0.132123
88335047	80	1	1350	ChT	70	1350	-0.00277041	0.581783	0.456458	6.23257	0.67299	1.48793	2.29731	2.27338	1.91614	0	0	0	0	0.220278	4.36026	0.111089	0.664908	1.17302	0	0	0	0	0	0	0.091214
88335047	80	1	1450	ChT	70	1450	0.0335583	0.581783	0.456458	6.23257	0.67299	1.48793	2.29731	2.27338	1.91614	0	0	0	0	0.19795	3.25585	0.0242885	0.724659	1.11065	0	0	0	0	0	0	-0.00503833
88335047	80	1	1550	ChT	70	1550	0.0201145	0.581783	0.456458	6.23257	0.67299	1.48793	2.29731	2.27338	1.91614	0	0	0	0	0.207993	3.27584	-0.045205	0.677292	1.79153	0	0	0	0	0	0	-0.00188508
88335047	80	1	1650	ChT	70	1650	0.0358878	0.581783	0.456458	6.23257	0.67299	1.48793	2.29731	2.27338	1.91614	0	0	0	0	0.162308		0.0462511	0.687248	1.55816	0	0	0	0	0	0	0.24511
88335047	80	1	1750	ChT	70	1750	0.049697	0.581783	0.456458	6.23257	0.67299	1.48793	2.29731	2.27338	1.91614	0	0	0	0	0.060302		-0.0941547	0.64613	1.16711	0	0	0	0	0	0	0.151868
88335047	80	1	1850	ChT	70	1850	0.0447928	0.581783	0.456458	6.23257	0.67299	1.48793	2.29731	2.27338	1.91614	0	0	0	0	0.0387409		-0.021021	0.677035	1.228	0	0	0	0	0	0	0.150219
88335047	80	1	1950	ChT	70	1950	0.0596779	0.581783	0.456458	6.23257	0.67299	1.48793	2.29731	2.27338	1.91614	0	0	0	0	0.118085		0.106743	0.642843	0.970327	0	0	0	0	0	0	0.102938
88335008	30	1	50	ChS	30	50	1	0.537025	0.269059	15.1588	0.904169	3.31904	4.10956	3.75713	3.5763	1.39827	1.3824	0	0	0.338512	15.5031	0.815023	2.03799	2.50057	1.25292	0.447817	0.281639	0.199377	0.164892	0.138921	7.9121
88335008	30	1	150	ChS	30	150	0.89376	0.537025	0.269059	15.1588	0.904169	3.31904	4.10956	3.75713	3.5763	1.39827	1.3824	0	0	0.537025	15.1588	0.904169	3.31904	4.10956	3.75713	3.5763	1.39827	1.3824	0	0	7.33063
88335008	30	1	250	ChS	30	250	0.726667	0.537025	0.269059	15.1588	0.904169	3.31904	4.10956	3.75713	3.5763	1.39827	1.3824	0	0	0.658357	13.2339	0.935418	4.02499	4.70353	4.34584	3.99562	0.730303	0	0	0	7.83762
88335008	30	1	350	ChS	30	350	0.500088	0.537025	0.269059	15.1588	0.904169	3.31904	4.10956	3.75713	3.5763	1.39827	1.3824	0	0	0.736775	15.193	0.922914	4.55319	3.30866	3.00917	2.91885	0	0	0	0	7.87442
88335008	30	1	450	ChS	30	450	0.346523	0.537025	0.269059	15.1588	0.904169	3.31904	4.10956	3.75713	3.5763	1.39827	1.3824	0	0	0.523359	12.2257	0.666572	3.00931	1.87226	1.34037	1.36052	0	0	0	0	1.58836
88335008	30	1	550	ChS	30	550	0.232913	0.537025	0.269059	15.1588	0.904169	3.31904	4.10956	3.75713	3.5763	1.39827	1.3824	0	0	0.409892	14.3241	0.480598	1.86048	1.58096	0.844071	0.869751	0	0	0	0	0.985717
88335008	30	1	650	ChS	30	650	0.172767	0.537025	0.269059	15.1588	0.904169	3.31904	4.10956	3.75713	3.5763	1.39827	1.3824	0	0	0.267812	13.2512	0.204362	1.28252	1.40959	0.394815	0.424181	0	0	0	0	0.560474
88335008	30	1	750	ChS	30	750	0.113003	0.537025	0.269059	15.1588	0.904169	3.31904	4.10956	3.75713	3.5763	1.39827	1.3824	0	0	0.276568	15.2642	0.147359	1.09127	1.28651	0.303403	0.466361	0	0	0	0	0.559296
88335008	30	1	850	ChS	30	850	0.0950661	0.537025	0.269059	15.1588	0.904169	3.31904	4.10956	3.75713	3.5763	1.39827	1.3824	0	0	0.178818	15.7429	0.226431	1.23162	1.21599	0.352891	0.365646	0	0	0	0	0.306283
88335008	30	1	950	ChS	30	950	0.0795603	0.537025	0.269059	15.1588	0.904169	3.31904	4.10956	3.75713	3.5763	1.39827	1.3824	0	0	0.0938681		0.19	1.31166	1.50687	0.388741	0.352672	0.184351	0.160305	0	0	0.965809
88335008	30	1	1050	ChS	30	1050	0.0590269	0.537025	0.269059	15.1588	0.904169	3.31904	4.10956	3.75713	3.5763	1.39827	1.3824	0	0	0.157014	21.3066	0.219402	1.33276	1.33839	0	0	0	0	0	0	1.09695
88335008	50	1	50	ChS	50	50	1	0.171908	0.269059	13.0541	0.744048	2.67948	2.22557	1.30814	1.26211	0.536961	0	0	0	0.174904	16.2195	0.782881	2.04928	2.41868	1.02732	0.43571	0.222645	0.205911	0.188866	0.12815	3.61705
88335008	50	1	150	ChS	50	150	0.89376	0.171908	0.269059	13.0541	0.744048	2.67948	2.22557	1.30814	1.26211	0.536961	0	0	0	0.171908	13.0541	0.744048	2.67948	2.22557	1.30814	1.26211	0.536961	0	0	0	3.23394
88335008	50	1	250	ChS	50	250	0.726667	0.171908	0.269059	13.0541	0.744048	2.67948	2.22557	1.30814	1.26211	0.536961	0	0	0	0.465851	12.0506	0.782435	3.13936	2.34131	1.67951	1.60604	0.289653	0	0	0	4.69214
88335008	50	1	350	ChS	50	350	0.500088	0.171908	0.269059	13.0541	0.744048	2.67948	2.22557	1.30814	1.26211	0.536961	0	0	0	0.390129	11.4184	0.586806	2.44003	1.47165	1.08218	0.974396	0	0	0	0	1.51133
88335008	50	1	450	ChS	50	450	0.346523	0.171908	0.269059	13.0541	0.744048	2.67948	2.22557	1.30814	1.26211	0.536961	0	0	0	0.0472544		0.106338	1.22374	1.376	0.265333	0	0.248	0	0	0	0.483356
88335008	50	1	550	ChS	50	550	0.232913	0.171908	0.269059	13.0541	0.744048	2.67948	2.22557	1.30814	1.26211	0.536961	0	0	0	0.110967	13.2209	0.202578	1.1739	1.36097	0.164806	0.116959	0.122275	0.104997	0.0956935	0	0.308471
88335008	50	1	650	ChS	50	650	0.172767	0.171908	0.269059	13.0541	0.744048	2.67948	2.22557	1.30814	1.26211	0.536961	0	0	0	0.152727	12.7756	0.179325	1.16655	1.68544	0.391837	0	0.312665	0	0	0	0.326524
88335008	50	1	750	ChS	50	750	0.113003	0.171908	0.269059	13.0541	0.744048	2.67948	2.22557	1.30814	1.26211	0.536961	0	0	0	0.0564632		0.123705	1.07185	1.20559	0	0	0	0	0	0	0.453416
88335008	50	1	850	ChS	50	850	0.0950661	0.171908	0.269059	13.0541	0.744048	2.67948	2.22557	1.30814	1.26211	0.536961	0	0	0	0.137717	12.4378	0.121301	1.15771	1.20817	0	0	0.393357	0	0	0	0.607562
88335008	50	1	950	ChS	50	950	0.0795603	0.171908	0.269059	13.0541	0.744048	2.67948	2.22557	1.30814	1.26211	0.536961	0	0	0	0.128392	11.1696	0.133778	1.235	1.25499	0	0	0	0	0	0	0.296477
88335008	50	1	1050	ChS	50	1050	0.0590269	0.171908	0.269059	13.0541	0.744048	2.67948	2.22557	1.30814	1.26211	0.536961	0	0	0	0.104629	18.0186	0.0643634	1.25004	1.22007	0	0	0	0	0	0	0.300256
88335008	70	1	50	ChS	70	50	1		0.269059		0.316541	1.58776	1.37479	0.247681	0.255755	0.202413	0	0	0	0.067899		0.461302	1.84295	1.48271	0.428624	0.11606	0.181506	0.159838	0.14622	0.104813	1.84912
88335008	70	1	150	ChS	70	150	0.89376		0.269059		0.316541	1.58776	1.37479	0.247681	0.255755	0.202413	0	0	0	0.0550251		0.316541	1.58776	1.37479	0.247681	0.255755	0.202413	0	0	0	0.696252
88335008	70	1	250	ChS	70	250	0.726667		0.269059		0.316541	1.58776	1.37479	0.247681	0.255755	0.202413	0	0	0	0.249613	13.7939	0.367475	1.93591	1.59741	0.484113	0.417156	0	0	0	0	1.57137
88335008	70	1	350	ChS	70	350	0.500088		0.269059		0.316541	1.58776	1.37479	0.247681	0.255755	0.202413	0	0	0	0.0673836		0.127621	1.21972	1.41237	0	0	0	0	0	0	0.362137
88335008	70	1	450	ChS	70	450	0.346523		0.269059		0.316541	1.58776	1.37479	0.247681	0.255755	0.202413	0	0	0	0.0471085		0.138185	1.19343	1.21291	0	0	0	0	0	0	0.130749
88335008	70	1	550	ChS	70	550	0.232913		0.269059		0.316541	1.58776	1.37479	0.247681	0.255755	0.202413	0	0	0	0.0524539		0.119451	1.15108	1.23082	0	0	0	0	0	0	0.0512753
88335008	70	1	650	ChS	70	650	0.172767		0.269059		0.316541	1.58776	1.37479	0.247681	0.255755	0.202413	0	0	0	0.0614867		-0.0321709	1.18166	1.1149	0.101972	0.0691145	0.149559	0.0940411	0.0747796	0	-0.0679935
88335008	70	1	750	ChS	70	750	0.113003		0.269059		0.316541	1.58776	1.37479	0.247681	0.255755	0.202413	0	0	0	0.0470748		-0.0424674	0.907343	1.08836	0	0	0	0	0	0	-0.479564
88335008	70	1	850	ChS	70	850	0.0950661		0.269059		0.316541	1.58776	1.37479	0.247681	0.255755	0.202413	0	0	0	0.0409217		0.12043	1.34226	1.27794	0	0	0.295898	0	0	0	0.0878031
88335008	70	1	950	ChS	70	950	0.0795603		0.269059		0.316541	1.58776	1.37479	0.247681	0.255755	0.202413	0	0	0	0.0659617		0.101501	1.12705	1.22549	0	0	0	0	0	0	0.00412868
88335008	70	1	1050	ChS	70	1050	0.0590269		0.269059		0.316541	1.58776	1.37479	0.247681	0.255755	0.202413	0	0	0	0.0365654		0.11064	1.07192	1.33902	0	0	0	0	0	0	0.104837
88340014	30	1	50	PLN	30	50	1	0.494359	0.60625	5.23487	0.577499	1.30715	2.24103	1.49285	1.13569	0	0	0	0	0.459765	3.76745	0.555352	0.809258	1.65339	1.28342	0.791366	0	0	0	0	3.27396
88340014	30	1	150	PLN	30	150	0.89376	0.494359	0.60625	5.23487	0.577499	1.30715	2.24103	1.49285	1.13569	0	0	0	0	0.494359	5.23487	0.577499	1.30715	2.24103	1.49285	1.13569	0	0	0	0	2.40762
88340014	30	1	250	PLN	30	250	0.726667	0.494359	0.60625	5.23487	0.577499	1.30715	2.24103	1.49285	1.13569	0	0	0	0	0.465811	3.40733	0.595507	1.41409	2.01015	1.36548	1.21066	0	0	0	0	1.01164
88340014	30	1	350	PLN	30	350	0.500088	0.494359	0.60625	5.23487	0.577499	1.30715	2.24103	1.49285	1.13569	0	0	0	0	0.479197	4.5925	0.460347	1.66218	1.91569	1.41539	1.32559	0	0	0	0	1.7034
88340014	30	1	450	PLN	30	450	0.346523	0.494359	0.60625	5.23487	0.577499	1.30715	2.24103	1.49285	1.13569	0	0	0	0	0.407963	2.53557	0.31322	1.24223	1.71732	1.06334	0.983467	0	0	0	0	0.812877
88340014	30	1	550	PLN	30	550	0.232913	0.494359	0.60625	5.23487	0.577499	1.30715	2.24103	1.49285	1.13569	0	0	0	0	0.348949	3.07213	0.155221	1.0105	1.41514	0	0.726391	0.730154	0	0	0	1.76286
88340014	30	1	650	PLN	30	650	0.172767	0.494359	0.60625	5.23487	0.577499	1.30715	2.24103	1.49285	1.13569	0	0	0	0	0.296157		-0.00275061	0.368799	3.60438	0	0	0	0	0	0	0.257666
88340014	30	1	750	PLN	30	750	0.113003	0.494359	0.60625	5.23487	0.577499	1.30715	2.24103	1.49285	1.13569	0	0	0	0	0.139991		0.115101	0.4305	0.740741	0	0	0	0	0	0	0.262145
88340014	30	1		PLN	30		0.0950661	0.494359	0.60625	5.23487	0.577499	1.30715	2.24103	1.49285	1.13569	0	0	0	0												0.637596
88340014	30	1	950	PLN	30	950	0.0795603	0.494359	0.60625	5.23487	0.577499	1.30715	2.24103	1.49285	1.13569	0	0	0	0	0.21575	1.7231	0.145584	0.648837	1.75064	1.38592	1.02121	1.09415	0	0	0	0.0527229
88340014	50	1	50	PLN	50	50	1	0.202492	0.60625	4.20445	0.206095	1.1164		0.486512	0	0	0	0	0	0.267421	5.64101	0.293476	0.872136	1.4139	0.674353	0.358729	0	0	0	0	1.6518
88340014	50	1	150	PLN	50	150	0.89376	0.202492	0.60625	4.20445	0.206095	1.1164		0.486512	0	0	0	0	0	0.202492	4.20445	0.206095	1.1164	1.53838	0.486512	0	0	0	0	0	0.748859
88340014	50	1	250	PLN	50	250	0.726667	0.202492	0.60625	4.20445	0.206095	1.1164		0.486512	0	0	0	0	0	0.186255	3.5531	0.114815	1.06821	1.08462	0.271154	0.265129	0	0	0	0	0.748997
88340014	50	1	350	PLN	50	350	0.500088	0.202492	0.60625	4.20445	0.206095	1.1164		0.486512	0	0	0	0	0	0.112276		-0.0384307	0.872988	1.15253	0	0	0	0	0	0	0.701722
88340014	50	1	450	PLN	50	450	0.346523	0.202492	0.60625	4.20445	0.206095	1.1164		0.486512	0	0	0	0	0	0.091267		0.0753966	0.71465	0.964425	0.591806	0.306862	0.339741	0.328781	0.252066	0.208228	0.116427
88340014	50	1	550	PLN	50	550	0.232913	0.202492	0.60625	4.20445	0.206095	1.1164		0.486512	0	0	0	0	0	0.151571	3.61887	-0.00972985	0.767673	0.986255	0	0.351716	0.362594	0	0	0	0.828471
[truncated: 13,229 more rows]

## Sheet: stimuliOnly
C_prime	Predicted_C_prime	R^2
3.08536	3.98427	0.451096
4.79689	3.56098
6.12589	2.89523
5.25193	1.99248
4.16159	1.38064
3.23047	0.927989
1.31965	0.688349
1.1659	0.450233
0.194662	0.378769
0.193994	0.316989
0.184677	0.235179
0.0845349	0.23349
0.157318	0.198452
0.0472017	-0.0110381
0.0752087	0.133705
-0.045712	0.0801415
0.132632	0.142987
2.19898	3.55776
3.76957	3.17979
3.39638	2.58531
2.90869	1.77919
1.89845	1.23285
1.3987	0.828651
0.49811	0.614664
0.125725	0.402037
0.286147	0.338223
0.00190423	0.283057
0.0805612	0.210004
0.270032	0.208496
0.231196	0.177208
0.0432376	-0.00985648
0.288934	0.119393
0.0483701	0.0715626
1.10076	1.83093
0.859688	1.63641
1.13255	1.33048
0.445091	0.915626
0.14345	0.634459
0.31249	0.426448
0.170295	0.316324
-0.112371	0.2069
0.0452214	0.174059
-0.138684	0.145669
0.0113914	0.108074
0.143533	0.107298
0.152948	0.0911966
-0.0124651	-0.00507244
-0.0123071	0.0614429
0.165126	0.0368282
6.44226	3.98427
7.88636	3.56098
7.85959	2.89523
3.01703	1.99248
3.2639	1.38064
0.661289	0.927989
0.801418	0.688349
-0.393017	0.450233
1.49461	0.378769
6.13672	3.55776
7.51539	3.17979
7.295	2.58531
3.94599	1.77919
5.14373	1.23285
-0.399386	0.828651
3.92653	0.614664
-1.27298	0.402037
1.51072	0.338223
4.20481	1.83093
4.1445	1.63641
3.87844	1.33048
0.0383529	0.915626
2.45032	0.634459
0.186235	0.426448
1.35428	0.316324
3.57187	0.2069
3.12	3.98427
1.64842	3.56098
1.70464	2.89523
1.73504	1.99248
0.780414	1.38064
0.753002	0.927989
0.248257	0.688349
0.0662252	0.450233
0.0941956	0.378769
0.0729485	0.316989
0.368044	0.235179
2.49891	3.55776
3.41433	3.17979
2.58238	2.58531
0.993056	1.77919
0.2211	1.23285
0.113379	0.828651
0.125466	0.614664
0.159436	0.402037
0.105864	0.338223
0.375735	0.283057
5.92561	3.98427
2.78923	3.56098
1.74868	2.89523
0.886921	1.99248
0.614219	1.38064
1.41225	0.927989
0.736132	0.688349
0.761598	0.450233
0.546033	0.378769
0.211721	0.316989
0.297696	0.235179
0.433231	0.23349
0.670678	0.198452
0.422891	-0.0110381
3.34237	3.55776
2.41932	3.17979
2.62698	2.58531
2.1179	1.77919
1.11192	1.23285
0.347322	0.828651
0.173124	0.614664
0.182546	0.402037
0.180198	0.338223
0.0982384	0.283057
0.101775	0.210004
-0.0214301	0.208496
0.0458136	0.177208
1.03682	1.83093
1.07317	1.63641
0.500505	1.33048
0.412118	0.915626
0.462455	0.634459
0.116104	0.426448
0.0221451	0.316324
0.000566871	0.2069
-0.177281	0.174059
0.05284	0.145669
0.215676	0.108074
0.0812566	0.107298
-0.0443706	0.0911966
6.4952	3.98427
7.21372	3.56098
7.75716	2.89523
6.9085	1.99248
5.60585	1.38064
2.21645	0.927989
1.38874	0.688349
0.668766	0.450233
0.539805	0.378769
0.559617	0.316989
0.692941	0.235179
0.417328	0.23349
0.605829	0.198452
0.480394	-0.0110381
0.431239	0.133705
0.487037	0.0801415
0.360493	0.142987
0.636552	0.198006
7.29688	3.55776
7.53687	3.17979
7.00826	2.58531
7.80535	1.77919
5.31163	1.23285
2.68551	0.828651
1.52428	0.614664
1.1523	0.402037
0.558704	0.338223
0.750806	0.283057
0.814384	0.210004
0.727089	0.208496
-0.184282	0.177208
0.661166	-0.00985648
-0.14621	0.119393
0.381622	0.0715626
0.22731	0.12768
0.276423	0.17681
3.81876	1.83093
3.77456	1.63641
3.41377	1.33048
2.50026	0.915626
2.29946	0.634459
2.01782	0.426448
1.1399	0.316324
0.689238	0.2069
0.404661	0.174059
0.522091	0.145669
0.336696	0.108074
0.303202	0.107298
0.0284674	0.0911966
-0.139056	-0.00507244
0.40306	0.0614429
0.159797	0.0368282
0.0656705	0.0657081
0.0371071	0.0909917
8	3.98427
8	3.98427
7.98388	3.98427
6.88804	3.56098
8	3.56098
7.95073	3.56098
6.87738	3.56098
7.75874	2.89523
7.77765	2.89523
7.73557	2.89523
7.80388	2.89523
7.51502	1.99248
7.54034	1.99248
6.93636	1.99248
6.35619	1.99248
7.28595	1.38064
5.88886	1.38064
4.33657	1.38064
2.68996	1.38064
4.17319	0.927989
2.93004	0.927989
1.45915	0.927989
2.37137	0.927989
1.94649	0.688349
1.43302	0.688349
1.89037	0.688349
1.57977	0.688349
1.68035	0.450233
1.79442	0.450233
1.34716	0.450233
0.93056	0.450233
1.3923	0.378769
1.25216	0.378769
1.04327	0.378769
1.90912	0.378769
6.72933	3.55776
6.57792	3.55776
7.02104	3.55776
7.59919	3.17979
7.76502	3.17979
7.62308	3.17979
7.09231	3.17979
7.4994	2.58531
7.39616	2.58531
7.31129	2.58531
6.21228	2.58531
5.56954	1.77919
6.9488	1.77919
7.24131	1.77919
6.23014	1.77919
4.89603	1.23285
5.11003	1.23285
3.36647	1.23285
4.22071	1.23285
3.25671	0.828651
2.67608	0.828651
2.84259	0.828651
2.61968	0.828651
2.24992	0.614664
1.66283	0.614664
1.35596	0.614664
1.47246	0.614664
1.96756	0.402037
1.82555	0.402037
1.05171	0.402037
1.1162	0.402037
1.52191	0.338223
0.621204	0.338223
0.619442	0.338223
1.04639	0.338223
3.58617	1.83093
4.10897	1.83093
3.69043	1.83093
4.10293	1.63641
3.99898	1.63641
3.91531	1.63641
4.64002	1.63641
4.01419	1.33048
3.20235	1.33048
4.1048	1.33048
2.47589	1.33048
3.66607	0.915626
1.9249	0.915626
1.8592	0.915626
1.77956	0.915626
1.18385	0.634459
2.15233	0.634459
2.00923	0.634459
1.86621	0.634459
2.66494	0.426448
2.30851	0.426448
1.51926	0.426448
0.862398	0.426448
1.87004	0.316324
0.952115	0.316324
1.08995	0.316324
1.16161	0.316324
0.036864	0.2069
0.164134	0.2069
0.460046	0.2069
-0.796703	0.2069
0.788246	0.174059
0.922186	0.174059
0.349461	0.174059
3.10462	3.98427
4.76929	3.56098
5.21557	2.89523
5.24711	1.99248
4.11699	1.38064
3.49706	0.927989
3.33467	0.688349
3.36627	0.450233
2.98583	0.378769
2.1165	0.316989
0.603429	0.235179
0.204354	0.23349
-0.219469	0.198452
-0.140144	-0.0110381
-0.0899279	0.133705
0.268086	0.0801415
0.265281	0.142987
-0.0255276	0.198006
-0.0611975	0.178466
-0.187529	0.237773
1.40145	3.55776
2.18528	3.17979
1.53959	2.58531
1.0419	1.77919
0.677204	1.23285
0.750445	0.828651
1.42664	0.614664
1.71184	0.402037
1.4731	0.338223
1.75589	0.283057
0.643801	0.210004
0.329988	0.208496
0.26283	0.177208
0.159957	-0.00985648
0.0646083	0.119393
0.0917839	0.0715626
0.287378	0.12768
-0.0148937	0.17681
-0.109194	0.159362
-0.0568847	0.21232
0.671972	1.83093
0.355295	1.63641
0.0730646	1.33048
0.286728	0.915626
0.487417	0.634459
0.222315	0.426448
0.128716	0.316324
0.490376	0.2069
0.256226	0.174059
0.325149	0.145669
0.0408424	0.108074
-0.154604	0.107298
-0.226879	0.0911966
0.087673	-0.00507244
0.202893	0.0614429
-0.226846	0.0368282
-0.0257029	0.0657081
-0.42325	0.0909917
0.0479013	0.0820125
0.0279307	0.109266
7.99306	3.98427
5.51754	3.56098
4.44642	2.89523
3.7845	1.99248
3.9946	1.38064
2.99502	0.927989
2.22617	0.688349
1.13732	0.450233
1.11251	0.378769
0.435804	0.316989
0.293731	0.235179
0.0786699	0.23349
0.0305603	0.198452
0.255453	-0.0110381
0.154336	0.133705
0.0886234	0.0801415
0.0687416	0.142987
0.0111397	0.198006
0.477904	0.178466
0.149079	0.237773
6.65995	3.55776
5.82088	3.17979
3.96928	2.58531
4.44157	1.77919
7.30474	1.23285
4.13677	0.828651
2.6889	0.614664
2.36258	0.402037
1.9493	0.338223
1.27198	0.283057
0.438941	0.210004
0.361276	0.208496
0.447534	0.177208
0.403999	-0.00985648
-0.160896	0.119393
0.390065	0.0715626
0.212677	0.12768
0.76711	0.17681
0.345888	0.159362
0.335453	0.21232
2.95402	1.83093
0.90664	1.63641
1.10554	1.33048
1.00157	0.915626
1.661	0.634459
0.906643	0.426448
1.78196	0.316324
1.78409	0.2069
2.66471	0.174059
3.14598	0.145669
2.81305	0.108074
2.71501	0.107298
2.82641	0.0911966
3.33495	-0.00507244
2.33052	0.0614429
1.47611	0.0368282
1.50904	0.0657081
1.40418	0.0909917
1.50976	0.0820125
1.52888	0.109266
3.94111	3.98427
6.18572	3.56098
6.78154	2.89523
5.67855	1.99248
4.03891	1.38064
3.03774	0.927989
0.847816	0.688349
0.489149	0.450233
0.0922792	0.378769
0.0701719	0.316989
0.0270978	0.235179
-0.161331	0.23349
0.064634	0.198452
0.0797325	-0.0110381
0.0602241	0.133705
0.055928	0.0801415
2.69955	3.55776
3.36269	3.17979
4.18229	2.58531
3.03848	1.77919
2.92506	1.23285
2.21211	0.828651
2.01824	0.614664
0.668808	0.402037
0.0826545	0.338223
0.281696	0.283057
0.260679	0.210004
0.0895048	0.208496
0.216358	0.177208
0.061663	-0.00985648
0.00799093	0.119393
1.04365	1.83093
1.74631	1.63641
1.46081	1.33048
1.79148	0.915626
1.89344	0.634459
0.778925	0.426448
0.29024	0.316324
0.361019	0.2069
0.10765	0.174059
0.166779	0.145669
0.0546157	0.108074
-0.0438779	0.107298
0.233322	0.0911966
0.192625	-0.00507244
0.169974	0.0614429
5.36606	3.98427
7.6321	3.56098
7.82689	2.89523
7.91506	1.99248
7.47116	1.38064
4.99434	0.927989
3.96263	0.688349
3.42137	0.450233
1.29299	0.378769
1.02947	0.316989
-1.07566	0.235179
0.50699	0.23349
0.136385	0.198452
0.0813836	-0.0110381
0.17308	0.133705
0.208827	0.0801415
0.123299	0.142987
0.289369	0.198006
0.131432	0.178466
3.6329	3.55776
7.26331	3.17979
7.4041	2.58531
7.71108	1.77919
7.17271	1.23285
7.33859	0.828651
5.89669	0.614664
4.16092	0.402037
3.33169	0.338223
2.66381	0.283057
1.80163	0.210004
0.185323	0.208496
0.329725	0.177208
0.461983	-0.00985648
0.155949	0.119393
0.327984	0.0715626
0.193898	0.12768
0.296546	0.17681
0.108675	0.159362
2.1	1.83093
1.79451	1.63641
0.778998	1.33048
1.32104	0.915626
2.14413	0.634459
3.76862	0.426448
1.4389	0.316324
0.423484	0.2069
0.415301	0.174059
0.604388	0.145669
0.358654	0.108074
0.535175	0.107298
0.327835	0.0911966
0.407878	-0.00507244
0.525418	0.0614429
1.53864	0.0368282
0.461094	0.0657081
1.31931	0.0909917
2.44693	0.0820125
3.64987	0.109266
3.38862	3.98427
1.0325	3.56098
1.22763	2.89523
-0.198574	1.99248
0.00225328	1.38064
0.387271	0.927989
0.553877	0.688349
0.337255	0.450233
0.30235	0.378769
0.206697	0.316989
4.14424	3.55776
1.34928	3.17979
1.57444	2.58531
0.0590909	1.77919
-0.170787	1.23285
0.084665	0.828651
0.543328	0.614664
0.339208	0.402037
1.07914	0.338223
2.02632	1.83093
-0.00973316	1.63641
0.242087	1.33048
0.128684	0.915626
0.16006	0.634459
-0.058921	0.426448
-0.0213019	0.316324
-0.0571928	0.2069
0.357596	0.174059
4.0899	3.98427
2.91955	3.98427
1.38084	3.56098
0.975905	3.56098
0.427967	2.89523
0.0579104	2.89523
-0.0151486	1.99248
0.216509	1.99248
0.0726364	1.38064
0.124805	1.38064
0.206925	0.927989
0.103702	0.927989
0.0101568	0.688349
0.028564	0.688349
0.0497355	0.450233
-0.00202369	0.450233
3.94238	3.55776
3.34949	3.55776
2.62499	3.17979
0.995314	3.17979
0.611339	2.58531
0.751773	2.58531
0.276476	1.77919
0.174646	1.77919
0.0410197	1.23285
0.0564425	1.23285
0.378051	0.828651
0.907844	0.828651
0.153337	0.614664
0.166128	0.614664
0.361667	0.402037
3.09149	1.83093
0.97024	1.83093
0.921975	1.63641
0.222033	1.63641
0.512478	1.33048
0.168457	1.33048
0.300243	0.915626
0.0302125	0.915626
-0.0406944	0.634459
-0.15768	0.634459
0.057503	0.426448
0.00409237	0.426448
0.215867	0.316324
0.0634191	0.316324
0.439062	0.2069
2.34411	3.98427
1.40312	3.56098
1.48574	2.89523
2.00284	1.99248
0.630789	1.38064
0.497356	0.927989
-0.0279447	0.688349
0.229046	0.450233
0.160654	0.378769
0.0393879	0.316989
0.555552	0.235179
0.888267	3.55776
1.8217	3.17979
1.88895	2.58531
2.09201	1.77919
1.79266	1.23285
0.147519	0.828651
0.00529217	0.614664
0.031317	0.402037
-0.0697243	0.338223
0.145436	0.283057
0.976241	1.83093
1.95867	1.63641
1.19192	1.33048
1.73785	0.915626
1.14949	0.634459
0.0682506	0.426448
0.116562	0.316324
0.13814	0.2069
0.0141602	0.174059
0.26126	0.145669
7.00173	3.98427
6.08742	3.56098
7.76203	2.89523
3.13627	1.99248
0.971908	1.38064
0.654965	0.927989
0.997602	0.688349
0.199038	0.450233
0.240422	0.378769
0.630579	0.316989
0.739575	0.235179
0.779859	0.23349
6.68875	3.55776
4.61018	3.17979
2.74061	2.58531
5.13186	1.77919
1.27543	1.23285
0.457276	0.828651
0.331094	0.614664
-0.240308	0.402037
0.139064	0.338223
0.215466	0.283057
0.381629	0.210004
-0.0348747	0.208496
3.70735	1.83093
0.878577	1.63641
0.0587936	1.33048
0.276754	0.915626
0.174098	0.634459
-0.10378	0.426448
0.0418107	0.316324
-0.0649082	0.2069
0.167095	0.174059
-0.0654315	0.145669
0.389826	0.108074
6.1753	3.98427
7.31817	3.56098
7.97878	2.89523
6.90248	1.99248
5.23226	1.38064
3.54622	0.927989
2.81519	0.688349
1.37165	0.450233
-0.117562	0.378769
-0.457881	0.316989
0.0460066	0.235179
0.0620399	0.23349
0.212245	0.198452
0.0349951	-0.0110381
0.0978688	0.133705
0.10719	0.0801415
0.0109516	0.142987
0.139042	0.198006
-0.086905	0.178466
0.0599398	0.237773
6.64907	3.55776
7.74373	3.17979
7.52926	2.58531
7.74554	1.77919
7.93189	1.23285
5.51151	0.828651
3.15196	0.614664
3.20106	0.402037
2.76991	0.338223
2.21335	0.283057
2.23562	0.210004
0.429154	0.208496
0.330177	0.177208
0.366991	-0.00985648
0.487789	0.119393
0.130474	0.0715626
0.226852	0.12768
0.420311	0.17681
0.332183	0.159362
0.24847	0.21232
3.17104	1.83093
3.74668	1.63641
3.35575	1.33048
3.84491	0.915626
3.83897	0.634459
3.27457	0.426448
2.3699	0.316324
2.23707	0.2069
1.6004	0.174059
0.84576	0.145669
0.690273	0.108074
0.64693	0.107298
0.463955	0.0911966
0.119017	-0.00507244
0.208419	0.0614429
0.364107	0.0368282
0.164224	0.0657081
0.516599	0.0909917
0.136033	0.0820125
0.617409	0.109266
4.21348	3.98427
1.81034	3.56098
1.29941	2.89523
0.524675	1.99248
0.388218	1.38064
0.238831	0.927989
0.199849	0.688349
0.00878778	0.450233
0.0748041	0.378769
0.682249	0.316989
0.548324	0.235179
1.27623	3.55776
0.481936	3.17979
0.870855	2.58531
-0.149043	1.77919
0.776539	1.23285
0.0376988	0.828651
-0.190014	0.614664
0.345442	0.402037
-0.148839	0.338223
0.270934	0.283057
0.419041	0.210004
0.344782	1.83093
0.0823688	1.63641
0.490995	1.33048
0.25778	0.915626
0.0865974	0.634459
0.162465	0.426448
0.0329284	0.316324
0.538468	0.2069
0.0908883	0.174059
0.358215	0.145669
1.15189	3.98427
1.23481	3.56098
0.974017	2.89523
1.00544	1.99248
1.30463	1.38064
0.729014	0.927989
0.23787	0.688349
0.560421	0.450233
1.69961	0.378769
0.957714	0.316989
1.06237	0.235179
0.286441	0.23349
0.136707	0.198452
-0.361974	-0.0110381
0.12424	0.133705
-0.0941313	0.0801415
0.158898	0.142987
0.26294	0.198006
1.06322	3.55776
0.0668521	3.17979
0.163754	2.58531
0.234327	1.77919
0.28042	1.23285
0.334995	0.828651
-0.000647241	0.614664
0.278716	0.402037
1.33316	0.338223
2.14401	0.283057
1.35589	0.210004
0.207271	0.208496
0.16019	0.177208
0.315782	-0.00985648
0.452896	0.119393
0.361734	0.0715626
0.190434	0.12768
1.31807	0.17681
0.857085	1.83093
0.882125	1.63641
-0.0232147	1.33048
0.341541	0.915626
0.244492	0.634459
0.332568	0.426448
0.0856945	0.316324
0.233416	0.2069
2.06075	0.174059
2.08616	0.145669
1.10691	0.108074
0.150702	0.107298
0.169787	0.0911966
0.217804	-0.00507244
0.649352	0.0614429
-0.204406	0.0368282
0.129512	0.0657081
5.97125	3.98427
3.10971	3.56098
1.45798	2.89523
0.897039	1.99248
0.720935	1.38064
0.40401	0.927989
0.804603	0.688349
3.70112	3.55776
1.92285	3.17979
1.5362	2.58531
0.701544	1.77919
0.57387	1.23285
0.664615	0.828651
2.32052	0.614664
3.2701	1.83093
1.5243	1.63641
1.31308	1.33048
0.466181	0.915626
0.300602	0.634459
1.64352	0.426448
4.15841	3.98427
3.57148	2.89523
2.39112	1.38064
0.608697	0.688349
0.30176	0.378769
0.312773	0.235179
0.000866913	0.198452
0.000901268	0.133705
0.188114	0.142987
0.169817	0.178466
7.15217	3.55776
5.07026	2.58531
3.32504	1.23285
2.94218	0.614664
1.97368	0.338223
0.594853	0.210004
0.390096	0.177208
0.189132	0.119393
0.0754608	0.12768
-0.76442	0.159362
2.88402	1.83093
1.41093	1.33048
0.529329	0.634459
0.558047	0.316324
0.558759	0.174059
0.21608	0.108074
0.403658	0.0911966
0.108726	0.0614429
0.437987	0.0657081
0.303451	0.0820125
3.15344	3.98427
3.88958	3.56098
3.22977	2.89523
2.43455	1.99248
2.19892	1.38064
2.22141	0.927989
2.21314	0.688349
2.50288	0.450233
2.18616	0.378769
2.07495	0.316989
0.789873	0.235179
-0.338531	0.23349
0.0740859	0.198452
-0.0192352	-0.0110381
0.14008	0.133705
0.375053	0.0801415
0.143589	0.142987
0.167309	0.198006
0.186448	0.178466
0.0618704	0.237773
1.55879	3.55776
1.47973	3.17979
1.10073	2.58531
1.14917	1.77919
1.52754	1.23285
1.02917	0.828651
0.653162	0.614664
1.05749	0.402037
0.918233	0.338223
0.335998	0.283057
0.328189	0.210004
0.360987	0.208496
-0.0363921	0.177208
-0.0626225	-0.00985648
-0.1481	0.119393
0.448466	0.0715626
0.24853	0.12768
-0.013777	0.17681
0.0682598	0.159362
0.100609	0.21232
-0.162775	1.83093
0.541381	1.63641
0.222199	1.33048
0.235057	0.915626
0.0761777	0.634459
0.256793	0.426448
0.13195	0.316324
0.403748	0.2069
0.137944	0.174059
0.175111	0.145669
-0.0403678	0.108074
0.133949	0.107298
0.549178	0.0911966
0.590532	-0.00507244
1.01999	0.0614429
1.113	0.0368282
0.33749	0.0657081
0.180342	0.0909917
0.236965	0.0820125
0.130848	0.109266
7.98595	3.98427
7.43303	3.56098
6.79796	2.89523
3.55891	1.99248
2.67792	1.38064
2.49815	0.927989
2.04589	0.688349
2.03201	0.450233
1.52083	0.378769
0.995607	0.316989
0.423261	0.235179
0.170128	0.23349
0.400799	0.198452
0.583678	-0.0110381
4.20441	3.55776
3.81805	3.17979
4.05569	2.58531
4.78995	1.77919
4.19957	1.23285
3.09485	0.828651
2.29037	0.614664
0.422872	0.402037
-0.300008	0.338223
-0.270771	0.283057
-0.369819	0.210004
0.128433	0.208496
0.432798	0.177208
1.07776	1.83093
0.580861	1.63641
0.486616	1.33048
0.700512	0.915626
0.500307	0.634459
0.666727	0.426448
0.775973	0.316324
1.64521	0.2069
1.5988	0.174059
1.66446	0.145669
1.4709	0.108074
1.94817	0.107298
1.97961	0.0911966
4.44687	3.98427
3.9614	3.56098
2.80101	2.89523
2.03308	1.99248
1.06587	1.38064
1.72949	0.927989
0.666968	0.688349
-0.22184	0.450233
-0.0345507	0.378769
-0.0955134	0.316989
0.255997	0.235179
0.411559	0.23349
0.057283	0.198452
-0.00403942	-0.0110381
1.97664	3.55776
1.17865	3.17979
1.06324	2.58531
0.911454	1.77919
0.609719	1.23285
0.504148	0.828651
0.576024	0.614664
0.629071	0.402037
0.577973	0.338223
0.639646	0.283057
0.641938	0.210004
1.01739	0.208496
1.04163	0.177208
0.572017	-0.00985648
1.6448	1.83093
0.793527	1.63641
0.913574	1.33048
0.874977	0.915626
0.733318	0.634459
0.791494	0.426448
0.876317	0.316324
0.712492	0.2069
0.937101	0.174059
0.718239	0.145669
1.11713	0.108074
1.60572	0.107298
1.16631	0.0911966
6.15473	3.98427
1.97252	3.56098
0.599386	2.89523
0.635665	1.99248
0.415091	1.38064
-0.00216631	0.927989
0.206112	0.688349
0.594086	0.450233
0.506254	0.378769
0.523915	0.316989
0.340858	0.235179
0.606502	0.23349
6.29258	3.55776
3.65776	3.17979
6.1819	2.58531
1.80171	1.77919
0.0549772	1.23285
0.161775	0.828651
0.536471	0.614664
0.453813	0.402037
0.293087	0.338223
-0.209038	0.283057
0.0400427	0.210004
0.308564	0.208496
4.06463	1.83093
2.90951	1.63641
2.49715	1.33048
1.26137	0.915626
0.0665841	0.634459
0.118811	0.426448
-0.13033	0.316324
0.173365	0.2069
-0.0598067	0.174059
0.0453935	0.145669
0.336749	0.108074
4.67324	3.98427
1.85064	3.56098
1.07577	2.89523
0.0391348	1.99248
-0.03498	1.38064
0.17628	0.927989
0.0658563	0.688349
0.192205	0.450233
0.504577	0.378769
0.596349	0.316989
2.81549	3.55776
2.43918	3.17979
1.82353	2.58531
1.66801	1.77919
0.932763	1.23285
-0.0539523	0.828651
0.0196408	0.614664
1.01288	0.402037
1.64469	0.338223
5.58033	1.83093
2.47869	1.63641
1.42235	1.33048
1.20151	0.915626
1.17329	0.634459
1.42855	0.426448
1.08001	0.316324
1.15817	0.2069
0.998051	0.174059
7.30186	3.98427
7.01275	3.56098
7.95559	2.89523
7.86803	1.99248
5.74708	1.38064
3.31996	0.927989
2.45049	0.688349
0.63668	0.450233
0.574593	0.378769
0.335089	0.316989
4.88043	3.55776
6.11942	3.17979
5.79965	2.58531
4.99685	1.77919
4.48566	1.23285
3.01221	0.828651
2.15725	0.614664
0.0640811	0.402037
0.577976	0.338223
0.410268	0.283057
2.06084	1.83093
2.30053	1.63641
1.70402	1.33048
0.0487973	0.915626
0.862548	0.634459
0.541704	0.426448
0.285154	0.316324
1.22972	0.2069
0.663629	0.174059
3.20687	3.98427
1.0676	3.56098
0.894289	2.89523
-0.0412224	1.99248
0.167166	1.38064
0.0112974	0.927989
0.0271054	0.688349
0.0366604	0.450233
-0.000505858	0.378769
-0.0225625	0.316989
-0.0914231	0.235179
0.0118531	0.23349
5.47392	3.55776
3.53364	3.17979
2.94712	2.58531
1.08225	1.77919
0.670308	1.23285
0.518356	0.828651
0.556467	0.614664
0.391256	0.402037
-0.554526	0.338223
0.147281	0.283057
0.480439	0.210004
3.72978	1.83093
2.21743	1.63641
2.17862	1.33048
1.28867	0.915626
0.300919	0.634459
0.174488	0.426448
0.169431	0.316324
1.24933	0.2069
0.163457	0.174059
0.104385	0.145669
0.169392	0.108074
3.98386	3.17979
5.71736	3.17979
7.09371	3.17979
5.35281	2.58531
5.03121	2.58531
4.07462	2.58531
2.51264	2.58531
1.44886	1.77919
0.681372	1.77919
0.857903	1.77919
1.00829	1.77919
1.00275	1.23285
0.623122	1.23285
0.0928389	3.98427
0.0835193	3.56098
0.0466816	2.89523
0.00571707	1.99248
0.0273213	1.38064
0.526791	0.927989
0.132762	0.688349
-0.0722635	0.450233
0.0146964	0.378769
0.00942706	0.316989
0.121295	0.235179
0.599913	0.23349
1.12338	0.198452
0.0532404	-0.0110381
0.137556	0.133705
2.58183	3.55776
1.52666	3.17979
1.70585	2.58531
1.12734	1.77919
0.760816	1.23285
0.785068	0.828651
1.03899	0.614664
0.696646	0.402037
-0.00211551	0.338223
0.0256835	0.283057
-0.451266	0.210004
1.33439	0.208496
-0.00684086	0.177208
0.000694619	-0.00985648
0.368954	1.83093
0.212154	1.63641
-0.0557018	1.33048
0.050884	0.915626
0.227187	0.634459
0.362008	0.426448
0.267072	0.316324
0.066738	0.2069
0.539626	0.174059
0.75938	0.145669
1.89238	0.108074
4.36363	0.107298
0.0815232	0.0911966
0.400023	-0.00507244
0.757391	3.98427
0.211991	3.56098
-0.00073928	2.89523
0.170521	1.99248
1.08716	1.38064
-0.0256092	0.927989
0.0290336	0.688349
0.0395756	0.450233
0.0157064	0.378769
-0.543905	0.316989
-1.25688	0.235179
-0.76319	0.23349
-0.0438926	0.198452
-0.532428	-0.0110381
0.516741	0.133705
1.70717	0.0801415
3.07225	0.142987
2.99167	0.198006
3.21079	0.178466
3.01809	0.237773
7.57524	3.98427
7.6178	3.56098
7.20408	2.89523
6.5342	1.99248
7.54324	1.38064
6.46745	0.927989
2.76288	0.688349
1.48358	0.450233
1.45569	0.378769
0.715871	0.316989
0.9777	0.235179
1.16976	0.23349
0.843808	0.198452
0.700938	-0.0110381
0.810777	0.133705
0.767047	0.0801415
4.01177	3.55776
6.52952	3.17979
6.76501	2.58531
7.08788	1.77919
6.29406	1.23285
3.49462	0.828651
1.06866	0.614664
0.709443	0.402037
0.221035	0.338223
0.364965	0.283057
0.397629	0.210004
0.316678	0.208496
0.423813	0.177208
0.447147	-0.00985648
0.427729	0.119393
0.371188	0.0715626
1.67352	1.83093
2.18927	1.63641
1.3095	1.33048
1.04053	0.915626
0.762808	0.634459
0.134379	0.426448
0.17838	0.316324
0.0778816	0.2069
0.113899	0.174059
0.193441	0.145669
0.105697	0.108074
0.201813	0.107298
0.050756	0.0911966
-0.00277467	-0.00507244
0.0569785	0.0614429
1.36978	3.55776
2.20275	3.17979
3.31736	2.58531
1.73235	1.77919
2.54722	1.23285
3.47568	0.828651
1.20356	0.614664
0.0416153	0.402037
0.673367	0.338223
0.604586	0.283057
0.131829	0.210004
0.285373	0.208496
0.163451	0.177208
0.0246589	-0.00985648
0.131216	0.119393
0.204845	0.0715626
2.44921	1.83093
1.45556	1.63641
3.07243	1.33048
3.15006	0.915626
3.05691	0.634459
3.45265	0.426448
0.678497	0.316324
0.185967	0.2069
-0.0113047	0.174059
-0.0443464	0.145669
-0.594499	0.108074
-0.713064	0.107298
-1.43474	0.0911966
-0.711666	-0.00507244
-0.00422665	0.0614429
-0.0295958	0.0368282
5.68438	3.98427
5.37922	3.56098
1.95043	2.89523
0.45747	1.99248
0.462037	1.38064
0.286637	0.927989
0.117601	0.688349
0.190779	0.450233
0.149658	0.378769
0.238285	0.316989
3.29966	3.55776
4.20859	3.17979
2.44567	2.58531
0.721211	1.77919
0.0651669	1.23285
0.179668	0.828651
0.398925	0.614664
0.243066	0.402037
0.395977	0.338223
0.294486	0.283057
1.28478	1.83093
1.095	1.63641
1.08659	1.33048
0.384809	0.915626
0.00810802	0.634459
0.40757	0.426448
0.482786	0.316324
-0.0813937	0.2069
-0.00806737	0.174059
5.06185	3.98427
4.68739	3.56098
1.73885	2.89523
0.457681	1.99248
0.536335	1.38064
0.221995	0.927989
0.175374	0.688349
0.380597	0.450233
0.224909	0.378769
0.0224264	0.316989
0.297974	0.235179
0.139798	0.23349
3.27344	3.55776
4.1099	3.17979
4.71965	2.58531
1.9613	1.77919
0.609348	1.23285
0.3176	0.828651
0.428043	0.614664
0.423127	0.402037
0.33271	0.338223
0.298218	0.283057
0.236384	0.210004
2.23601	1.83093
2.32633	1.63641
0.825663	1.33048
0.576765	0.915626
0.258648	0.634459
0.389539	0.426448
0.148327	0.316324
0.199753	0.2069
0.103354	0.174059
0.155714	0.145669
0.337818	0.108074
2.79143	3.98427
1.85066	3.56098
0.64292	2.89523
0.36732	1.99248
0.657827	1.38064
0.299239	0.927989
0.395915	0.688349
0.208341	0.450233
0.136453	0.378769
0.212048	0.316989
0.29959	0.235179
0.341063	0.23349
0.346394	3.55776
0.0633767	3.17979
0.449665	2.58531
0.166282	1.77919
0.349658	1.23285
0.117967	0.828651
0.116808	0.614664
0.13251	0.402037
0.103176	0.338223
0.212297	0.283057
0.301083	0.210004
1.43246	0.208496
0.427853	1.83093
0.438885	1.63641
0.213821	1.33048
0.157373	0.915626
0.0284883	0.634459
-0.229703	0.426448
-0.0841383	0.316324
0.211126	0.2069
0.426826	0.174059
0.0635272	0.145669
0.163057	0.108074
0.540316	0.107298
5.08032	3.98427
1.51783	3.56098
1.24186	2.89523
0.621899	1.99248
1.0266	1.38064
0.440592	0.927989
0.513364	0.688349
0.852689	0.450233
0.726376	0.378769
1.05554	0.316989
3.71202	3.55776
1.00608	3.17979
0.670997	2.58531
0.662811	1.77919
0.39319	1.23285
0.360076	0.828651
0.802703	0.614664
0.736	0.402037
0.968358	0.338223
1.64878	1.83093
1.72354	1.63641
0.327074	1.33048
0.0801714	0.915626
0.0700962	0.634459
0.351006	0.426448
0.39792	0.316324
0.0216736	0.2069
0.153662	0.174059
6.57339	3.98427
6.62438	3.56098
6.85784	2.89523
7.81514	1.99248
7.00157	1.38064
1.48042	0.927989
1.6	0.688349
4.48224	3.55776
3.97642	3.17979
4.67215	2.58531
3.40848	1.77919
2.14991	1.23285
0.819259	0.828651
0.509496	0.614664
1.50394	1.83093
1.19817	1.63641
1.90697	1.33048
1.50253	0.915626
1.72914	0.634459
0.754611	0.426448
1.12709	0.316324
7.41503	3.98427
7.96751	3.56098
7.70276	2.89523
7.02359	1.99248
6.6946	1.38064
3.49812	0.927989
3.27269	0.688349
3.33137	0.450233
1.63426	0.378769
1.11805	0.316989
-0.21942	0.235179
0.705514	0.23349
6.3864	3.55776
6.33493	3.17979
6.61578	2.58531
6.38393	1.77919
5.02096	1.23285
3.35288	0.828651
2.73963	0.614664
0.705535	0.402037
-0.323721	0.338223
-0.0661666	0.283057
0.155422	0.210004
2.26361	0.208496
3.21424	1.83093
3.82426	1.63641
4.02523	1.33048
4.51685	0.915626
3.34053	0.634459
2.12441	0.426448
0.568508	0.316324
0.154135	0.2069
-0.387742	0.174059
-0.0851564	0.145669
0.568911	0.108074
3.11754	3.55776
0.521286	3.17979
-0.00023167	2.58531
0.037077	1.77919
0.574709	1.23285
0.141362	0.828651
0.102191	0.614664
0.112074	0.402037
0.509251	0.338223
1.11078	0.283057
5.5255	1.83093
2.39808	1.63641
0.392058	1.33048
0.320346	0.915626
0.407773	0.634459
0.286005	0.426448
0.254513	0.316324
0.257707	0.2069
0.174258	0.174059
7.73092	3.98427
6.11535	3.56098
2.05953	2.89523
0.512488	1.99248
0.181132	1.38064
0.377174	0.927989
0.138975	0.688349
0.274447	0.450233
0.310403	0.378769
0.118538	0.316989
0.12924	0.235179
0.485945	0.23349
0.29691	0.198452
1.27408	-0.0110381
6.70021	3.55776
4.46507	3.17979
5.21123	2.58531
1.96456	1.77919
0.712066	1.23285
0.292833	0.828651
0.444971	0.614664
0.365381	0.402037
-0.0388505	0.338223
0.387975	0.283057
0.507919	0.210004
0.308183	0.208496
0.381781	0.177208
3.31359	1.83093
2.34717	1.63641
1.61437	1.33048
2.00141	0.915626
0.556151	0.634459
0.446099	0.426448
0.280047	0.316324
0.559576	0.2069
0.492896	0.174059
0.225374	0.145669
0.335607	0.108074
0.548751	0.107298
0.580192	0.0911966
7.04182	3.98427
7.64209	3.98427
6.61587	3.98427
7.43421	3.56098
7.16443	3.56098
6.08581	3.56098
6.42642	3.56098
6.45316	2.89523
3.88772	2.89523
3.04223	2.89523
2.09264	2.89523
2.06879	1.99248
1.46349	1.99248
1.75512	1.99248
1.61447	1.99248
1.21064	1.38064
0.901611	1.38064
1.13615	1.38064
0.565381	1.38064
0.577594	0.927989
0.765453	0.927989
0.847625	0.927989
0.0784604	0.927989
0.389223	0.688349
0.234957	0.688349
0.85228	0.688349
0.142312	0.688349
0.205079	0.450233
0.356758	0.450233
0.177639	0.450233
0.408269	0.450233
0.475362	0.378769
0.37717	0.378769
0.431342	0.378769
0.256563	0.378769
0.137408	0.316989
0.455254	0.316989
0.268451	0.316989
0.332807	0.316989
7.24753	3.55776
5.67607	3.55776
5.70562	3.55776
7.65137	3.17979
4.75097	3.17979
3.11185	3.17979
3.73993	3.17979
6.25743	2.58531
6.23109	2.58531
5.16388	2.58531
3.80318	2.58531
4.57265	1.77919
2.42532	1.77919
1.43544	1.77919
1.40724	1.77919
0.887423	1.23285
0.794562	1.23285
0.709962	1.23285
0.807959	1.23285
0.365547	0.828651
0.70564	0.828651
0.594985	0.828651
0.599334	0.828651
0.304956	0.614664
0.496227	0.614664
0.44934	0.614664
0.554113	0.614664
0.585605	0.402037
0.239893	0.402037
-0.0939977	0.402037
0.121697	0.402037
0.613781	0.338223
0.373129	0.338223
0.710675	0.338223
0.745546	0.338223
0.574773	0.283057
-0.546184	0.283057
0.651709	0.283057
0.301625	0.283057
3.63297	1.83093
3.00332	1.83093
2.58973	1.83093
2.43619	1.63641
2.38876	1.63641
1.47548	1.63641
0.958698	1.63641
1.0341	1.33048
1.65311	1.33048
2.73013	1.33048
2.52083	1.33048
2.31009	0.915626
1.95541	0.915626
0.946467	0.915626
1.09243	0.915626
0.579402	0.634459
0.200586	0.634459
0.634888	0.634459
0.571483	0.634459
0.249315	0.426448
0.535559	0.426448
0.800421	0.426448
0.471943	0.426448
0.810539	0.316324
0.310551	0.316324
0.329191	0.316324
0.16229	0.316324
0.100229	0.2069
0.635701	0.2069
0.391929	0.2069
-0.308131	0.2069
0.201833	0.174059
0.446743	0.174059
0.247091	0.174059
0.310918	0.174059
0.772979	0.145669
0.328628	0.145669
0.519168	0.145669
0.34723	0.145669
1.0809	3.98427
1.6948	3.56098
0.362333	2.89523
0.503394	1.99248
0.204116	1.38064
-0.0433377	0.927989
0.620857	0.688349
0.126304	0.450233
0.735937	0.378769
1.00777	0.316989
2.01648	3.55776
1.39875	3.17979
0.307236	2.58531
0.0244751	1.77919
0.0912197	1.23285
0.332344	0.828651
0.146943	0.614664
0.166025	0.402037
0.204882	0.338223
0.660621	0.283057
1.76943	1.83093
0.673129	1.63641
-0.00752363	1.33048
0.158898	0.915626
0.417092	0.634459
-0.0347177	0.426448
0.183681	0.316324
0.27984	0.2069
0.0880749	0.174059
2.86201	3.98427
1.21305	3.56098
0.635681	2.89523
0.191215	1.99248
0.455996	1.38064
0.36276	0.927989
0.180764	0.688349
0.349103	0.450233
0.361743	0.378769
1.36205	3.55776
0.814544	3.17979
0.921567	2.58531
0.0517341	1.77919
0.105988	1.23285
0.13123	0.828651
0.0998818	0.614664
0.0400281	0.402037
0.081907	0.338223
0.372338	1.83093
0.249758	1.63641
0.374224	1.33048
0.103102	0.915626
0.23826	0.634459
0.198245	0.426448
-0.0614046	0.316324
0.0933614	0.2069
7.81472	3.98427
6.74365	3.56098
4.17454	2.89523
0.922829	1.99248
[truncated: 13,535 more rows]

[truncated: 15 more sheets: addType, addCV, addVS_150Hz, addSACpeak1_150Hz, addSACpeak2to5_150Hz, addZ_150Hz, addSACpeak1to5_150Hz, addReliability_150Hz, addZandSACpeaks_150Hz, addZandReliability_150Hz, addSACPeaksandReliability_150Hz, add3best_150Hz, addZ_150Hz_noChS, addSACpeak1to5_150Hz_noChS, addReliab_150Hz_noChS]
