# Supplementary material for: Precise spike-timing information in the brainstem is well aligned with the needs of communication and the perception of environmental sounds
Source: PLoS Biol. 2025 Jun 16;23(6):e3003213. doi: 10.1371/journal.pbio.3003213 (PMC12204627; doi:10.1371/journal.pbio.3003213)
Supplement: S3 Data — (XLSX) [file pbio.3003213.s004.xlsx]

## Sheet: Z_ISI
rationalisedType	Z	cprimes
PL	1.4039	0.0835193
PL	4.02073	1.35252
PL	4.16616	1.60826
PL	2.62781	0.759523
PL	4.84914	0.906202
PL	4.71437	1.78661
PL	3.04163	1.06873
PL	3.19449	0.635259
PL	2.88461	0.908312
PL	6.85896	3.24678
PL	4.30033	1.37869
PL	6.90178	4.134
PL		0.0691825
PL		0.0262684
PL	1.42488	0.159348
PL	4.35094	5.20843
PL		3.0846
PL		0.371756
PL	5.43137	2.32266
PL	0.988308	1.01248
PL	4.64009	0.879853
PL	4.42627	1.62647
PL	5.90772	1.48813
PL	9.14913	5.4088
PL	7.99105	5.80986
PL	1.40698	0.465548
PL	2.49205	1.32646
PL	5.53437	1.16532
PL	3.97181	2.32685
PL	1.03075	1.12962
PLN	7.19008	4.79689
PLN	8.05344	4.76929
PLN	10.3665	7.31817
PLN	3.57749	1.23481
PLN	11.1229	3.10971
PLN	6.89325	5.37922
PLN	4.79392	3.9614
PLN	5.23487	2.40762
PLN	0.80635	0.61659
PLN	5.60697	3.94533
PLN	7.00048	1.70019
PLN	8.51692	5.14052
PLN	0.799607	1.07023
PLN	4.19398	2.01578
PLN	6.69293	3.9138
PLN	4.86238	1.65278
PLN	15.1426	5.67129
PLN	10.5107	7.47636
PLN	4.45854	2.27833
PLN	5.39349	1.92205
PLN	2.67075	0.865121
PLN	6.71709	3.41228
PLN	16.0425	6.73037
PLN		0.0934757
PLN		-0.0333905
PLN	2.44521	1.60291
PLN	3.69465	2.82982
PLN		-0.0600449
PLN	3.83668	1.3475
PLN	3.24748	4.76746
PLN	3.70353	1.37435
PLN	5.12702	3.06909
PLN	4.32849	2.56071
PLN	0.800117	0.379373
PLN	5.08852	1.79905
PLN	3.10445	1.68444
PLN	0.962195	0.79069
PLN	0.814403	1.17634
PLN	0.846882	0.446612
PLN	0.897775	0.429035
PLN	5.05023	3.57317
PLN	9.0904	3.78613
PLN	5.7382	3.60797
PLN	3.81163	3.39512
PLN	7.79254	2.79351
PLN	1.55864	0.47702
PLN		0.671362
PLN	4.96265	2.98006
PLN	6.20965	3.20844
PLN	2.94937	3.0177
PLN	5.51508	4.36103
PLN	2.2186	2.54704
PLN	2.46175	0.415726
PLN	1.09802	0.869912
PLN	5.75791	2.24053
PLN	8.45748	4.10992
PLN	2.91621	3.23744
PLN	4.45096	2.52566
PLN	1.39519	0.953434
PLN		0.209531
ChS	12.1201	7.88636
ChS	16.3553	7.21372
ChS	13.0162	5.51754
ChS	11.8367	6.08742
ChS	12.2604	7.43303
ChS	8.31146	4.68739
ChS	6.34913	1.97252
ChS	12.7281	7.01275
ChS	2.58373	1.0676
ChS	15.1588	7.33063
ChS	21.0688	6.62438
ChS	3.4647	0.521286
ChS	10.1821	6.11535
ChS	9.84105	6.74365
ChS	5.41295	3.505
ChS	12.2586	7.40764
ChS	12.6483	6.27493
ChS	5.98194	2.50592
ChS	4.58382	2.36482
ChS	9.68419	7.00771
ChS	8.52352	7.61215
ChS	18.6512	4.86793
ChS	4.55908	1.02297
ChS	2.98694	0.647908
ChS	10.7569	7.62735
ChS	10.115	6.19061
ChS	13.503	7.99991
ChS	14.7971	7.81766
ChS	9.0587	7.40269
ChS	10.1108	6.48924
ChS	4.2571	1.52778
ChS	4.02094	0.347036
ChS	9.72254	6.41418
ChS		5.08739
ChS		7.92417
ChS		7.64688
ChS	2.79256	0.879058
ChS	2.98315	0.784336
ChS	8.05923	4.80883
ChS	8.21865	5.7737
ChS	15.1038	5.41033
ChT	3.97032	2.78923
ChT	7.86365	2.20275
ChT	13.5284	7.6178
ChT	7.15513	1.85066
ChT	4.71358	7.50388
ChT	6.19695	5.11194
ChT	7.04563	3.61224
ChT	2.92843	2.63167
ChT	6.83885	2.96575
ChT	4.79855	0.615047
ChT	9.33881	6.40341
ChT	7.74713	6.47212
ChT	2.30193	1.59727
ChT	1.22376	1.3793
ChT	10.1273	7.6436
ChT	12.0255	7.75591
ChT	14.1823	7.03923
On	7.19369	5.20319
On	4.52657	2.6797
On	2.06382	1.75479
On	6.29131	4.04566
On	1.65098	1.65622
On		0.0673593
On	0.473066	2.86822
On	5.51841	5.94565
On	2.25216	3.80891
On	3.54445	3.29982
On	0.638518	0.42712
On	3.25718	1.29934
On	1.84575	2.46166
PBU	3.61307	1.64842
PBU	2.88398	1.0325
PBU		1.40312
PBU	6.27139	1.81034
PBU	3.23459	1.85064
PBU	4.40899	1.51783
PBU	1.85031	1.6948
PBU	5.18111	1.54865
PBU		0.151192
PBU	8.99323	2.18004
PBU	1.64895	0.409089
PBU	6.3648	2.36596
PBU	5.82399	2.19644

## Sheet: VS
rationalisedType	VS	cprimes
PL	0.370638	0.0835193
PL	0.502393	1.35252
PL	0.532861	1.60826
PL	0.455441	0.759523
PL	0.459452	0.906202
PL	0.472479	1.78661
PL	0.451521	1.06873
PL	0.630277	0.635259
PL	0.519423	0.908312
PL	0.685126	3.24678
PL	0.51929	1.37869
PL	0.61782	4.134
PL	0.128007	0.0691825
PL	0.0431542	0.0262684
PL	0.33958	0.159348
PL	0.781237	5.20843
PL	0.642256	3.0846
PL	0.0979639	0.371756
PL	0.500433	2.32266
PL	0.540412	1.01248
PL	0.406104	0.879853
PL	0.626656	1.62647
PL	0.550036	1.48813
PL	0.678001	5.4088
PL	0.739012	5.80986
PL	0.700345	0.465548
PL	0.565277	1.32646
PL	0.642683	1.16532
PL	0.632619	2.32685
PL	0.506132	1.12962
PLN	0.691845	4.79689
PLN	0.632961	4.76929
PLN	0.757026	7.31817
PLN	0.377233	1.23481
PLN	0.324233	3.10971
PLN	0.835515	5.37922
PLN	0.622326	3.9614
PLN	0.494359	2.40762
PLN	0.85043	0.61659
PLN	0.645654	3.94533
PLN	0.379264	1.70019
PLN	0.700405	5.14052
PLN	0.684278	1.07023
PLN	0.715673	2.01578
PLN	0.776339	3.9138
PLN	0.482228	1.65278
PLN	0.408442	5.67129
PLN	0.539075	7.47636
PLN	0.557608	2.27833
PLN	0.778405	1.92205
PLN	0.356833	0.865121
PLN	0.761256	3.41228
PLN	0.448706	6.73037
PLN	0.0538941	0.0934757
PLN	0.052035	-0.0333905
PLN	0.639002	1.60291
PLN	0.734872	2.82982
PLN	0.245681	-0.0600449
PLN	0.425705	1.3475
PLN	0.872972	4.76746
PLN	0.701984	1.37435
PLN	0.659934	3.06909
PLN	0.630935	2.56071
PLN	0.626578	0.379373
PLN	0.348965	1.79905
PLN	0.274171	1.68444
PLN	0.735466	0.79069
PLN	0.742428	1.17634
PLN	0.733196	0.446612
PLN	0.618538	0.429035
PLN	0.697903	3.57317
PLN	0.628367	3.78613
PLN	0.704108	3.60797
PLN	0.72672	3.39512
PLN	0.62577	2.79351
PLN	0.269816	0.47702
PLN	0.1804	0.671362
PLN	0.641074	2.98006
PLN	0.659554	3.20844
PLN	0.751082	3.0177
PLN	0.845206	4.36103
PLN	0.797795	2.54704
PLN	0.241026	0.415726
PLN	0.51295	0.869912
PLN	0.591958	2.24053
PLN	0.580677	4.10992
PLN	0.609272	3.23744
PLN	0.651504	2.52566
PLN	0.621724	0.953434
PLN	0.101869	0.209531
ChS	0.760675	7.88636
ChS	0.724736	7.21372
ChS	0.554973	5.51754
ChS	0.354673	6.08742
ChS	0.585928	7.43303
ChS	0.819614	4.68739
ChS	0.635682	1.97252
ChS	0.272877	7.01275
ChS	0.812082	1.0676
ChS	0.537025	7.33063
ChS	0.602664	6.62438
ChS	0.631179	0.521286
ChS	0.909725	6.11535
ChS	0.642489	6.74365
ChS	0.812766	3.505
ChS	0.498663	7.40764
ChS	0.878212	6.27493
ChS	0.814834	2.50592
ChS	0.731917	2.36482
ChS	0.848922	7.00771
ChS	0.55363	7.61215
ChS	0.271606	4.86793
ChS	0.622026	1.02297
ChS	0.621385	0.647908
ChS	0.572954	7.62735
ChS	0.771831	6.19061
ChS	0.634698	7.99991
ChS	0.598593	7.81766
ChS	0.715972	7.40269
ChS	0.829027	6.48924
ChS	0.818116	1.52778
ChS	0.684404	0.347036
ChS	0.716227	6.41418
ChS	0.2302	5.08739
ChS	0.411301	7.92417
ChS	0.396437	7.64688
ChS	0.309857	0.879058
ChS	0.281056	0.784336
ChS	0.528396	4.80883
ChS	0.789668	5.7737
ChS	0.467758	5.41033
ChT	0.704745	2.78923
ChT	0.647543	2.20275
ChT	0.533926	7.6178
ChT	0.399349	1.85066
ChT	0.900695	7.50388
ChT	0.821076	5.11194
ChT	0.820673	3.61224
ChT	0.907467	2.63167
ChT	0.477122	2.96575
ChT	0.677184	0.615047
ChT	0.678537	6.40341
ChT	0.843585	6.47212
ChT	0.761552	1.59727
ChT	0.611483	1.3793
ChT	0.728888	7.6436
ChT	0.719556	7.75591
ChT	0.691528	7.03923
On	0.887272	5.20319
On	0.818749	2.6797
On	0.594967	1.75479
On	0.628137	4.04566
On	0.636292	1.65622
On	0.252623	0.0673593
On	0.942156	2.86822
On	0.802352	5.94565
On	0.836594	3.80891
On	0.824106	3.29982
On	0.801283	0.42712
On	0.690272	1.29934
On	0.748461	2.46166
PBU	0.663148	1.64842
PBU	0.498326	1.0325
PBU	0.199087	1.40312
PBU	0.468772	1.81034
PBU	0.794597	1.85064
PBU	0.924909	1.51783
PBU	0.715774	1.6948
PBU	0.732124	1.54865
PBU	0.200432	0.151192
PBU	0.773629	2.18004
PBU	0.311643	0.409089
PBU	0.359066	2.36596
PBU	0.449887	2.19644

## Sheet: Sum of SAC peaks
rationalisedType	SACpeaks1234sum_150ish_p0001	cprimes
PL	0.931777	0.0835193
PL	1.47387	1.35252
PL	1.79988	1.60826
PL	1.16808	0.759523
PL	1.33959	0.906202
PL	1.26379	1.78661
PL	1.34505	1.06873
PL	2.0506	0.635259
PL	1.65554	0.908312
PL	2.36681	3.24678
PL	1.46167	1.37869
PL	1.91704	4.134
PL	0	0.0691825
PL	1.46317	0.0262684
PL	0.734393	0.159348
PL	3.21502	5.20843
PL	2.28443	3.0846
PL	3.11791	0.371756
PL	1.25055	2.32266
PL	1.65152	1.01248
PL	1.00601	0.879853
PL	1.9634	1.62647
PL	1.90178	1.48813
PL	2.93189	5.4088
PL	2.99584	5.80986
PL	0	0.465548
PL	3.34876	1.32646
PL	2.30729	1.16532
PL	2.1453	2.32685
PL	1.7535	1.12962
PLN	2.92902	4.79689
PLN	2.55314	4.76929
PLN	3.51659	7.31817
PLN	1.05819	1.23481
PLN	0.627279	3.10971
PLN	3.89459	5.37922
PLN	2.19187	3.9614
PLN	1.49285	2.40762
PLN	4.25781	0.61659
PLN	2.20042	3.94533
PLN	0.87447	1.70019
PLN	2.7188	5.14052
PLN	3.24212	1.07023
PLN	2.90441	2.01578
PLN	3.74996	3.9138
PLN	1.39185	1.65278
PLN	4.62118	5.67129
PLN	3.51354	7.47636
PLN	2.10063	2.27833
PLN	3.12159	1.92205
PLN	0.848636	0.865121
PLN	3.35027	3.41228
PLN	1.11913	6.73037
PLN	0	0.0934757
PLN	1.09667	-0.0333905
PLN	3.08551	1.60291
PLN	3.08551	2.82982
PLN	0	-0.0600449
PLN	1.96354	1.3475
PLN	5.18034	4.76746
PLN	2.8201	1.37435
PLN	2.23934	3.06909
PLN	2.1522	2.56071
PLN	0	0.379373
PLN	2.06408	1.79905
PLN	2.06408	1.68444
PLN	0	0.79069
PLN	0	1.17634
PLN	0	0.446612
PLN	0	0.429035
PLN	2.80641	3.57317
PLN	2.30093	3.78613
PLN	2.99743	3.60797
PLN	2.99743	3.39512
PLN	2.25466	2.79351
PLN	0	0.47702
PLN	0	0.671362
PLN	2.35872	2.98006
PLN	2.35872	3.20844
PLN	3.18458	3.0177
PLN	4.04443	4.36103
PLN	3.33433	2.54704
PLN	0.68415	0.415726
PLN	0	0.869912
PLN	2.06452	2.24053
PLN	1.81239	4.10992
PLN	2.03534	3.23744
PLN	2.18822	2.52566
PLN	2.46695	0.953434
PLN	0	0.209531
ChS	5.02519	7.88636
ChS	6.59939	7.21372
ChS	2.3071	5.51754
ChS	3.77598	6.08742
ChS	6.76494	7.43303
ChS	3.91046	4.68739
ChS	1.98392	1.97252
ChS	4.99842	7.01275
ChS	0	1.0676
ChS	6.5378	7.33063
ChS	5.46482	6.62438
ChS	2.27528	0.521286
ChS	5.62195	6.11535
ChS	4.27784	6.74365
ChS	3.44663	3.505
ChS	4.38647	7.40764
ChS	6.38784	6.27493
ChS	4.54567	2.50592
ChS	3.18487	2.36482
ChS	6.33572	7.00771
ChS	4.06656	7.61215
ChS	1.11814	4.86793
ChS	2.33829	1.02297
ChS	2.14699	0.647908
ChS	2.31525	7.62735
ChS	3.48166	6.19061
ChS	3.21547	7.99991
ChS	5.30523	7.81766
ChS	3.66982	7.40269
ChS	4.12146	6.48924
ChS	3.87294	1.52778
ChS	2.44426	0.347036
ChS	3.78945	6.41418
ChS	1.19087	5.08739
ChS	6.09571	7.92417
ChS	6.09571	7.64688
ChS	0	0.879058
ChS	0	0.784336
ChS	3.69865	4.80883
ChS	3.69865	5.7737
ChS	1.49283	5.41033
ChT	3.57124	2.78923
ChT	2.43386	2.20275
ChT	2.19172	7.6178
ChT	0.992074	1.85066
ChT	5.48731	7.50388
ChT	5.68212	5.11194
ChT	3.66713	3.61224
ChT	1.29132	2.63167
ChT	1.31758	2.96575
ChT	2.84167	0.615047
ChT	2.57248	6.40341
ChT	4.45245	6.47212
ChT	2.90138	1.59727
ChT	2.24022	1.3793
ChT	3.75137	7.6436
ChT	3.75137	7.75591
ChT	2.68398	7.03923
On	5.33175	5.20319
On	3.70873	2.6797
On	2.68142	1.75479
On	2.58981	4.04566
On	2.94344	1.65622
On	0	0.0673593
On	0	2.86822
On	3.54438	5.94565
On	4.69415	3.80891
On	4.19087	3.29982
On	0	0.42712
On	1.69686	1.29934
On	3.1563	2.46166
PBU	3.35905	1.64842
PBU	0	1.0325
PBU	2.98032	1.40312
PBU	2.88049	1.81034
PBU	0.848408	1.85064
PBU	0.697398	1.51783
PBU	0	1.6948
PBU	3.86184	1.54865
PBU	0	0.151192
PBU	3.55887	2.18004
PBU	2.20631	0.409089
PBU	1.75299	2.36596
PBU	1.75299	2.19644

## Sheet: Neural reliability
rationalisedType	reliability_R_0p24ms	cprimes
PL	0.130022	0.0835193
PL	0.565984	1.35252
PL	0.523878	1.60826
PL	0.263382	0.759523
PL	0.346173	0.906202
PL	0.470819	1.78661
PL	0.42357	1.06873
PL	0.550009	0.635259
PL	0.29039	0.908312
PL	0.685167	3.24678
PL	0.488477	1.37869
PL	0.677738	4.134
PL	0.0132143	0.0691825
PL	-0.138301	0.0262684
PL	0.223985	0.159348
PL	0.754909	5.20843
PL	0.351255	3.0846
PL	-0.0195237	0.371756
PL	0.538915	2.32266
PL	0.300083	1.01248
PL	0.461611	0.879853
PL	0.591281	1.62647
PL	0.445113	1.48813
PL	0.787383	5.4088
PL	0.800034	5.80986
PL	0.355469	0.465548
PL	0.355588	1.32646
PL	0.608599	1.16532
PL	0.563308	2.32685
PL	0.332804	1.12962
PLN	0.802131	4.79689
PLN	0.793394	4.76929
PLN	0.811456	7.31817
PLN	0.449415	1.23481
PLN	0.497098	3.10971
PLN	0.813266	5.37922
PLN	0.587636	3.9614
PLN	0.577499	2.40762
PLN	0.584631	0.61659
PLN	0.713258	3.94533
PLN	0.450295	1.70019
PLN	0.804804	5.14052
PLN	0.456044	1.07023
PLN	0.665331	2.01578
PLN	0.717068	3.9138
PLN	0.590551	1.65278
PLN	0.91239	5.67129
PLN	0.883661	7.47636
PLN	0.626997	2.27833
PLN	0.603386	1.92205
PLN	0.217887	0.865121
PLN	0.726752	3.41228
PLN	0.791703	6.73037
PLN	-0.0693441	0.0934757
PLN	-0.120934	-0.0333905
PLN	0.519203	1.60291
PLN	0.705775	2.82982
PLN	0.0815707	-0.0600449
PLN	0.373144	1.3475
PLN	0.766738	4.76746
PLN	0.45396	1.37435
PLN	0.472069	3.06909
PLN	0.561445	2.56071
PLN	0.31868	0.379373
PLN	0.230542	1.79905
PLN	0.478616	1.68444
PLN	0.416727	0.79069
PLN	0.491089	1.17634
PLN	0.420257	0.446612
PLN	0.377956	0.429035
PLN	0.725511	3.57317
PLN	0.699922	3.78613
PLN	0.625747	3.60797
PLN	0.630303	3.39512
PLN	0.558314	2.79351
PLN	0.131256	0.47702
PLN	0.108875	0.671362
PLN	0.668487	2.98006
PLN	0.67119	3.20844
PLN	0.629129	3.0177
PLN	0.72894	4.36103
PLN	0.69979	2.54704
PLN	0.162048	0.415726
PLN	0.283686	0.869912
PLN	0.612245	2.24053
PLN	0.741198	4.10992
PLN	0.610024	3.23744
PLN	0.612978	2.52566
PLN	0.254625	0.953434
PLN	0.0115087	0.209531
ChS	0.859438	7.88636
ChS	0.938627	7.21372
ChS	0.803102	5.51754
ChS	0.852304	6.08742
ChS	0.910645	7.43303
ChS	0.839561	4.68739
ChS	0.53487	1.97252
ChS	0.901149	7.01275
ChS	0.598537	1.0676
ChS	0.904169	7.33063
ChS	0.909227	6.62438
ChS	0.372749	0.521286
ChS	0.925885	6.11535
ChS	0.897933	6.74365
ChS	0.799939	3.505
ChS	0.880527	7.40764
ChS	0.930715	6.27493
ChS	0.698171	2.50592
ChS	0.593429	2.36482
ChS	0.891026	7.00771
ChS	0.865418	7.61215
ChS	0.575266	4.86793
ChS	0.551279	1.02297
ChS	0.515491	0.647908
ChS	0.778531	7.62735
ChS	0.854141	6.19061
ChS	0.899408	7.99991
ChS	0.91565	7.81766
ChS	0.847067	7.40269
ChS	0.83518	6.48924
ChS	0.517219	1.52778
ChS	0.292675	0.347036
ChS	0.790845	6.41418
ChS	0.471726	5.08739
ChS	0.779471	7.92417
ChS	0.753791	7.64688
ChS	0.103847	0.879058
ChS	0.041798	0.784336
ChS	0.638612	4.80883
ChS	0.857227	5.7737
ChS	0.675646	5.41033
ChT	0.506052	2.78923
ChT	0.547275	2.20275
ChT	0.862818	7.6178
ChT	0.580111	1.85066
ChT	0.843806	7.50388
ChT	0.75819	5.11194
ChT	0.742117	3.61224
ChT	0.698776	2.63167
ChT	0.656872	2.96575
ChT	0.527583	0.615047
ChT	0.744499	6.40341
ChT	0.873842	6.47212
ChT	0.5263	1.59727
ChT	0.345296	1.3793
ChT	0.882459	7.6436
ChT	0.853747	7.75591
ChT	0.841459	7.03923
On	0.843762	5.20319
On	0.684285	2.6797
On	0.487458	1.75479
On	0.735799	4.04566
On	0.589918	1.65622
On	-0.0446609	0.0673593
On	0.679123	2.86822
On	0.755418	5.94565
On	0.683218	3.80891
On	0.655785	3.29982
On	0.441464	0.42712
On	0.44036	1.29934
On	0.419596	2.46166
PBU	0.623943	1.64842
PBU	0.39625	1.0325
PBU	0.257423	1.40312
PBU	0.625426	1.81034
PBU	0.641929	1.85064
PBU	0.794371	1.51783
PBU	0.512063	1.6948
PBU	0.604936	1.54865
PBU	0.028156	0.151192
PBU	0.796685	2.18004
PBU	0.251326	0.409089
PBU	0.339372	2.36596
PBU	0.457148	2.19644
