# Supplementary material for: Precise spike-timing information in the brainstem is well aligned with the needs of communication and the perception of environmental sounds
Source: PLoS Biol. 2025 Jun 16;23(6):e3003213. doi: 10.1371/journal.pbio.3003213 (PMC12204627; doi:10.1371/journal.pbio.3003213)
Supplement: S4 Data — (XLSX) [file pbio.3003213.s005.xlsx]

## Sheet: stimuliOnly
C_prime	Predicted_C_prime	R^2
3.08536	3.98427	0.451096
4.79689	3.56098
6.12589	2.89523
5.25193	1.99248
4.16159	1.38064
3.23047	0.927989
1.31965	0.688349
1.1659	0.450233
0.194662	0.378769
0.193994	0.316989
0.184677	0.235179
0.0845349	0.23349
0.157318	0.198452
0.0472017	-0.0110381
0.0752087	0.133705
-0.045712	0.0801415
0.132632	0.142987
2.19898	3.55776
3.76957	3.17979
3.39638	2.58531
2.90869	1.77919
1.89845	1.23285
1.3987	0.828651
0.49811	0.614664
0.125725	0.402037
0.286147	0.338223
0.00190423	0.283057
0.0805612	0.210004
0.270032	0.208496
0.231196	0.177208
0.0432376	-0.00985648
0.288934	0.119393
0.0483701	0.0715626
1.10076	1.83093
0.859688	1.63641
1.13255	1.33048
0.445091	0.915626
0.14345	0.634459
0.31249	0.426448
0.170295	0.316324
-0.112371	0.2069
0.0452214	0.174059
-0.138684	0.145669
0.0113914	0.108074
0.143533	0.107298
0.152948	0.0911966
-0.0124651	-0.00507244
-0.0123071	0.0614429
0.165126	0.0368282
6.44226	3.98427
7.88636	3.56098
7.85959	2.89523
3.01703	1.99248
3.2639	1.38064
0.661289	0.927989
0.801418	0.688349
-0.393017	0.450233
1.49461	0.378769
6.13672	3.55776
7.51539	3.17979
7.295	2.58531
3.94599	1.77919
5.14373	1.23285
-0.399386	0.828651
3.92653	0.614664
-1.27298	0.402037
1.51072	0.338223
4.20481	1.83093
4.1445	1.63641
3.87844	1.33048
0.0383529	0.915626
2.45032	0.634459
0.186235	0.426448
1.35428	0.316324
3.57187	0.2069
3.12	3.98427
1.64842	3.56098
1.70464	2.89523
1.73504	1.99248
0.780414	1.38064
0.753002	0.927989
0.248257	0.688349
0.0662252	0.450233
0.0941956	0.378769
0.0729485	0.316989
0.368044	0.235179
2.49891	3.55776
3.41433	3.17979
2.58238	2.58531
0.993056	1.77919
0.2211	1.23285
0.113379	0.828651
0.125466	0.614664
0.159436	0.402037
0.105864	0.338223
0.375735	0.283057
5.92561	3.98427
2.78923	3.56098
1.74868	2.89523
0.886921	1.99248
0.614219	1.38064
1.41225	0.927989
0.736132	0.688349
0.761598	0.450233
0.546033	0.378769
0.211721	0.316989
0.297696	0.235179
0.433231	0.23349
0.670678	0.198452
0.422891	-0.0110381
3.34237	3.55776
2.41932	3.17979
2.62698	2.58531
2.1179	1.77919
1.11192	1.23285
0.347322	0.828651
0.173124	0.614664
0.182546	0.402037
0.180198	0.338223
0.0982384	0.283057
0.101775	0.210004
-0.0214301	0.208496
0.0458136	0.177208
1.03682	1.83093
1.07317	1.63641
0.500505	1.33048
0.412118	0.915626
0.462455	0.634459
0.116104	0.426448
0.0221451	0.316324
0.000566871	0.2069
-0.177281	0.174059
0.05284	0.145669
0.215676	0.108074
0.0812566	0.107298
-0.0443706	0.0911966
6.4952	3.98427
7.21372	3.56098
7.75716	2.89523
6.9085	1.99248
5.60585	1.38064
2.21645	0.927989
1.38874	0.688349
0.668766	0.450233
0.539805	0.378769
0.559617	0.316989
0.692941	0.235179
0.417328	0.23349
0.605829	0.198452
0.480394	-0.0110381
0.431239	0.133705
0.487037	0.0801415
0.360493	0.142987
0.636552	0.198006
7.29688	3.55776
7.53687	3.17979
7.00826	2.58531
7.80535	1.77919
5.31163	1.23285
2.68551	0.828651
1.52428	0.614664
1.1523	0.402037
0.558704	0.338223
0.750806	0.283057
0.814384	0.210004
0.727089	0.208496
-0.184282	0.177208
0.661166	-0.00985648
-0.14621	0.119393
0.381622	0.0715626
0.22731	0.12768
0.276423	0.17681
3.81876	1.83093
3.77456	1.63641
3.41377	1.33048
2.50026	0.915626
2.29946	0.634459
2.01782	0.426448
1.1399	0.316324
0.689238	0.2069
0.404661	0.174059
0.522091	0.145669
0.336696	0.108074
0.303202	0.107298
0.0284674	0.0911966
-0.139056	-0.00507244
0.40306	0.0614429
0.159797	0.0368282
0.0656705	0.0657081
0.0371071	0.0909917
8	3.98427
8	3.98427
7.98388	3.98427
6.88804	3.56098
8	3.56098
7.95073	3.56098
6.87738	3.56098
7.75874	2.89523
7.77765	2.89523
7.73557	2.89523
7.80388	2.89523
7.51502	1.99248
7.54034	1.99248
6.93636	1.99248
6.35619	1.99248
7.28595	1.38064
5.88886	1.38064
4.33657	1.38064
2.68996	1.38064
4.17319	0.927989
2.93004	0.927989
1.45915	0.927989
2.37137	0.927989
1.94649	0.688349
1.43302	0.688349
1.89037	0.688349
1.57977	0.688349
1.68035	0.450233
1.79442	0.450233
1.34716	0.450233
0.93056	0.450233
1.3923	0.378769
1.25216	0.378769
1.04327	0.378769
1.90912	0.378769
6.72933	3.55776
6.57792	3.55776
7.02104	3.55776
7.59919	3.17979
7.76502	3.17979
7.62308	3.17979
7.09231	3.17979
7.4994	2.58531
7.39616	2.58531
7.31129	2.58531
6.21228	2.58531
5.56954	1.77919
6.9488	1.77919
7.24131	1.77919
6.23014	1.77919
4.89603	1.23285
5.11003	1.23285
3.36647	1.23285
4.22071	1.23285
3.25671	0.828651
2.67608	0.828651
2.84259	0.828651
2.61968	0.828651
2.24992	0.614664
1.66283	0.614664
1.35596	0.614664
1.47246	0.614664
1.96756	0.402037
1.82555	0.402037
1.05171	0.402037
1.1162	0.402037
1.52191	0.338223
0.621204	0.338223
0.619442	0.338223
1.04639	0.338223
3.58617	1.83093
4.10897	1.83093
3.69043	1.83093
4.10293	1.63641
3.99898	1.63641
3.91531	1.63641
4.64002	1.63641
4.01419	1.33048
3.20235	1.33048
4.1048	1.33048
2.47589	1.33048
3.66607	0.915626
1.9249	0.915626
1.8592	0.915626
1.77956	0.915626
1.18385	0.634459
2.15233	0.634459
2.00923	0.634459
1.86621	0.634459
2.66494	0.426448
2.30851	0.426448
1.51926	0.426448
0.862398	0.426448
1.87004	0.316324
0.952115	0.316324
1.08995	0.316324
1.16161	0.316324
0.036864	0.2069
0.164134	0.2069
0.460046	0.2069
-0.796703	0.2069
0.788246	0.174059
0.922186	0.174059
0.349461	0.174059
3.10462	3.98427
4.76929	3.56098
5.21557	2.89523
5.24711	1.99248
4.11699	1.38064
3.49706	0.927989
3.33467	0.688349
3.36627	0.450233
2.98583	0.378769
2.1165	0.316989
0.603429	0.235179
0.204354	0.23349
-0.219469	0.198452
-0.140144	-0.0110381
-0.0899279	0.133705
0.268086	0.0801415
0.265281	0.142987
-0.0255276	0.198006
-0.0611975	0.178466
-0.187529	0.237773
1.40145	3.55776
2.18528	3.17979
1.53959	2.58531
1.0419	1.77919
0.677204	1.23285
0.750445	0.828651
1.42664	0.614664
1.71184	0.402037
1.4731	0.338223
1.75589	0.283057
0.643801	0.210004
0.329988	0.208496
0.26283	0.177208
0.159957	-0.00985648
0.0646083	0.119393
0.0917839	0.0715626
0.287378	0.12768
-0.0148937	0.17681
-0.109194	0.159362
-0.0568847	0.21232
0.671972	1.83093
0.355295	1.63641
0.0730646	1.33048
0.286728	0.915626
0.487417	0.634459
0.222315	0.426448
0.128716	0.316324
0.490376	0.2069
0.256226	0.174059
0.325149	0.145669
0.0408424	0.108074
-0.154604	0.107298
-0.226879	0.0911966
0.087673	-0.00507244
0.202893	0.0614429
-0.226846	0.0368282
-0.0257029	0.0657081
-0.42325	0.0909917
0.0479013	0.0820125
0.0279307	0.109266
7.99306	3.98427
5.51754	3.56098
4.44642	2.89523
3.7845	1.99248
3.9946	1.38064
2.99502	0.927989
2.22617	0.688349
1.13732	0.450233
1.11251	0.378769
0.435804	0.316989
0.293731	0.235179
0.0786699	0.23349
0.0305603	0.198452
0.255453	-0.0110381
0.154336	0.133705
0.0886234	0.0801415
0.0687416	0.142987
0.0111397	0.198006
0.477904	0.178466
0.149079	0.237773
6.65995	3.55776
5.82088	3.17979
3.96928	2.58531
4.44157	1.77919
7.30474	1.23285
4.13677	0.828651
2.6889	0.614664
2.36258	0.402037
1.9493	0.338223
1.27198	0.283057
0.438941	0.210004
0.361276	0.208496
0.447534	0.177208
0.403999	-0.00985648
-0.160896	0.119393
0.390065	0.0715626
0.212677	0.12768
0.76711	0.17681
0.345888	0.159362
0.335453	0.21232
2.95402	1.83093
0.90664	1.63641
1.10554	1.33048
1.00157	0.915626
1.661	0.634459
0.906643	0.426448
1.78196	0.316324
1.78409	0.2069
2.66471	0.174059
3.14598	0.145669
2.81305	0.108074
2.71501	0.107298
2.82641	0.0911966
3.33495	-0.00507244
2.33052	0.0614429
1.47611	0.0368282
1.50904	0.0657081
1.40418	0.0909917
1.50976	0.0820125
1.52888	0.109266
3.94111	3.98427
6.18572	3.56098
6.78154	2.89523
5.67855	1.99248
4.03891	1.38064
3.03774	0.927989
0.847816	0.688349
0.489149	0.450233
0.0922792	0.378769
0.0701719	0.316989
0.0270978	0.235179
-0.161331	0.23349
0.064634	0.198452
0.0797325	-0.0110381
0.0602241	0.133705
0.055928	0.0801415
2.69955	3.55776
3.36269	3.17979
4.18229	2.58531
3.03848	1.77919
2.92506	1.23285
2.21211	0.828651
2.01824	0.614664
0.668808	0.402037
0.0826545	0.338223
0.281696	0.283057
0.260679	0.210004
0.0895048	0.208496
0.216358	0.177208
0.061663	-0.00985648
0.00799093	0.119393
1.04365	1.83093
1.74631	1.63641
1.46081	1.33048
1.79148	0.915626
1.89344	0.634459
0.778925	0.426448
0.29024	0.316324
0.361019	0.2069
0.10765	0.174059
0.166779	0.145669
0.0546157	0.108074
-0.0438779	0.107298
0.233322	0.0911966
0.192625	-0.00507244
0.169974	0.0614429
5.36606	3.98427
7.6321	3.56098
7.82689	2.89523
7.91506	1.99248
7.47116	1.38064
4.99434	0.927989
3.96263	0.688349
3.42137	0.450233
1.29299	0.378769
1.02947	0.316989
-1.07566	0.235179
0.50699	0.23349
0.136385	0.198452
0.0813836	-0.0110381
0.17308	0.133705
0.208827	0.0801415
0.123299	0.142987
0.289369	0.198006
0.131432	0.178466
3.6329	3.55776
7.26331	3.17979
7.4041	2.58531
7.71108	1.77919
7.17271	1.23285
7.33859	0.828651
5.89669	0.614664
4.16092	0.402037
3.33169	0.338223
2.66381	0.283057
1.80163	0.210004
0.185323	0.208496
0.329725	0.177208
0.461983	-0.00985648
0.155949	0.119393
0.327984	0.0715626
0.193898	0.12768
0.296546	0.17681
0.108675	0.159362
2.1	1.83093
1.79451	1.63641
0.778998	1.33048
1.32104	0.915626
2.14413	0.634459
3.76862	0.426448
1.4389	0.316324
0.423484	0.2069
0.415301	0.174059
0.604388	0.145669
0.358654	0.108074
0.535175	0.107298
0.327835	0.0911966
0.407878	-0.00507244
0.525418	0.0614429
1.53864	0.0368282
0.461094	0.0657081
1.31931	0.0909917
2.44693	0.0820125
3.64987	0.109266
3.38862	3.98427
1.0325	3.56098
1.22763	2.89523
-0.198574	1.99248
0.00225328	1.38064
0.387271	0.927989
0.553877	0.688349
0.337255	0.450233
0.30235	0.378769
0.206697	0.316989
4.14424	3.55776
1.34928	3.17979
1.57444	2.58531
0.0590909	1.77919
-0.170787	1.23285
0.084665	0.828651
0.543328	0.614664
0.339208	0.402037
1.07914	0.338223
2.02632	1.83093
-0.00973316	1.63641
0.242087	1.33048
0.128684	0.915626
0.16006	0.634459
-0.058921	0.426448
-0.0213019	0.316324
-0.0571928	0.2069
0.357596	0.174059
4.0899	3.98427
2.91955	3.98427
1.38084	3.56098
0.975905	3.56098
0.427967	2.89523
0.0579104	2.89523
-0.0151486	1.99248
0.216509	1.99248
0.0726364	1.38064
0.124805	1.38064
0.206925	0.927989
0.103702	0.927989
0.0101568	0.688349
0.028564	0.688349
0.0497355	0.450233
-0.00202369	0.450233
3.94238	3.55776
3.34949	3.55776
2.62499	3.17979
0.995314	3.17979
0.611339	2.58531
0.751773	2.58531
0.276476	1.77919
0.174646	1.77919
0.0410197	1.23285
0.0564425	1.23285
0.378051	0.828651
0.907844	0.828651
0.153337	0.614664
0.166128	0.614664
0.361667	0.402037
3.09149	1.83093
0.97024	1.83093
0.921975	1.63641
0.222033	1.63641
0.512478	1.33048
0.168457	1.33048
0.300243	0.915626
0.0302125	0.915626
-0.0406944	0.634459
-0.15768	0.634459
0.057503	0.426448
0.00409237	0.426448
0.215867	0.316324
0.0634191	0.316324
0.439062	0.2069
2.34411	3.98427
1.40312	3.56098
1.48574	2.89523
2.00284	1.99248
0.630789	1.38064
0.497356	0.927989
-0.0279447	0.688349
0.229046	0.450233
0.160654	0.378769
0.0393879	0.316989
0.555552	0.235179
0.888267	3.55776
1.8217	3.17979
1.88895	2.58531
2.09201	1.77919
1.79266	1.23285
0.147519	0.828651
0.00529217	0.614664
0.031317	0.402037
-0.0697243	0.338223
0.145436	0.283057
0.976241	1.83093
1.95867	1.63641
1.19192	1.33048
1.73785	0.915626
1.14949	0.634459
0.0682506	0.426448
0.116562	0.316324
0.13814	0.2069
0.0141602	0.174059
0.26126	0.145669
7.00173	3.98427
6.08742	3.56098
7.76203	2.89523
3.13627	1.99248
0.971908	1.38064
0.654965	0.927989
0.997602	0.688349
0.199038	0.450233
0.240422	0.378769
0.630579	0.316989
0.739575	0.235179
0.779859	0.23349
6.68875	3.55776
4.61018	3.17979
2.74061	2.58531
5.13186	1.77919
1.27543	1.23285
0.457276	0.828651
0.331094	0.614664
-0.240308	0.402037
0.139064	0.338223
0.215466	0.283057
0.381629	0.210004
-0.0348747	0.208496
3.70735	1.83093
0.878577	1.63641
0.0587936	1.33048
0.276754	0.915626
0.174098	0.634459
-0.10378	0.426448
0.0418107	0.316324
-0.0649082	0.2069
0.167095	0.174059
-0.0654315	0.145669
0.389826	0.108074
6.1753	3.98427
7.31817	3.56098
7.97878	2.89523
6.90248	1.99248
5.23226	1.38064
3.54622	0.927989
2.81519	0.688349
1.37165	0.450233
-0.117562	0.378769
-0.457881	0.316989
0.0460066	0.235179
0.0620399	0.23349
0.212245	0.198452
0.0349951	-0.0110381
0.0978688	0.133705
0.10719	0.0801415
0.0109516	0.142987
0.139042	0.198006
-0.086905	0.178466
0.0599398	0.237773
6.64907	3.55776
7.74373	3.17979
7.52926	2.58531
7.74554	1.77919
7.93189	1.23285
5.51151	0.828651
3.15196	0.614664
3.20106	0.402037
2.76991	0.338223
2.21335	0.283057
2.23562	0.210004
0.429154	0.208496
0.330177	0.177208
0.366991	-0.00985648
0.487789	0.119393
0.130474	0.0715626
0.226852	0.12768
0.420311	0.17681
0.332183	0.159362
0.24847	0.21232
3.17104	1.83093
3.74668	1.63641
3.35575	1.33048
3.84491	0.915626
3.83897	0.634459
3.27457	0.426448
2.3699	0.316324
2.23707	0.2069
1.6004	0.174059
0.84576	0.145669
0.690273	0.108074
0.64693	0.107298
0.463955	0.0911966
0.119017	-0.00507244
0.208419	0.0614429
0.364107	0.0368282
0.164224	0.0657081
0.516599	0.0909917
0.136033	0.0820125
0.617409	0.109266
4.21348	3.98427
1.81034	3.56098
1.29941	2.89523
0.524675	1.99248
0.388218	1.38064
0.238831	0.927989
0.199849	0.688349
0.00878778	0.450233
0.0748041	0.378769
0.682249	0.316989
0.548324	0.235179
1.27623	3.55776
0.481936	3.17979
0.870855	2.58531
-0.149043	1.77919
0.776539	1.23285
0.0376988	0.828651
-0.190014	0.614664
0.345442	0.402037
-0.148839	0.338223
0.270934	0.283057
0.419041	0.210004
0.344782	1.83093
0.0823688	1.63641
0.490995	1.33048
0.25778	0.915626
0.0865974	0.634459
0.162465	0.426448
0.0329284	0.316324
0.538468	0.2069
0.0908883	0.174059
0.358215	0.145669
1.15189	3.98427
1.23481	3.56098
0.974017	2.89523
1.00544	1.99248
1.30463	1.38064
0.729014	0.927989
0.23787	0.688349
0.560421	0.450233
1.69961	0.378769
0.957714	0.316989
1.06237	0.235179
0.286441	0.23349
0.136707	0.198452
-0.361974	-0.0110381
0.12424	0.133705
-0.0941313	0.0801415
0.158898	0.142987
0.26294	0.198006
1.06322	3.55776
0.0668521	3.17979
0.163754	2.58531
0.234327	1.77919
0.28042	1.23285
0.334995	0.828651
-0.000647241	0.614664
0.278716	0.402037
1.33316	0.338223
2.14401	0.283057
1.35589	0.210004
0.207271	0.208496
0.16019	0.177208
0.315782	-0.00985648
0.452896	0.119393
0.361734	0.0715626
0.190434	0.12768
1.31807	0.17681
0.857085	1.83093
0.882125	1.63641
-0.0232147	1.33048
0.341541	0.915626
0.244492	0.634459
0.332568	0.426448
0.0856945	0.316324
0.233416	0.2069
2.06075	0.174059
2.08616	0.145669
1.10691	0.108074
0.150702	0.107298
0.169787	0.0911966
0.217804	-0.00507244
0.649352	0.0614429
-0.204406	0.0368282
0.129512	0.0657081
5.97125	3.98427
3.10971	3.56098
1.45798	2.89523
0.897039	1.99248
0.720935	1.38064
0.40401	0.927989
0.804603	0.688349
3.70112	3.55776
1.92285	3.17979
1.5362	2.58531
0.701544	1.77919
0.57387	1.23285
0.664615	0.828651
2.32052	0.614664
3.2701	1.83093
1.5243	1.63641
1.31308	1.33048
0.466181	0.915626
0.300602	0.634459
1.64352	0.426448
4.15841	3.98427
3.57148	2.89523
2.39112	1.38064
0.608697	0.688349
0.30176	0.378769
0.312773	0.235179
0.000866913	0.198452
0.000901268	0.133705
0.188114	0.142987
0.169817	0.178466
7.15217	3.55776
5.07026	2.58531
3.32504	1.23285
2.94218	0.614664
1.97368	0.338223
0.594853	0.210004
0.390096	0.177208
0.189132	0.119393
0.0754608	0.12768
-0.76442	0.159362
2.88402	1.83093
1.41093	1.33048
0.529329	0.634459
0.558047	0.316324
0.558759	0.174059
0.21608	0.108074
0.403658	0.0911966
0.108726	0.0614429
0.437987	0.0657081
0.303451	0.0820125
3.15344	3.98427
3.88958	3.56098
3.22977	2.89523
2.43455	1.99248
2.19892	1.38064
2.22141	0.927989
2.21314	0.688349
2.50288	0.450233
2.18616	0.378769
2.07495	0.316989
0.789873	0.235179
-0.338531	0.23349
0.0740859	0.198452
-0.0192352	-0.0110381
0.14008	0.133705
0.375053	0.0801415
0.143589	0.142987
0.167309	0.198006
0.186448	0.178466
0.0618704	0.237773
1.55879	3.55776
1.47973	3.17979
1.10073	2.58531
1.14917	1.77919
1.52754	1.23285
1.02917	0.828651
0.653162	0.614664
1.05749	0.402037
0.918233	0.338223
0.335998	0.283057
0.328189	0.210004
0.360987	0.208496
-0.0363921	0.177208
-0.0626225	-0.00985648
-0.1481	0.119393
0.448466	0.0715626
0.24853	0.12768
-0.013777	0.17681
0.0682598	0.159362
0.100609	0.21232
-0.162775	1.83093
0.541381	1.63641
0.222199	1.33048
0.235057	0.915626
0.0761777	0.634459
0.256793	0.426448
0.13195	0.316324
0.403748	0.2069
0.137944	0.174059
0.175111	0.145669
-0.0403678	0.108074
0.133949	0.107298
0.549178	0.0911966
0.590532	-0.00507244
1.01999	0.0614429
1.113	0.0368282
0.33749	0.0657081
0.180342	0.0909917
0.236965	0.0820125
0.130848	0.109266
7.98595	3.98427
7.43303	3.56098
6.79796	2.89523
3.55891	1.99248
2.67792	1.38064
2.49815	0.927989
2.04589	0.688349
2.03201	0.450233
1.52083	0.378769
0.995607	0.316989
0.423261	0.235179
0.170128	0.23349
0.400799	0.198452
0.583678	-0.0110381
4.20441	3.55776
3.81805	3.17979
4.05569	2.58531
4.78995	1.77919
4.19957	1.23285
3.09485	0.828651
2.29037	0.614664
0.422872	0.402037
-0.300008	0.338223
-0.270771	0.283057
-0.369819	0.210004
0.128433	0.208496
0.432798	0.177208
1.07776	1.83093
0.580861	1.63641
0.486616	1.33048
0.700512	0.915626
0.500307	0.634459
0.666727	0.426448
0.775973	0.316324
1.64521	0.2069
1.5988	0.174059
1.66446	0.145669
1.4709	0.108074
1.94817	0.107298
1.97961	0.0911966
4.44687	3.98427
3.9614	3.56098
2.80101	2.89523
2.03308	1.99248
1.06587	1.38064
1.72949	0.927989
0.666968	0.688349
-0.22184	0.450233
-0.0345507	0.378769
-0.0955134	0.316989
0.255997	0.235179
0.411559	0.23349
0.057283	0.198452
-0.00403942	-0.0110381
1.97664	3.55776
1.17865	3.17979
1.06324	2.58531
0.911454	1.77919
0.609719	1.23285
0.504148	0.828651
0.576024	0.614664
0.629071	0.402037
0.577973	0.338223
0.639646	0.283057
0.641938	0.210004
1.01739	0.208496
1.04163	0.177208
0.572017	-0.00985648
1.6448	1.83093
0.793527	1.63641
0.913574	1.33048
0.874977	0.915626
0.733318	0.634459
0.791494	0.426448
0.876317	0.316324
0.712492	0.2069
0.937101	0.174059
0.718239	0.145669
1.11713	0.108074
1.60572	0.107298
1.16631	0.0911966
6.15473	3.98427
1.97252	3.56098
0.599386	2.89523
0.635665	1.99248
0.415091	1.38064
-0.00216631	0.927989
0.206112	0.688349
0.594086	0.450233
0.506254	0.378769
0.523915	0.316989
0.340858	0.235179
0.606502	0.23349
6.29258	3.55776
3.65776	3.17979
6.1819	2.58531
1.80171	1.77919
0.0549772	1.23285
0.161775	0.828651
0.536471	0.614664
0.453813	0.402037
0.293087	0.338223
-0.209038	0.283057
0.0400427	0.210004
0.308564	0.208496
4.06463	1.83093
2.90951	1.63641
2.49715	1.33048
1.26137	0.915626
0.0665841	0.634459
0.118811	0.426448
-0.13033	0.316324
0.173365	0.2069
-0.0598067	0.174059
0.0453935	0.145669
0.336749	0.108074
4.67324	3.98427
1.85064	3.56098
1.07577	2.89523
0.0391348	1.99248
-0.03498	1.38064
0.17628	0.927989
0.0658563	0.688349
0.192205	0.450233
0.504577	0.378769
0.596349	0.316989
2.81549	3.55776
2.43918	3.17979
1.82353	2.58531
1.66801	1.77919
0.932763	1.23285
-0.0539523	0.828651
0.0196408	0.614664
1.01288	0.402037
1.64469	0.338223
5.58033	1.83093
2.47869	1.63641
1.42235	1.33048
1.20151	0.915626
1.17329	0.634459
1.42855	0.426448
1.08001	0.316324
1.15817	0.2069
0.998051	0.174059
7.30186	3.98427
7.01275	3.56098
7.95559	2.89523
7.86803	1.99248
5.74708	1.38064
3.31996	0.927989
2.45049	0.688349
0.63668	0.450233
0.574593	0.378769
0.335089	0.316989
4.88043	3.55776
6.11942	3.17979
5.79965	2.58531
4.99685	1.77919
4.48566	1.23285
3.01221	0.828651
2.15725	0.614664
0.0640811	0.402037
0.577976	0.338223
0.410268	0.283057
2.06084	1.83093
2.30053	1.63641
1.70402	1.33048
0.0487973	0.915626
0.862548	0.634459
0.541704	0.426448
0.285154	0.316324
1.22972	0.2069
0.663629	0.174059
3.20687	3.98427
1.0676	3.56098
0.894289	2.89523
-0.0412224	1.99248
0.167166	1.38064
0.0112974	0.927989
0.0271054	0.688349
0.0366604	0.450233
-0.000505858	0.378769
-0.0225625	0.316989
-0.0914231	0.235179
0.0118531	0.23349
5.47392	3.55776
3.53364	3.17979
2.94712	2.58531
1.08225	1.77919
0.670308	1.23285
0.518356	0.828651
0.556467	0.614664
0.391256	0.402037
-0.554526	0.338223
0.147281	0.283057
0.480439	0.210004
3.72978	1.83093
2.21743	1.63641
2.17862	1.33048
1.28867	0.915626
0.300919	0.634459
0.174488	0.426448
0.169431	0.316324
1.24933	0.2069
0.163457	0.174059
0.104385	0.145669
0.169392	0.108074
3.98386	3.17979
5.71736	3.17979
7.09371	3.17979
5.35281	2.58531
5.03121	2.58531
4.07462	2.58531
2.51264	2.58531
1.44886	1.77919
0.681372	1.77919
0.857903	1.77919
1.00829	1.77919
1.00275	1.23285
0.623122	1.23285
0.0928389	3.98427
0.0835193	3.56098
0.0466816	2.89523
0.00571707	1.99248
0.0273213	1.38064
0.526791	0.927989
0.132762	0.688349
-0.0722635	0.450233
0.0146964	0.378769
0.00942706	0.316989
0.121295	0.235179
0.599913	0.23349
1.12338	0.198452
0.0532404	-0.0110381
0.137556	0.133705
2.58183	3.55776
1.52666	3.17979
1.70585	2.58531
1.12734	1.77919
0.760816	1.23285
0.785068	0.828651
1.03899	0.614664
0.696646	0.402037
-0.00211551	0.338223
0.0256835	0.283057
-0.451266	0.210004
1.33439	0.208496
-0.00684086	0.177208
0.000694619	-0.00985648
0.368954	1.83093
0.212154	1.63641
-0.0557018	1.33048
0.050884	0.915626
0.227187	0.634459
0.362008	0.426448
0.267072	0.316324
0.066738	0.2069
0.539626	0.174059
0.75938	0.145669
1.89238	0.108074
4.36363	0.107298
0.0815232	0.0911966
0.400023	-0.00507244
0.757391	3.98427
0.211991	3.56098
-0.00073928	2.89523
0.170521	1.99248
1.08716	1.38064
-0.0256092	0.927989
0.0290336	0.688349
0.0395756	0.450233
0.0157064	0.378769
-0.543905	0.316989
-1.25688	0.235179
-0.76319	0.23349
-0.0438926	0.198452
-0.532428	-0.0110381
0.516741	0.133705
1.70717	0.0801415
3.07225	0.142987
2.99167	0.198006
3.21079	0.178466
3.01809	0.237773
7.57524	3.98427
7.6178	3.56098
7.20408	2.89523
6.5342	1.99248
7.54324	1.38064
6.46745	0.927989
2.76288	0.688349
1.48358	0.450233
1.45569	0.378769
0.715871	0.316989
0.9777	0.235179
1.16976	0.23349
0.843808	0.198452
0.700938	-0.0110381
0.810777	0.133705
0.767047	0.0801415
4.01177	3.55776
6.52952	3.17979
6.76501	2.58531
7.08788	1.77919
6.29406	1.23285
3.49462	0.828651
1.06866	0.614664
0.709443	0.402037
0.221035	0.338223
0.364965	0.283057
0.397629	0.210004
0.316678	0.208496
0.423813	0.177208
0.447147	-0.00985648
0.427729	0.119393
0.371188	0.0715626
1.67352	1.83093
2.18927	1.63641
1.3095	1.33048
1.04053	0.915626
0.762808	0.634459
0.134379	0.426448
0.17838	0.316324
0.0778816	0.2069
0.113899	0.174059
0.193441	0.145669
0.105697	0.108074
0.201813	0.107298
0.050756	0.0911966
-0.00277467	-0.00507244
0.0569785	0.0614429
1.36978	3.55776
2.20275	3.17979
3.31736	2.58531
1.73235	1.77919
2.54722	1.23285
3.47568	0.828651
1.20356	0.614664
0.0416153	0.402037
0.673367	0.338223
0.604586	0.283057
0.131829	0.210004
0.285373	0.208496
0.163451	0.177208
0.0246589	-0.00985648
0.131216	0.119393
0.204845	0.0715626
2.44921	1.83093
1.45556	1.63641
3.07243	1.33048
3.15006	0.915626
3.05691	0.634459
3.45265	0.426448
0.678497	0.316324
0.185967	0.2069
-0.0113047	0.174059
-0.0443464	0.145669
-0.594499	0.108074
-0.713064	0.107298
-1.43474	0.0911966
-0.711666	-0.00507244
-0.00422665	0.0614429
-0.0295958	0.0368282
5.68438	3.98427
5.37922	3.56098
1.95043	2.89523
0.45747	1.99248
0.462037	1.38064
0.286637	0.927989
0.117601	0.688349
0.190779	0.450233
0.149658	0.378769
0.238285	0.316989
3.29966	3.55776
4.20859	3.17979
2.44567	2.58531
0.721211	1.77919
0.0651669	1.23285
0.179668	0.828651
0.398925	0.614664
0.243066	0.402037
0.395977	0.338223
0.294486	0.283057
1.28478	1.83093
1.095	1.63641
1.08659	1.33048
0.384809	0.915626
0.00810802	0.634459
0.40757	0.426448
0.482786	0.316324
-0.0813937	0.2069
-0.00806737	0.174059
5.06185	3.98427
4.68739	3.56098
1.73885	2.89523
0.457681	1.99248
0.536335	1.38064
0.221995	0.927989
0.175374	0.688349
0.380597	0.450233
0.224909	0.378769
0.0224264	0.316989
0.297974	0.235179
0.139798	0.23349
3.27344	3.55776
4.1099	3.17979
4.71965	2.58531
1.9613	1.77919
0.609348	1.23285
0.3176	0.828651
0.428043	0.614664
0.423127	0.402037
0.33271	0.338223
0.298218	0.283057
0.236384	0.210004
2.23601	1.83093
2.32633	1.63641
0.825663	1.33048
0.576765	0.915626
0.258648	0.634459
0.389539	0.426448
0.148327	0.316324
0.199753	0.2069
0.103354	0.174059
0.155714	0.145669
0.337818	0.108074
2.79143	3.98427
1.85066	3.56098
0.64292	2.89523
0.36732	1.99248
0.657827	1.38064
0.299239	0.927989
0.395915	0.688349
0.208341	0.450233
0.136453	0.378769
0.212048	0.316989
0.29959	0.235179
0.341063	0.23349
0.346394	3.55776
0.0633767	3.17979
0.449665	2.58531
0.166282	1.77919
0.349658	1.23285
0.117967	0.828651
0.116808	0.614664
0.13251	0.402037
0.103176	0.338223
0.212297	0.283057
0.301083	0.210004
1.43246	0.208496
0.427853	1.83093
0.438885	1.63641
0.213821	1.33048
0.157373	0.915626
0.0284883	0.634459
-0.229703	0.426448
-0.0841383	0.316324
0.211126	0.2069
0.426826	0.174059
0.0635272	0.145669
0.163057	0.108074
0.540316	0.107298
5.08032	3.98427
1.51783	3.56098
1.24186	2.89523
0.621899	1.99248
1.0266	1.38064
0.440592	0.927989
0.513364	0.688349
0.852689	0.450233
0.726376	0.378769
1.05554	0.316989
3.71202	3.55776
1.00608	3.17979
0.670997	2.58531
0.662811	1.77919
0.39319	1.23285
0.360076	0.828651
0.802703	0.614664
0.736	0.402037
0.968358	0.338223
1.64878	1.83093
1.72354	1.63641
0.327074	1.33048
0.0801714	0.915626
0.0700962	0.634459
0.351006	0.426448
0.39792	0.316324
0.0216736	0.2069
0.153662	0.174059
6.57339	3.98427
6.62438	3.56098
6.85784	2.89523
7.81514	1.99248
7.00157	1.38064
1.48042	0.927989
1.6	0.688349
4.48224	3.55776
3.97642	3.17979
4.67215	2.58531
3.40848	1.77919
2.14991	1.23285
0.819259	0.828651
0.509496	0.614664
1.50394	1.83093
1.19817	1.63641
1.90697	1.33048
1.50253	0.915626
1.72914	0.634459
0.754611	0.426448
1.12709	0.316324
7.41503	3.98427
7.96751	3.56098
7.70276	2.89523
7.02359	1.99248
6.6946	1.38064
3.49812	0.927989
3.27269	0.688349
3.33137	0.450233
1.63426	0.378769
1.11805	0.316989
-0.21942	0.235179
0.705514	0.23349
6.3864	3.55776
6.33493	3.17979
6.61578	2.58531
6.38393	1.77919
5.02096	1.23285
3.35288	0.828651
2.73963	0.614664
0.705535	0.402037
-0.323721	0.338223
-0.0661666	0.283057
0.155422	0.210004
2.26361	0.208496
3.21424	1.83093
3.82426	1.63641
4.02523	1.33048
4.51685	0.915626
3.34053	0.634459
2.12441	0.426448
0.568508	0.316324
0.154135	0.2069
-0.387742	0.174059
-0.0851564	0.145669
0.568911	0.108074
3.11754	3.55776
0.521286	3.17979
-0.00023167	2.58531
0.037077	1.77919
0.574709	1.23285
0.141362	0.828651
0.102191	0.614664
0.112074	0.402037
0.509251	0.338223
1.11078	0.283057
5.5255	1.83093
2.39808	1.63641
0.392058	1.33048
0.320346	0.915626
0.407773	0.634459
0.286005	0.426448
0.254513	0.316324
0.257707	0.2069
0.174258	0.174059
7.73092	3.98427
6.11535	3.56098
2.05953	2.89523
0.512488	1.99248
0.181132	1.38064
0.377174	0.927989
0.138975	0.688349
0.274447	0.450233
0.310403	0.378769
0.118538	0.316989
0.12924	0.235179
0.485945	0.23349
0.29691	0.198452
1.27408	-0.0110381
6.70021	3.55776
4.46507	3.17979
5.21123	2.58531
1.96456	1.77919
0.712066	1.23285
0.292833	0.828651
0.444971	0.614664
0.365381	0.402037
-0.0388505	0.338223
0.387975	0.283057
0.507919	0.210004
0.308183	0.208496
0.381781	0.177208
3.31359	1.83093
2.34717	1.63641
1.61437	1.33048
2.00141	0.915626
0.556151	0.634459
0.446099	0.426448
0.280047	0.316324
0.559576	0.2069
0.492896	0.174059
0.225374	0.145669
0.335607	0.108074
0.548751	0.107298
0.580192	0.0911966
7.04182	3.98427
7.64209	3.98427
6.61587	3.98427
7.43421	3.56098
7.16443	3.56098
6.08581	3.56098
6.42642	3.56098
6.45316	2.89523
3.88772	2.89523
3.04223	2.89523
2.09264	2.89523
2.06879	1.99248
1.46349	1.99248
1.75512	1.99248
1.61447	1.99248
1.21064	1.38064
0.901611	1.38064
1.13615	1.38064
0.565381	1.38064
0.577594	0.927989
0.765453	0.927989
0.847625	0.927989
0.0784604	0.927989
0.389223	0.688349
0.234957	0.688349
0.85228	0.688349
0.142312	0.688349
0.205079	0.450233
0.356758	0.450233
0.177639	0.450233
0.408269	0.450233
0.475362	0.378769
0.37717	0.378769
0.431342	0.378769
0.256563	0.378769
0.137408	0.316989
0.455254	0.316989
0.268451	0.316989
0.332807	0.316989
7.24753	3.55776
5.67607	3.55776
5.70562	3.55776
7.65137	3.17979
4.75097	3.17979
3.11185	3.17979
3.73993	3.17979
6.25743	2.58531
6.23109	2.58531
5.16388	2.58531
3.80318	2.58531
4.57265	1.77919
2.42532	1.77919
1.43544	1.77919
1.40724	1.77919
0.887423	1.23285
0.794562	1.23285
0.709962	1.23285
0.807959	1.23285
0.365547	0.828651
0.70564	0.828651
0.594985	0.828651
0.599334	0.828651
0.304956	0.614664
0.496227	0.614664
0.44934	0.614664
0.554113	0.614664
0.585605	0.402037
0.239893	0.402037
-0.0939977	0.402037
0.121697	0.402037
0.613781	0.338223
0.373129	0.338223
0.710675	0.338223
0.745546	0.338223
0.574773	0.283057
-0.546184	0.283057
0.651709	0.283057
0.301625	0.283057
3.63297	1.83093
3.00332	1.83093
2.58973	1.83093
2.43619	1.63641
2.38876	1.63641
1.47548	1.63641
0.958698	1.63641
1.0341	1.33048
1.65311	1.33048
2.73013	1.33048
2.52083	1.33048
2.31009	0.915626
1.95541	0.915626
0.946467	0.915626
1.09243	0.915626
0.579402	0.634459
0.200586	0.634459
0.634888	0.634459
0.571483	0.634459
0.249315	0.426448
0.535559	0.426448
0.800421	0.426448
0.471943	0.426448
0.810539	0.316324
0.310551	0.316324
0.329191	0.316324
0.16229	0.316324
0.100229	0.2069
0.635701	0.2069
0.391929	0.2069
-0.308131	0.2069
0.201833	0.174059
0.446743	0.174059
0.247091	0.174059
0.310918	0.174059
0.772979	0.145669
0.328628	0.145669
0.519168	0.145669
0.34723	0.145669
1.0809	3.98427
1.6948	3.56098
0.362333	2.89523
0.503394	1.99248
0.204116	1.38064
-0.0433377	0.927989
0.620857	0.688349
0.126304	0.450233
0.735937	0.378769
1.00777	0.316989
2.01648	3.55776
1.39875	3.17979
0.307236	2.58531
0.0244751	1.77919
0.0912197	1.23285
0.332344	0.828651
0.146943	0.614664
0.166025	0.402037
0.204882	0.338223
0.660621	0.283057
1.76943	1.83093
0.673129	1.63641
-0.00752363	1.33048
0.158898	0.915626
0.417092	0.634459
-0.0347177	0.426448
0.183681	0.316324
0.27984	0.2069
0.0880749	0.174059
2.86201	3.98427
1.21305	3.56098
0.635681	2.89523
0.191215	1.99248
0.455996	1.38064
0.36276	0.927989
0.180764	0.688349
0.349103	0.450233
0.361743	0.378769
1.36205	3.55776
0.814544	3.17979
0.921567	2.58531
0.0517341	1.77919
0.105988	1.23285
0.13123	0.828651
0.0998818	0.614664
0.0400281	0.402037
0.081907	0.338223
0.372338	1.83093
0.249758	1.63641
0.374224	1.33048
0.103102	0.915626
0.23826	0.634459
0.198245	0.426448
-0.0614046	0.316324
0.0933614	0.2069
7.81472	3.98427
6.74365	3.56098
4.17454	2.89523
0.922829	1.99248
0.431003	1.38064
0.419166	0.927989
0.464082	0.688349
0.204253	0.450233
0.0749971	0.378769
0.517826	0.316989
0.611297	0.235179
0.588796	0.23349
7.20506	3.55776
7.66091	3.17979
2.77038	2.58531
5.90911	1.77919
1.54796	1.23285
1.18074	0.828651
0.296173	0.614664
0.445232	0.402037
0.569197	0.338223
0.673101	0.283057
0.458486	0.210004
3.59039	1.83093
2.01974	1.63641
0.837133	1.33048
1.76883	0.915626
0.937427	0.634459
0.0735823	0.426448
0.240534	0.316324
0.111347	0.2069
0.152618	0.174059
-0.169834	0.145669
0.0413745	0.108074
7.16892	3.98427
7.15779	3.98427
7.04205	3.56098
5.94148	3.56098
3.16888	2.89523
1.22675	2.89523
1.11417	1.99248
0.819358	1.99248
0.249017	1.38064
0.712775	1.38064
-0.125949	0.927989
0.367053	0.927989
0.510054	0.688349
0.092331	0.688349
0.027352	0.450233
0.449172	0.450233
0.336699	0.378769
0.645923	0.378769
6.98137	3.55776
7.5831	3.55776
7.56083	3.17979
4.1039	3.17979
6.45107	2.58531
7.21854	2.58531
4.71409	1.77919
1.97065	1.77919
1.14732	1.23285
0.883678	1.23285
0.751094	0.828651
0.215841	0.828651
0.697512	0.614664
0.442163	0.614664
0.422369	0.402037
0.460155	0.402037
0.601597	0.338223
0.187458	0.338223
7.36758	3.55776
7.40095	3.55776
6.72542	3.17979
2.62948	3.17979
3.16372	2.58531
4.76247	2.58531
3.92067	1.77919
2.15317	1.77919
1.09831	1.23285
-0.345019	1.23285
0.846515	0.828651
0.400492	0.828651
0.753002	0.614664
0.819967	0.614664
0.485883	0.402037
0.332575	0.402037
0.234783	0.338223
0.538878	0.338223
6.18427	1.83093
4.32429	1.83093
3.80813	1.63641
2.02225	1.63641
1.98089	1.33048
2.60482	1.33048
3.63257	0.915626
1.38611	0.915626
0.979836	0.634459
0.473011	0.634459
0.569045	0.426448
0.279542	0.426448
0.684308	0.316324
0.475968	0.316324
0.219219	0.2069
0.0442696	0.2069
0.477416	0.174059
0.440632	0.174059
4.35044	1.83093
3.23719	1.83093
2.03695	1.63641
1.04448	1.63641
0.93569	1.33048
1.22518	1.33048
2.11665	0.915626
1.01602	0.915626
0.87222	0.634459
0.211737	0.634459
0.152756	0.426448
0.0988759	0.426448
0.255091	0.316324
0.142334	0.316324
0.326295	0.2069
0.165767	0.2069
1.24924	0.174059
0.21141	0.174059
2.42115	1.83093
1.35075	1.83093
0.650809	1.63641
0.850444	1.63641
0.727467	1.33048
1.21839	1.33048
1.6374	0.915626
1.35988	0.915626
0.615569	0.634459
0.470883	0.634459
0.301301	0.426448
0.482231	0.426448
0.238678	0.316324
-0.00181896	0.316324
0.396186	0.2069
0.18991	0.2069
0.211034	0.174059
5.22889	3.55776
5.20319	3.17979
3.40945	2.58531
2.96774	1.77919
2.30123	1.23285
0.771794	0.828651
1.70885	0.614664
-0.261995	0.402037
0.143531	0.338223
0.0118492	0.283057
-0.130694	0.210004
-0.433797	0.208496
-0.0592785	0.177208
-0.276545	-0.00985648
0.052283	0.119393
0.0271853	0.0715626
-0.721808	0.12768
-0.547228	0.17681
-0.00667624	0.159362
-0.413158	0.21232
4.01088	1.83093
6.26985	1.63641
4.03454	1.33048
2.29977	0.915626
1.63963	0.634459
0.962507	0.426448
0.687578	0.316324
-0.00645862	0.2069
0.158192	0.174059
0.301844	0.145669
0.130294	0.108074
0.0408514	0.107298
0.236956	0.0911966
-0.0405811	-0.00507244
0.0969085	0.0614429
0.0336778	0.0368282
-0.00168021	0.0657081
0.0509231	0.0909917
0.202094	0.0820125
0.00279429	0.109266
5.9717	3.55776
7.50388	3.17979
3.61086	2.58531
2.38272	1.77919
1.06499	1.23285
0.00039169	0.828651
0.223991	0.614664
-0.168908	0.402037
0.0659922	0.338223
0.0257211	0.283057
0.114565	0.210004
0.0852307	0.208496
0.131375	0.177208
0.0848006	-0.00985648
0.0797466	0.119393
0.147345	0.0715626
0.0554056	0.12768
0.172737	0.17681
0.178584	0.159362
-0.119893	0.21232
2.43903	1.83093
3.77122	1.63641
2.59504	1.33048
1.07248	0.915626
0.745343	0.634459
0.797151	0.426448
0.370983	0.316324
-0.0475982	0.2069
0.198559	0.174059
-0.00600372	0.145669
-0.0583219	0.108074
0.113726	0.107298
-0.0179745	0.0911966
-0.063704	-0.00507244
0.0509083	0.0614429
0.0969791	0.0368282
0.00575588	0.0657081
-0.186888	0.0909917
0.190944	0.0820125
0.251317	0.109266
5.38595	1.83093
6.41067	1.63641
3.29703	1.33048
1.04053	0.915626
0.669147	0.634459
0.293319	0.426448
0.337133	0.316324
0.270369	0.2069
0.0552338	0.174059
0.0211603	0.145669
-0.118528	0.108074
0.129077	0.107298
0.0347572	0.0911966
0.104863	-0.00507244
0.184204	0.0614429
0.0272841	0.0368282
0.210039	0.0657081
0.0771117	0.0909917
0.0963042	0.0820125
0.0966998	0.109266
2.31107	1.83093
2.88803	1.63641
3.76353	1.33048
0.989164	0.915626
1.17728	0.634459
0.413461	0.426448
0.720893	0.316324
0.397855	0.2069
0.325943	0.174059
0.13143	0.145669
-0.2285	0.108074
0.0163361	0.107298
0.132123	0.0911966
0.091214	-0.00507244
-0.00503833	0.0614429
-0.00188508	0.0368282
0.24511	0.0657081
0.151868	0.0909917
0.150219	0.0820125
0.102938	0.109266
7.9121	3.98427
7.33063	3.56098
7.83762	2.89523
7.87442	1.99248
1.58836	1.38064
0.985717	0.927989
0.560474	0.688349
0.559296	0.450233
0.306283	0.378769
0.965809	0.316989
1.09695	0.235179
3.61705	3.55776
3.23394	3.17979
4.69214	2.58531
1.51133	1.77919
0.483356	1.23285
0.308471	0.828651
0.326524	0.614664
0.453416	0.402037
0.607562	0.338223
0.296477	0.283057
0.300256	0.210004
1.84912	1.83093
0.696252	1.63641
1.57137	1.33048
0.362137	0.915626
0.130749	0.634459
0.0512753	0.426448
-0.0679935	0.316324
-0.479564	0.2069
0.0878031	0.174059
0.00412868	0.145669
0.104837	0.108074
3.27396	3.98427
2.40762	3.56098
1.01164	2.89523
1.7034	1.99248
0.812877	1.38064
1.76286	0.927989
0.257666	0.688349
0.262145	0.450233
0.637596	0.378769
0.0527229	0.316989
1.6518	3.55776
0.748859	3.17979
0.748997	2.58531
0.701722	1.77919
0.116427	1.23285
0.828471	0.828651
[truncated: 13,229 more rows]

## Sheet: addType
C_prime	Predicted_C_prime	R^2
3.08536	5.0902	0.466485
4.79689	4.54942
6.12589	3.69888
5.25193	2.54306
4.16159	1.76215
3.23047	1.18442
1.31965	1.07937
1.1659	0.70599
0.194662	0.439743
0.193994	0.368018
0.184677	0.273038
0.0845349	0.298009
0.157318	0.253289
0.0472017	-0.0140882
0.0752087	0.170651
-0.045712	0.102287
0.132632	0.182498
2.19898	4.72234
3.76957	4.22064
3.39638	3.43157
2.90869	2.3591
1.89845	1.63468
1.3987	1.09874
0.49811	0.595233
0.125725	0.389327
0.286147	0.327531
0.00190423	0.274109
0.0805612	0.203365
0.270032	0.201905
0.231196	0.292861
0.0432376	-0.0162892
0.288934	0.197313
0.0483701	0.118267
1.10076	4.10309
0.859688	3.66717
1.13255	2.98158
0.445091	2.0519
0.14345	1.42181
0.31249	0.684941
0.170295	0.508065
-0.112371	0.332313
0.0452214	0.280039
-0.138684	0.234363
0.0113914	0.173877
0.143533	0.240453
0.152948	0.20437
-0.0124651	-0.0113673
-0.0123071	0.0988537
0.165126	0.0592519
6.44226	5.0902
7.88636	4.54942
7.85959	3.69888
3.01703	2.54555
3.2639	1.76387
0.661289	1.18558
0.801418	0.879418
-0.393017	0.430897
1.49461	0.362502
6.13672	3.4453
7.51539	4.21619
7.295	3.42795
3.94599	2.3591
5.14373	1.6364
-0.399386	1.0999
3.92653	0.815864
-1.27298	0.533074
1.51072	0.448462
4.20481	2.94075
4.1445	3.66717
3.87844	2.98158
0.0383529	2.0519
2.45032	1.01904
0.186235	0.684941
1.35428	0.508065
3.57187	0.332313
3.12	5.08522
1.64842	4.54497
1.70464	3.69526
1.73504	2.40368
0.780414	1.66557
0.753002	1.1195
0.248257	0.878558
0.0662252	0.522711
0.0941956	0.439743
0.0729485	0.368018
0.368044	0.273038
2.49891	4.25779
3.41433	4.22064
2.58238	3.43157
0.993056	2.36159
0.2211	1.63468
0.113379	1.09874
0.125466	0.815004
0.159436	0.481142
0.105864	0.404772
0.375735	0.338751
5.92561	6.24756
2.78923	5.58382
1.74868	4.53989
0.886921	2.54306
0.614219	1.76215
1.41225	1.18442
0.736132	0.878558
0.761598	0.574644
0.546033	0.483433
0.211721	0.404582
0.297696	0.300165
0.433231	0.298009
0.670678	0.253289
0.422891	-0.0140882
3.34237	4.71736
2.41932	4.21619
2.62698	3.42795
2.1179	2.94037
1.11192	2.03745
0.347322	1.36946
0.173124	1.01582
0.182546	0.664421
0.180198	0.55896
0.0982384	0.375315
0.101775	0.278452
-0.0214301	0.276452
0.0458136	0.234967
1.03682	2.94075
1.07317	2.62833
0.500505	2.13695
0.412118	1.47063
0.462455	1.01904
0.116104	0.593382
0.0221451	0.440149
0.000566871	0.28038
-0.177281	0.235877
0.05284	0.197404
0.215676	0.146457
0.0812566	0.172337
-0.0443706	0.146476
6.4952	5.08522
7.21372	4.54942
7.75716	3.69888
6.9085	2.54555
5.60585	1.6029
2.21645	1.07738
1.38874	0.79916
0.668766	0.574644
0.539805	0.483433
0.559617	0.404582
0.692941	0.300459
0.417328	0.298301
0.605829	0.253537
0.480394	-0.0140882
0.431239	0.170651
0.487037	0.102287
0.360493	0.182676
0.636552	0.252968
7.29688	4.72234
7.53687	5.25504
7.00826	4.27258
7.80535	2.94037
5.31163	1.5381
2.68551	1.03382
1.52428	0.595233
1.1523	0.389327
0.558704	0.327531
0.750806	0.344039
0.814384	0.255248
0.727089	0.276743
-0.184282	0.235215
0.661166	-0.0130828
-0.14621	0.148954
0.381622	0.0892814
0.22731	0.159294
0.276423	0.234686
3.81876	2.94573
3.77456	2.63278
3.41377	1.93443
2.50026	1.33126
2.29946	0.922463
2.01782	0.684941
1.1399	0.508065
0.689238	0.332313
0.404661	0.279566
0.522091	0.233967
0.336696	0.173584
0.303202	0.172337
0.0284674	0.146476
-0.139056	-0.00814711
0.40306	0.0986867
0.159797	0.0591517
0.0656705	0.105537
0.0371071	0.146147
8	6.24756
8	6.24756
7.98388	6.24756
6.88804	5.58382
8	5.58382
7.95073	5.58382
6.87738	4.54497
7.75874	3.69526
7.77765	4.53989
7.73557	4.53989
7.80388	4.53989
7.51502	2.54306
7.54034	2.54306
6.93636	2.54306
6.35619	3.12433
7.28595	2.16492
5.88886	1.62593
4.33657	1.62593
2.68996	1.76215
4.17319	1.18442
2.93004	1.18442
1.45915	1.18442
2.37137	1.18442
1.94649	0.878558
1.43302	0.879418
1.89037	0.879418
1.57977	0.879418
1.68035	0.574644
1.79442	0.574644
1.34716	0.574644
0.93056	0.574644
1.3923	0.483433
1.25216	0.483433
1.04327	0.439743
1.90912	0.439743
6.72933	4.25779
6.57792	4.25779
7.02104	4.25779
7.59919	3.80545
7.76502	4.22064
7.62308	4.22064
7.09231	4.22064
7.4994	3.43157
7.39616	3.43157
7.31129	3.43157
6.21228	3.22543
5.56954	2.21972
6.9488	2.21972
7.24131	2.21972
6.23014	2.21972
4.89603	1.47542
5.11003	1.47542
3.36647	1.47542
4.22071	1.63468
3.25671	1.09874
2.67608	1.09874
2.84259	0.802456
2.61968	0.802456
2.24992	0.735606
1.66283	0.735606
1.35596	0.735606
1.47246	0.595233
1.96756	0.389327
1.82555	0.389327
1.05171	0.501581
1.1162	0.501581
1.52191	0.421967
0.621204	0.421967
0.619442	0.421967
1.04639	0.421967
3.58617	2.66205
4.10897	2.66205
3.69043	2.66205
4.10293	2.37924
3.99898	2.37924
3.91531	2.37924
4.64002	2.63278
4.01419	2.14056
3.20235	1.93443
4.1048	1.93443
2.47589	1.93443
3.66607	1.33126
1.9249	1.33126
1.8592	1.33126
1.77956	0.83449
1.18385	0.578238
2.15233	0.578238
2.00923	0.922463
1.86621	0.922463
2.66494	0.620028
2.30851	0.620028
1.51926	0.620028
0.862398	0.620028
1.87004	0.459914
0.952115	0.459914
1.08995	0.459914
1.16161	0.459914
0.036864	0.300819
0.164134	0.300819
0.460046	0.332875
-0.796703	0.332875
0.788246	0.280039
0.922186	0.253071
0.349461	0.253071
3.10462	4.80652
4.76929	4.29588
5.21557	3.49274
5.24711	2.40368
4.11699	1.66557
3.49706	1.1195
3.33467	0.830408
3.36627	0.54315
2.98583	0.456938
2.1165	0.382408
0.603429	0.273038
0.204354	0.271077
-0.219469	0.239408
-0.140144	-0.0133161
-0.0899279	0.161299
0.268086	0.0966808
0.265281	0.172496
-0.0255276	0.189502
-0.0611975	0.170802
-0.187529	0.227561
1.40145	3.4453
2.18528	3.07927
1.53959	3.42795
1.0419	2.3591
0.677204	1.63468
0.750445	0.802456
1.42664	0.595233
1.71184	0.533074
1.4731	0.448462
1.75589	0.375315
0.643801	0.251325
0.329988	0.24952
0.26283	0.212076
0.159957	-0.0122969
0.0646083	0.148954
0.0917839	0.0892814
0.287378	0.159294
-0.0148937	0.220588
-0.109194	0.19882
-0.0568847	0.26489
0.671972	2.66205
0.355295	2.37924
0.0730646	1.80299
0.286728	1.24081
0.487417	0.859788
0.222315	0.6861
0.128716	0.508924
0.490376	0.332875
0.256226	0.280039
0.325149	0.234363
0.0408424	0.173877
-0.154604	0.172337
-0.226879	0.146476
0.087673	-0.00814711
0.202893	0.0832644
-0.226846	0.0499078
-0.0257029	0.105716
-0.42325	0.146394
0.0479013	0.131948
0.0279307	0.152039
7.99306	4.69212
5.51754	4.19363
4.44642	3.40961
3.7845	2.34647
3.9946	1.62593
2.99502	1.07738
2.22617	0.79916
1.13732	0.522711
1.11251	0.362502
0.435804	0.303376
0.293731	0.300165
0.0786699	0.298009
0.0305603	0.239408
0.255453	-0.0133161
0.154336	0.161299
0.0886234	0.102287
0.0687416	0.182498
0.0111397	0.25272
0.477904	0.215298
0.149079	0.286843
6.65995	4.71736
5.82088	4.21619
3.96928	3.42795
4.44157	2.3591
7.30474	1.6364
4.13677	1.0999
2.6889	0.815864
2.36258	0.533637
1.9493	0.448935
1.27198	0.353141
0.438941	0.262001
0.361276	0.260119
0.447534	0.235215
0.403999	-0.0130828
-0.160896	0.158474
0.390065	0.0949875
0.212677	0.169474
0.76711	0.234686
0.345888	0.211304
0.335453	0.281523
2.95402	2.54765
0.90664	2.27699
1.10554	1.85129
1.00157	1.27405
1.661	0.882819
0.906643	0.620028
1.78196	0.459914
1.78409	0.300819
2.66471	0.279566
3.14598	0.233967
2.81305	0.173584
2.71501	0.156004
2.82641	0.132594
3.33495	-0.00737499
2.33052	0.0988537
1.47611	0.0592519
1.50904	0.105716
1.40418	0.146147
1.50976	0.131725
1.52888	0.175498
3.94111	4.80652
6.18572	4.29588
6.78154	3.49274
5.67855	2.40368
4.03891	1.66557
3.03774	1.1195
0.847816	0.878558
0.489149	0.574644
0.0922792	0.483433
0.0701719	0.382408
0.0270978	0.283714
-0.161331	0.366126
0.064634	0.311184
0.0797325	-0.0173083
0.0602241	0.209657
0.055928	0.125666
2.69955	4.43866
3.36269	3.9671
4.18229	3.43157
3.03848	2.36159
2.92506	1.6364
2.21211	1.0999
2.01824	0.815864
0.668808	0.533074
0.0826545	0.448462
0.281696	0.375315
0.260679	0.278745
0.0895048	0.276743
0.216358	0.235215
0.061663	-0.0130828
0.00799093	0.158474
1.04365	2.94573
1.74631	2.62833
1.46081	2.13695
1.79148	1.47063
1.89344	1.01904
0.778925	0.684941
0.29024	0.508065
0.361019	0.287891
0.10765	0.242195
0.166779	0.202692
0.0546157	0.15038
-0.0438779	0.1493
0.233322	0.146724
0.192625	-0.00816089
0.169974	0.0988537
5.36606	5.0902
7.6321	4.54942
7.82689	3.69888
7.91506	2.54555
7.47116	1.76387
4.99434	1.18558
3.96263	0.879418
3.42137	0.575206
1.29299	0.483906
1.02947	0.404582
-1.07566	0.300165
0.50699	0.298009
0.136385	0.253537
0.0813836	-0.014102
0.17308	0.209657
0.208827	0.125666
0.123299	0.16839
0.289369	0.233184
0.131432	0.170802
3.6329	3.4453
7.26331	3.07927
7.4041	2.50358
7.71108	1.72295
7.17271	1.19387
7.33859	1.36946
5.89669	1.01582
4.16092	0.664421
3.33169	0.421967
2.66381	0.353141
1.80163	0.262001
0.185323	0.260119
0.329725	0.212076
0.461983	-0.0117959
0.155949	0.142884
0.327984	0.0949875
0.193898	0.169474
0.296546	0.234686
0.108675	0.211527
2.1	2.94573
1.79451	2.63278
0.778998	2.14056
1.32104	1.47312
2.14413	0.859788
3.76862	0.577901
1.4389	0.428666
0.423484	0.287891
0.415301	0.242195
0.604388	0.202692
0.358654	0.242193
0.535175	0.240453
0.327835	0.20437
0.407878	-0.00705805
0.525418	0.0988537
1.53864	0.0592519
0.461094	0.105716
1.31931	0.146394
2.44693	0.131948
3.64987	0.175795
3.38862	4.62566
1.0325	4.13422
1.22763	3.36131
-0.198574	2.54306
0.00225328	1.76215
0.387271	1.18442
0.553877	0.830408
0.337255	0.54315
0.30235	0.456938
0.206697	0.404978
4.14424	4.72234
1.34928	4.22064
1.57444	3.43157
0.0590909	2.36159
-0.170787	1.6364
0.084665	1.0999
0.543328	0.815864
0.339208	0.533637
1.07914	0.448935
2.02632	2.94075
-0.00973316	2.62833
0.242087	2.13695
0.128684	1.47063
0.16006	1.01904
-0.058921	0.684941
-0.0213019	0.508065
-0.0571928	0.300819
0.357596	0.253071
4.0899	4.80652
2.91955	4.80652
1.38084	4.29588
0.975905	4.54942
0.427967	3.69888
0.0579104	3.69888
-0.0151486	2.34647
0.216509	2.34647
0.0726364	1.62593
0.124805	1.66557
0.206925	1.1195
0.103702	1.09286
0.0101568	0.810643
0.028564	0.810643
0.0497355	0.54315
-0.00202369	0.54315
3.94238	4.43866
3.34949	4.72234
2.62499	4.22064
0.995314	4.22064
0.611339	3.1423
0.751773	3.1423
0.276476	2.16251
0.174646	2.12927
0.0410197	1.47542
0.0564425	1.47542
0.378051	1.0999
0.907844	1.0999
0.153337	0.815864
0.166128	0.815864
0.361667	0.533637
3.09149	2.94573
0.97024	2.66205
0.921975	2.37924
0.222033	2.37924
0.512478	1.93443
0.168457	2.14056
0.300243	1.47312
0.0302125	1.47312
-0.0406944	1.42181
-0.15768	0.882819
0.057503	0.593382
0.00409237	0.593382
0.215867	0.508065
0.0634191	0.508065
0.439062	0.332313
2.34411	5.08522
1.40312	4.54497
1.48574	3.69526
2.00284	2.40368
0.630789	1.66557
0.497356	1.18558
-0.0279447	0.830408
0.229046	0.54315
0.160654	0.456938
0.0393879	0.382408
0.555552	0.300459
0.888267	4.72234
1.8217	4.22064
1.88895	3.22543
2.09201	2.21972
1.79266	1.5381
0.147519	1.09874
0.00529217	0.815004
0.031317	0.533074
-0.0697243	0.448935
0.145436	0.375711
0.976241	2.94573
1.95867	2.63278
1.19192	2.14056
1.73785	1.47312
1.14949	1.02076
0.0682506	0.6861
0.116562	0.508924
0.13814	0.332875
0.0141602	0.280039
0.26126	0.234363
7.00173	5.0902
6.08742	4.54942
7.76203	3.69888
3.13627	2.54555
0.971908	2.16492
0.654965	1.45514
0.997602	1.07937
0.199038	0.70599
0.240422	0.593931
0.630579	0.497057
0.739575	0.368774
0.779859	0.366126
6.68875	5.8797
4.61018	5.25504
2.74061	4.27258
5.13186	2.12927
1.27543	1.19387
0.457276	1.00718
0.331094	0.766854
-0.240308	0.501581
0.139064	0.421967
0.215466	0.338751
0.381629	0.251325
-0.0348747	0.24952
3.70735	4.10309
0.878577	3.66717
0.0587936	2.98158
0.276754	2.0519
0.174098	0.859788
-0.10378	0.577901
0.0418107	0.428666
-0.0649082	0.300819
0.167095	0.253071
-0.0654315	0.211794
0.389826	0.157133
6.1753	4.80652
7.31817	4.29588
7.97878	3.49274
6.90248	2.40368
5.23226	1.6029
3.54622	1.07738
2.81519	0.79916
1.37165	0.522711
-0.117562	0.439743
-0.457881	0.368018
0.0460066	0.273038
0.0620399	0.298009
0.212245	0.253289
0.0349951	-0.0140882
0.0978688	0.170819
0.10719	0.102387
0.0109516	0.182676
0.139042	0.233184
-0.086905	0.210173
0.0599398	0.286843
6.64907	4.43866
7.74373	4.21619
7.52926	3.42795
7.74554	2.16251
7.93189	1.63468
5.51151	1.09874
3.15196	0.815004
3.20106	0.533074
2.76991	0.448462
2.21335	0.375315
2.23562	0.278452
0.429154	0.276452
0.330177	0.234967
0.366991	-0.0130828
0.487789	0.158307
0.130474	0.0948873
0.226852	0.169296
0.420311	0.234686
0.332183	0.211527
0.24847	0.26489
3.17104	2.94573
3.74668	2.63278
3.35575	2.14056
3.84491	1.47312
3.83897	1.02076
3.27457	0.6861
2.3699	0.508065
2.23707	0.332313
1.6004	0.279566
0.84576	0.197404
0.690273	0.146457
0.64693	0.145405
0.463955	0.132594
0.119017	-0.00737499
0.208419	0.0986867
0.364107	0.0591517
0.164224	0.105537
0.516599	0.146394
0.136033	0.131948
0.617409	0.175795
4.21348	6.24756
1.81034	5.58382
1.29941	3.49274
0.524675	2.40368
0.388218	1.66557
0.238831	1.1195
0.199849	0.830408
0.00878778	0.54315
0.0748041	0.439743
0.682249	0.382408
0.548324	0.283714
1.27623	4.43866
0.481936	4.21619
0.870855	3.42795
-0.149043	2.3591
0.776539	1.63468
0.0376988	1.09874
-0.190014	0.766854
0.345442	0.501581
-0.148839	0.448935
0.270934	0.375711
0.419041	0.278745
0.344782	4.10309
0.0823688	2.37924
0.490995	1.93443
0.25778	1.33126
0.0865974	0.922463
0.162465	0.6861
0.0329284	0.508924
0.538468	0.332875
0.0908883	0.253071
0.358215	0.211794
1.15189	5.08522
1.23481	4.54497
0.974017	3.69526
1.00544	2.54555
1.30463	1.76387
0.729014	1.18558
0.23787	0.830408
0.560421	0.54315
1.69961	0.456938
0.957714	0.404978
1.06237	0.300459
0.286441	0.298301
0.136707	0.253537
-0.361974	-0.014102
0.12424	0.161299
-0.0941313	0.0966808
0.158898	0.172496
0.26294	0.23887
1.06322	4.43866
0.0668521	3.9671
0.163754	3.43157
0.234327	2.36159
0.28042	1.6364
0.334995	1.03382
-0.000647241	0.766854
0.278716	0.664421
1.33316	0.55896
2.14401	0.46779
1.35589	0.255248
0.207271	0.260119
0.16019	0.221085
0.315782	-0.0122969
0.452896	0.148954
0.361734	0.0892814
0.190434	0.169474
1.31807	0.234686
0.857085	2.94573
0.882125	2.63278
-0.0232147	2.14056
0.341541	1.47312
0.244492	0.859788
0.332568	0.577901
0.0856945	0.428666
0.233416	0.300819
2.06075	0.253071
2.08616	0.233967
1.10691	0.173584
0.150702	0.172337
0.169787	0.132594
0.217804	-0.00737499
0.649352	0.089334
-0.204406	0.0591517
0.129512	0.105537
5.97125	5.08522
3.10971	4.29588
1.45798	3.49274
0.897039	2.40368
0.720935	1.76387
0.40401	1.18558
0.804603	0.879418
3.70112	4.25779
1.92285	3.80545
1.5362	3.43157
0.701544	2.36159
0.57387	1.6364
0.664615	1.0999
2.32052	0.815864
3.2701	2.94573
1.5243	2.63278
1.31308	2.14056
0.466181	1.47312
0.300602	1.02076
1.64352	0.388659
4.15841	3.81316
3.57148	2.77089
2.39112	2.16492
0.608697	1.07937
0.30176	0.483906
0.312773	0.300459
0.000866913	0.253537
0.000901268	0.170819
0.188114	0.224211
0.169817	0.279846
7.15217	4.25779
5.07026	3.094
3.32504	1.6364
2.94218	0.815864
1.97368	0.448935
0.594853	0.278745
0.390096	0.234967
0.189132	0.158307
0.0754608	0.169296
-0.76442	0.211304
2.88402	2.94075
1.41093	2.13695
0.529329	1.02076
0.558047	0.508924
0.558759	0.280039
0.21608	0.173584
0.403658	0.146476
0.108726	0.0986867
0.437987	0.0955352
0.303451	0.119241
3.15344	4.80652
3.88958	4.54942
3.22977	3.69888
2.43455	2.54555
2.19892	1.76387
2.22141	1.18558
2.21314	0.830408
2.50288	0.54315
2.18616	0.483433
2.07495	0.404582
0.789873	0.300459
-0.338531	0.298301
0.0740859	0.253537
-0.0192352	-0.0129991
0.14008	0.15746
0.375053	0.0943796
0.143589	0.224211
0.167309	0.310485
0.186448	0.228004
0.0618704	0.303773
1.55879	4.72234
1.47973	4.22064
1.10073	3.43157
1.14917	2.36159
1.52754	1.6364
1.02917	1.0999
0.653162	0.815864
1.05749	0.533637
0.918233	0.448935
0.335998	0.375711
0.328189	0.278745
0.360987	0.276743
-0.0363921	0.235215
-0.0626225	-0.0130828
-0.1481	0.142884
0.448466	0.0856434
0.24853	0.152803
-0.013777	0.2116
0.0682598	0.19882
0.100609	0.26489
-0.162775	2.66205
0.541381	2.37924
0.222199	1.93443
0.235057	1.33126
0.0761777	0.859788
0.256793	0.577901
0.13195	0.428666
0.403748	0.28038
0.137944	0.235877
0.175111	0.197404
-0.0403678	0.173877
0.133949	0.172629
0.549178	0.146724
0.590532	-0.00737499
1.01999	0.089334
1.113	0.0535458
0.33749	0.0955352
0.180342	0.146147
0.236965	0.131725
0.130848	0.158866
7.98595	5.0902
7.43303	4.54942
6.79796	3.69888
3.55891	2.54555
2.67792	1.76387
2.49815	1.18558
2.04589	0.879418
2.03201	0.575206
1.52083	0.456938
0.995607	0.382408
0.423261	0.283714
0.170128	0.298009
0.400799	0.253289
0.583678	-0.0140882
4.20441	4.72234
3.81805	4.22064
4.05569	4.27258
4.78995	2.94037
4.19957	1.63468
3.09485	1.09874
2.29037	0.766854
0.422872	0.501581
-0.300008	0.421967
-0.270771	0.375711
-0.369819	0.278745
0.128433	0.276743
0.432798	0.235215
1.07776	2.94573
0.580861	2.63278
0.486616	2.14056
0.700512	1.47312
0.500307	1.02076
0.666727	0.684941
0.775973	0.508065
1.64521	0.332313
1.5988	0.279566
1.66446	0.233967
1.4709	0.173584
1.94817	0.1493
1.97961	0.126896
4.44687	4.69212
3.9614	4.19363
2.80101	3.40961
2.03308	2.54306
1.06587	1.76215
1.72949	1.18442
0.666968	0.879418
-0.22184	0.575206
-0.0345507	0.483906
-0.0955134	0.382408
0.255997	0.283714
0.411559	0.281677
0.057283	0.239408
-0.00403942	-0.0133161
1.97664	4.43866
1.17865	3.80545
1.06324	3.094
0.911454	2.12927
0.609719	1.5381
0.504148	1.03382
0.576024	0.735606
0.629071	0.533074
0.577973	0.448462
0.639646	0.375315
0.641938	0.262001
1.01739	0.260119
1.04163	0.221085
0.572017	-0.0117959
1.6448	2.48118
0.793527	2.21758
0.913574	1.80299
0.874977	1.24081
0.733318	0.859788
0.791494	0.593382
0.876317	0.440149
0.712492	0.287891
0.937101	0.235877
0.718239	0.197404
1.11713	0.146457
1.60572	0.172337
1.16631	0.146476
6.15473	5.08522
1.97252	4.54942
0.599386	3.69888
0.635665	2.54555
0.415091	1.76387
-0.00216631	1.18558
0.206112	0.878558
0.594086	0.574644
0.506254	0.483433
0.523915	0.404978
0.340858	0.300459
0.606502	0.298301
6.29258	4.72234
3.65776	4.22064
6.1819	3.43157
1.80171	2.16251
0.0549772	1.49846
0.161775	1.0999
0.536471	0.815864
0.453813	0.533637
0.293087	0.448935
-0.209038	0.375711
0.0400427	0.278745
0.308564	0.276452
4.06463	2.94075
2.90951	2.62833
2.49715	1.93443
1.26137	1.33126
0.0665841	0.922463
0.118811	0.620028
-0.13033	0.459914
0.173365	0.300819
-0.0598067	0.235877
0.0453935	0.197404
0.336749	0.146457
4.67324	5.0902
1.85064	4.54942
1.07577	3.69888
0.0391348	2.31323
-0.03498	1.6029
0.17628	1.07738
0.0658563	0.879418
0.192205	0.575206
0.504577	0.483906
0.596349	0.368018
2.81549	4.25779
2.43918	3.80545
1.82353	3.1423
1.66801	2.21972
0.932763	1.5381
-0.0539523	0.802456
0.0196408	0.595233
1.01288	0.389327
1.64469	0.327531
5.58033	1.66869
2.47869	1.4914
1.42235	1.21258
1.20151	0.83449
1.17329	0.578238
1.42855	0.388659
1.08001	0.288294
1.15817	0.188566
0.998051	0.158636
7.30186	3.81316
7.01275	3.40805
7.95559	2.77089
7.86803	1.90691
5.74708	1.32135
3.31996	0.888135
2.45049	0.658787
0.63668	0.430897
0.574593	0.362502
0.335089	0.303376
4.88043	3.4453
6.11942	3.07927
5.79965	2.50358
4.99685	1.72295
4.48566	1.19387
3.01221	0.802456
2.15725	0.595233
0.0640811	0.389327
0.577976	0.327531
0.410268	0.274109
2.06084	1.66869
2.30053	1.4914
1.70402	1.21258
0.0487973	0.83449
0.862548	0.578238
0.541704	0.388659
0.285154	0.288294
1.22972	0.188566
0.663629	0.158636
3.20687	3.81316
1.0676	3.40805
0.894289	2.77089
-0.0412224	1.90691
0.167166	1.32135
0.0112974	0.888135
0.0271054	0.658787
0.0366604	0.430897
-0.000505858	0.362502
-0.0225625	0.303376
-0.0914231	0.225079
0.0118531	0.223463
5.47392	3.4453
3.53364	3.07927
2.94712	2.50358
1.08225	1.72295
0.670308	1.19387
0.518356	0.802456
0.556467	0.595233
0.391256	0.389327
-0.554526	0.327531
0.147281	0.274109
0.480439	0.203365
3.72978	1.66869
2.21743	1.4914
2.17862	1.21258
1.28867	0.83449
0.300919	0.578238
0.174488	0.388659
0.169431	0.288294
1.24933	0.188566
0.163457	0.158636
0.104385	0.132761
0.169392	0.0984974
3.98386	3.07927
5.71736	3.07927
7.09371	3.07927
5.35281	2.50358
5.03121	2.50358
4.07462	2.50358
2.51264	2.50358
1.44886	1.72295
0.681372	1.72295
0.857903	1.72295
1.00829	1.72295
1.00275	1.19387
0.623122	1.19387
0.0928389	3.81316
0.0835193	3.40805
0.0466816	2.77089
0.00571707	1.90691
0.0273213	1.32135
0.526791	0.888135
0.132762	0.658787
-0.0722635	0.430897
0.0146964	0.362502
0.00942706	0.303376
0.121295	0.225079
0.599913	0.223463
1.12338	0.189929
0.0532404	-0.010564
0.137556	0.127963
2.58183	3.4453
1.52666	3.07927
1.70585	2.50358
1.12734	1.72295
0.760816	1.19387
0.785068	0.802456
1.03899	0.595233
0.696646	0.389327
-0.00211551	0.327531
0.0256835	0.274109
-0.451266	0.203365
1.33439	0.201905
-0.00684086	0.171606
0.000694619	-0.0095449
0.368954	1.66869
0.212154	1.4914
-0.0557018	1.21258
0.050884	0.83449
0.227187	0.578238
0.362008	0.388659
0.267072	0.288294
0.066738	0.188566
0.539626	0.158636
0.75938	0.132761
1.89238	0.0984974
4.36363	0.09779
0.0815232	0.0831154
0.400023	-0.00462295
0.170521	1.90691
1.08716	1.32135
0.516741	0.127963
1.70717	0.0766997
3.07225	0.136846
2.99167	0.189502
3.21079	0.170802
3.01809	0.227561
7.57524	3.81316
7.6178	3.40805
7.20408	2.77089
6.5342	1.90691
7.54324	1.32135
6.46745	0.888135
2.76288	0.658787
1.48358	0.430897
1.45569	0.362502
0.715871	0.303376
0.9777	0.225079
1.16976	0.223463
0.843808	0.189929
0.700938	-0.010564
0.810777	0.127963
0.767047	0.0766997
4.01177	3.4453
6.52952	3.07927
6.76501	2.50358
7.08788	1.72295
6.29406	1.19387
3.49462	0.802456
1.06866	0.595233
0.709443	0.389327
0.221035	0.327531
0.364965	0.274109
0.397629	0.203365
0.316678	0.201905
0.423813	0.171606
0.447147	-0.0095449
0.427729	0.115618
0.371188	0.0693004
1.67352	1.66869
2.18927	1.4914
1.3095	1.21258
1.04053	0.83449
0.762808	0.578238
0.134379	0.388659
0.17838	0.288294
0.0778816	0.188566
0.113899	0.158636
0.193441	0.132761
0.105697	0.0984974
0.201813	0.09779
0.050756	0.0831154
-0.00277467	-0.00462295
0.0569785	0.0559983
1.36978	3.4453
2.20275	3.07927
3.31736	2.50358
1.73235	1.72295
2.54722	1.19387
3.47568	0.802456
1.20356	0.595233
0.0416153	0.389327
0.673367	0.327531
0.131829	0.203365
0.285373	0.201905
0.163451	0.171606
0.0246589	-0.0095449
0.131216	0.115618
0.204845	0.0693004
2.44921	1.66869
1.45556	1.4914
3.07243	1.21258
3.15006	0.83449
3.05691	0.578238
3.45265	0.388659
5.68438	3.81316
5.37922	3.40805
1.95043	2.77089
0.45747	1.90691
0.462037	1.32135
0.286637	0.888135
0.117601	0.658787
0.190779	0.430897
0.149658	0.362502
0.238285	0.303376
3.29966	3.4453
4.20859	3.07927
2.44567	2.50358
0.721211	1.72295
0.0651669	1.19387
0.179668	0.802456
0.398925	0.595233
0.243066	0.389327
0.395977	0.327531
0.294486	0.274109
1.28478	1.66869
1.095	1.4914
1.08659	1.21258
0.384809	0.83449
0.00810802	0.578238
0.40757	0.388659
0.482786	0.288294
-0.0813937	0.188566
-0.00806737	0.158636
5.06185	3.81316
4.68739	3.40805
1.73885	2.77089
0.457681	1.90691
0.536335	1.32135
0.221995	0.888135
0.175374	0.658787
0.380597	0.430897
0.224909	0.362502
0.0224264	0.303376
0.297974	0.225079
0.139798	0.223463
3.27344	3.4453
4.1099	3.07927
4.71965	2.50358
1.9613	1.72295
0.609348	1.19387
0.3176	0.802456
0.428043	0.595233
0.423127	0.389327
0.33271	0.327531
0.298218	0.274109
0.236384	0.203365
2.23601	1.66869
2.32633	1.4914
0.825663	1.21258
0.576765	0.83449
0.258648	0.578238
0.389539	0.388659
0.148327	0.288294
0.199753	0.188566
0.103354	0.158636
0.155714	0.132761
0.337818	0.0984974
2.79143	3.81316
1.85066	3.40805
0.64292	2.77089
0.36732	1.90691
0.657827	1.32135
0.299239	0.888135
0.395915	0.658787
0.208341	0.430897
0.136453	0.362502
0.212048	0.303376
0.29959	0.225079
0.341063	0.223463
0.346394	3.4453
0.0633767	3.07927
0.449665	2.50358
0.166282	1.72295
0.349658	1.19387
0.117967	0.802456
0.116808	0.595233
0.13251	0.389327
0.103176	0.327531
0.212297	0.274109
0.301083	0.203365
1.43246	0.201905
0.427853	1.66869
0.438885	1.4914
0.213821	1.21258
0.157373	0.83449
0.0284883	0.578238
-0.229703	0.388659
-0.0841383	0.288294
0.211126	0.188566
0.426826	0.158636
0.0635272	0.132761
0.163057	0.0984974
0.540316	0.09779
5.08032	3.81316
1.51783	3.40805
1.24186	2.77089
0.621899	1.90691
1.0266	1.32135
0.440592	0.888135
0.513364	0.658787
0.852689	0.430897
0.726376	0.362502
1.05554	0.303376
3.71202	3.4453
1.00608	3.07927
0.670997	2.50358
0.662811	1.72295
0.39319	1.19387
0.360076	0.802456
0.802703	0.595233
0.736	0.389327
0.968358	0.327531
1.64878	1.66869
1.72354	1.4914
0.327074	1.21258
0.0801714	0.83449
0.0700962	0.578238
0.351006	0.388659
0.39792	0.288294
0.0216736	0.188566
0.153662	0.158636
6.57339	3.81316
6.62438	3.40805
6.85784	2.77089
7.81514	1.90691
7.00157	1.32135
1.48042	0.888135
1.6	0.658787
4.48224	3.4453
3.97642	3.07927
4.67215	2.50358
3.40848	1.72295
2.14991	1.19387
0.819259	0.802456
0.509496	0.595233
1.50394	1.66869
1.19817	1.4914
1.90697	1.21258
1.50253	0.83449
1.72914	0.578238
0.754611	0.388659
1.12709	0.288294
7.41503	3.81316
7.96751	3.40805
7.70276	2.77089
7.02359	1.90691
6.6946	1.32135
3.49812	0.888135
3.27269	0.658787
3.33137	0.430897
1.63426	0.362502
1.11805	0.303376
-0.21942	0.225079
6.3864	3.4453
6.33493	3.07927
6.61578	2.50358
6.38393	1.72295
5.02096	1.19387
3.35288	0.802456
2.73963	0.595233
0.705535	0.389327
-0.323721	0.327531
-0.0661666	0.274109
0.155422	0.203365
3.21424	1.66869
3.82426	1.4914
4.02523	1.21258
4.51685	0.83449
3.34053	0.578238
2.12441	0.388659
0.568508	0.288294
0.154135	0.188566
-0.387742	0.158636
-0.0851564	0.132761
0.568911	0.0984974
3.11754	3.4453
0.521286	3.07927
-0.00023167	2.50358
0.037077	1.72295
0.574709	1.19387
0.141362	0.802456
0.102191	0.595233
0.112074	0.389327
0.509251	0.327531
1.11078	0.274109
5.5255	1.66869
2.39808	1.4914
0.392058	1.21258
0.320346	0.83449
0.407773	0.578238
0.286005	0.388659
0.254513	0.288294
0.257707	0.188566
0.174258	0.158636
7.73092	3.81316
6.11535	3.40805
2.05953	2.77089
0.512488	1.90691
0.181132	1.32135
0.377174	0.888135
0.138975	0.658787
0.274447	0.430897
0.310403	0.362502
0.118538	0.303376
0.12924	0.225079
0.485945	0.223463
0.29691	0.189929
1.27408	-0.010564
6.70021	3.4453
4.46507	3.07927
5.21123	2.50358
1.96456	1.72295
0.712066	1.19387
0.292833	0.802456
0.444971	0.595233
0.365381	0.389327
-0.0388505	0.327531
0.387975	0.274109
0.507919	0.203365
0.308183	0.201905
0.381781	0.171606
3.31359	1.66869
2.34717	1.4914
1.61437	1.21258
2.00141	0.83449
0.556151	0.578238
0.446099	0.388659
0.280047	0.288294
0.559576	0.188566
0.492896	0.158636
0.225374	0.132761
0.335607	0.0984974
0.548751	0.09779
0.580192	0.0831154
7.04182	3.81316
7.64209	3.81316
6.61587	3.81316
7.43421	3.40805
7.16443	3.40805
6.08581	3.40805
6.42642	3.40805
6.45316	2.77089
3.88772	2.77089
3.04223	2.77089
2.09264	2.77089
2.06879	1.90691
1.46349	1.90691
1.75512	1.90691
1.61447	1.90691
1.21064	1.32135
0.901611	1.32135
1.13615	1.32135
0.565381	1.32135
0.577594	0.888135
0.765453	0.888135
0.847625	0.888135
0.0784604	0.888135
0.389223	0.658787
0.234957	0.658787
0.85228	0.658787
0.142312	0.658787
0.205079	0.430897
0.356758	0.430897
0.177639	0.430897
0.408269	0.430897
0.475362	0.362502
0.37717	0.362502
0.431342	0.362502
0.256563	0.362502
0.137408	0.303376
0.455254	0.303376
0.268451	0.303376
0.332807	0.303376
7.24753	3.4453
5.67607	3.4453
5.70562	3.4453
7.65137	3.07927
4.75097	3.07927
3.11185	3.07927
3.73993	3.07927
6.25743	2.50358
6.23109	2.50358
5.16388	2.50358
3.80318	2.50358
4.57265	1.72295
2.42532	1.72295
1.43544	1.72295
1.40724	1.72295
0.887423	1.19387
0.794562	1.19387
0.709962	1.19387
0.807959	1.19387
0.365547	0.802456
0.70564	0.802456
0.594985	0.802456
0.599334	0.802456
0.304956	0.595233
0.496227	0.595233
0.44934	0.595233
0.554113	0.595233
0.585605	0.389327
0.239893	0.389327
-0.0939977	0.389327
0.121697	0.389327
0.613781	0.327531
0.373129	0.327531
0.710675	0.327531
0.745546	0.327531
0.574773	0.274109
-0.546184	0.274109
0.651709	0.274109
0.301625	0.274109
3.63297	1.66869
3.00332	1.66869
2.58973	1.66869
2.43619	1.4914
2.38876	1.4914
1.47548	1.4914
0.958698	1.4914
1.0341	1.21258
1.65311	1.21258
2.73013	1.21258
2.52083	1.21258
2.31009	0.83449
1.95541	0.83449
0.946467	0.83449
1.09243	0.83449
0.579402	0.578238
0.200586	0.578238
0.634888	0.578238
0.571483	0.578238
0.249315	0.388659
0.535559	0.388659
0.800421	0.388659
0.471943	0.388659
0.810539	0.288294
0.310551	0.288294
0.329191	0.288294
0.16229	0.288294
0.100229	0.188566
0.635701	0.188566
0.391929	0.188566
-0.308131	0.188566
0.201833	0.158636
0.446743	0.158636
0.247091	0.158636
0.310918	0.158636
0.772979	0.132761
0.328628	0.132761
0.519168	0.132761
0.34723	0.132761
1.0809	3.81316
1.6948	3.40805
0.362333	2.77089
0.503394	1.90691
0.204116	1.32135
-0.0433377	0.888135
0.620857	0.658787
0.126304	0.430897
0.735937	0.362502
1.00777	0.303376
2.01648	3.4453
1.39875	3.07927
0.307236	2.50358
0.0244751	1.72295
0.0912197	1.19387
0.332344	0.802456
0.146943	0.595233
0.166025	0.389327
0.204882	0.327531
0.660621	0.274109
1.76943	1.66869
0.673129	1.4914
-0.00752363	1.21258
0.158898	0.83449
0.417092	0.578238
-0.0347177	0.388659
0.183681	0.288294
0.27984	0.188566
0.0880749	0.158636
2.86201	3.81316
1.21305	3.40805
0.635681	2.77089
0.191215	1.90691
0.455996	1.32135
0.36276	0.888135
0.180764	0.658787
0.349103	0.430897
0.361743	0.362502
1.36205	3.4453
0.814544	3.07927
0.921567	2.50358
0.0517341	1.72295
0.105988	1.19387
0.13123	0.802456
0.0998818	0.595233
0.0400281	0.389327
0.081907	0.327531
0.372338	1.66869
0.249758	1.4914
0.374224	1.21258
0.103102	0.83449
0.23826	0.578238
0.198245	0.388659
-0.0614046	0.288294
0.0933614	0.188566
7.81472	3.81316
6.74365	3.40805
4.17454	2.77089
0.922829	1.90691
0.431003	1.32135
0.419166	0.888135
0.464082	0.658787
0.204253	0.430897
0.0749971	0.362502
0.517826	0.303376
0.611297	0.225079
0.588796	0.223463
7.20506	3.4453
7.66091	3.07927
2.77038	2.50358
5.90911	1.72295
1.54796	1.19387
1.18074	0.802456
0.296173	0.595233
0.445232	0.389327
0.569197	0.327531
0.673101	0.274109
0.458486	0.203365
3.59039	1.66869
2.01974	1.4914
0.837133	1.21258
1.76883	0.83449
0.937427	0.578238
0.0735823	0.388659
0.240534	0.288294
0.111347	0.188566
0.152618	0.158636
-0.169834	0.132761
0.0413745	0.0984974
7.16892	3.81316
7.15779	3.81316
7.04205	3.40805
5.94148	3.40805
3.16888	2.77089
1.22675	2.77089
1.11417	1.90691
0.819358	1.90691
0.249017	1.32135
0.712775	1.32135
-0.125949	0.888135
0.367053	0.888135
0.510054	0.658787
0.092331	0.658787
0.027352	0.430897
0.449172	0.430897
0.336699	0.362502
0.645923	0.362502
6.98137	3.4453
7.5831	3.4453
7.56083	3.07927
4.1039	3.07927
6.45107	2.50358
7.21854	2.50358
4.71409	1.72295
1.97065	1.72295
1.14732	1.19387
0.883678	1.19387
0.751094	0.802456
0.215841	0.802456
0.697512	0.595233
0.442163	0.595233
0.422369	0.389327
0.460155	0.389327
0.601597	0.327531
0.187458	0.327531
7.36758	3.4453
7.40095	3.4453
6.72542	3.07927
2.62948	3.07927
3.16372	2.50358
4.76247	2.50358
3.92067	1.72295
2.15317	1.72295
1.09831	1.19387
-0.345019	1.19387
0.846515	0.802456
0.400492	0.802456
0.753002	0.595233
0.819967	0.595233
0.485883	0.389327
0.332575	0.389327
0.234783	0.327531
0.538878	0.327531
6.18427	1.66869
4.32429	1.66869
3.80813	1.4914
2.02225	1.4914
1.98089	1.21258
2.60482	1.21258
3.63257	0.83449
1.38611	0.83449
0.979836	0.578238
0.473011	0.578238
0.569045	0.388659
0.279542	0.388659
0.684308	0.288294
0.475968	0.288294
0.219219	0.188566
0.0442696	0.188566
0.477416	0.158636
0.440632	0.158636
4.35044	1.66869
3.23719	1.66869
2.03695	1.4914
1.04448	1.4914
0.93569	1.21258
1.22518	1.21258
2.11665	0.83449
1.01602	0.83449
0.87222	0.578238
0.211737	0.578238
0.152756	0.388659
0.0988759	0.388659
0.255091	0.288294
0.142334	0.288294
0.326295	0.188566
0.165767	0.188566
1.24924	0.158636
0.21141	0.158636
2.42115	1.66869
1.35075	1.66869
0.650809	1.4914
0.850444	1.4914
0.727467	1.21258
1.21839	1.21258
1.6374	0.83449
1.35988	0.83449
0.615569	0.578238
0.470883	0.578238
0.301301	0.388659
0.482231	0.388659
0.238678	0.288294
-0.00181896	0.288294
0.396186	0.188566
0.18991	0.188566
0.211034	0.158636
5.22889	3.4453
5.20319	3.07927
3.40945	2.50358
2.96774	1.72295
2.30123	1.19387
0.771794	0.802456
1.70885	0.595233
4.01088	1.66869
6.26985	1.4914
4.03454	1.21258
2.29977	0.83449
1.63963	0.578238
0.962507	0.388659
0.687578	0.288294
-0.00645862	0.188566
0.158192	0.158636
0.301844	0.132761
0.130294	0.0984974
0.0408514	0.09779
0.236956	0.0831154
-0.0405811	-0.00462295
0.0969085	0.0559983
0.0336778	0.0335648
-0.00168021	0.0598855
0.0509231	0.0829286
0.202094	0.0747451
0.00279429	0.0995837
5.9717	3.4453
7.50388	3.07927
3.61086	2.50358
2.38272	1.72295
1.06499	1.19387
0.00039169	0.802456
0.223991	0.595233
-0.168908	0.389327
0.0659922	0.327531
0.114565	0.203365
2.43903	1.66869
3.77122	1.4914
2.59504	1.21258
1.07248	0.83449
0.745343	0.578238
0.797151	0.388659
0.370983	0.288294
-0.0475982	0.188566
0.198559	0.158636
-0.00600372	0.132761
-0.0583219	0.0984974
0.113726	0.09779
-0.0179745	0.0831154
-0.063704	-0.00462295
0.0509083	0.0559983
0.0969791	0.0335648
0.00575588	0.0598855
-0.186888	0.0829286
0.190944	0.0747451
0.251317	0.0995837
5.38595	1.66869
6.41067	1.4914
3.29703	1.21258
1.04053	0.83449
0.669147	0.578238
0.293319	0.388659
0.337133	0.288294
0.270369	0.188566
0.0552338	0.158636
0.0211603	0.132761
-0.118528	0.0984974
0.129077	0.09779
0.0347572	0.0831154
0.104863	-0.00462295
0.184204	0.0559983
0.0272841	0.0335648
0.210039	0.0598855
0.0771117	0.0829286
0.0963042	0.0747451
0.0966998	0.0995837
2.31107	1.66869
2.88803	1.4914
3.76353	1.21258
0.989164	0.83449
1.17728	0.578238
0.413461	0.388659
0.720893	0.288294
0.397855	0.188566
0.325943	0.158636
0.13143	0.132761
-0.2285	0.0984974
0.0163361	0.09779
0.132123	0.0831154
0.091214	-0.00462295
-0.00503833	0.0559983
-0.00188508	0.0335648
0.24511	0.0598855
0.151868	0.0829286
0.150219	0.0747451
0.102938	0.0995837
7.9121	3.81316
7.33063	3.40805
7.83762	2.77089
7.87442	1.90691
1.58836	1.32135
0.985717	0.888135
0.560474	0.658787
0.559296	0.430897
0.306283	0.362502
0.965809	0.303376
1.09695	0.225079
3.61705	3.4453
3.23394	3.07927
4.69214	2.50358
1.51133	1.72295
0.483356	1.19387
0.308471	0.802456
0.326524	0.595233
0.453416	0.389327
0.607562	0.327531
0.296477	0.274109
0.300256	0.203365
1.84912	1.66869
0.696252	1.4914
1.57137	1.21258
0.362137	0.83449
0.130749	0.578238
0.0512753	0.388659
-0.0679935	0.288294
-0.479564	0.188566
0.0878031	0.158636
0.00412868	0.132761
0.104837	0.0984974
3.27396	3.81316
2.40762	3.40805
1.01164	2.77089
1.7034	1.90691
0.812877	1.32135
1.76286	0.888135
0.257666	0.658787
0.262145	0.430897
0.0527229	0.303376
1.6518	3.4453
0.748859	3.07927
0.748997	2.50358
0.701722	1.72295
0.116427	1.19387
0.828471	0.802456
0.731955	0.595233
1.39798	0.389327
0.863029	0.327531
0.913785	0.274109
1.11939	1.66869
0.596136	1.4914
0.49203	1.21258
0.521433	0.83449
0.49184	0.578238
0.9845	0.388659
1.77768	0.288294
1.20311	0.188566
1.11188	0.158636
1.05307	0.132761
7.99825	3.81316
5.11194	3.40805
3.59921	2.77089
2.74583	1.90691
0.302257	1.32135
0.691266	0.888135
3.80165	3.4453
0.649404	3.07927
0.65527	2.50358
0.699239	1.72295
0.498793	1.19387
0.485596	0.802456
0.269182	0.595233
0.664327	0.389327
1.67348	0.327531
2.32052	0.274109
2.5624	1.66869
0.250624	1.4914
0.355103	1.21258
0.00821428	0.83449
0.25585	0.578238
0.619191	0.388659
0.390592	0.288294
1.15196	0.188566
1.32159	0.158636
6.02368	3.81316
3.505	3.40805
0.888976	2.77089
0.358369	1.90691
0.231124	1.32135
0.146517	0.888135
0.343098	0.658787
0.0755226	0.430897
0.40072	0.362502
0.556034	0.303376
[truncated: 12,726 more rows]

## Sheet: addCV
C_prime	Predicted_C_prime	R^2
3.08536	3.64996	0.462354
4.79689	3.26218
6.12589	2.6523
5.25193	1.8253
4.16159	1.26479
3.23047	0.850124
1.31965	0.630591
1.1659	0.412455
0.194662	0.346987
0.193994	0.290392
0.184677	0.215446
0.0845349	0.213898
0.157318	0.1818
0.0472017	-0.0101119
0.0752087	0.122486
-0.045712	0.073417
0.132632	0.130989
2.19898	3.21767
3.76957	2.87582
3.39638	2.33817
2.90869	1.60912
1.89845	1.115
1.3987	0.749437
0.49811	0.555906
0.125725	0.363605
0.286147	0.305891
0.00190423	0.255998
0.0805612	0.189929
0.270032	0.188565
0.231196	0.160268
0.0432376	-0.00891427
0.288934	0.107979
0.0483701	0.0647217
1.10076	1.44136
0.859688	1.28823
1.13255	1.04739
0.445091	0.720805
0.14345	0.499463
0.31249	0.335711
0.170295	0.249019
-0.112371	0.162877
0.0452214	0.137024
-0.138684	0.114675
0.0113914	0.0850789
0.143533	0.0844679
0.152948	0.0717924
-0.0124651	-0.00399316
-0.0123071	0.0483695
0.165126	0.0289922
6.44226	4.39967
7.88636	3.93225
7.85959	3.19709
3.01703	2.20022
3.2639	1.52459
0.661289	1.02474
0.801418	0.760117
-0.393017	0.497174
1.49461	0.41826
6.13672	3.96738
7.51539	3.54588
7.295	2.88296
3.94599	1.98404
5.14373	1.37479
-0.399386	0.924056
3.92653	0.685431
-1.27298	0.448324
1.51072	0.377163
4.20481	2.19107
4.1445	1.95829
3.87844	1.59218
0.0383529	1.09573
2.45032	0.759257
0.186235	0.51033
1.35428	0.378544
3.57187	0.247597
3.12	4.37377
1.64842	3.9091
1.70464	3.17827
1.73504	2.18727
0.780414	1.51561
0.753002	1.01871
0.248257	0.755643
0.0662252	0.494248
0.0941956	0.415798
0.0729485	0.347979
0.368044	0.25817
2.49891	3.94148
3.41433	3.52274
2.58238	2.86414
0.993056	1.97109
0.2211	1.36581
0.113379	0.918024
0.125466	0.680957
0.159436	0.445398
0.105864	0.374701
0.375735	0.313585
5.92561	3.94156
2.78923	3.52281
1.74868	2.8642
0.886921	1.97113
0.614219	1.36584
1.41225	0.918043
0.736132	0.680972
0.761598	0.445407
0.546033	0.374709
0.211721	0.313592
0.297696	0.232658
0.433231	0.230988
0.670678	0.196325
0.422891	-0.0109198
3.34237	3.50927
2.41932	3.13645
2.62698	2.55007
2.1179	1.75495
1.11192	1.21604
0.347322	0.817357
0.173124	0.606286
0.182546	0.396557
0.180198	0.333613
0.0982384	0.279199
0.101775	0.207142
-0.0214301	0.205654
0.0458136	0.174793
1.03682	1.73297
1.07317	1.54885
0.500505	1.25929
0.412118	0.866635
0.462455	0.600512
0.116104	0.403631
0.0221451	0.299399
0.000566871	0.19583
-0.177281	0.164746
0.05284	0.137875
0.215676	0.102292
0.0812566	0.101557
-0.0443706	0.0863171
6.4952	4.41485
7.21372	3.94582
7.75716	3.20813
6.9085	2.20781
5.60585	1.52985
2.21645	1.02828
1.38874	0.76274
0.668766	0.49889
0.539805	0.419703
0.559617	0.351247
0.692941	0.260595
0.417328	0.258724
0.605829	0.219899
0.480394	-0.012231
0.431239	0.148155
0.487037	0.0888025
0.360493	0.158439
0.636552	0.219405
7.29688	3.98256
7.53687	3.55945
7.00826	2.89399
7.80535	1.99163
5.31163	1.38005
2.68551	0.927592
1.52428	0.688054
1.1523	0.45004
0.558704	0.378607
0.750806	0.316854
0.814384	0.235078
0.727089	0.23339
-0.184282	0.198367
0.661166	-0.0110333
-0.14621	0.133648
0.381622	0.0801072
0.22731	0.142925
0.276423	0.197921
3.81876	2.20625
3.77456	1.97186
3.41377	1.60321
2.50026	1.10332
2.29946	0.764517
2.01782	0.513866
1.1399	0.381167
0.689238	0.249312
0.404661	0.20974
0.522091	0.17553
0.336696	0.130228
0.303202	0.129293
0.0284674	0.109891
-0.139056	-0.00611224
0.40306	0.0740381
0.159797	0.0443776
0.0656705	0.0791776
0.0371071	0.109644
8	4.41485
8	4.41485
7.98388	4.41485
6.88804	3.94582
8	3.94582
7.95073	3.94582
6.87738	3.94582
7.75874	3.20813
7.77765	3.20813
7.73557	3.20813
7.80388	3.20813
7.51502	2.20781
7.54034	2.20781
6.93636	2.20781
6.35619	2.20781
7.28595	1.52985
5.88886	1.52985
4.33657	1.52985
2.68996	1.52985
4.17319	1.02828
2.93004	1.02828
1.45915	1.02828
2.37137	1.02828
1.94649	0.76274
1.43302	0.76274
1.89037	0.76274
1.57977	0.76274
1.68035	0.49889
1.79442	0.49889
1.34716	0.49889
0.93056	0.49889
1.3923	0.419703
1.25216	0.419703
1.04327	0.419703
1.90912	0.419703
6.72933	3.98256
6.57792	3.98256
7.02104	3.98256
7.59919	3.55945
7.76502	3.55945
7.62308	3.55945
7.09231	3.55945
7.4994	2.89399
7.39616	2.89399
7.31129	2.89399
6.21228	2.89399
5.56954	1.99163
6.9488	1.99163
7.24131	1.99163
6.23014	1.99163
4.89603	1.38005
5.11003	1.38005
3.36647	1.38005
4.22071	1.38005
3.25671	0.927592
2.67608	0.927592
2.84259	0.927592
2.61968	0.927592
2.24992	0.688054
1.66283	0.688054
1.35596	0.688054
1.47246	0.688054
1.96756	0.45004
1.82555	0.45004
1.05171	0.45004
1.1162	0.45004
1.52191	0.378607
0.621204	0.378607
0.619442	0.378607
1.04639	0.378607
3.58617	2.20625
4.10897	2.20625
3.69043	2.20625
4.10293	1.97186
3.99898	1.97186
3.91531	1.97186
4.64002	1.97186
4.01419	1.60321
3.20235	1.60321
4.1048	1.60321
2.47589	1.60321
3.66607	1.10332
1.9249	1.10332
1.8592	1.10332
1.77956	1.10332
1.18385	0.764517
2.15233	0.764517
2.00923	0.764517
1.86621	0.764517
2.66494	0.513866
2.30851	0.513866
1.51926	0.513866
0.862398	0.513866
1.87004	0.381167
0.952115	0.381167
1.08995	0.381167
1.16161	0.381167
0.036864	0.249312
0.164134	0.249312
0.460046	0.249312
-0.796703	0.249312
0.788246	0.20974
0.922186	0.20974
0.349461	0.20974
3.10462	3.68367
4.76929	3.29232
5.21557	2.6768
5.24711	1.84216
4.11699	1.27648
3.49706	0.857977
3.33467	0.636416
3.36627	0.416265
2.98583	0.350193
2.1165	0.293074
0.603429	0.217436
0.204354	0.215874
-0.219469	0.18348
-0.140144	-0.0102053
-0.0899279	0.123618
0.268086	0.0740952
0.265281	0.132199
-0.0255276	0.183067
-0.0611975	0.165002
-0.187529	0.219834
1.40145	3.25138
2.18528	2.90595
1.53959	2.36267
1.0419	1.62598
0.677204	1.12668
0.750445	0.757291
1.42664	0.561731
1.71184	0.367415
1.4731	0.309096
1.75589	0.258681
0.643801	0.191919
0.329988	0.190541
0.26283	0.161948
0.159957	-0.00900768
0.0646083	0.109111
0.0917839	0.0653999
0.287378	0.116685
-0.0148937	0.161584
-0.109194	0.145639
-0.0568847	0.194036
0.671972	1.47507
0.355295	1.31836
0.0730646	1.07189
0.286728	0.737667
0.487417	0.511147
0.222315	0.343565
0.128716	0.254844
0.490376	0.166687
0.256226	0.14023
0.325149	0.117357
0.0408424	0.0870691
-0.154604	0.0864438
-0.226879	0.0734718
0.087673	-0.00408657
0.202893	0.049501
-0.226846	0.0296704
-0.0257029	0.0529372
-0.42325	0.0733067
0.0479013	0.0660727
0.0279307	0.0880294
7.99306	4.26301
5.51754	3.81011
4.44642	3.09779
3.7845	2.13188
3.9946	1.47723
2.99502	0.992913
2.22617	0.736507
1.13732	0.481731
1.11251	0.405268
0.435804	0.339166
0.293731	0.251633
0.0786699	0.249825
0.0305603	0.212336
0.255453	-0.0118103
0.154336	0.143059
0.0886234	0.0857483
0.0687416	0.15299
0.0111397	0.211859
0.477904	0.190952
0.149079	0.254408
6.65995	3.83072
5.82088	3.42374
3.96928	2.78366
4.44157	1.9157
7.30474	1.32743
4.13677	0.892226
2.6889	0.661821
2.36258	0.432881
1.9493	0.364172
1.27198	0.304773
0.438941	0.226116
0.361276	0.224492
0.447534	0.190804
0.403999	-0.0106127
-0.160896	0.128552
0.390065	0.077053
0.212677	0.137476
0.76711	0.190375
0.345888	0.171589
0.335453	0.228609
2.95402	2.05441
0.90664	1.83615
1.10554	1.49287
1.00157	1.02739
1.661	0.711901
0.906643	0.4785
1.78196	0.354934
1.78409	0.232154
2.66471	0.195305
3.14598	0.16345
2.81305	0.121266
2.71501	0.120395
2.82641	0.102328
3.33495	-0.00569157
2.33052	0.0689426
1.47611	0.0413234
1.50904	0.0737283
1.40418	0.102098
1.50976	0.0920229
1.52888	0.122603
3.94111	4.3992
6.18572	3.93183
6.78154	3.19675
5.67855	2.19999
4.03891	1.52443
3.03774	1.02463
0.847816	0.760037
0.489149	0.497122
0.0922792	0.418215
0.0701719	0.350002
0.0270978	0.259672
-0.161331	0.257807
0.064634	0.219119
0.0797325	-0.0121876
0.0602241	0.14763
0.055928	0.0884877
2.69955	3.96691
3.36269	3.54547
4.18229	2.88262
3.03848	1.98381
2.92506	1.37463
2.21211	0.923947
2.01824	0.685351
0.668808	0.448272
0.0826545	0.377119
0.281696	0.315609
0.260679	0.234155
0.0895048	0.232473
0.216358	0.197588
0.061663	-0.01099
0.00799093	0.133123
1.04365	2.19061
1.74631	1.95787
1.46081	1.59184
1.79148	1.0955
1.89344	0.759095
0.778925	0.510221
0.29024	0.378464
0.361019	0.247544
0.10765	0.208252
0.166779	0.174285
0.0546157	0.129305
-0.0438779	0.128376
0.233322	0.109112
0.192625	-0.00606889
0.169974	0.073513
5.36606	3.83769
7.6321	3.42997
7.82689	2.78872
7.91506	1.91918
7.47116	1.32985
4.99434	0.89385
3.96263	0.663026
3.42137	0.433669
1.29299	0.364835
1.02947	0.305328
-1.07566	0.226527
0.50699	0.2249
0.136385	0.191151
0.0813836	-0.010632
0.17308	0.128786
0.208827	0.0771932
0.123299	0.137726
0.289369	0.190722
0.131432	0.171901
3.6329	3.4054
7.26331	3.04361
7.4041	2.47459
7.71108	1.703
7.17271	1.18005
7.33859	0.793164
5.89669	0.58834
4.16092	0.384819
3.33169	0.323738
2.66381	0.270935
1.80163	0.20101
0.185323	0.199567
0.329725	0.169619
0.461983	-0.00943437
0.155949	0.114279
0.327984	0.0684979
0.193898	0.122212
0.296546	0.169238
0.108675	0.152537
2.1	1.62909
1.79451	1.45602
0.778998	1.18381
1.32104	0.814689
2.14413	0.564518
3.76862	0.379438
1.4389	0.281453
0.423484	0.184092
0.415301	0.154872
0.604388	0.129611
0.358654	0.0961603
0.535175	0.0954697
0.327835	0.0811433
0.407878	-0.00451326
0.525418	0.0546696
1.53864	0.0327684
0.461094	0.0584646
1.31931	0.080961
2.44693	0.0729716
3.64987	0.0972209
3.38862	4.64128
1.0325	4.14819
1.22763	3.37267
-0.198574	2.32105
0.00225328	1.60831
0.387271	1.08102
0.553877	0.80186
0.337255	0.524477
0.30235	0.441229
0.206697	0.369262
4.14424	4.20899
1.34928	3.76183
1.57444	3.05853
0.0590909	2.10487
-0.170787	1.45851
0.084665	0.980331
0.543328	0.727174
0.339208	0.475627
1.07914	0.400133
2.02632	2.43268
-0.00973316	2.17424
0.242087	1.76775
0.128684	1.21656
0.16006	0.842981
-0.058921	0.566605
-0.0213019	0.420287
-0.0571928	0.2749
0.357596	0.231266
4.0899	4.64128
2.91955	4.64128
1.38084	4.14819
0.975905	4.14819
0.427967	3.37267
0.0579104	3.37267
-0.0151486	2.32105
0.216509	2.32105
0.0726364	1.60831
0.124805	1.60831
0.206925	1.08102
0.103702	1.08102
0.0101568	0.80186
0.028564	0.80186
0.0497355	0.524477
-0.00202369	0.524477
3.94238	4.20899
3.34949	4.20899
2.62499	3.76183
0.995314	3.76183
0.611339	3.05853
0.751773	3.05853
0.276476	2.10487
0.174646	2.10487
0.0410197	1.45851
0.0564425	1.45851
0.378051	0.980331
0.907844	0.980331
0.153337	0.727174
0.166128	0.727174
0.361667	0.475627
3.09149	2.43268
0.97024	2.43268
0.921975	2.17424
0.222033	2.17424
0.512478	1.76775
0.168457	1.76775
0.300243	1.21656
0.0302125	1.21656
-0.0406944	0.842981
-0.15768	0.842981
0.057503	0.566605
0.00409237	0.566605
0.215867	0.420287
0.0634191	0.420287
0.439062	0.2749
2.34411	4.50394
1.40312	4.02544
1.48574	3.27286
2.00284	2.25237
0.630789	1.56072
0.497356	1.04903
-0.0279447	0.778131
0.229046	0.508957
0.160654	0.428172
0.0393879	0.358335
0.555552	0.265854
0.888267	4.07165
1.8217	3.63908
1.88895	2.95873
2.09201	2.03618
1.79266	1.41092
0.147519	0.948342
0.00529217	0.703446
0.031317	0.460107
-0.0697243	0.387076
0.145436	0.323941
0.976241	2.29534
1.95867	2.05148
1.19192	1.66795
1.73785	1.14787
1.14949	0.795388
0.0682506	0.534616
0.116562	0.396559
0.13814	0.259379
0.0141602	0.218209
0.26126	0.182618
7.00173	4.59727
6.08742	4.10885
7.76203	3.34068
3.13627	2.29904
0.971908	1.59306
0.654965	1.07076
0.997602	0.794255
0.199038	0.519503
0.240422	0.437044
0.630579	0.36576
0.739575	0.271363
0.779859	0.269414
6.68875	4.16497
4.61018	3.72249
2.74061	3.02655
5.13186	2.08285
1.27543	1.44326
0.457276	0.970079
0.331094	0.719569
-0.240308	0.470653
0.139064	0.395948
0.215466	0.331367
0.381629	0.245846
-0.0348747	0.24408
3.70735	2.38867
0.878577	2.13489
0.0587936	1.73576
0.276754	1.19454
0.174098	0.827728
-0.10378	0.556353
0.0418107	0.412682
-0.0649082	0.269926
0.167095	0.227081
-0.0654315	0.190043
0.389826	0.140996
6.1753	3.81676
7.31817	3.41127
7.97878	2.77351
6.90248	1.90872
5.23226	1.3226
3.54622	0.888975
2.81519	0.659409
1.37165	0.431304
-0.117562	0.362845
-0.457881	0.303662
0.0460066	0.225292
0.0620399	0.223674
0.212245	0.190109
0.0349951	-0.010574
0.0978688	0.128084
0.10719	0.0767722
0.0109516	0.136975
0.139042	0.189681
-0.086905	0.170963
0.0599398	0.227776
6.64907	3.38447
7.74373	3.0249
7.52926	2.45938
7.74554	1.69253
7.93189	1.1728
5.51151	0.788288
3.15196	0.584724
3.20106	0.382454
2.76991	0.321748
2.21335	0.269269
2.23562	0.199775
0.429154	0.19834
0.330177	0.168577
0.366991	-0.00937638
0.487789	0.113577
0.130474	0.0680768
0.226852	0.121461
0.420311	0.168198
0.332183	0.1516
0.24847	0.201978
3.17104	1.60816
3.74668	1.43731
3.35575	1.1686
3.84491	0.804221
3.83897	0.557265
3.27457	0.374562
2.3699	0.277837
2.23707	0.181726
1.6004	0.152882
0.84576	0.127946
0.690273	0.0949248
0.64693	0.094243
0.463955	0.0801007
0.119017	-0.00445527
0.208419	0.0539671
0.364107	0.0323473
0.164224	0.0577133
0.516599	0.0799207
0.136033	0.072034
0.617409	0.0959717
4.21348	4.46911
1.81034	3.99431
1.29941	3.24755
0.524675	2.23495
0.388218	1.54865
0.238831	1.04092
0.199849	0.772114
0.00878778	0.505021
0.0748041	0.424861
0.682249	0.355564
0.548324	0.263798
1.27623	4.03682
0.481936	3.60795
0.870855	2.93342
-0.149043	2.01877
0.776539	1.39885
0.0376988	0.94023
-0.190014	0.697429
0.345442	0.456171
-0.148839	0.383765
0.270934	0.321171
0.419041	0.238281
0.344782	2.26051
0.0823688	2.02035
0.490995	1.64264
0.25778	1.13045
0.0865974	0.78332
0.162465	0.526504
0.0329284	0.390541
0.538468	0.255444
0.0908883	0.214898
0.358215	0.179847
1.15189	3.55702
1.23481	3.17912
0.974017	2.58477
1.00544	1.77882
1.30463	1.23259
0.729014	0.828478
0.23787	0.614535
0.560421	0.401953
1.69961	0.338152
0.957714	0.282997
1.06237	0.20996
0.286441	0.208452
0.136707	0.177171
-0.361974	-0.00985442
0.12424	0.119368
-0.0941313	0.0715476
0.158898	0.127654
0.26294	0.176773
1.06322	3.12473
0.0668521	2.79276
0.163754	2.27064
0.234327	1.56264
0.28042	1.08279
0.334995	0.727791
-0.000647241	0.539849
0.278716	0.353103
1.33316	0.297056
2.14401	0.248604
1.35589	0.184443
0.207271	0.183119
0.16019	0.155639
0.315782	-0.00865679
0.452896	0.104861
0.361734	0.0628523
0.190434	0.11214
1.31807	0.15529
0.857085	1.34842
0.882125	1.20516
-0.0232147	0.979852
0.341541	0.674329
0.244492	0.467259
0.332568	0.314065
0.0856945	0.232962
0.233416	0.152375
2.06075	0.128189
2.08616	0.107281
1.10691	0.0795932
0.150702	0.0790215
0.169787	0.0671633
0.217804	-0.00373568
0.649352	0.0452507
-0.204406	0.0271228
0.129512	0.0483919
5.97125	4.14358
3.10971	3.70337
1.45798	3.011
0.897039	2.07216
0.720935	1.43585
0.40401	0.965096
0.804603	0.715874
3.70112	3.71129
1.92285	3.317
1.5362	2.69687
0.701544	1.85597
0.57387	1.28605
0.664615	0.86441
2.32052	0.641188
3.2701	1.93498
1.5243	1.72941
1.31308	1.40609
0.466181	0.967662
0.300602	0.670516
1.64352	0.450684
4.15841	3.77762
3.57148	2.74507
2.39112	1.30903
0.608697	0.652648
0.30176	0.359124
0.312773	0.222982
0.000866913	0.188159
0.000901268	0.126771
0.188114	0.135571
0.169817	0.16921
7.15217	3.34533
5.07026	2.43094
3.32504	1.15923
2.94218	0.577962
1.97368	0.318028
0.594853	0.197465
0.390096	0.166627
0.189132	0.112264
0.0754608	0.120057
-0.76442	0.149847
2.88402	1.56902
1.41093	1.14016
0.529329	0.543703
0.558047	0.271075
0.558759	0.149161
0.21608	0.0926147
0.403658	0.0781513
0.108726	0.0526538
0.437987	0.0563088
0.303451	0.070281
3.15344	3.73245
3.88958	3.33591
3.22977	2.71225
2.43455	1.86655
2.19892	1.29338
2.22141	0.869338
2.21314	0.644843
2.50288	0.421777
2.18616	0.35483
2.07495	0.296955
0.789873	0.220315
-0.338531	0.218733
0.0740859	0.185909
-0.0192352	-0.0103404
0.14008	0.125255
0.375053	0.0750763
0.143589	0.133949
0.167309	0.185491
0.186448	0.167187
0.0618704	0.222745
1.55879	3.30016
1.47973	2.94955
1.10073	2.39811
1.14917	1.65037
1.52754	1.14358
1.02917	0.768651
0.653162	0.570158
1.05749	0.372927
0.918233	0.313733
0.335998	0.262562
0.328189	0.194798
0.360987	0.193399
-0.0363921	0.164377
-0.0626225	-0.00914281
-0.1481	0.110748
0.448466	0.066381
0.24853	0.118435
-0.013777	0.164008
0.0682598	0.147823
0.100609	0.196947
-0.162775	1.66712
0.541381	1.49001
0.222199	1.21144
0.235057	0.833708
0.0761777	0.577696
0.256793	0.388295
0.13195	0.288023
0.403748	0.188389
0.137944	0.158487
0.175111	0.132637
-0.0403678	0.0984052
0.133949	0.0976984
0.549178	0.0830375
0.590532	-0.00461862
1.01999	0.0559458
1.113	0.0335333
0.33749	0.0598294
0.180342	0.0828509
0.236965	0.0746751
0.130848	0.0994904
7.98595	4.12232
7.43303	3.68436
6.79796	2.99555
3.55891	2.06152
2.67792	1.42848
2.49815	0.960143
2.04589	0.712199
2.03201	0.465832
1.52083	0.391893
0.995607	0.327973
0.423261	0.243328
0.170128	0.24158
0.400799	0.205328
0.583678	-0.0114205
4.20441	3.69003
3.81805	3.298
4.05569	2.68142
4.78995	1.84534
4.19957	1.27868
3.09485	0.859456
2.29037	0.637514
0.422872	0.416982
-0.300008	0.350796
-0.270771	0.293579
-0.369819	0.217811
0.128433	0.216247
0.432798	0.183796
1.07776	1.91372
0.580861	1.7104
0.486616	1.39063
0.700512	0.957027
0.500307	0.663147
0.666727	0.44573
0.775973	0.330627
1.64521	0.216255
1.5988	0.18193
1.66446	0.152256
1.4709	0.112961
1.94817	0.11215
1.97961	0.0953201
4.44687	3.82806
3.9614	3.42137
2.80101	2.78173
2.03308	1.91437
1.06587	1.32651
1.72949	0.891608
0.666968	0.661362
-0.22184	0.432581
-0.0345507	0.363919
-0.0955134	0.304562
0.255997	0.225959
0.411559	0.224336
0.057283	0.190672
-0.00403942	-0.0106053
1.97664	3.39577
1.17865	3.03501
1.06324	2.4676
0.911454	1.69819
0.609719	1.17671
0.504148	0.790921
0.576024	0.586677
0.629071	0.383731
0.577973	0.322823
0.639646	0.270169
0.641938	0.200442
1.01739	0.199003
1.04163	0.16914
0.572017	-0.0094077
1.6448	1.61947
0.793527	1.44741
0.913574	1.17681
0.874977	0.809875
0.733318	0.561182
0.791494	0.377195
0.876317	0.27979
0.712492	0.183004
0.937101	0.153956
0.718239	0.128845
1.11713	0.0955921
1.60572	0.0949056
1.16631	0.0806638
6.15473	4.53206
1.97252	4.05057
0.599386	3.2933
0.635665	2.26643
0.415091	1.57046
-0.00216631	1.05558
0.206112	0.78299
0.594086	0.512135
0.506254	0.430846
0.523915	0.360572
0.340858	0.267514
0.606502	0.265593
6.29258	4.09977
3.65776	3.66421
6.1819	2.97917
1.80171	2.05025
0.0549772	1.42067
0.161775	0.954892
0.536471	0.708304
0.453813	0.463285
0.293087	0.389749
-0.209038	0.326179
0.0400427	0.241997
0.308564	0.240259
4.06463	2.32346
2.90951	2.07662
2.49715	1.68838
1.26137	1.16194
0.0665841	0.805133
0.118811	0.541166
-0.13033	0.401417
0.173365	0.262557
-0.0598067	0.220883
0.0453935	0.184855
0.336749	0.137147
7.30186	4.16836
7.01275	3.72551
7.95559	3.02901
7.86803	2.08454
5.74708	1.44443
3.31996	0.970866
2.45049	0.720154
0.63668	0.471035
0.574593	0.39627
0.335089	0.331636
4.88043	3.73607
6.11942	3.33914
5.79965	2.71487
4.99685	1.86836
4.48566	1.29463
3.01221	0.87018
2.15725	0.645468
0.0640811	0.422185
0.577976	0.355173
0.410268	0.297242
2.06084	1.95976
2.30053	1.75155
1.70402	1.42409
0.0487973	0.980051
0.862548	0.679101
0.541704	0.456454
0.285154	0.338581
1.22972	0.221458
0.663629	0.186307
3.20687	4.28063
1.0676	3.82585
0.894289	3.11059
-0.0412224	2.14069
0.167166	1.48334
0.0112974	0.997016
0.0271054	0.73955
0.0366604	0.483722
-0.000505858	0.406943
-0.0225625	0.340568
-0.0914231	0.252672
0.0118531	0.250858
5.47392	3.84834
3.53364	3.43949
2.94712	2.79646
1.08225	1.92451
0.670308	1.33354
0.518356	0.896329
0.556467	0.664865
0.391256	0.434872
-0.554526	0.365847
0.147281	0.306175
0.480439	0.227156
3.72978	2.07203
2.21743	1.8519
2.17862	1.50567
1.28867	1.0362
0.300919	0.718006
0.174488	0.482603
0.169431	0.357978
1.24933	0.234145
0.163457	0.19698
0.104385	0.164851
0.169392	0.122306
3.98386	3.43949
5.71736	3.43949
7.09371	3.43949
5.35281	2.79646
5.03121	2.79646
4.07462	2.79646
2.51264	2.79646
1.44886	1.92451
0.681372	1.92451
0.857903	1.92451
1.00829	1.92451
1.00275	1.33354
0.623122	1.33354
0.0928389	3.58894
0.0835193	3.20765
0.0466816	2.60797
0.00571707	1.79479
0.0273213	1.24365
0.526791	0.835913
0.132762	0.62005
-0.0722635	0.40556
0.0146964	0.341187
0.00942706	0.285537
0.121295	0.211844
0.599913	0.210323
1.12338	0.178761
0.0532404	-0.00994286
0.137556	0.120439
2.58183	3.15665
1.52666	2.82129
1.70585	2.29383
1.12734	1.5786
0.760816	1.09385
0.785068	0.735227
1.03899	0.545365
0.696646	0.35671
-0.00211551	0.300091
0.0256835	0.251144
-0.451266	0.186328
1.33439	0.184989
-0.00684086	0.157229
0.000694619	-0.00874524
0.368954	1.38034
0.212154	1.2337
-0.0557018	1.00305
0.050884	0.690294
0.227187	0.478321
0.362008	0.321501
0.267072	0.238478
0.066738	0.155983
0.539626	0.131224
0.75938	0.109821
1.89238	0.0814775
4.36363	0.0808924
0.0815232	0.0687534
0.400023	-0.00382413
0.757391	4.33527
0.211991	3.87469
-0.00073928	3.1503
0.170521	2.16802
1.08716	1.50227
-0.0256092	1.00974
0.0290336	0.748991
0.0395756	0.489897
0.0157064	0.412137
-0.543905	0.344915
-1.25688	0.255898
-0.76319	0.25406
-0.0438926	0.215935
-0.532428	-0.0120105
0.516741	0.145484
1.70717	0.0872017
3.07225	0.155583
2.99167	0.21545
3.21079	0.194189
3.01809	0.25872
7.57524	3.92567
7.6178	3.50861
7.20408	2.85265
6.5342	1.96318
7.54324	1.36034
6.46745	0.914342
2.76288	0.678226
1.48358	0.443611
1.45569	0.373199
0.715871	0.312328
0.9777	0.23172
1.16976	0.230056
0.843808	0.195533
0.700938	-0.0108757
0.810777	0.131739
0.767047	0.0789629
4.01177	3.49338
6.52952	3.12224
6.76501	2.53852
7.08788	1.747
6.29406	1.21054
3.49462	0.813655
1.06866	0.60354
0.709443	0.394761
0.221035	0.332102
0.364965	0.277934
0.397629	0.206204
0.316678	0.204723
0.423813	0.174001
0.447147	-0.00967811
0.427729	0.117232
0.371188	0.0702676
1.67352	1.71707
2.18927	1.53465
1.3095	1.24774
1.04053	0.858687
0.762808	0.595005
0.134379	0.399929
0.17838	0.296653
0.0778816	0.194034
0.113899	0.163236
0.193441	0.136611
0.105697	0.101354
0.201813	0.100626
0.050756	0.0855255
-0.00277467	-0.004757
0.0569785	0.0576221
1.36978	3.61941
2.20275	3.23488
3.31736	2.6301
1.73235	1.81002
2.54722	1.25421
3.47568	0.843009
1.20356	0.625314
0.0416153	0.409003
0.673367	0.344083
0.604586	0.287961
0.131829	0.213643
0.285373	0.212108
0.163451	0.180279
0.0246589	-0.0100273
0.131216	0.121461
0.204845	0.0728025
2.44921	1.8431
1.45556	1.64729
3.07243	1.33932
3.15006	0.921712
3.05691	0.638677
3.45265	0.429283
0.678497	0.318426
0.185967	0.208275
-0.0113047	0.175216
-0.0443464	0.146638
-0.594499	0.108793
-0.713064	0.108011
-1.43474	0.0918028
-0.711666	-0.00510615
-0.00422665	0.0618513
-0.0295958	0.037073
5.68438	4.04816
5.37922	3.61808
1.95043	2.94166
0.45747	2.02444
0.462037	1.40278
0.286637	0.942871
0.117601	0.699388
0.190779	0.457453
0.149658	0.384843
0.238285	0.322073
3.29966	3.61587
4.20859	3.23172
2.44567	2.62753
0.721211	1.80825
0.0651669	1.25298
0.179668	0.842185
0.398925	0.624702
0.243066	0.408603
0.395977	0.343747
0.294486	0.28768
1.28478	1.83956
1.095	1.64413
1.08659	1.33675
0.384809	0.919942
0.00810802	0.63745
0.40757	0.428459
0.482786	0.317815
-0.0813937	0.207875
-0.00806737	0.17488
5.06185	4.36646
4.68739	3.90256
1.73885	3.17296
0.457681	2.18361
0.536335	1.51308
0.221995	1.01701
0.175374	0.754379
0.380597	0.493421
0.224909	0.415102
0.0224264	0.347397
0.297974	0.257739
0.139798	0.255888
3.27344	3.93417
4.1099	3.5162
4.71965	2.85883
1.9613	1.96743
0.609348	1.36328
0.3176	0.91632
0.428043	0.679694
0.423127	0.444571
0.33271	0.374006
0.298218	0.313003
0.236384	0.232222
2.23601	2.15786
2.32633	1.92861
0.825663	1.56804
0.576765	1.07912
0.258648	0.747748
0.389539	0.502594
0.148327	0.372806
0.199753	0.243844
0.103354	0.205139
0.155714	0.17168
0.337818	0.127372
2.79143	3.41401
1.85066	3.05131
0.64292	2.48085
0.36732	1.70731
0.657827	1.18303
0.299239	0.79517
0.395915	0.589828
0.208341	0.385792
0.136453	0.324557
0.212048	0.27162
0.29959	0.201519
0.341063	0.200071
0.346394	2.98172
0.0633767	2.66494
0.449665	2.16672
0.166282	1.49112
0.349658	1.03324
0.117967	0.694483
0.116808	0.515143
0.13251	0.336942
0.103176	0.283461
0.212297	0.237227
0.301083	0.176002
1.43246	0.174738
0.427853	1.20541
0.438885	1.07735
0.213821	0.875934
0.157373	0.602813
0.0284883	0.417704
-0.229703	0.280757
-0.0841383	0.208256
0.211126	0.136215
0.426826	0.114594
0.0635272	0.0959031
0.163057	0.0711519
0.540316	0.0706409
5.08032	4.29791
1.51783	3.8413
1.24186	3.12314
0.621899	2.14933
1.0266	1.48932
0.440592	1.00104
0.513364	0.742536
0.852689	0.485675
0.726376	0.408585
1.05554	0.341943
3.71202	3.86562
1.00608	3.45493
0.670997	2.80901
0.662811	1.93315
0.39319	1.33952
0.360076	0.900354
0.802703	0.66785
0.736	0.436825
0.968358	0.367489
1.64878	2.08931
1.72354	1.86734
0.327074	1.51823
0.0801714	1.04484
0.0700962	0.723993
0.351006	0.486628
0.39792	0.360963
0.0216736	0.236097
0.153662	0.198622
6.57339	4.36456
6.62438	3.90087
6.85784	3.17158
7.81514	2.18267
7.00157	1.51242
1.48042	1.01657
1.6	0.754052
4.48224	3.93227
3.97642	3.51451
4.67215	2.85745
3.40848	1.96648
2.14991	1.36262
0.819259	0.915879
0.509496	0.679366
1.50394	2.15596
1.19817	1.92691
1.90697	1.56667
1.50253	1.07817
1.72914	0.747091
0.754611	0.502153
1.12709	0.372479
7.41503	4.36456
7.96751	3.90087
7.70276	3.17158
7.02359	2.18267
6.6946	1.51242
3.49812	1.01657
3.27269	0.754052
3.33137	0.493207
1.63426	0.414922
1.11805	0.347246
-0.21942	0.257627
0.705514	0.255777
6.3864	3.93227
6.33493	3.51451
6.61578	2.85745
6.38393	1.96648
5.02096	1.36262
3.35288	0.915879
2.73963	0.679366
0.705535	0.444357
-0.323721	0.373826
-0.0661666	0.312853
0.155422	0.23211
2.26361	0.230443
3.21424	2.15596
3.82426	1.92691
4.02523	1.56667
4.51685	1.07817
3.34053	0.747091
2.12441	0.502153
0.568508	0.372479
0.154135	0.24363
-0.387742	0.204959
-0.0851564	0.171529
0.568911	0.12726
3.11754	4.05273
0.521286	3.62217
-0.00023167	2.94498
0.037077	2.02672
0.574709	1.40436
0.141362	0.943935
0.102191	0.700177
0.112074	0.457969
0.509251	0.385277
1.11078	0.322436
5.5255	2.27642
2.39808	2.03457
0.392058	1.6542
0.320346	1.13841
0.407773	0.788832
0.286005	0.530209
0.254513	0.39329
0.257707	0.257241
0.174258	0.21641
7.73092	4.50655
6.11535	4.02778
2.05953	3.27476
0.512488	2.25367
0.181132	1.56162
0.377174	1.04964
0.138975	0.778583
0.274447	0.509252
0.310403	0.428421
0.118538	0.358543
0.12924	0.266008
0.485945	0.264098
0.29691	0.224466
1.27408	-0.012485
6.70021	4.07426
4.46507	3.64141
5.21123	2.96063
1.96456	2.03749
0.712066	1.41183
0.292833	0.948951
0.444971	0.703897
0.365381	0.460402
-0.0388505	0.387324
0.387975	0.324149
0.507919	0.240491
0.308183	0.238764
0.381781	0.202935
3.31359	2.29795
2.34717	2.05382
1.61437	1.66985
2.00141	1.14918
0.556151	0.796294
0.446099	0.535224
0.280047	0.39701
0.559576	0.259675
0.492896	0.218458
0.225374	0.182826
0.335607	0.135641
0.548751	0.134667
0.580192	0.114459
7.04182	4.50655
7.64209	4.50655
6.61587	4.50655
7.43421	4.02778
7.16443	4.02778
6.08581	4.02778
6.42642	4.02778
6.45316	3.27476
3.88772	3.27476
3.04223	3.27476
2.09264	3.27476
2.06879	2.25367
1.46349	2.25367
1.75512	2.25367
1.61447	2.25367
1.21064	1.56162
0.901611	1.56162
1.13615	1.56162
0.565381	1.56162
0.577594	1.04964
0.765453	1.04964
0.847625	1.04964
0.0784604	1.04964
0.389223	0.778583
0.234957	0.778583
0.85228	0.778583
0.142312	0.778583
0.205079	0.509252
0.356758	0.509252
0.177639	0.509252
0.408269	0.509252
0.475362	0.428421
0.37717	0.428421
0.431342	0.428421
0.256563	0.428421
0.137408	0.358543
0.455254	0.358543
0.268451	0.358543
0.332807	0.358543
7.24753	4.07426
5.67607	4.07426
5.70562	4.07426
7.65137	3.64141
4.75097	3.64141
3.11185	3.64141
3.73993	3.64141
6.25743	2.96063
6.23109	2.96063
5.16388	2.96063
3.80318	2.96063
4.57265	2.03749
2.42532	2.03749
1.43544	2.03749
1.40724	2.03749
0.887423	1.41183
0.794562	1.41183
0.709962	1.41183
0.807959	1.41183
0.365547	0.948951
0.70564	0.948951
0.594985	0.948951
0.599334	0.948951
0.304956	0.703897
0.496227	0.703897
0.44934	0.703897
0.554113	0.703897
0.585605	0.460402
0.239893	0.460402
-0.0939977	0.460402
0.121697	0.460402
0.613781	0.387324
0.373129	0.387324
0.710675	0.387324
0.745546	0.387324
0.574773	0.324149
-0.546184	0.324149
0.651709	0.324149
0.301625	0.324149
3.63297	2.29795
3.00332	2.29795
2.58973	2.29795
2.43619	2.05382
2.38876	2.05382
1.47548	2.05382
0.958698	2.05382
1.0341	1.66985
1.65311	1.66985
2.73013	1.66985
2.52083	1.66985
2.31009	1.14918
1.95541	1.14918
0.946467	1.14918
1.09243	1.14918
0.579402	0.796294
0.200586	0.796294
0.634888	0.796294
0.571483	0.796294
0.249315	0.535224
0.535559	0.535224
0.800421	0.535224
0.471943	0.535224
0.810539	0.39701
0.310551	0.39701
0.329191	0.39701
0.16229	0.39701
0.100229	0.259675
0.635701	0.259675
0.391929	0.259675
-0.308131	0.259675
0.201833	0.218458
0.446743	0.218458
0.247091	0.218458
0.310918	0.218458
0.772979	0.182826
0.328628	0.182826
0.519168	0.182826
0.34723	0.182826
1.0809	4.56843
1.6948	4.08308
0.362333	3.31973
0.503394	2.28462
0.204116	1.58307
-0.0433377	1.06405
0.620857	0.789274
0.126304	0.516245
0.735937	0.434303
1.00777	0.363466
2.01648	4.13614
1.39875	3.69672
0.307236	3.0056
0.0244751	2.06844
0.0912197	1.43327
0.332344	0.963363
0.146943	0.714588
0.166025	0.467395
0.204882	0.393207
0.660621	0.329073
1.76943	2.35984
0.673129	2.10913
-0.00752363	1.71481
0.158898	1.18012
0.417092	0.817737
-0.0347177	0.549637
0.183681	0.407701
0.27984	0.266668
0.0880749	0.22434
2.86201	4.56843
1.21305	4.08308
0.635681	3.31973
0.191215	2.28462
0.455996	1.58307
0.36276	1.06405
0.180764	0.789274
0.349103	0.516245
0.361743	0.434303
1.36205	4.13614
0.814544	3.69672
0.921567	3.0056
0.0517341	2.06844
0.105988	1.43327
0.13123	0.963363
0.0998818	0.714588
0.0400281	0.467395
0.081907	0.393207
0.372338	2.35984
0.249758	2.10913
0.374224	1.71481
0.103102	1.18012
0.23826	0.817737
0.198245	0.549637
-0.0614046	0.407701
0.0933614	0.266668
7.81472	4.55173
6.74365	4.06815
4.17454	3.30759
0.922829	2.27627
0.431003	1.57728
0.419166	1.06016
0.464082	0.786388
0.204253	0.514357
0.0749971	0.432715
0.517826	0.362137
0.611297	0.268675
0.588796	0.266745
7.20506	4.11944
7.66091	3.68179
2.77038	2.99346
5.90911	2.06008
1.54796	1.42748
1.18074	0.959473
0.296173	0.711702
0.445232	0.465507
0.569197	0.391619
0.673101	0.327744
0.458486	0.243158
3.59039	2.34313
2.01974	2.0942
0.837133	1.70268
1.76883	1.17177
0.937427	0.811949
0.0735823	0.545747
0.240534	0.404815
0.111347	0.26478
0.152618	0.222752
-0.169834	0.18642
0.0413745	0.138308
7.16892	4.55173
7.15779	4.55173
7.04205	4.06815
5.94148	4.06815
3.16888	3.30759
1.22675	3.30759
1.11417	2.27627
0.819358	2.27627
0.249017	1.57728
0.712775	1.57728
-0.125949	1.06016
0.367053	1.06016
0.510054	0.786388
0.092331	0.786388
0.027352	0.514357
0.449172	0.514357
0.336699	0.432715
0.645923	0.432715
6.98137	4.11944
7.5831	4.11944
7.56083	3.68179
4.1039	3.68179
6.45107	2.99346
7.21854	2.99346
4.71409	2.06008
1.97065	2.06008
1.14732	1.42748
0.883678	1.42748
0.751094	0.959473
0.215841	0.959473
0.697512	0.711702
0.442163	0.711702
0.422369	0.465507
0.460155	0.465507
0.601597	0.391619
0.187458	0.391619
7.36758	4.11944
7.40095	4.11944
6.72542	3.68179
2.62948	3.68179
3.16372	2.99346
4.76247	2.99346
3.92067	2.06008
2.15317	2.06008
1.09831	1.42748
-0.345019	1.42748
0.846515	0.959473
0.400492	0.959473
0.753002	0.711702
0.819967	0.711702
0.485883	0.465507
0.332575	0.465507
0.234783	0.391619
0.538878	0.391619
6.18427	2.34313
4.32429	2.34313
3.80813	2.0942
2.02225	2.0942
1.98089	1.70268
2.60482	1.70268
3.63257	1.17177
1.38611	1.17177
0.979836	0.811949
0.473011	0.811949
0.569045	0.545747
0.279542	0.545747
0.684308	0.404815
0.475968	0.404815
0.219219	0.26478
0.0442696	0.26478
0.477416	0.222752
0.440632	0.222752
4.35044	2.34313
3.23719	2.34313
2.03695	2.0942
1.04448	2.0942
0.93569	1.70268
1.22518	1.70268
2.11665	1.17177
1.01602	1.17177
0.87222	0.811949
0.211737	0.811949
0.152756	0.545747
0.0988759	0.545747
0.255091	0.404815
0.142334	0.404815
0.326295	0.26478
0.165767	0.26478
1.24924	0.222752
0.21141	0.222752
5.22889	3.37312
5.20319	3.01476
3.40945	2.45114
2.96774	1.68686
2.30123	1.16886
0.771794	0.785646
1.70885	0.582764
-0.261995	0.381172
0.143531	0.32067
0.0118492	0.268367
-0.130694	0.199105
-0.433797	0.197675
-0.0592785	0.168012
-0.276545	-0.00934495
0.052283	0.113196
0.0271853	0.0678486
-0.721808	0.121054
-0.547228	0.167634
-0.00667624	0.151092
-0.413158	0.201301
4.01088	1.59681
6.26985	1.42717
4.03454	1.16035
2.29977	0.798548
1.63963	0.553333
0.962507	0.37192
0.687578	0.275877
-0.00645862	0.180444
0.158192	0.151803
0.301844	0.127043
0.130294	0.0942551
0.0408514	0.0935782
0.236956	0.0795356
-0.0405811	-0.00442384
0.0969085	0.0535864
0.0336778	0.0321191
-0.00168021	0.0573062
0.0509231	0.0793569
0.202094	0.0715258
0.00279429	0.0952946
5.9717	3.46399
7.50388	3.09597
3.61086	2.51717
2.38272	1.7323
1.06499	1.20035
0.00039169	0.80681
0.223991	0.598462
-0.168908	0.39144
0.0659922	0.329308
0.0257211	0.275596
0.114565	0.204469
0.0852307	0.203
0.131375	0.172537
0.0848006	-0.00959669
0.0797466	0.116246
0.147345	0.0696764
0.0554056	0.124315
0.172737	0.17215
0.178584	0.155162
-0.119893	0.206724
2.43903	1.68768
3.77122	1.50838
2.59504	1.22638
1.07248	0.843989
0.745343	0.58482
0.797151	0.393084
0.370983	0.291575
-0.0475982	0.190712
0.198559	0.160441
-0.00600372	0.134272
-0.0583219	0.0996187
0.113726	0.0989032
-0.0179745	0.0840615
-0.063704	-0.00467558
0.0509083	0.0566357
0.0969791	0.0339468
0.00575588	0.0605672
-0.186888	0.0838726
0.190944	0.075596
0.251317	0.100717
5.38595	1.68768
6.41067	1.50838
3.29703	1.22638
1.04053	0.843989
0.669147	0.58482
0.293319	0.393084
0.337133	0.291575
0.270369	0.190712
0.0552338	0.160441
0.0211603	0.134272
-0.118528	0.0996187
0.129077	0.0989032
0.0347572	0.0840615
0.104863	-0.00467558
0.184204	0.0566357
0.0272841	0.0339468
0.210039	0.0605672
0.0771117	0.0838726
0.0963042	0.075596
0.0966998	0.100717
2.31107	1.68768
2.88803	1.50838
3.76353	1.22638
0.989164	0.843989
1.17728	0.58482
0.413461	0.393084
0.720893	0.291575
0.397855	0.190712
0.325943	0.160441
0.13143	0.134272
-0.2285	0.0996187
0.0163361	0.0989032
0.132123	0.0840615
0.091214	-0.00467558
-0.00503833	0.0566357
-0.00188508	0.0339468
0.24511	0.0605672
0.151868	0.0838726
0.150219	0.075596
0.102938	0.100717
7.9121	4.30342
7.33063	3.84622
7.83762	3.12715
7.87442	2.15209
1.58836	1.49123
0.985717	1.00232
0.560474	0.743488
0.559296	0.486298
0.306283	0.40911
0.965809	0.342381
1.09695	0.254018
3.61705	3.87113
3.23394	3.45986
4.69214	2.81302
1.51133	1.93591
0.483356	1.34144
0.308471	0.901638
0.326524	0.668803
0.453416	0.437448
0.607562	0.368013
0.296477	0.307988
0.300256	0.228501
1.84912	2.09482
0.696252	1.87227
1.57137	1.52224
0.362137	1.04759
0.130749	0.725904
0.0512753	0.487912
-0.0679935	0.361916
-0.479564	0.23672
0.0878031	0.199147
0.00412868	0.166665
0.104837	0.123651
3.27396	3.57084
2.40762	3.19148
1.01164	2.59481
1.7034	1.78574
0.812877	1.23738
1.76286	0.831698
0.257666	0.616923
0.262145	0.403515
0.637596	0.339466
0.0527229	0.284097
1.6518	3.13855
0.748859	2.80511
0.748997	2.28068
0.701722	1.56955
0.116427	1.08758
0.828471	0.731011
0.731955	0.542238
1.39798	0.354665
0.863029	0.29837
0.913785	0.249704
1.11939	1.36224
0.596136	1.21752
0.49203	0.989898
0.521433	0.681242
0.49184	0.472049
0.9845	0.317285
1.77768	0.235351
1.20311	0.153937
1.11188	0.129503
1.05307	0.108381
7.99825	4.00589
5.11194	3.5803
3.59921	2.91095
2.74583	2.0033
0.302257	1.38813
0.691266	0.933025
0.0157852	0.692085
-0.00182459	0.452676
0.20045	0.380824
0.0808386	0.31871
3.80165	3.5736
0.649404	3.19394
0.65527	2.59681
0.699239	1.78711
0.498793	1.23833
0.485596	0.832339
0.269182	0.617399
0.664327	0.403826
1.67348	0.339728
2.32052	0.284316
5.01978	0.210939
2.5624	1.79729
0.250624	1.60635
0.355103	1.30603
0.00821428	0.898803
0.25585	0.622802
0.619191	0.418613
0.390592	0.310512
1.15196	0.203098
1.32159	0.170861
5.54595	0.142993
[truncated: 13,082 more rows]

## Sheet: addVS_150Hz
C_prime	Predicted_C_prime	R^2
3.08536	4.45535	0.496905
4.79689	3.98201
6.12589	3.23755
5.25193	2.22807
4.16159	1.54388
3.23047	1.03771
1.31965	0.769736
1.1659	0.503466
0.194662	0.423553
0.193994	0.354469
0.184677	0.262986
0.0845349	0.261097
0.157318	0.221916
0.0472017	-0.0123432
0.0752087	0.149514
-0.045712	0.0896171
0.132632	0.159893
2.19898	3.72857
3.76957	3.33245
3.39638	2.70943
2.90869	1.86462
1.89845	1.29204
1.3987	0.868435
0.49811	0.644174
0.125725	0.421339
0.286147	0.354461
0.00190423	0.296646
0.0805612	0.220086
0.270032	0.218506
0.231196	0.185716
0.0432376	-0.0103297
0.288934	0.125125
0.0483701	0.0749984
1.10076	2.01148
0.859688	1.79778
1.13255	1.46167
0.445091	1.00592
0.14345	0.697023
0.31249	0.4685
0.170295	0.347517
-0.112371	0.227302
0.0452214	0.191223
-0.138684	0.160034
0.0113914	0.118731
0.143533	0.117879
0.152948	0.100189
-0.0124651	-0.00557263
-0.0123071	0.0675018
0.165126	0.0404598
6.44226	4.58445
7.88636	4.09739
7.85959	3.33136
3.01703	2.29263
3.2639	1.58862
0.661289	1.06778
0.801418	0.79204
-0.393017	0.518054
1.49461	0.435826
6.13672	3.84228
7.51539	3.43408
7.295	2.79206
3.94599	1.92148
5.14373	1.33144
-0.399386	0.89492
3.92653	0.663819
-1.27298	0.434188
1.51072	0.365271
4.20481	2.0266
4.1445	1.8113
3.87844	1.47267
0.0383529	1.01348
2.45032	0.702265
0.186235	0.472023
1.35428	0.35013
3.57187	0.229012
3.12	4.40152
1.64842	3.9339
1.70464	3.19844
1.73504	2.20115
0.780414	1.52523
0.753002	1.02517
0.248257	0.760437
0.0662252	0.497384
0.0941956	0.418436
0.0729485	0.350186
0.368044	0.259808
2.49891	4.15734
3.41433	3.71567
2.58238	3.021
0.993056	2.07904
0.2211	1.44062
0.113379	0.968301
0.125466	0.718251
0.159436	0.469791
0.105864	0.395223
0.375735	0.330759
5.92561	4.47954
2.78923	4.00364
1.74868	3.25513
0.886921	2.24017
0.614219	1.55227
1.41225	1.04335
0.736132	0.773917
0.761598	0.5062
0.546033	0.425853
0.211721	0.356394
0.297696	0.264414
0.433231	0.262515
0.670678	0.223121
0.422891	-0.0124102
3.34237	3.80723
2.41932	3.40275
2.62698	2.76659
2.1179	1.90395
1.11192	1.31929
0.347322	0.886755
0.173124	0.657763
0.182546	0.430227
0.180198	0.361938
0.0982384	0.302904
0.101775	0.224729
-0.0214301	0.223115
0.0458136	0.189634
1.03682	2.24726
1.07317	2.00851
0.500505	1.63301
0.412118	1.12383
0.462455	0.778728
0.116104	0.523417
0.0221451	0.388252
0.000566871	0.253946
-0.177281	0.213638
0.05284	0.178793
0.215676	0.132649
0.0812566	0.131696
-0.0443706	0.111934
6.4952	4.51704
7.21372	4.03715
7.75716	3.28238
6.9085	2.25892
5.60585	1.56526
2.21645	1.05208
1.38874	0.780395
0.668766	0.510437
0.539805	0.429418
0.559617	0.359377
0.692941	0.266627
0.417328	0.264712
0.605829	0.224989
0.480394	-0.0125141
0.431239	0.151584
0.487037	0.0908579
0.360493	0.162107
0.636552	0.224483
7.29688	3.88952
7.53687	3.4763
7.00826	2.82639
7.80535	1.9451
5.31163	1.34781
2.68551	0.905922
1.52428	0.671981
1.1523	0.439526
0.558704	0.369762
0.750806	0.309452
0.814384	0.229587
0.727089	0.227938
-0.184282	0.193733
0.661166	-0.0107756
-0.14621	0.130526
0.381622	0.0782358
0.22731	0.139586
0.276423	0.193298
3.81876	2.11255
3.77456	1.88811
3.41377	1.53512
2.50026	1.05646
2.29946	0.732048
2.01782	0.492042
1.1399	0.364979
0.689238	0.238724
0.404661	0.200832
0.522091	0.168075
0.336696	0.124698
0.303202	0.123802
0.0284674	0.105224
-0.139056	-0.00585265
0.40306	0.0708937
0.159797	0.0424929
0.0656705	0.0758149
0.0371071	0.104987
8	4.47181
8	4.47181
7.98388	4.47181
6.88804	3.99672
8	3.99672
7.95073	3.99672
6.87738	3.99672
7.75874	3.24952
7.77765	3.24952
7.73557	3.24952
7.80388	3.24952
7.51502	2.2363
7.54034	2.2363
6.93636	2.2363
6.35619	2.2363
7.28595	1.54959
5.88886	1.54959
4.33657	1.54959
2.68996	1.54959
4.17319	1.04154
2.93004	1.04154
1.45915	1.04154
2.37137	1.04154
1.94649	0.77258
1.43302	0.77258
1.89037	0.77258
1.57977	0.77258
1.68035	0.505326
1.79442	0.505326
1.34716	0.505326
0.93056	0.505326
1.3923	0.425118
1.25216	0.425118
1.04327	0.425118
1.90912	0.425118
6.72933	3.79584
6.57792	3.79584
7.02104	3.79584
7.59919	3.39256
7.76502	3.39256
7.62308	3.39256
7.09231	3.39256
7.4994	2.75831
7.39616	2.75831
7.31129	2.75831
6.21228	2.75831
5.56954	1.89825
6.9488	1.89825
7.24131	1.89825
6.23014	1.89825
4.89603	1.31534
5.11003	1.31534
3.36647	1.31534
4.22071	1.31534
3.25671	0.884101
2.67608	0.884101
2.84259	0.884101
2.61968	0.884101
2.24992	0.655794
1.66283	0.655794
1.35596	0.655794
1.47246	0.655794
1.96756	0.428939
1.82555	0.428939
1.05171	0.428939
1.1162	0.428939
1.52191	0.360855
0.621204	0.360855
0.619442	0.360855
1.04639	0.360855
3.58617	2.10036
4.10897	2.10036
3.69043	2.10036
4.10293	1.87721
3.99898	1.87721
3.91531	1.87721
4.64002	1.87721
4.01419	1.52626
3.20235	1.52626
4.1048	1.52626
2.47589	1.52626
3.66607	1.05036
1.9249	1.05036
1.8592	1.05036
1.77956	1.05036
1.18385	0.727821
2.15233	0.727821
2.00923	0.727821
1.86621	0.727821
2.66494	0.489201
2.30851	0.489201
1.51926	0.489201
0.862398	0.489201
1.87004	0.362872
0.952115	0.362872
1.08995	0.362872
1.16161	0.362872
0.036864	0.237346
0.164134	0.237346
0.460046	0.237346
-0.796703	0.237346
0.788246	0.199673
0.922186	0.199673
0.349461	0.199673
3.10462	4.3449
4.76929	3.8833
5.21557	3.1573
5.24711	2.17283
4.11699	1.50561
3.49706	1.01199
3.33467	0.750655
3.36627	0.490985
2.98583	0.413053
2.1165	0.345682
0.603429	0.256466
0.204354	0.254624
-0.219469	0.216415
-0.140144	-0.0120372
-0.0899279	0.145808
0.268086	0.0873955
0.265281	0.155929
-0.0255276	0.215929
-0.0611975	0.19462
-0.187529	0.259295
1.40145	3.60975
2.18528	3.22625
1.53959	2.62308
1.0419	1.80519
0.677204	1.25086
0.750445	0.840758
1.42664	0.623644
1.71184	0.407911
1.4731	0.343165
1.75589	0.287192
0.643801	0.213072
0.329988	0.211542
0.26283	0.179797
0.159957	-0.0100005
0.0646083	0.121137
0.0917839	0.0726082
0.287378	0.129546
-0.0148937	0.179393
-0.109194	0.161691
-0.0568847	0.215422
7.99306	4.19863
5.51754	3.75256
4.44642	3.051
3.7845	2.09968
3.9946	1.45492
2.99502	0.977917
2.22617	0.725384
1.13732	0.474456
1.11251	0.399147
0.435804	0.334044
0.293731	0.247832
0.0786699	0.246052
0.0305603	0.209129
0.255453	-0.0116319
0.154336	0.140899
0.0886234	0.0844533
0.0687416	0.15068
0.0111397	0.208659
0.477904	0.188068
0.149079	0.250565
6.65995	3.65654
5.82088	3.26807
3.96928	2.65708
4.44157	1.82859
7.30474	1.26707
4.13677	0.851656
2.6889	0.631728
2.36258	0.413198
1.9493	0.347613
1.27198	0.290915
0.438941	0.215834
0.361276	0.214284
0.447534	0.182128
0.403999	-0.0101301
-0.160896	0.122707
0.390065	0.0735494
0.212677	0.131225
0.76711	0.181719
0.345888	0.163787
0.335453	0.218215
2.95402	1.86442
0.90664	1.66634
1.10554	1.35481
1.00157	0.932373
1.661	0.646064
0.906643	0.434248
1.78196	0.32211
1.78409	0.210684
2.66471	0.177243
3.14598	0.148334
2.81305	0.110051
2.71501	0.109261
2.82641	0.0928646
3.33495	-0.00516521
2.33052	0.0625667
1.47611	0.0375018
1.50904	0.0669099
1.40418	0.092656
1.50976	0.0835125
1.52888	0.111265
3.94111	4.35482
6.18572	3.89217
6.78154	3.1645
5.67855	2.17779
4.03891	1.50905
3.03774	1.0143
0.847816	0.752369
0.489149	0.492106
0.0922792	0.413996
0.0701719	0.346471
0.0270978	0.257052
-0.161331	0.255206
0.064634	0.216909
0.0797325	-0.0120647
0.0602241	0.14614
0.055928	0.087595
2.69955	3.72606
3.36269	3.3302
4.18229	2.7076
3.03848	1.86336
2.92506	1.29117
2.21211	0.86785
2.01824	0.64374
0.668808	0.421055
0.0826545	0.354222
0.281696	0.296446
0.260679	0.219938
0.0895048	0.218358
0.216358	0.185591
0.061663	-0.0103227
0.00799093	0.12504
1.04365	2.06937
1.74631	1.84952
1.46081	1.50374
1.79148	1.03487
1.89344	0.717083
0.778925	0.481983
0.29024	0.357518
0.361019	0.233844
0.10765	0.196727
0.166779	0.164639
0.0546157	0.122148
-0.0438779	0.121271
0.233322	0.103073
0.192625	-0.00573301
0.169974	0.0694445
5.36606	4.38788
7.6321	3.92171
7.82689	3.18853
7.91506	2.19433
7.47116	1.5205
4.99434	1.022
3.96263	0.75808
3.42137	0.495842
1.29299	0.417139
1.02947	0.349101
-1.07566	0.259003
0.50699	0.257143
0.136385	0.218555
0.0813836	-0.0121562
0.17308	0.14725
0.208827	0.08826
0.123299	0.157471
0.289369	0.218064
0.131432	0.196545
3.6329	3.90884
7.26331	3.49356
7.4041	2.84042
7.71108	1.95476
7.17271	1.3545
7.33859	0.910421
5.89669	0.675317
4.16092	0.441709
3.33169	0.371598
2.66381	0.310988
1.80163	0.230727
0.185323	0.22907
0.329725	0.194695
0.461983	-0.0108291
0.155949	0.131174
0.327984	0.0786243
0.193898	0.14028
0.296546	0.194257
0.108675	0.175088
2.1	2.08172
1.79451	1.86056
0.778998	1.51272
1.32104	1.04104
2.14413	0.721365
3.76862	0.484861
1.4389	0.359653
0.423484	0.23524
0.415301	0.197901
0.604388	0.165622
0.358654	0.122878
0.535175	0.121995
0.327835	0.103688
0.407878	-0.00576724
0.525418	0.0698591
1.53864	0.0418728
0.461094	0.0747085
1.31931	0.103455
2.44693	0.0932462
3.64987	0.124233
3.38862	4.09238
1.0325	3.65761
1.22763	2.9738
-0.198574	2.04655
0.00225328	1.4181
0.387271	0.95317
0.553877	0.707028
0.337255	0.46245
0.30235	0.389047
0.206697	0.325591
4.14424	3.69935
1.34928	3.30633
1.57444	2.68819
0.0590909	1.85
-0.170787	1.28191
0.084665	0.861629
0.543328	0.639125
0.339208	0.418036
1.07914	0.351683
4.0899	4.36484
2.91955	4.36484
1.38084	3.90112
0.975905	3.90112
0.427967	3.17178
0.0579104	3.17178
-0.0151486	2.1828
0.216509	2.1828
0.0726364	1.51252
0.124805	1.51252
0.206925	1.01663
0.103702	1.01663
0.0101568	0.754099
0.028564	0.754099
0.0497355	0.493238
-0.00202369	0.493238
3.94238	3.72222
3.34949	3.72222
2.62499	3.32677
0.995314	3.32677
0.611339	2.70481
0.751773	2.70481
0.276476	1.86144
0.174646	1.86144
0.0410197	1.28984
0.0564425	1.28984
0.378051	0.866955
0.907844	0.866955
0.153337	0.643076
0.166128	0.643076
0.361667	0.420621
0.976241	2.23335
1.95867	1.99608
1.19192	1.6229
1.73785	1.11687
1.14949	0.773909
0.0682506	0.520178
0.116562	0.38585
0.13814	0.252375
0.0141602	0.212316
0.26126	0.177686
7.00173	3.82294
6.08742	3.41679
7.76203	2.778
3.13627	1.91181
0.971908	1.32474
0.654965	0.890415
0.997602	0.660478
0.199038	0.432003
0.240422	0.363432
0.630579	0.304154
0.739575	0.225657
0.779859	0.224036
6.68875	3.51917
4.61018	3.14529
2.74061	2.55726
5.13186	1.75989
1.27543	1.21947
0.457276	0.819661
0.331094	0.607995
-0.240308	0.397675
0.139064	0.334554
0.215466	0.279986
0.381629	0.207726
-0.0348747	0.206234
6.1753	4.5776
7.31817	4.09128
7.97878	3.32639
6.90248	2.2892
5.23226	1.58624
3.54622	1.06619
2.81519	0.790858
1.37165	0.517281
-0.117562	0.435175
-0.457881	0.364195
0.0460066	0.270202
0.0620399	0.268261
0.212245	0.228005
0.0349951	-0.0126819
0.0978688	0.153617
0.10719	0.0920761
0.0109516	0.16428
0.139042	0.227493
-0.086905	0.205044
0.0599398	0.273182
6.64907	3.85422
7.74373	3.44475
7.52926	2.80074
7.74554	1.92745
7.93189	1.33558
5.51151	0.8977
3.15196	0.665882
3.20106	0.435537
2.76991	0.366406
2.21335	0.306643
2.23562	0.227503
0.429154	0.225869
0.330177	0.191975
0.366991	-0.0106778
0.487789	0.129341
0.130474	0.0775257
0.226852	0.13832
0.420311	0.191543
0.332183	0.172641
0.24847	0.230012
3.17104	2.12968
3.74668	1.90342
3.35575	1.54756
3.84491	1.06503
3.83897	0.737982
3.27457	0.49603
2.3699	0.367937
2.23707	0.240659
1.6004	0.20246
0.84576	0.169438
0.690273	0.125708
0.64693	0.124805
0.463955	0.106077
0.119017	-0.00590009
0.208419	0.0714683
0.364107	0.0428373
0.164224	0.0764294
0.516599	0.105838
0.136033	0.0953942
0.617409	0.127095
4.21348	4.03695
1.81034	3.60806
1.29941	2.93352
0.524675	2.01883
0.388218	1.3989
0.238831	0.94026
0.199849	0.697451
0.00878778	0.456186
0.0748041	0.383777
0.682249	0.321181
0.548324	0.238289
1.27623	3.61248
0.481936	3.22869
0.870855	2.62507
-0.149043	1.80656
0.776539	1.25181
0.0376988	0.841394
-0.190014	0.624116
0.345442	0.408219
-0.148839	0.343424
0.270934	0.28741
0.419041	0.213233
1.15189	3.86526
1.23481	3.45461
0.974017	2.80875
1.00544	1.93297
1.30463	1.3394
0.729014	0.90027
0.23787	0.667788
0.560421	0.436784
1.69961	0.367455
0.957714	0.307521
1.06237	0.228154
0.286441	0.226516
0.136707	0.192524
-0.361974	-0.0107084
0.12424	0.129711
-0.0941313	0.0777477
0.158898	0.138716
0.26294	0.192092
1.06322	3.34521
0.0668521	2.98982
0.163754	2.43085
0.234327	1.6729
0.28042	1.15919
0.334995	0.779145
-0.000647241	0.577942
0.278716	0.378018
1.33316	0.318017
2.14401	0.266146
1.35589	0.197458
0.207271	0.19604
0.16019	0.166621
0.315782	-0.00926763
0.452896	0.11226
0.361734	0.0672872
0.190434	0.120052
1.31807	0.166247
0.857085	1.94202
0.882125	1.7357
-0.0232147	1.4112
0.341541	0.971182
0.244492	0.672956
0.332568	0.452323
0.0856945	0.335517
0.233416	0.219454
2.06075	0.184621
2.08616	0.154508
1.10691	0.114632
0.150702	0.113808
0.169787	0.09673
0.217804	-0.00538021
0.649352	0.065171
-0.204406	0.0390628
0.129512	0.0696949
5.97125	3.76585
3.10971	3.36576
1.45798	2.73652
0.897039	1.88325
0.720935	1.30495
0.40401	0.877117
0.804603	0.650613
3.70112	3.5011
1.92285	3.12915
1.5362	2.54414
0.701544	1.75086
0.57387	1.21321
0.664615	0.815454
2.32052	0.604875
3.2701	2.39081
1.5243	2.13681
1.31308	1.73732
0.466181	1.19562
0.300602	0.828471
1.64352	0.556852
3.15344	4.09722
3.88958	3.66193
3.22977	2.97732
2.43455	2.04897
2.19892	1.41978
2.22141	0.954298
2.21314	0.707864
2.50288	0.462997
2.18616	0.389507
2.07495	0.325976
0.789873	0.241847
-0.338531	0.24011
0.0740859	0.204078
-0.0192352	-0.011351
0.14008	0.137496
0.375053	0.0824135
0.143589	0.14704
0.167309	0.20362
0.186448	0.183526
0.0618704	0.244514
1.55879	3.39272
1.47973	3.03227
1.10073	2.46537
1.14917	1.69666
1.52754	1.17565
1.02917	0.790209
0.653162	0.586149
1.05749	0.383386
0.918233	0.322532
0.335998	0.269925
0.328189	0.200262
0.360987	0.198823
-0.0363921	0.168987
-0.0626225	-0.00939923
-0.1481	0.113854
0.448466	0.0682427
0.24853	0.121757
-0.013777	0.168608
0.0682598	0.151969
0.100609	0.20247
-0.162775	1.88164
0.541381	1.68174
0.222199	1.36733
0.235057	0.940987
0.0761777	0.652033
0.256793	0.43826
0.13195	0.325085
0.403748	0.212631
0.137944	0.178881
0.175111	0.149704
-0.0403678	0.111068
0.133949	0.11027
0.549178	0.0937225
0.590532	-0.00521293
1.01999	0.0631448
1.113	0.0378483
0.33749	0.067528
0.180342	0.093512
0.236965	0.0842841
0.130848	0.112293
7.98595	4.25669
7.43303	3.80446
6.79796	3.09319
3.55891	2.12872
2.67792	1.47504
2.49815	0.99144
2.04589	0.735414
2.03201	0.481017
1.52083	0.404667
0.995607	0.338663
0.423261	0.251259
0.170128	0.249455
0.400799	0.212021
0.583678	-0.0117928
4.20441	3.49141
3.81805	3.12048
4.05569	2.53709
4.78995	1.74601
4.19957	1.20985
3.09485	0.813196
2.29037	0.6032
0.422872	0.394538
-0.300008	0.331915
-0.270771	0.277777
-0.369819	0.206087
0.128433	0.204607
0.432798	0.173903
4.44687	4.32496
3.9614	3.86547
2.80101	3.1428
2.03308	2.16286
1.06587	1.4987
1.72949	1.00734
0.666968	0.747209
-0.22184	0.488732
-0.0345507	0.411157
-0.0955134	0.344095
0.255997	0.255289
0.411559	0.253456
0.057283	0.215421
-0.00403942	-0.0119819
1.97664	3.54827
1.17865	3.1713
1.06324	2.57841
0.911454	1.77445
0.609719	1.22956
0.504148	0.82644
0.576024	0.613023
0.629071	0.400964
0.577973	0.33732
0.639646	0.282301
0.641938	0.209443
1.01739	0.207939
1.04163	0.176735
0.572017	-0.00983018
6.15473	4.35001
1.97252	3.88786
0.599386	3.16101
0.635665	2.17539
0.415091	1.50738
-0.00216631	1.01318
0.206112	0.751537
0.594086	0.491562
0.506254	0.413538
0.523915	0.346088
0.340858	0.256768
0.606502	0.254924
6.29258	3.58517
3.65776	3.20428
6.1819	2.60523
1.80171	1.7929
0.0549772	1.24235
0.161775	0.835035
0.536471	0.619399
0.453813	0.405134
0.293087	0.340829
-0.209038	0.285237
0.0400427	0.211622
0.308564	0.210102
4.06463	2.05502
2.90951	1.8367
2.49715	1.49332
1.26137	1.02769
0.0665841	0.712112
0.118811	0.478642
-0.13033	0.35504
0.173365	0.232223
-0.0598067	0.195363
0.0453935	0.163498
0.336749	0.121302
4.67324	4.64807
1.85064	4.15426
1.07577	3.3776
0.0391348	2.32444
-0.03498	1.61066
0.17628	1.0826
0.0658563	0.803033
0.192205	0.525244
0.504577	0.441874
0.596349	0.369802
2.81549	4.61317
2.43918	4.12306
1.82353	3.35224
1.66801	2.30699
0.932763	1.59857
-0.0539523	1.07447
0.0196408	0.797002
1.01288	0.5213
1.64469	0.438556
5.58033	2.05504
2.47869	1.83671
1.42235	1.49333
1.20151	1.0277
1.17329	0.712118
1.42855	0.478646
1.08001	0.355042
1.15817	0.232225
0.998051	0.195364
7.30186	3.66952
7.01275	3.27967
7.95559	2.66652
7.86803	1.83508
5.74708	1.27157
3.31996	0.854681
2.45049	0.633972
0.63668	0.414666
0.574593	0.348847
0.335089	0.291948
4.88043	3.18744
6.11942	2.84881
5.79965	2.31621
4.99685	1.594
4.48566	1.10452
3.01221	0.742398
2.15725	0.550684
0.0640811	0.360189
0.577976	0.303018
0.410268	0.253594
3.20687	4.68087
1.0676	4.18357
0.894289	3.40143
-0.0412224	2.34084
0.167166	1.62203
0.0112974	1.09024
0.0271054	0.808698
0.0366604	0.52895
-0.000505858	0.444992
-0.0225625	0.372411
-0.0914231	0.276297
0.0118531	0.274313
5.47392	3.87615
3.53364	3.46435
2.94712	2.81667
1.08225	1.93842
0.670308	1.34317
0.518356	0.902807
0.556467	0.66967
0.391256	0.438015
-0.554526	0.368491
0.147281	0.308387
0.480439	0.228797
3.72978	2.09288
2.21743	1.87053
2.17862	1.52082
1.28867	1.04662
0.300919	0.72523
0.174488	0.487459
0.169431	0.36158
1.24933	0.236501
0.163457	0.198962
0.104385	0.16651
0.169392	0.123536
3.98386	3.3014
5.71736	3.3014
7.09371	3.3014
5.35281	2.68418
5.03121	2.68418
4.07462	2.68418
2.51264	2.68418
1.44886	1.84724
0.681372	1.84724
0.857903	1.84724
1.00829	1.84724
1.00275	1.28
0.623122	1.28
0.0928389	3.85289
0.0835193	3.44356
0.0466816	2.79976
0.00571707	1.92678
0.0273213	1.33511
0.526791	0.897389
0.132762	0.665651
-0.0722635	0.435386
0.0146964	0.366279
0.00942706	0.306537
0.121295	0.227424
0.599913	0.225791
1.12338	0.191908
0.0532404	-0.0106741
0.137556	0.129296
2.58183	3.89487
1.52666	3.48108
1.70585	2.83027
1.12734	1.94778
0.760816	1.34966
0.785068	0.907168
1.03899	0.672904
0.696646	0.440131
-0.00211551	0.37027
0.0256835	0.309877
-0.451266	0.229902
1.33439	0.228251
-0.00684086	0.193999
0.000694619	-0.0107904
0.368954	2.05231
0.212154	1.83428
-0.0557018	1.49135
0.050884	1.02634
0.227187	0.711174
0.362008	0.478011
0.267072	0.354572
0.066738	0.231917
0.539626	0.195106
0.75938	0.163283
1.89238	0.121142
4.36363	0.120272
0.0815232	0.102223
0.400023	-0.00568576
7.57524	4.15915
7.6178	3.71728
7.20408	3.02232
6.5342	2.07994
7.54324	1.44124
6.46745	0.968722
2.76288	0.718563
1.48358	0.469995
1.45569	0.395395
0.715871	0.330903
0.9777	0.245502
1.16976	0.243739
0.843808	0.207163
0.700938	-0.0115226
0.810777	0.139574
0.767047	0.0836592
4.01177	3.48146
6.52952	3.11159
6.76501	2.52986
7.08788	1.74103
6.29406	1.20641
3.49462	0.810878
1.06866	0.60148
0.709443	0.393414
0.221035	0.330969
0.364965	0.276986
0.397629	0.2055
0.316678	0.204024
0.423813	0.173408
0.447147	-0.00964508
0.427729	0.116832
0.371188	0.0700277
1.67352	1.86042
2.18927	1.66276
1.3095	1.3519
1.04053	0.930371
0.762808	0.644677
0.134379	0.433316
0.17838	0.321418
0.0778816	0.210232
0.113899	0.176863
0.193441	0.148015
0.105697	0.109815
0.201813	0.109026
0.050756	0.0926652
-0.00277467	-0.00515412
0.0569785	0.0624324
1.36978	4.22123
2.20275	3.77276
3.31736	3.06742
1.73235	2.11098
2.54722	1.46275
3.47568	0.98318
1.20356	0.729288
0.0416153	0.47701
0.673367	0.401296
0.604586	0.335842
0.131829	0.249166
0.285373	0.247377
0.163451	0.210255
0.0246589	-0.0116945
0.131216	0.141657
0.204845	0.0849078
2.44921	2.41555
1.45556	2.15892
3.07243	1.7553
3.15006	1.20799
3.05691	0.837042
3.45265	0.562613
0.678497	0.417326
0.185967	0.272963
-0.0113047	0.229637
-0.0443464	0.192182
-0.594499	0.142582
-0.713064	0.141558
-1.43474	0.120316
-0.711666	-0.00669206
-0.00422665	0.0810616
-0.0295958	0.0485875
5.68438	4.72482
5.37922	4.22285
1.95043	3.43337
0.45747	2.36282
0.462037	1.63726
0.286637	1.10047
0.117601	0.816292
0.190779	0.533917
0.149658	0.44917
0.238285	0.375908
3.29966	4.02294
4.20859	3.59554
2.44567	2.92334
0.721211	2.01182
0.0651669	1.39404
0.179668	0.936997
0.398925	0.69503
0.243066	0.454603
0.395977	0.382445
0.294486	0.320066
1.28478	2.05672
1.095	1.83821
1.08659	1.49455
0.384809	1.02854
0.00810802	0.712701
0.40757	0.479038
0.482786	0.355333
-0.0813937	0.232415
-0.00806737	0.195524
5.06185	4.69499
4.68739	4.1962
1.73885	3.4117
0.457681	2.34791
0.536335	1.62692
0.221995	1.09353
0.175374	0.811139
0.380597	0.530547
0.224909	0.446335
0.0224264	0.373535
0.297974	0.277131
0.139798	0.275141
3.27344	3.78448
4.1099	3.38242
4.71965	2.75006
1.9613	1.89257
0.609348	1.31141
0.3176	0.881456
0.428043	0.653832
0.423127	0.427656
0.33271	0.359776
0.298218	0.301094
0.236384	0.223386
2.23601	2.09749
2.32633	1.87466
0.825663	1.52418
0.576765	1.04893
0.258648	0.72683
0.389539	0.488535
0.148327	0.362377
0.199753	0.237022
0.103354	0.199401
0.155714	0.166877
0.337818	0.123809
2.79143	3.90674
1.85066	3.49169
0.64292	2.8389
0.36732	1.95371
0.657827	1.35377
0.299239	0.909932
0.395915	0.674955
0.208341	0.441472
0.136453	0.371399
0.212048	0.310821
0.29959	0.230603
0.341063	0.228947
0.346394	3.31529
0.0633767	2.96307
0.449665	2.40911
0.166282	1.65794
0.349658	1.14882
0.117967	0.772175
0.116808	0.572772
0.13251	0.374636
0.103176	0.315172
0.212297	0.263765
0.301083	0.195691
1.43246	0.194286
5.08032	4.89249
1.51783	4.37271
1.24186	3.55521
0.621899	2.44667
1.0266	1.69536
0.440592	1.13953
0.513364	0.845259
0.852689	0.552864
0.726376	0.46511
1.05554	0.389248
3.71202	3.65513
1.00608	3.26681
0.670997	2.65606
0.662811	1.82789
0.39319	1.26659
0.360076	0.851329
0.802703	0.631485
0.736	0.413039
0.968358	0.347479
1.64878	2.81229
1.72354	2.51351
0.327074	2.0436
0.0801714	1.40639
0.0700962	0.974525
0.351006	0.655021
0.39792	0.485871
0.0216736	0.317797
0.153662	0.267354
6.57339	4.28808
6.62438	3.83251
6.85784	3.116
7.81514	2.14442
7.00157	1.48592
1.48042	0.998751
1.6	0.740838
4.48224	3.66964
3.97642	3.27977
4.67215	2.6666
3.40848	1.83514
2.14991	1.27161
0.819259	0.854708
0.509496	0.633992
7.41503	4.15721
7.96751	3.71555
7.70276	3.02091
7.02359	2.07897
6.6946	1.44057
3.49812	0.968271
3.27269	0.718229
3.33137	0.469776
1.63426	0.39521
1.11805	0.330749
-0.21942	0.245388
0.705514	0.243625
6.3864	3.50645
6.33493	3.13393
6.61578	2.54802
6.38393	1.75353
5.02096	1.21507
3.35288	0.8167
2.73963	0.605798
0.705535	0.396238
-0.323721	0.333345
-0.0661666	0.278974
0.155422	0.206975
2.26361	0.205489
3.11754	4.19053
0.521286	3.74533
-0.00023167	3.04512
0.037077	2.09564
0.574709	1.45212
0.141362	0.976032
0.102191	0.723985
0.112074	0.473541
0.509251	0.398378
1.11078	0.3334
5.5255	2.97187
2.39808	2.65614
0.392058	2.15956
0.320346	1.4862
0.407773	1.02982
0.286005	0.692188
0.254513	0.51344
0.257707	0.335829
0.174258	0.282524
7.73092	4.86401
6.11535	4.34725
2.05953	3.53451
0.512488	2.43243
0.181132	1.68549
0.377174	1.13289
0.138975	0.840339
0.274447	0.549646
0.310403	0.462403
0.118538	0.386982
0.12924	0.287108
0.485945	0.285046
0.29691	0.242271
1.27408	-0.0134753
6.70021	3.481
4.46507	3.11118
5.21123	2.52953
1.96456	1.74081
0.712066	1.20625
0.292833	0.810772
0.444971	0.601401
0.365381	0.393362
-0.0388505	0.330925
0.387975	0.276949
0.507919	0.205473
0.308183	0.203997
0.381781	0.173385
3.31359	1.92317
2.34717	1.71885
1.61437	1.3975
2.00141	0.961753
0.556151	0.666422
0.446099	0.447932
0.280047	0.33226
0.559576	0.217323
0.492896	0.182828
0.225374	0.153008
0.335607	0.113519
0.548751	0.112703
0.580192	0.0957909
7.04182	4.86671
7.64209	4.86671
6.61587	4.86671
7.43421	4.34967
7.16443	4.34967
6.08581	4.34967
6.42642	4.34967
6.45316	3.53647
3.88772	3.53647
3.04223	3.53647
2.09264	3.53647
2.06879	2.43378
1.46349	2.43378
1.75512	2.43378
1.61447	2.43378
1.21064	1.68643
0.901611	1.68643
1.13615	1.68643
0.565381	1.68643
0.577594	1.13352
0.765453	1.13352
0.847625	1.13352
0.0784604	1.13352
0.389223	0.840805
0.234957	0.840805
0.85228	0.840805
0.142312	0.840805
0.205079	0.549951
0.356758	0.549951
0.177639	0.549951
0.408269	0.549951
0.475362	0.462659
0.37717	0.462659
0.431342	0.462659
0.256563	0.462659
0.137408	0.387197
0.455254	0.387197
0.268451	0.387197
0.332807	0.387197
7.24753	3.43943
5.67607	3.43943
5.70562	3.43943
7.65137	3.07402
4.75097	3.07402
3.11185	3.07402
3.73993	3.07402
6.25743	2.49932
6.23109	2.49932
5.16388	2.49932
3.80318	2.49932
4.57265	1.72002
2.42532	1.72002
1.43544	1.72002
1.40724	1.72002
0.887423	1.19184
0.794562	1.19184
0.709962	1.19184
0.807959	1.19184
0.365547	0.801089
0.70564	0.801089
0.594985	0.801089
0.599334	0.801089
0.304956	0.594219
0.496227	0.594219
0.44934	0.594219
0.554113	0.594219
0.585605	0.388664
0.239893	0.388664
-0.0939977	0.388664
0.121697	0.388664
0.613781	0.326973
0.373129	0.326973
0.710675	0.326973
0.745546	0.326973
0.574773	0.273642
-0.546184	0.273642
0.651709	0.273642
0.301625	0.273642
3.63297	1.90249
3.00332	1.90249
2.58973	1.90249
2.43619	1.70037
2.38876	1.70037
1.47548	1.70037
0.958698	1.70037
1.0341	1.38248
1.65311	1.38248
2.73013	1.38248
2.52083	1.38248
2.31009	0.951412
1.95541	0.951412
0.946467	0.951412
1.09243	0.951412
0.579402	0.659256
0.200586	0.659256
0.634888	0.659256
0.571483	0.659256
0.249315	0.443115
0.535559	0.443115
0.800421	0.443115
0.471943	0.443115
0.810539	0.328687
0.310551	0.328687
0.329191	0.328687
0.16229	0.328687
0.100229	0.214986
0.635701	0.214986
0.391929	0.214986
-0.308131	0.214986
0.201833	0.180862
0.446743	0.180862
0.247091	0.180862
0.310918	0.180862
0.772979	0.151363
0.328628	0.151363
0.519168	0.151363
0.34723	0.151363
1.0809	4.50023
1.6948	4.02212
0.362333	3.27017
0.503394	2.25051
0.204116	1.55943
-0.0433377	1.04816
0.620857	0.77749
0.126304	0.508538
0.735937	0.427819
1.00777	0.35804
1.76943	2.39981
0.673129	2.14485
-0.00752363	1.74386
0.158898	1.20011
0.417092	0.831588
-0.0347177	0.558947
0.183681	0.414607
0.27984	0.271184
0.0880749	0.22814
2.86201	4.70386
1.21305	4.20412
0.635681	3.41814
0.191215	2.35234
0.455996	1.62999
0.36276	1.09559
0.180764	0.81267
0.349103	0.531548
0.361743	0.447177
1.36205	3.80015
0.814544	3.39642
0.921567	2.76144
0.0517341	1.90041
0.105988	1.31684
0.13123	0.885106
0.0998818	0.65654
0.0400281	0.429427
0.081907	0.361266
0.372338	2.06552
0.249758	1.84608
0.374224	1.50094
0.103102	1.03294
0.23826	0.71575
0.198245	0.481087
-0.0614046	0.356853
0.0933614	0.233409
7.81472	4.36278
6.74365	3.89927
4.17454	3.17028
0.922829	2.18177
0.431003	1.5118
0.419166	1.01615
0.464082	0.753743
0.204253	0.493005
0.0749971	0.414752
0.517826	0.347104
0.611297	0.257521
0.588796	0.255672
7.20506	3.69095
7.66091	3.29882
2.77038	2.68209
5.90911	1.8458
1.54796	1.279
1.18074	0.859672
0.296173	0.637674
0.445232	0.417087
0.569197	0.350885
0.673101	0.293653
0.458486	0.217866
3.59039	1.91007
2.01974	1.70715
0.837133	1.38799
1.76883	0.955204
0.937427	0.661884
0.0735823	0.444882
0.240534	0.329997
0.111347	0.215843
0.152618	0.181583
-0.169834	0.151966
0.0413745	0.112746
7.16892	4.73306
7.15779	4.73306
7.04205	4.23022
5.94148	4.23022
3.16888	3.43935
1.22675	3.43935
1.11417	2.36694
0.819358	2.36694
0.249017	1.64011
0.712775	1.64011
-0.125949	1.10239
0.367053	1.10239
0.510054	0.817715
0.092331	0.817715
0.027352	0.534848
0.449172	0.534848
0.336699	0.449953
0.645923	0.449953
6.98137	3.80812
7.5831	3.80812
7.56083	3.40355
4.1039	3.40355
6.45107	2.76723
7.21854	2.76723
4.71409	1.9044
1.97065	1.9044
1.14732	1.3196
0.883678	1.3196
0.751094	0.886963
0.215841	0.886963
0.697512	0.657917
0.442163	0.657917
0.422369	0.430328
0.460155	0.430328
0.601597	0.362023
0.187458	0.362023
7.36758	3.73487
7.40095	3.73487
6.72542	3.33808
2.62948	3.33808
3.16372	2.71401
4.76247	2.71401
3.92067	1.86776
2.15317	1.86776
1.09831	1.29422
-0.345019	1.29422
0.846515	0.869902
0.400492	0.869902
0.753002	0.645262
0.819967	0.645262
0.485883	0.42205
0.332575	0.42205
0.234783	0.35506
0.538878	0.35506
6.18427	2.09597
4.32429	2.09597
3.80813	1.87329
2.02225	1.87329
1.98089	1.52307
2.60482	1.52307
3.63257	1.04817
1.38611	1.04817
0.979836	0.726301
0.473011	0.726301
0.569045	0.488179
0.279542	0.488179
0.684308	0.362114
0.475968	0.362114
0.219219	0.23685
0.0442696	0.23685
0.477416	0.199256
0.440632	0.199256
4.35044	1.92525
3.23719	1.92525
2.03695	1.72071
1.04448	1.72071
0.93569	1.39901
1.22518	1.39901
2.11665	0.962794
1.01602	0.962794
0.87222	0.667143
0.211737	0.667143
0.152756	0.448416
0.0988759	0.448416
0.255091	0.332619
0.142334	0.332619
0.326295	0.217558
0.165767	0.217558
1.24924	0.183026
0.21141	0.183026
5.22889	4.67087
5.20319	4.17463
3.40945	3.39416
2.96774	2.33584
2.30123	1.61856
0.771794	1.08791
1.70885	0.806971
-0.261995	0.52782
0.143531	0.444041
0.0118492	0.371615
-0.130694	0.275707
-0.433797	0.273727
-0.0592785	0.232651
-0.276545	-0.0129402
0.052283	0.156746
0.0271853	0.0939521
-0.721808	0.167627
-0.547228	0.232128
-0.00667624	0.209221
-0.413158	0.278748
4.01088	3.07275
6.26985	2.7463
4.03454	2.23286
2.29977	1.53664
1.63963	1.06478
0.962507	0.715684
0.687578	0.530869
-0.00645862	0.347228
0.158192	0.292114
0.301844	0.244469
0.130294	0.181375
0.0408514	0.180072
0.236956	0.15305
-0.0405811	-0.00851278
0.0969085	0.103116
0.0336778	0.0618067
-0.00168021	0.110274
0.0509231	0.152706
0.202094	0.137637
0.00279429	0.183375
5.9717	4.69604
7.50388	4.19714
3.61086	3.41246
2.38272	2.34843
1.06499	1.62729
0.00039169	1.09377
0.223991	0.811321
-0.168908	0.530665
0.0659922	0.446435
0.0257211	0.373619
0.114565	0.277193
0.0852307	0.275202
0.131375	0.233905
0.0848006	-0.01301
0.0797466	0.157591
0.147345	0.0944585
0.0554056	0.168531
0.172737	0.233379
0.178584	0.210349
-0.119893	0.28025
2.43903	2.90887
3.77122	2.59983
2.59504	2.11378
1.07248	1.45469
0.745343	1.00799
0.797151	0.677514
0.370983	0.502556
-0.0475982	0.32871
0.198559	0.276535
-0.00600372	0.23143
-0.0583219	0.171702
0.113726	0.170468
-0.0179745	0.144887
-0.063704	-0.00805877
0.0509083	0.0976167
0.0969791	0.0585104
0.00575588	0.104393
-0.186888	0.144562
0.190944	0.130296
0.251317	0.173595
5.38595	3.17213
6.41067	2.83512
3.29703	2.30508
1.04053	1.58634
0.669147	1.09922
0.293319	0.738832
0.337133	0.548039
0.270369	0.358459
0.0552338	0.301562
0.0211603	0.252376
-0.118528	0.187241
0.129077	0.185896
0.0347572	0.158
0.104863	-0.00878812
0.184204	0.106451
0.0272841	0.0638058
0.210039	0.113841
0.0771117	0.157645
0.0963042	0.142089
0.0966998	0.189306
2.31107	2.76676
2.88803	2.47282
3.76353	2.01051
0.989164	1.38362
1.17728	0.958746
0.413461	0.644415
0.720893	0.478004
0.397855	0.312651
0.325943	0.263025
0.13143	0.220124
-0.2285	0.163313
0.0163361	0.16214
0.132123	0.137809
0.091214	-0.00766507
-0.00503833	0.0928478
-0.00188508	0.0556519
0.24511	0.0992929
0.151868	0.1375
0.150219	0.123931
0.102938	0.165114
7.9121	4.16496
7.33063	3.72248
7.83762	3.02654
7.87442	2.08285
1.58836	1.44326
0.985717	0.970076
0.560474	0.719568
0.559296	0.470652
0.306283	0.395947
0.965809	0.331366
1.09695	0.245845
3.61705	3.32912
3.23394	2.97543
4.69214	2.41916
1.51133	1.66485
0.483356	1.15362
0.308471	0.775396
0.326524	0.575161
0.453416	0.376199
0.607562	0.316486
0.296477	0.264865
0.300256	0.196508
3.27396	4.08494
2.40762	3.65096
1.01164	2.96839
1.7034	2.04283
0.812877	1.41553
1.76286	0.951438
0.257666	0.705742
0.262145	0.461609
0.637596	0.38834
0.0527229	0.324999
1.6518	3.38648
0.748859	3.0267
0.748997	2.46084
0.701722	1.69354
0.116427	1.17349
0.828471	0.788757
0.731955	0.585072
1.39798	0.382681
0.863029	0.32194
0.913785	0.269429
7.99825	4.69774
5.11194	4.19865
3.59921	3.41369
2.74583	2.34928
0.302257	1.62787
0.691266	1.09417
0.0157852	0.811613
-0.00182459	0.530856
0.20045	0.446596
0.0808386	0.373753
3.80165	4.19391
0.649404	3.74834
0.65527	3.04757
0.699239	2.09732
0.498793	1.45329
0.485596	0.976817
0.269182	0.724568
0.664327	0.473922
1.67348	0.398698
2.32052	0.333668
5.01978	0.247553
2.5624	2.21564
0.250624	1.98025
0.355103	1.61003
0.00821428	1.10801
0.25585	0.76777
0.619191	0.516052
0.390592	0.382789
1.15196	0.250373
1.32159	0.210632
5.54595	0.176277
6.02368	4.68215
3.505	4.18472
0.888976	3.40236
0.358369	2.34149
0.231124	1.62247
0.146517	1.09054
0.343098	0.80892
0.0755226	0.529095
0.40072	0.445114
0.556034	0.372513
0.441453	0.276373
7.89595	3.94378
6.2951	3.52479
5.43687	2.86581
1.83092	1.97224
0.168465	1.36661
0.463346	0.918559
0.566626	0.681354
0.145234	0.445657
0.277964	0.37492
0.565543	0.313768
0.109343	0.232789
4.06829	2.22987
4.14518	1.99297
2.73725	1.62037
1.09634	1.11513
0.57298	0.7727
0.28012	0.519366
0.11404	0.385247
-0.316239	0.251981
0.0330386	0.211985
0.308919	0.177409
-0.013231	0.131622
2.66867	4.75279
0.61659	4.24786
0.0157838	3.4537
0.466451	2.37681
0.750753	1.64695
0.417358	1.10699
0.281156	0.821125
0.253182	0.537078
0.209027	0.45183
0.461767	0.378134
0.75867	0.280543
0.161005	0.278528
0.0309254	0.236731
0.077421	-0.0131672
0.500095	0.159496
0.577571	0.0956
2.09468	4.01897
2.00485	3.59199
2.32825	2.92045
1.35915	2.00984
1.82717	1.39267
1.529	0.936072
0.552232	0.694344
0.476702	0.454154
0.398414	0.382068
0.167332	0.31975
0.190597	0.237227
0.0491509	0.235524
0.218581	0.20018
-0.0685848	-0.0111342
0.121045	0.13487
1.63425	2.34367
1.25273	2.09468
0.834462	1.70307
0.516082	1.17204
0.236457	0.812136
-0.11835	0.545872
0.159219	0.404908
0.29611	0.264841
0.0170516	0.222804
0.153273	0.186463
0.258166	0.13834
0.204324	0.137346
0.108792	0.116736
-0.120808	-0.00649294
0.547943	0.0786496
7.86425	4.09301
7.40764	3.65817
7.51837	2.97426
2.1327	2.04687
0.973515	1.41832
0.89381	0.953318
0.475945	0.707137
0.612255	0.462521
0.47014	0.389107
0.425757	0.325641
0.262355	0.241598
0.817259	0.239863
0.572849	0.203868
5.62729	3.6785
4.62781	3.2877
3.61391	2.67305
1.54622	1.83958
0.748667	1.27469
0.610542	0.856773
0.429937	0.635523
0.281793	0.415681
0.30425	0.349701
0.387412	0.292663
0.416582	0.217131
0.433545	0.215571
0.464111	0.183222
2.14755	1.98292
1.58759	1.77226
0.421321	1.44092
0.47737	0.991635
0.29422	0.687128
0.243529	0.461849
-0.142452	0.342583
0.262263	0.224075
-0.0206502	0.188509
0.0403918	0.157762
0.326934	0.117046
0.0296953	0.116205
0.0332642	0.0987671
3.46227	4.36871
3.94533	3.90458
4.27987	3.1746
4.35766	2.18474
2.85802	1.51386
1.85844	1.01753
2.09685	0.754768
0.765515	0.493676
0.350939	0.415317
0.0653814	0.347576
0.129025	0.257872
0.111834	0.25602
-0.0965552	0.217601
-0.00249747	-0.0121031
0.0788812	0.146607
0.235203	0.0878744
2.37832	3.71997
2.64644	3.32476
3.01647	2.70317
2.88656	1.86031
2.52764	1.28905
1.91235	0.86643
0.541019	0.642687
0.519608	0.420366
0.15371	0.353643
0.0423865	0.295961
0.100181	0.219578
-0.0295988	0.218001
-0.142697	0.185287
-0.100108	-0.0103058
0.460696	0.124836
0.222633	0.0748252
1.06596	2.01516
1.18604	1.80107
0.938909	1.46435
1.09112	1.00776
1.17596	0.698299
0.747631	0.469357
0.292218	0.348152
0.376434	0.227718
0.126846	0.191573
0.0789428	0.160327
-0.0797156	0.118949
-0.293831	0.118094
-0.114127	0.100373
0.0208261	-0.00558282
0.102498	0.0676253
0.411668	0.0405339
3.91349	4.5309
1.54865	4.04953
-0.172107	3.29245
0.428921	2.26585
0.107456	1.57006
-0.0879527	1.05531
0.387551	0.782788
0.369602	0.512003
2.15363	3.72961
1.17348	3.33338
0.320626	2.71018
-0.118378	1.86513
0.0458619	1.2924
-0.0909642	0.868677
-0.0984156	0.644353
-0.0443622	0.421456
0.472148	2.35429
0.8933	2.10417
0.100618	1.71078
0.195468	1.17735
0.0233025	0.815814
-0.0431197	0.548345
-0.0366644	0.406742
1.78064	3.94898
1.35252	3.52944
1.56947	2.86959
0.895939	1.97484
0.533881	1.36841
0.174219	0.91977
0.241265	0.682253
0.224023	0.446245
0.382578	0.375414
0.349551	0.314182
0.171737	0.233096
-0.0508865	0.231422
-0.212522	0.196694
-0.0660082	-0.0109403
0.22457	0.132521
[truncated: 10,786 more rows]

## Sheet: addSACpeak1_150Hz
C_prime	Predicted_C_prime	R^2
3.08536	4.34191	0.539502
4.79689	3.88063
6.12589	3.15512
5.25193	2.17134
4.16159	1.50457
3.23047	1.01129
1.31965	0.750138
1.1659	0.490647
0.194662	0.412769
0.193994	0.345444
0.184677	0.25629
0.0845349	0.254449
0.157318	0.216266
0.0472017	-0.0120289
0.0752087	0.145707
-0.045712	0.0873353
0.132632	0.155822
2.19898	3.38579
3.76957	3.02608
3.39638	2.46034
2.90869	1.69319
1.89845	1.17325
1.3987	0.788595
0.49811	0.584951
0.125725	0.382603
0.286147	0.321874
0.00190423	0.269374
0.0805612	0.199853
0.270032	0.198417
0.231196	0.168642
0.0432376	-0.00938003
0.288934	0.113621
0.0483701	0.0681033
1.10076	1.57003
0.859688	1.40323
1.13255	1.14089
0.445091	0.785151
0.14345	0.54405
0.31249	0.36568
0.170295	0.271249
-0.112371	0.177417
0.0452214	0.149256
-0.138684	0.124912
0.0113914	0.0926739
0.143533	0.0920083
0.152948	0.0782013
-0.0124651	-0.00434963
-0.0123071	0.0526874
0.165126	0.0315803
6.44226	6.27602
7.88636	5.60926
7.85959	4.56058
3.01703	3.13856
3.2639	2.17479
0.661289	1.46177
0.801418	1.08429
-0.393017	0.709207
1.49461	0.596637
6.13672	4.06315
7.51539	3.63148
7.295	2.95255
3.94599	2.03193
5.14373	1.40797
-0.399386	0.946362
3.92653	0.701977
-1.27298	0.459146
1.51072	0.386268
4.20481	1.79778
4.1445	1.60678
3.87844	1.30639
0.0383529	0.899048
2.45032	0.622972
0.186235	0.418727
1.35428	0.310597
3.57187	0.203154
3.12	4.96198
1.64842	4.43482
1.70464	3.6057
1.73504	2.48143
0.780414	1.71944
0.753002	1.15571
0.248257	0.857265
0.0662252	0.560717
0.0941956	0.471716
0.0729485	0.394776
0.368044	0.29289
2.49891	6.81506
3.41433	6.09102
2.58238	4.95227
0.993056	3.40813
0.2211	2.36157
0.113379	1.58732
0.125466	1.17742
0.159436	0.770119
0.105864	0.647881
0.375735	0.542208
5.92561	4.34836
2.78923	3.88639
1.74868	3.15981
0.886921	2.17456
0.614219	1.50681
1.41225	1.01279
0.736132	0.751252
0.761598	0.491376
0.546033	0.413382
0.211721	0.345956
0.297696	0.25667
0.433231	0.254827
0.670678	0.216587
0.422891	-0.0120468
3.34237	3.28462
2.41932	2.93566
2.62698	2.38682
2.1179	1.6426
1.11192	1.1382
0.347322	0.765033
0.173124	0.567474
0.182546	0.371171
0.180198	0.312256
0.0982384	0.261325
0.101775	0.193881
-0.0214301	0.192489
0.0458136	0.163603
1.03682	2.46789
1.07317	2.2057
0.500505	1.79333
0.412118	1.23416
0.462455	0.855181
0.116104	0.574805
0.0221451	0.42637
0.000566871	0.278878
-0.177281	0.234613
0.05284	0.196346
0.215676	0.145672
0.0812566	0.144626
-0.0443706	0.122923
6.4952	5.17079
7.21372	4.62145
7.75716	3.75744
6.9085	2.58585
5.60585	1.7918
2.21645	1.20435
1.38874	0.893341
0.668766	0.584313
0.539805	0.491567
0.559617	0.41139
0.692941	0.305216
0.417328	0.303024
0.605829	0.257551
0.480394	-0.0143252
0.431239	0.173523
0.487037	0.104008
0.360493	0.185568
0.636552	0.256973
7.29688	4.50938
7.53687	4.0303
7.00826	3.27681
7.80535	2.25508
5.31163	1.5626
2.68551	1.05029
1.52428	0.779071
1.1523	0.509571
0.558704	0.428689
0.750806	0.358767
0.814384	0.266175
0.727089	0.264263
-0.184282	0.224607
0.661166	-0.0124928
-0.14621	0.151327
0.381622	0.0907038
0.22731	0.161832
0.276423	0.224102
3.81876	1.8767
3.77456	1.67732
3.41377	1.36373
2.50026	0.938514
2.29946	0.650319
2.01782	0.437108
1.1399	0.324231
0.689238	0.212072
0.404661	0.17841
0.522091	0.149311
0.336696	0.110776
0.303202	0.10998
0.0284674	0.0934762
-0.139056	-0.00519923
0.40306	0.0629788
0.159797	0.0377488
0.0656705	0.0673505
0.0371071	0.0932662
8	5.27552
8	5.27552
7.98388	5.27552
6.88804	4.71505
8	4.71505
7.95073	4.71505
6.87738	4.71505
7.75874	3.83355
7.77765	3.83355
7.73557	3.83355
7.80388	3.83355
7.51502	2.63822
7.54034	2.63822
6.93636	2.63822
6.35619	2.63822
7.28595	1.82809
5.88886	1.82809
4.33657	1.82809
2.68996	1.82809
4.17319	1.22874
2.93004	1.22874
1.45915	1.22874
2.37137	1.22874
1.94649	0.911435
1.43302	0.911435
1.89037	0.911435
1.57977	0.911435
1.68035	0.596148
1.79442	0.596148
1.34716	0.596148
0.93056	0.596148
1.3923	0.501524
1.25216	0.501524
1.04327	0.501524
1.90912	0.501524
6.72933	4.35986
6.57792	4.35986
7.02104	4.35986
7.59919	3.89667
7.76502	3.89667
7.62308	3.89667
7.09231	3.89667
7.4994	3.16817
7.39616	3.16817
7.31129	3.16817
6.21228	3.16817
5.56954	2.18032
6.9488	2.18032
7.24131	2.18032
6.23014	2.18032
4.89603	1.51079
5.11003	1.51079
3.36647	1.51079
4.22071	1.51079
3.25671	1.01547
2.67608	1.01547
2.84259	1.01547
2.61968	1.01547
2.24992	0.75324
1.66283	0.75324
1.35596	0.75324
1.47246	0.75324
1.96756	0.492676
1.82555	0.492676
1.05171	0.492676
1.1162	0.492676
1.52191	0.414475
0.621204	0.414475
0.619442	0.414475
1.04639	0.414475
3.58617	1.82114
4.10897	1.82114
3.69043	1.82114
4.10293	1.62766
3.99898	1.62766
3.91531	1.62766
4.64002	1.62766
4.01419	1.32336
3.20235	1.32336
4.1048	1.32336
2.47589	1.32336
3.66607	0.910729
1.9249	0.910729
1.8592	0.910729
1.77956	0.910729
1.18385	0.631066
2.15233	0.631066
2.00923	0.631066
1.86621	0.631066
2.66494	0.424168
2.30851	0.424168
1.51926	0.424168
0.862398	0.424168
1.87004	0.314632
0.952115	0.314632
1.08995	0.314632
1.16161	0.314632
0.036864	0.205793
0.164134	0.205793
0.460046	0.205793
-0.796703	0.205793
0.788246	0.173129
0.922186	0.173129
0.349461	0.173129
3.10462	4.1638
4.76929	3.72144
5.21557	3.0257
5.24711	2.08227
4.11699	1.44285
3.49706	0.969806
3.33467	0.719367
3.36627	0.470521
2.98583	0.395837
2.1165	0.331273
0.603429	0.245777
0.204354	0.244011
-0.219469	0.207394
-0.140144	-0.0115355
-0.0899279	0.13973
0.268086	0.0837528
0.265281	0.14943
-0.0255276	0.206928
-0.0611975	0.186508
-0.187529	0.248487
1.40145	3.14489
2.18528	2.81078
1.53959	2.28529
1.0419	1.57272
0.677204	1.08978
0.750445	0.732487
1.42664	0.543333
1.71184	0.355381
1.4731	0.298973
1.75589	0.250208
0.643801	0.185633
0.329988	0.1843
0.26283	0.156643
0.159957	-0.00871265
0.0646083	0.105537
0.0917839	0.0632578
0.287378	0.112863
-0.0148937	0.156291
-0.109194	0.140868
-0.0568847	0.187681
0.671972	1.38953
0.355295	1.24191
0.0730646	1.00973
0.286728	0.694889
0.487417	0.481505
0.222315	0.323641
0.128716	0.240065
0.490376	0.157021
0.256226	0.132098
0.325149	0.110552
0.0408424	0.0820199
-0.154604	0.0814309
-0.226879	0.0692111
0.087673	-0.00384958
0.202893	0.0466304
-0.226846	0.0279498
-0.0257029	0.0498673
-0.42325	0.0690556
0.0479013	0.0622411
0.0279307	0.0829245
7.99306	4.01787
5.51754	3.59101
4.44642	2.91965
3.7845	2.00929
3.9946	1.39229
2.99502	0.935817
2.22617	0.694155
1.13732	0.45403
1.11251	0.381964
0.435804	0.319663
0.293731	0.237163
0.0786699	0.23546
0.0305603	0.200126
0.255453	-0.0111312
0.154336	0.134833
0.0886234	0.0808175
0.0687416	0.144193
0.0111397	0.199676
0.477904	0.179972
0.149079	0.239778
6.65995	2.96656
5.82088	2.65139
3.96928	2.1557
4.44157	1.48354
7.30474	1.02798
4.13677	0.690952
2.6889	0.512523
2.36258	0.335229
1.9493	0.28202
1.27198	0.23602
0.438941	0.175107
0.361276	0.173849
0.447534	0.147761
0.403999	-0.0082186
-0.160896	0.0995528
0.390065	0.0596709
0.212677	0.106463
0.76711	0.147429
0.345888	0.132881
0.335453	0.177038
2.95402	1.62388
0.90664	1.45135
1.10554	1.18002
1.00157	0.812081
1.661	0.56271
0.906643	0.378222
1.78196	0.280552
1.78409	0.183502
2.66471	0.154376
3.14598	0.129196
2.81305	0.0958524
2.71501	0.095164
2.82641	0.0808834
3.33495	-0.00449881
2.33052	0.0544945
1.47611	0.0326634
1.50904	0.0582773
1.40418	0.0807017
1.50976	0.0727379
1.52888	0.0969095
3.94111	4.49644
6.18572	4.01874
6.78154	3.26741
5.67855	2.24862
4.03891	1.55812
3.03774	1.04728
0.847816	0.776836
0.489149	0.50811
0.0922792	0.427459
0.0701719	0.357738
0.0270978	0.265411
-0.161331	0.263505
0.064634	0.223963
0.0797325	-0.012457
0.0602241	0.150893
0.055928	0.0904436
2.69955	3.25109
3.36269	2.90569
4.18229	2.36245
3.03848	1.62583
2.92506	1.12658
2.21211	0.757221
2.01824	0.56168
0.668808	0.367381
0.0826545	0.309068
0.281696	0.258657
0.260679	0.191902
0.0895048	0.190523
0.216358	0.161933
0.061663	-0.00900685
0.00799093	0.109101
1.04365	1.58257
1.74631	1.41444
1.46081	1.15
1.79148	0.791426
1.89344	0.548398
0.778925	0.368603
0.29024	0.273416
0.361019	0.178835
0.10765	0.150449
0.166779	0.12591
0.0546157	0.0934145
-0.0438779	0.0927436
0.233322	0.0788262
0.192625	-0.00438438
0.169974	0.0531085
5.36606	4.62025
7.6321	4.12939
7.82689	3.35738
7.91506	2.31053
7.47116	1.60102
4.99434	1.07612
3.96263	0.798226
3.42137	0.5221
1.29299	0.439229
1.02947	0.367588
-1.07566	0.272719
0.50699	0.270761
0.136385	0.230129
0.0813836	-0.0128
0.17308	0.155048
0.208827	0.0929339
0.123299	0.165811
0.289369	0.229612
0.131432	0.206954
3.6329	3.95493
7.26331	3.53475
7.4041	2.87391
7.71108	1.97781
7.17271	1.37047
7.33859	0.921156
5.89669	0.68328
4.16092	0.446917
3.33169	0.37598
2.66381	0.314655
1.80163	0.233447
0.185323	0.231771
0.329725	0.196991
0.461983	-0.0109568
0.155949	0.132721
0.327984	0.0795513
0.193898	0.141934
0.296546	0.196548
0.108675	0.177152
2.1	1.57402
1.79451	1.40679
0.778998	1.14378
1.32104	0.787146
2.14413	0.545433
3.76862	0.366609
1.4389	0.271938
0.423484	0.177868
0.415301	0.149636
0.604388	0.125229
0.358654	0.0929093
0.535175	0.0922421
0.327835	0.0784
0.407878	-0.00436068
0.525418	0.0528213
1.53864	0.0316605
0.461094	0.056488
1.31931	0.0782238
2.44693	0.0705046
3.64987	0.093934
3.38862	2.19992
1.0325	1.9662
1.22763	1.59861
-0.198574	1.10015
0.00225328	0.762322
0.387271	0.512391
0.553877	0.380073
0.337255	0.248597
0.30235	0.209138
0.206697	0.175026
4.14424	3.14499
1.34928	2.81086
1.57444	2.28536
0.0590909	1.57277
-0.170787	1.08981
0.084665	0.73251
0.543328	0.543349
0.339208	0.355392
1.07914	0.298982
2.02632	1.19829
-0.00973316	1.07098
0.242087	0.870755
0.128684	0.599249
0.16006	0.415234
-0.058921	0.279097
-0.0213019	0.207024
-0.0571928	0.13541
0.357596	0.113917
4.0899	2.19992
2.91955	2.19992
1.38084	1.9662
0.975905	1.9662
0.427967	1.59861
0.0579104	1.59861
-0.0151486	1.10015
0.216509	1.10015
0.0726364	0.762322
0.124805	0.762322
0.206925	0.512391
0.103702	0.512391
0.0101568	0.380073
0.028564	0.380073
0.0497355	0.248597
-0.00202369	0.248597
3.94238	2.34483
3.34949	2.34483
2.62499	2.09571
0.995314	2.09571
0.611339	1.70391
0.751773	1.70391
0.276476	1.17262
0.174646	1.17262
0.0410197	0.812537
0.0564425	0.812537
0.378051	0.546142
0.907844	0.546142
0.153337	0.405109
0.166128	0.405109
0.361667	0.264972
3.09149	1.41215
0.97024	1.41215
0.921975	1.26212
0.222033	1.26212
0.512478	1.02616
0.168457	1.02616
0.300243	0.706198
0.0302125	0.706198
-0.0406944	0.489341
-0.15768	0.489341
0.057503	0.328908
0.00409237	0.328908
0.215867	0.243972
0.0634191	0.243972
0.439062	0.159576
2.34411	3.76188
1.40312	3.36222
1.48574	2.73364
2.00284	1.88127
0.630789	1.30358
0.497356	0.876193
-0.0279447	0.649929
0.229046	0.425103
0.160654	0.357628
0.0393879	0.299296
0.555552	0.222052
0.888267	3.74014
1.8217	3.34279
1.88895	2.71784
2.09201	1.8704
1.79266	1.29605
0.147519	0.871129
0.00529217	0.646172
0.031317	0.422646
-0.0697243	0.355561
0.145436	0.297567
0.976241	2.93776
1.95867	2.62565
1.19192	2.13477
1.73785	1.46914
1.14949	1.018
0.0682506	0.684243
0.116562	0.507547
0.13814	0.331974
0.0141602	0.279281
0.26126	0.233729
7.00173	4.39304
6.08742	3.92632
7.76203	3.19227
3.13627	2.1969
0.971908	1.52229
0.654965	1.0232
0.997602	0.758971
0.199038	0.496425
0.240422	0.417629
0.630579	0.349511
0.739575	0.259308
0.779859	0.257445
6.68875	3.6865
4.61018	3.29485
2.74061	2.67886
5.13186	1.84357
1.27543	1.27746
0.457276	0.858636
0.331094	0.636905
-0.240308	0.416584
0.139064	0.350461
0.215466	0.293299
0.381629	0.217603
-0.0348747	0.21604
3.70735	1.19829
0.878577	1.07098
0.0587936	0.870755
0.276754	0.599249
0.174098	0.415234
-0.10378	0.279097
0.0418107	0.207024
-0.0649082	0.13541
0.167095	0.113917
-0.0654315	0.095336
0.389826	0.0707312
6.1753	4.87786
7.31817	4.35964
7.97878	3.54458
6.90248	2.43936
5.23226	1.69029
3.54622	1.13612
2.81519	0.842733
1.37165	0.551211
-0.117562	0.46372
-0.457881	0.388084
0.0460066	0.287925
0.0620399	0.285858
0.212245	0.242961
0.0349951	-0.0135137
0.0978688	0.163693
0.10719	0.0981157
0.0109516	0.175056
0.139042	0.242415
-0.086905	0.218493
0.0599398	0.291101
6.64907	3.52445
7.74373	3.15002
7.52926	2.5611
7.74554	1.76254
7.93189	1.2213
5.51151	0.820893
3.15196	0.608909
3.20106	0.398272
2.76991	0.335056
2.21335	0.280407
2.23562	0.208038
0.429154	0.206544
0.330177	0.175549
0.366991	-0.0097642
0.487789	0.118275
0.130474	0.0708926
0.226852	0.126485
0.420311	0.175155
0.332183	0.15787
0.24847	0.210332
3.17104	1.80567
3.74668	1.61384
3.35575	1.31212
3.84491	0.902995
3.83897	0.625707
3.27457	0.420565
2.3699	0.31196
2.23707	0.204046
1.6004	0.171658
0.84576	0.14366
0.690273	0.106583
0.64693	0.105818
0.463955	0.0899385
0.119017	-0.00500246
0.208419	0.0605953
0.364107	0.0363202
0.164224	0.0648016
0.516599	0.0897364
0.136033	0.0808811
0.617409	0.107759
4.21348	4.31553
1.81034	3.85705
1.29941	3.13595
0.524675	2.15815
0.388218	1.49543
0.238831	1.00515
0.199849	0.745581
0.00878778	0.487666
0.0748041	0.410261
0.682249	0.343345
0.548324	0.254733
1.27623	3.75501
0.481936	3.35607
0.870855	2.72864
-0.149043	1.87783
0.776539	1.3012
0.0376988	0.874591
-0.190014	0.64874
0.345442	0.424326
-0.148839	0.356974
0.270934	0.298749
0.419041	0.221647
0.344782	1.19829
0.0823688	1.07098
0.490995	0.870755
0.25778	0.599249
0.0865974	0.415234
0.162465	0.279097
0.0329284	0.207024
0.538468	0.13541
0.0908883	0.113917
0.358215	0.095336
1.15189	2.9617
1.23481	2.64705
0.974017	2.15217
1.00544	1.48111
1.30463	1.0263
0.729014	0.689821
0.23787	0.511684
0.560421	0.33468
1.69961	0.281558
0.957714	0.235634
1.06237	0.17482
0.286441	0.173565
0.136707	0.147519
-0.361974	-0.00820515
0.12424	0.0993898
-0.0941313	0.0595732
0.158898	0.106289
0.26294	0.147188
1.06322	2.67712
0.0668521	2.3927
0.163754	1.94537
0.234327	1.33879
0.28042	0.927682
0.334995	0.623536
-0.000647241	0.462517
0.278716	0.302521
1.33316	0.254503
2.14401	0.212992
1.35589	0.158022
0.207271	0.156887
0.16019	0.133344
0.315782	-0.00741672
0.452896	0.0898395
0.361734	0.0538488
0.190434	0.0960758
1.31807	0.133045
0.857085	1.4585
0.882125	1.30355
-0.0232147	1.05985
0.341541	0.729379
0.244492	0.505405
0.332568	0.339705
0.0856945	0.251981
0.233416	0.164815
2.06075	0.138654
2.08616	0.116039
1.10691	0.0860909
0.150702	0.0854727
0.169787	0.0726464
0.217804	-0.00404066
0.649352	0.0489449
-0.204406	0.029337
0.129512	0.0523425
5.97125	2.6884
3.10971	2.40278
1.45798	1.95357
0.897039	1.34444
0.720935	0.931592
0.40401	0.626164
0.804603	0.464466
3.70112	2.79662
1.92285	2.4995
1.5362	2.03221
0.701544	1.39855
0.57387	0.969092
0.664615	0.65137
2.32052	0.483163
3.2701	1.88439
1.5243	1.68419
1.31308	1.36932
0.466181	0.942359
0.300602	0.652983
1.64352	0.438899
3.15344	3.25516
3.88958	2.90933
3.22977	2.36542
2.43455	1.62787
2.19892	1.12799
2.22141	0.758171
2.21314	0.562384
2.50288	0.367842
2.18616	0.309456
2.07495	0.258981
0.789873	0.192142
-0.338531	0.190762
0.0740859	0.162136
-0.0192352	-0.00901814
0.14008	0.109238
0.375053	0.0654759
0.143589	0.116821
0.167309	0.161772
0.186448	0.145808
0.0618704	0.194261
1.55879	2.59984
1.47973	2.32364
1.10073	1.88922
1.14917	1.30015
1.52754	0.900906
1.02917	0.605539
0.653162	0.449167
1.05749	0.293789
0.918233	0.247157
0.335998	0.206844
0.328189	0.153461
0.360987	0.152359
-0.0363921	0.129495
-0.0626225	-0.00720265
-0.1481	0.0872464
0.448466	0.0522945
0.24853	0.0933027
-0.013777	0.129204
0.0682598	0.116454
0.100609	0.155153
-0.162775	1.19829
0.541381	1.07098
0.222199	0.870755
0.235057	0.599249
0.0761777	0.415234
0.256793	0.279097
0.13195	0.207024
0.403748	0.13541
0.137944	0.113917
0.175111	0.095336
-0.0403678	0.0707312
0.133949	0.0702232
0.549178	0.0596853
0.590532	-0.00331975
1.01999	0.0402125
1.113	0.0241029
0.33749	0.0430039
0.180342	0.0595512
0.236965	0.0536746
0.130848	0.0715113
7.98595	5.78365
7.43303	5.16919
6.79796	4.20278
3.55891	2.89233
2.67792	2.00417
2.49815	1.34709
2.04589	0.999222
2.03201	0.653567
1.52083	0.549829
0.995607	0.460149
0.423261	0.341391
0.170128	0.338939
0.400799	0.288077
0.583678	-0.0160231
4.20441	3.7809
3.81805	3.37922
4.05569	2.74746
4.78995	1.89078
4.19957	1.31017
3.09485	0.880623
2.29037	0.653215
0.422872	0.427252
-0.300008	0.359436
-0.270771	0.30081
-0.369819	0.223175
0.128433	0.221572
0.432798	0.188323
1.07776	2.1531
0.580861	1.92436
0.486616	1.56459
0.700512	1.07674
0.500307	0.746099
0.666727	0.501486
0.775973	0.371985
1.64521	0.243306
1.5988	0.204687
1.66446	0.171301
1.4709	0.127091
1.94817	0.126178
1.97961	0.107244
4.44687	3.84811
3.9614	3.43929
2.80101	2.79629
2.03308	1.92439
1.06587	1.33346
1.72949	0.896277
0.666968	0.664826
-0.22184	0.434847
-0.0345507	0.365825
-0.0955134	0.306157
0.255997	0.227142
0.411559	0.225511
0.057283	0.19167
-0.00403942	-0.0106609
1.97664	2.95461
1.17865	2.64071
1.06324	2.14702
0.911454	1.47756
0.609719	1.02384
0.504148	0.688168
0.576024	0.510458
0.629071	0.333878
0.577973	0.280883
0.639646	0.235069
0.641938	0.174402
1.01739	0.173149
1.04163	0.147166
0.572017	-0.00818549
1.6448	1.19829
0.793527	1.07098
0.913574	0.870755
0.874977	0.599249
0.733318	0.415234
0.791494	0.279097
0.876317	0.207024
0.712492	0.13541
0.937101	0.113917
0.718239	0.095336
1.11713	0.0707312
1.60572	0.0702232
1.16631	0.0596853
6.15473	3.78773
1.97252	3.38532
0.599386	2.75242
0.635665	1.8942
0.415091	1.31254
-0.00216631	0.882213
0.206112	0.654394
0.594086	0.428023
0.506254	0.360085
0.523915	0.301353
0.340858	0.223578
0.606502	0.221972
6.29258	3.77434
3.65776	3.37335
6.1819	2.74269
1.80171	1.8875
0.0549772	1.3079
0.161775	0.879094
0.536471	0.65208
0.453813	0.42651
0.293087	0.358812
-0.209038	0.300287
0.0400427	0.222788
0.308564	0.221188
4.06463	2.07493
2.90951	1.85449
2.49715	1.50778
1.26137	1.03765
0.0665841	0.719012
0.118811	0.48328
-0.13033	0.35848
0.173365	0.234473
-0.0598067	0.197256
0.0453935	0.165082
0.336749	0.122477
4.67324	6.06841
1.85064	5.4237
1.07577	4.40971
0.0391348	3.03474
-0.03498	2.10284
0.17628	1.41341
0.0658563	1.04842
0.192205	0.685746
0.504577	0.5769
0.596349	0.482804
2.81549	7.27392
2.43918	6.50114
1.82353	5.28571
1.66801	3.6376
0.932763	2.52058
-0.0539523	1.69419
0.0196408	1.25669
1.01288	0.821972
1.64469	0.691503
5.58033	2.26215
2.47869	2.02182
1.42235	1.64383
1.20151	1.13127
1.17329	0.783888
1.42855	0.526886
1.08001	0.390825
1.15817	0.255629
0.998051	0.215054
7.30186	4.51757
7.01275	4.03763
7.95559	3.28277
7.86803	2.25918
5.74708	1.56544
3.31996	1.0522
2.45049	0.780487
0.63668	0.510498
0.574593	0.429468
0.335089	0.359419
4.88043	3.6734
6.11942	3.28314
5.79965	2.66934
4.99685	1.83702
4.48566	1.27292
3.01221	0.855584
2.15725	0.634642
0.0640811	0.415104
0.577976	0.349216
0.410268	0.292257
2.06084	1.48938
2.30053	1.33115
1.70402	1.08229
0.0487973	0.744823
0.862548	0.516106
0.541704	0.346897
0.285154	0.257316
1.22972	0.168304
0.663629	0.14159
3.20687	2.19992
1.0676	1.9662
0.894289	1.59861
-0.0412224	1.10015
0.167166	0.762322
0.0112974	0.512391
0.0271054	0.380073
0.0366604	0.248597
-0.000505858	0.209138
-0.0225625	0.175026
-0.0914231	0.129854
0.0118531	0.128922
5.47392	3.71071
3.53364	3.31649
2.94712	2.69645
1.08225	1.85568
0.670308	1.28585
0.518356	0.864275
0.556467	0.641088
0.391256	0.41932
-0.554526	0.352763
0.147281	0.295225
0.480439	0.219032
3.72978	1.90542
2.21743	1.70299
2.17862	1.38461
1.28867	0.952879
0.300919	0.660273
0.174488	0.443799
0.169431	0.329194
1.24933	0.215318
0.163457	0.181141
0.104385	0.151596
0.169392	0.112471
3.98386	3.26252
5.71736	3.26252
7.09371	3.26252
5.35281	2.65258
5.03121	2.65258
4.07462	2.65258
2.51264	2.65258
1.44886	1.82549
0.681372	1.82549
0.857903	1.82549
1.00829	1.82549
1.00275	1.26493
0.623122	1.26493
0.0928389	2.19992
0.0835193	1.9662
0.0466816	1.59861
0.00571707	1.10015
0.0273213	0.762322
0.526791	0.512391
0.132762	0.380073
-0.0722635	0.248597
0.0146964	0.209138
0.00942706	0.175026
0.121295	0.129854
0.599913	0.128922
1.12338	0.109575
0.0532404	-0.00609469
0.137556	0.0738255
2.58183	3.35314
1.52666	2.9969
1.70585	2.43662
1.12734	1.67687
0.760816	1.16194
0.785068	0.780992
1.03899	0.579312
0.696646	0.378914
-0.00211551	0.31877
0.0256835	0.266777
-0.451266	0.197926
1.33439	0.196504
-0.00684086	0.167016
0.000694619	-0.0092896
0.368954	1.26477
0.212154	1.1304
-0.0557018	0.919066
0.050884	0.632496
0.227187	0.438272
0.362008	0.294582
0.267072	0.21851
0.066738	0.142922
0.539626	0.120237
0.75938	0.100625
1.89238	0.0746555
4.36363	0.0741193
0.0815232	0.0629968
0.400023	-0.00350394
7.57524	3.93253
7.6178	3.51474
7.20408	2.85764
6.5342	1.96661
7.54324	1.36271
6.46745	0.91594
2.76288	0.679411
1.48358	0.444387
1.45569	0.373851
0.715871	0.312873
0.9777	0.232125
1.16976	0.230458
0.843808	0.195875
0.700938	-0.0108947
0.810777	0.131969
0.767047	0.0791009
4.01177	3.8508
6.52952	3.44169
6.76501	2.79825
7.08788	1.92574
6.29406	1.33439
3.49462	0.896903
1.06866	0.66529
0.709443	0.43515
0.221035	0.366081
0.364965	0.306371
0.397629	0.227301
0.316678	0.225668
0.423813	0.191804
0.447147	-0.0106683
0.427729	0.129226
0.371188	0.0774569
1.67352	1.86741
2.18927	1.66902
1.3095	1.35699
1.04053	0.933871
0.762808	0.647102
0.134379	0.434946
0.17838	0.322627
0.0778816	0.211023
0.113899	0.177528
0.193441	0.148572
0.105697	0.110228
0.201813	0.109436
0.050756	0.0930138
-0.00277467	-0.00517351
0.0569785	0.0626672
1.36978	4.15347
2.20275	3.71221
3.31736	3.01819
1.73235	2.0771
2.54722	1.43927
3.47568	0.967399
1.20356	0.717582
0.0416153	0.469353
0.673367	0.394854
0.604586	0.330451
0.131829	0.245167
0.285373	0.243406
0.163451	0.20688
0.0246589	-0.0115068
0.131216	0.139383
0.204845	0.0835449
2.44921	2.2123
1.45556	1.97726
3.07243	1.6076
3.15006	1.10634
3.05691	0.766612
3.45265	0.515274
0.678497	0.382211
0.185967	0.249995
-0.0113047	0.210314
-0.0443464	0.176011
-0.594499	0.130585
-0.713064	0.129647
-1.43474	0.110192
-0.711666	-0.00612898
-0.00422665	0.0742409
-0.0295958	0.0444992
5.68438	5.22985
5.37922	4.67423
1.95043	3.80036
0.45747	2.61539
0.462037	1.81227
0.286637	1.2181
0.117601	0.903545
0.190779	0.590987
0.149658	0.497182
0.238285	0.416089
3.29966	3.86301
4.20859	3.4526
2.44567	2.80712
0.721211	1.93185
0.0651669	1.33862
0.179668	0.899747
0.398925	0.6674
0.243066	0.43653
0.395977	0.367242
0.294486	0.307342
1.28478	1.58524
1.095	1.41682
1.08659	1.15194
0.384809	0.792757
0.00810802	0.549321
0.40757	0.369223
0.482786	0.273876
-0.0813937	0.179136
-0.00806737	0.150702
5.06185	5.5348
4.68739	4.94678
1.73885	4.02195
0.457681	2.76789
0.536335	1.91794
0.221995	1.28913
0.175374	0.956229
0.380597	0.625447
0.224909	0.526172
0.0224264	0.44035
0.297974	0.326702
0.139798	0.324356
3.27344	3.51505
4.1099	3.14161
4.71965	2.55427
1.9613	1.75783
0.609348	1.21804
0.3176	0.818701
0.428043	0.607283
0.423127	0.397209
0.33271	0.334162
0.298218	0.279658
0.236384	0.207482
2.23601	1.9658
2.32633	1.75695
0.825663	1.42848
0.576765	0.983071
0.258648	0.681194
0.389539	0.457861
0.148327	0.339624
0.199753	0.22214
0.103354	0.186881
0.155714	0.156399
0.337818	0.116035
2.79143	2.97053
1.85066	2.65494
0.64292	2.15859
0.36732	1.48553
0.657827	1.02936
0.299239	0.691876
0.395915	0.513209
0.208341	0.335678
0.136453	0.282397
0.212048	0.236336
0.29959	0.175341
0.341063	0.174082
0.346394	2.60446
0.0633767	2.32776
0.449665	1.89257
0.166282	1.30246
0.349658	0.902505
0.117967	0.606614
0.116808	0.449964
0.13251	0.294311
0.103176	0.247596
0.212297	0.207212
0.301083	0.153733
1.43246	0.152629
0.427853	1.33823
0.438885	1.19606
0.213821	0.972447
0.157373	0.669233
0.0284883	0.463727
-0.229703	0.311692
-0.0841383	0.231202
0.211126	0.151223
0.426826	0.12722
0.0635272	0.10647
0.163057	0.0789916
0.540316	0.0784243
5.08032	7.42764
1.51783	6.63853
1.24186	5.39742
0.621899	3.71447
1.0266	2.57385
0.440592	1.73
0.513364	1.28325
0.852689	0.839343
0.726376	0.706117
1.05554	0.590945
3.71202	5.66394
1.00608	5.0622
0.670997	4.11579
0.662811	2.83247
0.39319	1.96268
0.360076	1.31921
0.802703	0.97854
0.736	0.64004
0.968358	0.538449
1.64878	2.94249
1.72354	2.62988
0.327074	2.13821
0.0801714	1.47151
0.0700962	1.01964
0.351006	0.685346
0.39792	0.508365
0.0216736	0.332509
0.153662	0.279731
6.57339	4.69663
6.62438	4.19766
6.85784	3.41289
7.81514	2.34873
7.00157	1.62749
1.48042	1.09391
1.6	0.811423
4.48224	3.16241
3.97642	2.82644
4.67215	2.29802
3.40848	1.58148
2.14991	1.09585
0.819259	0.736568
0.509496	0.54636
1.50394	1.89507
1.19817	1.69373
1.90697	1.37708
1.50253	0.9477
1.72914	0.656684
0.754611	0.441386
1.12709	0.327405
7.41503	4.65746
7.96751	4.16265
7.70276	3.38442
7.02359	2.32914
6.6946	1.61392
3.49812	1.08478
3.27269	0.804654
3.33137	0.526305
1.63426	0.442767
1.11805	0.370549
-0.21942	0.274916
0.705514	0.272941
6.3864	3.56437
6.33493	3.18569
6.61578	2.59011
6.38393	1.7825
5.02096	1.23514
3.35288	0.830191
2.73963	0.615806
0.705535	0.402784
-0.323721	0.338851
-0.0661666	0.283583
0.155422	0.210394
2.26361	0.208883
3.21424	1.91784
3.82426	1.71409
4.02523	1.39363
4.51685	0.959091
3.34053	0.664577
2.12441	0.446692
0.568508	0.33134
0.154135	0.216721
-0.387742	0.182322
-0.0851564	0.152584
0.568911	0.113204
3.11754	4.3231
0.521286	3.86381
-0.00023167	3.14145
0.037077	2.16193
0.574709	1.49805
0.141362	1.00691
0.102191	0.746888
0.112074	0.488521
0.509251	0.41098
1.11078	0.343947
5.5255	3.44196
2.39808	3.07628
0.392058	2.50115
0.320346	1.72128
0.407773	1.19272
0.286005	0.801678
0.254513	0.594656
0.257707	0.38895
0.174258	0.327213
7.73092	6.50608
6.11535	5.81488
2.05953	4.72775
0.512488	3.25361
0.181132	2.25451
0.377174	1.51535
0.138975	1.12404
0.274447	0.735204
0.310403	0.618508
0.118538	0.517626
0.12924	0.384034
0.485945	0.381276
0.29691	0.324061
1.27408	-0.0180245
6.70021	3.89327
4.46507	3.47965
5.21123	2.82911
1.96456	1.94698
0.712066	1.34911
0.292833	0.906796
0.444971	0.672629
0.365381	0.43995
-0.0388505	0.370119
0.387975	0.30975
0.507919	0.229808
0.308183	0.228158
0.381781	0.19392
3.31359	1.95179
2.34717	1.74443
1.61437	1.4183
2.00141	0.976066
0.556151	0.67634
0.446099	0.454598
0.280047	0.337204
0.559576	0.220557
0.492896	0.185549
0.225374	0.155285
0.335607	0.115208
0.548751	0.114381
0.580192	0.0972164
7.04182	7.05842
7.64209	7.05842
6.61587	7.05842
7.43421	6.30853
7.16443	6.30853
6.08581	6.30853
6.42642	6.30853
6.45316	5.12912
3.88772	5.12912
3.04223	5.12912
2.09264	5.12912
2.06879	3.52983
1.46349	3.52983
1.75512	3.52983
1.61447	3.52983
1.21064	2.44591
0.901611	2.44591
1.13615	2.44591
0.565381	2.44591
0.577594	1.644
0.765453	1.644
0.847625	1.644
0.0784604	1.644
0.389223	1.21946
0.234957	1.21946
0.85228	1.21946
0.142312	1.21946
0.205079	0.79762
0.356758	0.79762
0.177639	0.79762
0.408269	0.79762
0.475362	0.671017
0.37717	0.671017
0.431342	0.671017
0.256563	0.671017
0.137408	0.56157
0.455254	0.56157
0.268451	0.56157
0.332807	0.56157
7.24753	4.09258
5.67607	4.09258
5.70562	4.09258
7.65137	3.65778
4.75097	3.65778
3.11185	3.65778
3.73993	3.65778
6.25743	2.97394
6.23109	2.97394
5.16388	2.97394
3.80318	2.97394
4.57265	2.04665
2.42532	2.04665
1.43544	2.04665
1.40724	2.04665
0.887423	1.41817
0.794562	1.41817
0.709962	1.41817
0.807959	1.41817
0.365547	0.953217
0.70564	0.953217
0.594985	0.953217
0.599334	0.953217
0.304956	0.707062
0.496227	0.707062
0.44934	0.707062
0.554113	0.707062
0.585605	0.462472
0.239893	0.462472
-0.0939977	0.462472
0.121697	0.462472
0.613781	0.389066
0.373129	0.389066
0.710675	0.389066
0.745546	0.389066
0.574773	0.325607
-0.546184	0.325607
0.651709	0.325607
0.301625	0.325607
3.63297	1.87775
3.00332	1.87775
2.58973	1.87775
2.43619	1.67826
2.38876	1.67826
1.47548	1.67826
0.958698	1.67826
1.0341	1.3645
1.65311	1.3645
2.73013	1.3645
2.52083	1.3645
2.31009	0.939042
1.95541	0.939042
0.946467	0.939042
1.09243	0.939042
0.579402	0.650685
0.200586	0.650685
0.634888	0.650685
0.571483	0.650685
0.249315	0.437354
0.535559	0.437354
0.800421	0.437354
0.471943	0.437354
0.810539	0.324413
0.310551	0.324413
0.329191	0.324413
0.16229	0.324413
0.100229	0.212191
0.635701	0.212191
0.391929	0.212191
-0.308131	0.212191
0.201833	0.178511
0.446743	0.178511
0.247091	0.178511
0.310918	0.178511
0.772979	0.149395
0.328628	0.149395
0.519168	0.149395
0.34723	0.149395
1.0809	2.19992
1.6948	1.9662
0.362333	1.59861
0.503394	1.10015
0.204116	0.762322
-0.0433377	0.512391
0.620857	0.380073
0.126304	0.248597
0.735937	0.209138
1.00777	0.175026
2.01648	3.61635
1.39875	3.23215
0.307236	2.62788
0.0244751	1.80849
0.0912197	1.25315
0.332344	0.842296
0.146943	0.624785
0.166025	0.408657
0.204882	0.343792
0.660621	0.287718
1.76943	2.42264
0.673129	2.16525
-0.00752363	1.76045
0.158898	1.21153
0.417092	0.839499
-0.0347177	0.564264
0.183681	0.418551
0.27984	0.273764
0.0880749	0.230311
2.86201	2.19992
1.21305	1.9662
0.635681	1.59861
0.191215	1.10015
0.455996	0.762322
0.36276	0.512391
0.180764	0.380073
0.349103	0.248597
0.361743	0.209138
1.36205	3.65492
0.814544	3.26662
0.921567	2.65591
0.0517341	1.82778
0.105988	1.26651
0.13123	0.851281
0.0998818	0.631449
0.0400281	0.413016
0.081907	0.347459
0.372338	1.89056
0.249758	1.6897
0.374224	1.3738
0.103102	0.945445
0.23826	0.655122
0.198245	0.440336
-0.0614046	0.326626
0.0933614	0.213638
7.81472	5.18876
6.74365	4.63751
4.17454	3.7705
0.922829	2.59484
0.431003	1.79803
0.419166	1.20853
0.464082	0.896446
0.204253	0.586344
0.0749971	0.493276
0.517826	0.412819
0.611297	0.306277
0.588796	0.304077
7.20506	3.86889
7.66091	3.45786
2.77038	2.81139
5.90911	1.93479
1.54796	1.34066
1.18074	0.901117
0.296173	0.668416
0.445232	0.437195
0.569197	0.367801
0.673101	0.30781
0.458486	0.228369
3.59039	1.63908
2.01974	1.46494
0.837133	1.19106
1.76883	0.819683
0.937427	0.567978
0.0735823	0.381763
0.240534	0.283178
0.111347	0.18522
0.152618	0.155821
-0.169834	0.130405
0.0413745	0.0967497
7.16892	6.03916
7.15779	6.03916
7.04205	5.39756
5.94148	5.39756
3.16888	4.38846
1.22675	4.38846
1.11417	3.02011
0.819358	3.02011
0.249017	2.09271
0.712775	2.09271
-0.125949	1.4066
0.367053	1.4066
0.510054	1.04337
0.092331	1.04337
0.027352	0.682441
0.449172	0.682441
0.336699	0.57412
0.645923	0.57412
6.98137	4.55494
7.5831	4.55494
7.56083	4.07102
4.1039	4.07102
6.45107	3.30992
7.21854	3.30992
4.71409	2.27787
1.97065	2.27787
1.14732	1.57839
0.883678	1.57839
0.751094	1.06091
0.215841	1.06091
0.697512	0.786942
0.442163	0.786942
0.422369	0.51472
0.460155	0.51472
0.601597	0.43302
0.187458	0.43302
7.36758	4.00668
7.40095	4.00668
6.72542	3.58101
2.62948	3.58101
3.16372	2.91152
4.76247	2.91152
3.92067	2.00369
2.15317	2.00369
1.09831	1.38841
-0.345019	1.38841
0.846515	0.93321
0.400492	0.93321
0.753002	0.692221
0.819967	0.692221
0.485883	0.452765
0.332575	0.452765
0.234783	0.3809
0.538878	0.3809
6.18427	1.85745
4.32429	1.85745
3.80813	1.66012
2.02225	1.66012
1.98089	1.34975
2.60482	1.34975
3.63257	0.928891
1.38611	0.928891
0.979836	0.643651
0.473011	0.643651
0.569045	0.432626
0.279542	0.432626
0.684308	0.320907
0.475968	0.320907
0.219219	0.209897
0.0442696	0.209897
0.477416	0.176581
0.440632	0.176581
4.35044	1.51874
3.23719	1.51874
2.03695	1.35739
1.04448	1.35739
0.93569	1.10362
1.22518	1.10362
2.11665	0.759505
1.01602	0.759505
0.87222	0.526279
0.211737	0.526279
0.152756	0.353736
0.0988759	0.353736
0.255091	0.262388
0.142334	0.262388
0.326295	0.171622
0.165767	0.171622
1.24924	0.144381
0.21141	0.144381
2.42115	1.3782
1.35075	1.3782
0.650809	1.23178
0.850444	1.23178
0.727467	1.00149
1.21839	1.00149
1.6374	0.68922
1.35988	0.68922
0.615569	0.477577
0.470883	0.477577
0.301301	0.321001
0.482231	0.321001
0.238678	0.238107
-0.00181896	0.238107
0.396186	0.15574
0.18991	0.15574
0.211034	0.13102
5.22889	6.56025
5.20319	5.86329
3.40945	4.76711
2.96774	3.2807
2.30123	2.27328
0.771794	1.52797
1.70885	1.13339
-0.261995	0.741325
0.143531	0.623658
0.0118492	0.521935
-0.130694	0.387232
-0.433797	0.38445
-0.0592785	0.326759
-0.276545	-0.0181746
0.052283	0.220151
0.0271853	0.131956
-0.721808	0.235433
-0.547228	0.326025
-0.00667624	0.293852
-0.413158	0.391502
4.01088	3.91553
6.26985	3.49954
4.03454	2.84528
2.29977	1.95811
1.63963	1.35682
0.962507	0.91198
0.687578	0.676474
-0.00645862	0.442465
0.158192	0.372234
0.301844	0.311521
0.130294	0.231122
0.0408514	0.229462
0.236956	0.195028
-0.0405811	-0.0108476
0.0969085	0.131399
0.0336778	0.0787589
-0.00168021	0.14052
0.0509231	0.19459
0.202094	0.175388
0.00279429	0.233671
5.9717	6.68178
7.50388	5.97191
3.61086	4.85543
2.38272	3.34148
1.06499	2.31539
0.00039169	1.55628
0.223991	1.15439
-0.168908	0.755058
0.0659922	0.635211
0.0257211	0.531604
0.114565	0.394405
0.0852307	0.391572
0.131375	0.332812
0.0848006	-0.0185113
0.0797466	0.224229
0.147345	0.134401
0.0554056	0.239794
0.172737	0.332064
0.178584	0.299296
-0.119893	0.398755
2.43903	3.47906
3.77122	3.10944
2.59504	2.52811
1.07248	1.73983
0.745343	1.20557
0.797151	0.810319
0.370983	0.601065
-0.0475982	0.393142
0.198559	0.33074
-0.00600372	0.276795
-0.0583219	0.205358
0.113726	0.203883
-0.0179745	0.173288
-0.063704	-0.00963843
0.0509083	0.116751
0.0969791	0.0699794
0.00575588	0.124856
-0.186888	0.172899
0.190944	0.155837
0.251317	0.207623
5.38595	4.34863
6.41067	3.88663
3.29703	3.16
1.04053	2.1747
0.669147	1.5069
0.293319	1.01285
0.337133	0.751299
0.270369	0.491406
0.0552338	0.413407
0.0211603	0.345978
-0.118528	0.256686
0.129077	0.254843
0.0347572	0.2166
0.104863	-0.0120475
0.184204	0.145933
0.0272841	0.0874704
0.210039	0.156063
0.0771117	0.216114
0.0963042	0.194787
0.0966998	0.259517
2.31107	2.82977
2.88803	2.52913
3.76353	2.0563
0.989164	1.41513
1.17728	0.98058
0.413461	0.659091
0.720893	0.48889
0.397855	0.319771
0.325943	0.269015
0.13143	0.225137
-0.2285	0.167033
0.0163361	0.165833
0.132123	0.140948
0.091214	-0.00783963
-0.00503833	0.0949622
-0.00188508	0.0569193
0.24511	0.101554
0.151868	0.140631
0.150219	0.126753
0.102938	0.168875
7.9121	5.24494
7.33063	4.68772
7.83762	3.81132
7.87442	2.62293
1.58836	1.81749
0.985717	1.22162
0.560474	0.906151
0.559296	0.592692
0.306283	0.498616
0.965809	0.417289
1.09695	0.309593
3.61705	3.41945
3.23394	3.05616
4.69214	2.4848
1.51133	1.71002
0.483356	1.18492
0.308471	0.796435
0.326524	0.590767
0.453416	0.386406
0.607562	0.325074
0.296477	0.272052
0.300256	0.201839
1.84912	1.41605
0.696252	1.26561
1.57137	1.02899
0.362137	0.708148
0.130749	0.490693
0.0512753	0.329817
-0.0679935	0.244646
-0.479564	0.160017
0.0878031	0.134618
0.00412868	0.112661
0.104837	0.083585
3.27396	3.16689
2.40762	2.83044
1.01164	2.30127
1.7034	1.58372
0.812877	1.0974
1.76286	0.737612
0.257666	0.547134
0.262145	0.357867
0.637596	0.301064
0.0527229	0.251959
1.6518	2.34483
0.748859	2.09571
0.748997	1.70391
0.701722	1.17262
0.116427	0.812537
0.828471	0.546142
0.731955	0.405109
1.39798	0.264972
0.863029	0.222914
0.913785	0.186555
1.11939	1.38146
0.596136	1.23469
0.49203	1.00386
0.521433	0.69085
0.49184	0.478707
0.9845	0.32176
1.77768	0.23867
1.20311	0.156108
1.11188	0.13133
1.05307	0.109909
7.99825	6.07412
5.11194	5.42881
3.59921	4.41386
2.74583	3.0376
0.302257	2.10482
0.691266	1.41474
0.0157852	1.04941
-0.00182459	0.686392
0.20045	0.577443
0.0808386	0.483259
3.80165	5.32488
0.649404	4.75916
0.65527	3.86941
0.699239	2.66291
0.498793	1.84519
0.485596	1.24024
0.269182	0.919963
0.664327	0.601725
1.67348	0.506216
2.32052	0.423649
5.01978	0.314311
2.5624	2.03659
0.250624	1.82022
0.355103	1.47992
0.00821428	1.01847
0.25585	0.705724
0.619191	0.474348
0.390592	0.351854
1.15196	0.23014
1.32159	0.19361
5.54595	0.162031
6.02368	5.01031
3.505	4.47802
0.888976	3.64083
0.358369	2.5056
0.231124	1.73619
[truncated: 12,576 more rows]

## Sheet: addSACpeak2to5_150Hz
C_prime	Predicted_C_prime	R^2
3.08536	3.58351	0.53232
4.79689	3.2028
6.12589	2.60402
5.25193	1.79207
4.16159	1.24177
3.23047	0.834648
1.31965	0.619112
1.1659	0.404946
0.194662	0.340671
0.193994	0.285105
0.184677	0.211524
0.0845349	0.210005
0.157318	0.178491
0.0472017	-0.00992782
0.0752087	0.120257
-0.045712	0.0720805
0.132632	0.128604
2.19898	3.12483
3.76957	2.79285
3.39638	2.27071
2.90869	1.56269
1.89845	1.08283
1.3987	0.727815
0.49811	0.539867
0.125725	0.353114
0.286147	0.297065
0.00190423	0.248612
0.0805612	0.184449
0.270032	0.183124
0.231196	0.155644
0.0432376	-0.00865707
0.288934	0.104864
0.0483701	0.0628543
1.10076	1.73939
0.859688	1.5546
1.13255	1.26396
0.445091	0.869848
0.14345	0.602739
0.31249	0.405127
0.170295	0.300509
-0.112371	0.196556
0.0452214	0.165357
-0.138684	0.138386
0.0113914	0.102671
0.143533	0.101934
0.152948	0.0866371
-0.0124651	-0.00481883
-0.0123071	0.058371
0.165126	0.0349869
6.44226	3.58351
7.88636	3.2028
7.85959	2.60402
3.01703	1.79207
3.2639	1.24177
0.661289	0.834648
0.801418	0.619112
-0.393017	0.404946
1.49461	0.340671
6.13672	5.40118
7.51539	4.82736
7.295	3.92486
3.94599	2.70107
5.14373	1.87163
-0.399386	1.25801
3.92653	0.933145
-1.27298	0.610348
1.51072	0.51347
4.20481	2.36225
4.1445	2.11128
3.87844	1.71657
0.0383529	1.18133
2.45032	0.818573
0.186235	0.550199
1.35428	0.408118
3.57187	0.26694
3.12	3.58351
1.64842	3.2028
1.70464	2.60402
1.73504	1.79207
0.780414	1.24177
0.753002	0.834648
0.248257	0.619112
0.0662252	0.404946
0.0941956	0.340671
0.0729485	0.285105
0.368044	0.211524
2.49891	4.12956
3.41433	3.69084
2.58238	3.00081
0.993056	2.06514
0.2211	1.43099
0.113379	0.96183
0.125466	0.713451
0.159436	0.466651
0.105864	0.392581
0.375735	0.328549
5.92561	3.58351
2.78923	3.2028
1.74868	2.60402
0.886921	1.79207
0.614219	1.24177
1.41225	0.834648
0.736132	0.619112
0.761598	0.404946
0.546033	0.340671
0.211721	0.285105
0.297696	0.211524
0.433231	0.210005
0.670678	0.178491
0.422891	-0.00992782
3.34237	3.12483
2.41932	2.79285
2.62698	2.27071
2.1179	1.56269
1.11192	1.08283
0.347322	0.727815
0.173124	0.539867
0.182546	0.353114
0.180198	0.297065
0.0982384	0.248612
0.101775	0.184449
-0.0214301	0.183124
0.0458136	0.155644
1.03682	2.00227
1.07317	1.78955
0.500505	1.45499
0.412118	1.00131
0.462455	0.693834
0.116104	0.466357
0.0221451	0.345927
0.000566871	0.226262
-0.177281	0.190348
0.05284	0.159301
0.215676	0.118188
0.0812566	0.117339
-0.0443706	0.099731
6.4952	8.96795
7.21372	8.01519
7.75716	6.51671
6.9085	4.48476
5.60585	3.1076
2.21645	2.08876
1.38874	1.54936
0.668766	1.0134
0.539805	0.852548
0.559617	0.713493
0.692941	0.529351
0.417328	0.525549
0.605829	0.446684
0.480394	-0.0248449
0.431239	0.300949
0.487037	0.180386
0.360493	0.32184
0.636552	0.44568
7.29688	8.31254
7.53687	7.42941
7.00826	6.04044
7.80535	4.157
5.31163	2.88049
2.68551	1.9361
1.52428	1.43613
1.1523	0.939338
0.558704	0.790241
0.750806	0.661348
0.814384	0.490664
0.727089	0.48714
-0.184282	0.414038
0.661166	-0.0230292
-0.14621	0.278955
0.381622	0.167202
0.22731	0.298319
0.276423	0.413108
3.81876	2.69453
3.77456	2.40826
3.41377	1.95803
2.50026	1.3475
2.29946	0.933717
2.01782	0.627592
1.1399	0.465525
0.689238	0.304489
0.404661	0.256159
0.522091	0.214378
0.336696	0.15905
0.303202	0.157908
0.0284674	0.134212
-0.139056	-0.00746497
0.40306	0.0904239
0.159797	0.0541991
0.0656705	0.0967008
0.0371071	0.13391
8	9.39498
8	9.39498
7.98388	9.39498
6.88804	8.39686
8	8.39686
7.95073	8.39686
6.87738	8.39686
7.75874	6.82702
7.77765	6.82702
7.73557	6.82702
7.80388	6.82702
7.51502	4.69832
7.54034	4.69832
6.93636	4.69832
6.35619	4.69832
7.28595	3.25558
5.88886	3.25558
4.33657	3.25558
2.68996	3.25558
4.17319	2.18822
2.93004	2.18822
1.45915	2.18822
2.37137	2.18822
1.94649	1.62314
1.43302	1.62314
1.89037	1.62314
1.57977	1.62314
1.68035	1.06166
1.79442	1.06166
1.34716	1.06166
0.93056	1.06166
1.3923	0.893145
1.25216	0.893145
1.04327	0.893145
1.90912	0.893145
6.72933	7.32026
6.57792	7.32026
7.02104	7.32026
7.59919	6.54256
7.76502	6.54256
7.62308	6.54256
7.09231	6.54256
7.4994	5.31939
7.39616	5.31939
7.31129	5.31939
6.21228	5.31939
5.56954	3.66078
6.9488	3.66078
7.24131	3.66078
6.23014	3.66078
4.89603	2.53664
5.11003	2.53664
3.36647	2.53664
4.22071	2.53664
3.25671	1.70499
2.67608	1.70499
2.84259	1.70499
2.61968	1.70499
2.24992	1.2647
1.66283	1.2647
1.35596	1.2647
1.47246	1.2647
1.96756	0.827209
1.82555	0.827209
1.05171	0.827209
1.1162	0.827209
1.52191	0.695909
0.621204	0.695909
0.619442	0.695909
1.04639	0.695909
3.58617	3.08888
4.10897	3.08888
3.69043	3.08888
4.10293	2.76072
3.99898	2.76072
3.91531	2.76072
4.64002	2.76072
4.01419	2.24459
3.20235	2.24459
4.1048	2.24459
2.47589	2.24459
3.66607	1.54471
1.9249	1.54471
1.8592	1.54471
1.77956	1.54471
1.18385	1.07037
2.15233	1.07037
2.00923	1.07037
1.86621	1.07037
2.66494	0.719442
2.30851	0.719442
1.51926	0.719442
0.862398	0.719442
1.87004	0.533656
0.952115	0.533656
1.08995	0.533656
1.16161	0.533656
0.036864	0.349052
0.164134	0.349052
0.460046	0.349052
-0.796703	0.349052
0.788246	0.293648
0.922186	0.293648
0.349461	0.293648
3.10462	3.58351
4.76929	3.2028
5.21557	2.60402
5.24711	1.79207
4.11699	1.24177
3.49706	0.834648
3.33467	0.619112
3.36627	0.404946
2.98583	0.340671
2.1165	0.285105
0.603429	0.211524
0.204354	0.210005
-0.219469	0.178491
-0.140144	-0.00992782
-0.0899279	0.120257
0.268086	0.0720805
0.265281	0.128604
-0.0255276	0.17809
-0.0611975	0.160516
-0.187529	0.213857
1.40145	3.12483
2.18528	2.79285
1.53959	2.27071
1.0419	1.56269
0.677204	1.08283
0.750445	0.727815
1.42664	0.539867
1.71184	0.353114
1.4731	0.297065
1.75589	0.248612
0.643801	0.184449
0.329988	0.183124
0.26283	0.155644
0.159957	-0.00865707
0.0646083	0.104864
0.0917839	0.0628543
0.287378	0.112143
-0.0148937	0.155295
-0.109194	0.13997
-0.0568847	0.186483
0.671972	1.75073
0.355295	1.56473
0.0730646	1.2722
0.286728	0.875519
0.487417	0.606668
0.222315	0.407768
0.128716	0.302468
0.490376	0.197837
0.256226	0.166435
0.325149	0.139289
0.0408424	0.10334
-0.154604	0.102598
-0.226879	0.0872019
0.087673	-0.00485025
0.202893	0.0587515
-0.226846	0.035215
-0.0257029	0.0628298
-0.42325	0.087006
0.0479013	0.0784201
0.0279307	0.10448
7.99306	3.58351
5.51754	3.2028
4.44642	2.60402
3.7845	1.79207
3.9946	1.24177
2.99502	0.834648
2.22617	0.619112
1.13732	0.404946
1.11251	0.340671
0.435804	0.285105
0.293731	0.211524
0.0786699	0.210005
0.0305603	0.178491
0.255453	-0.00992782
0.154336	0.120257
0.0886234	0.0720805
0.0687416	0.128604
0.0111397	0.17809
0.477904	0.160516
0.149079	0.213857
6.65995	3.29054
5.82088	2.94095
3.96928	2.39113
4.44157	1.64556
7.30474	1.14025
4.13677	0.766411
2.6889	0.568496
2.36258	0.37184
1.9493	0.312819
1.27198	0.261796
0.438941	0.194231
0.361276	0.192836
0.447534	0.163898
0.403999	-0.00911616
-0.160896	0.110425
0.390065	0.0661875
0.212677	0.11809
0.76711	0.16353
0.345888	0.147393
0.335453	0.196373
2.95402	2.50016
0.90664	2.23454
1.10554	1.81678
1.00157	1.2503
1.661	0.866364
0.906643	0.582321
1.78196	0.431945
1.78409	0.282525
2.66471	0.237681
3.14598	0.198914
2.81305	0.147577
2.71501	0.146517
2.82641	0.12453
3.33495	-0.00692649
2.33052	0.0839012
1.47611	0.0502895
1.50904	0.0897253
1.40418	0.12425
1.50976	0.111989
1.52888	0.149205
3.94111	3.58351
6.18572	3.2028
6.78154	2.60402
5.67855	1.79207
4.03891	1.24177
3.03774	0.834648
0.847816	0.619112
0.489149	0.404946
0.0922792	0.340671
0.0701719	0.285105
0.0270978	0.211524
-0.161331	0.210005
0.064634	0.178491
0.0797325	-0.00992782
0.0602241	0.120257
0.055928	0.0720805
2.69955	3.2808
3.36269	2.93225
4.18229	2.38405
3.03848	1.64069
2.92506	1.13687
2.21211	0.764142
2.01824	0.566813
0.668808	0.370739
0.0826545	0.311893
0.281696	0.261021
0.260679	0.193655
0.0895048	0.192265
0.216358	0.163413
0.061663	-0.00908917
0.00799093	0.110098
1.04365	2.34811
1.74631	2.09864
1.46081	1.70629
1.79148	1.17426
1.89344	0.813673
0.778925	0.546906
0.29024	0.405675
0.361019	0.265342
0.10765	0.223226
0.166779	0.186816
0.0546157	0.138602
-0.0438779	0.137606
0.233322	0.116957
0.192625	-0.00650523
0.169974	0.0787985
5.36606	3.58351
7.6321	3.2028
7.82689	2.60402
7.91506	1.79207
7.47116	1.24177
4.99434	0.834648
3.96263	0.619112
3.42137	0.404946
1.29299	0.340671
1.02947	0.285105
-1.07566	0.211524
0.50699	0.210005
0.136385	0.178491
0.0813836	-0.00992782
0.17308	0.120257
0.208827	0.0720805
0.123299	0.128604
0.289369	0.17809
0.131432	0.160516
3.6329	4.08808
7.26331	3.65376
7.4041	2.97067
7.71108	2.0444
7.17271	1.41661
7.33859	0.952168
5.89669	0.706284
4.16092	0.461963
3.33169	0.388638
2.66381	0.325249
1.80163	0.241307
0.185323	0.239574
0.329725	0.203623
0.461983	-0.0113257
0.155949	0.137189
0.327984	0.0822296
0.193898	0.146712
0.296546	0.203165
0.108675	0.183116
2.1	2.54718
1.79451	2.27656
0.778998	1.85095
1.32104	1.27381
2.14413	0.882655
3.76862	0.593271
1.4389	0.440067
0.423484	0.287837
0.415301	0.24215
0.604388	0.202654
0.358654	0.150352
0.535175	0.149272
0.327835	0.126872
0.407878	-0.00705673
0.525418	0.0854789
1.53864	0.0512351
0.461094	0.0914125
1.31931	0.126587
2.44693	0.114095
3.64987	0.15201
3.38862	3.58351
1.0325	3.2028
1.22763	2.60402
-0.198574	1.79207
0.00225328	1.24177
0.387271	0.834648
0.553877	0.619112
0.337255	0.404946
0.30235	0.340671
0.206697	0.285105
4.14424	3.79776
1.34928	3.39429
1.57444	2.75971
0.0590909	1.89922
-0.170787	1.31601
0.084665	0.88455
0.543328	0.656127
0.339208	0.429157
1.07914	0.361039
2.02632	1.59734
-0.00973316	1.42763
0.242087	1.16073
0.128684	0.798809
0.16006	0.553514
-0.058921	0.372041
-0.0213019	0.275967
-0.0571928	0.180503
0.357596	0.151853
4.0899	3.58351
2.91955	3.58351
1.38084	3.2028
0.975905	3.2028
0.427967	2.60402
0.0579104	2.60402
-0.0151486	1.79207
0.216509	1.79207
0.0726364	1.24177
0.124805	1.24177
0.206925	0.834648
0.103702	0.834648
0.0101568	0.619112
0.028564	0.619112
0.0497355	0.404946
-0.00202369	0.404946
3.94238	3.12483
3.34949	3.12483
2.62499	2.79285
0.995314	2.79285
0.611339	2.27071
0.751773	2.27071
0.276476	1.56269
0.174646	1.56269
0.0410197	1.08283
0.0564425	1.08283
0.378051	0.727815
0.907844	0.727815
0.153337	0.539867
0.166128	0.539867
0.361667	0.353114
3.09149	2.82727
0.97024	2.82727
0.921975	2.5269
0.222033	2.5269
0.512478	2.05448
0.168457	2.05448
0.300243	1.41388
0.0302125	1.41388
-0.0406944	0.979714
-0.15768	0.979714
0.057503	0.658509
0.00409237	0.658509
0.215867	0.488458
0.0634191	0.488458
0.439062	0.319489
2.34411	5.46089
1.40312	4.88073
1.48574	3.96825
2.00284	2.73093
0.630789	1.89233
0.497356	1.27192
-0.0279447	0.943461
0.229046	0.617095
0.160654	0.519146
0.0393879	0.43447
0.555552	0.32234
0.888267	4.21866
1.8217	3.77047
1.88895	3.06556
2.09201	2.1097
1.79266	1.46186
0.147519	0.982583
0.00529217	0.728844
0.031317	0.47672
-0.0697243	0.401052
0.145436	0.335638
0.976241	2.35539
1.95867	2.10515
1.19192	1.71158
1.73785	1.1779
1.14949	0.816196
0.0682506	0.548601
0.116562	0.406933
0.13814	0.266165
0.0141602	0.223918
0.26126	0.187395
7.00173	4.91365
6.08742	4.39163
7.76203	3.57059
3.13627	2.45726
0.971908	1.70269
0.654965	1.14446
0.997602	0.848916
0.199038	0.555256
0.240422	0.467122
0.630579	0.390932
0.739575	0.290038
0.779859	0.287955
6.68875	7.13189
4.61018	6.37419
2.74061	5.1825
5.13186	3.56657
1.27543	2.47136
0.457276	1.66111
0.331094	1.23215
-0.240308	0.805922
0.139064	0.678001
0.215466	0.567415
0.381629	0.420973
-0.0348747	0.41795
3.70735	1.59734
0.878577	1.42763
0.0587936	1.16073
0.276754	0.798809
0.174098	0.553514
-0.10378	0.372041
0.0418107	0.275967
-0.0649082	0.180503
0.167095	0.151853
-0.0654315	0.127085
0.389826	0.0942859
6.1753	3.58351
7.31817	3.2028
7.97878	2.60402
6.90248	1.79207
5.23226	1.24177
3.54622	0.834648
2.81519	0.619112
1.37165	0.404946
-0.117562	0.340671
-0.457881	0.285105
0.0460066	0.211524
0.0620399	0.210005
0.212245	0.178491
0.0349951	-0.00992782
0.0978688	0.120257
0.10719	0.0720805
0.0109516	0.128604
0.139042	0.17809
-0.086905	0.160516
0.0599398	0.213857
6.64907	3.24176
7.74373	2.89736
7.52926	2.35568
7.74554	1.62117
7.93189	1.12335
5.51151	0.75505
3.15196	0.560069
3.20106	0.366328
2.76991	0.308182
2.21335	0.257915
2.23562	0.191351
0.429154	0.189977
0.330177	0.161469
0.366991	-0.00898102
0.487789	0.108788
0.130474	0.0652064
0.226852	0.11634
0.420311	0.161106
0.332183	0.145208
0.24847	0.193462
3.17104	1.70453
3.74668	1.52344
3.35575	1.23862
3.84491	0.852413
3.83897	0.590658
3.27457	0.397007
2.3699	0.294486
2.23707	0.192616
1.6004	0.162043
0.84576	0.135613
0.690273	0.100613
0.64693	0.0998904
0.463955	0.0849006
0.119017	-0.00472225
0.208419	0.057201
0.364107	0.0342857
0.164224	0.0611717
0.516599	0.0847098
0.136033	0.0763505
0.617409	0.101723
4.21348	3.58351
1.81034	3.2028
1.29941	2.60402
0.524675	1.79207
0.388218	1.24177
0.238831	0.834648
0.199849	0.619112
0.00878778	0.404946
0.0748041	0.340671
0.682249	0.285105
0.548324	0.211524
1.27623	3.72523
0.481936	3.32946
0.870855	2.707
-0.149043	1.86294
0.776539	1.29088
0.0376988	0.867657
-0.190014	0.643596
0.345442	0.420961
-0.148839	0.354143
0.270934	0.29638
0.419041	0.219889
0.344782	1.59734
0.0823688	1.42763
0.490995	1.16073
0.25778	0.798809
0.0865974	0.553514
0.162465	0.372041
0.0329284	0.275967
0.538468	0.180503
0.0908883	0.151853
0.358215	0.127085
1.15189	3.58351
1.23481	3.2028
0.974017	2.60402
1.00544	1.79207
1.30463	1.24177
0.729014	0.834648
0.23787	0.619112
0.560421	0.404946
1.69961	0.340671
0.957714	0.285105
1.06237	0.211524
0.286441	0.210005
0.136707	0.178491
-0.361974	-0.00992782
0.12424	0.120257
-0.0941313	0.0720805
0.158898	0.128604
0.26294	0.17809
1.06322	3.12483
0.0668521	2.79285
0.163754	2.27071
0.234327	1.56269
0.28042	1.08283
0.334995	0.727815
-0.000647241	0.539867
0.278716	0.353114
1.33316	0.297065
2.14401	0.248612
1.35589	0.184449
0.207271	0.183124
0.16019	0.155644
0.315782	-0.00865707
0.452896	0.104864
0.361734	0.0628543
0.190434	0.112143
1.31807	0.155295
0.857085	1.59734
0.882125	1.42763
-0.0232147	1.16073
0.341541	0.798809
0.244492	0.553514
0.332568	0.372041
0.0856945	0.275967
0.233416	0.180503
2.06075	0.151853
2.08616	0.127085
1.10691	0.0942859
0.150702	0.0936087
0.169787	0.0795615
0.217804	-0.00442528
0.649352	0.0536039
-0.204406	0.0321296
0.129512	0.0573249
5.97125	3.58351
3.10971	3.2028
1.45798	2.60402
0.897039	1.79207
0.720935	1.24177
0.40401	0.834648
0.804603	0.619112
3.70112	3.23484
1.92285	2.89117
1.5362	2.35065
0.701544	1.61771
0.57387	1.12095
0.664615	0.753438
2.32052	0.558873
3.2701	1.59734
1.5243	1.42763
1.31308	1.16073
0.466181	0.798809
0.300602	0.553514
1.64352	0.372041
3.15344	3.58351
3.88958	3.2028
3.22977	2.60402
2.43455	1.79207
2.19892	1.24177
2.22141	0.834648
2.21314	0.619112
2.50288	0.404946
2.18616	0.340671
2.07495	0.285105
0.789873	0.211524
-0.338531	0.210005
0.0740859	0.178491
-0.0192352	-0.00992782
0.14008	0.120257
0.375053	0.0720805
0.143589	0.128604
0.167309	0.17809
0.186448	0.160516
0.0618704	0.213857
1.55879	3.12483
1.47973	2.79285
1.10073	2.27071
1.14917	1.56269
1.52754	1.08283
1.02917	0.727815
0.653162	0.539867
1.05749	0.353114
0.918233	0.297065
0.335998	0.248612
0.328189	0.184449
0.360987	0.183124
-0.0363921	0.155644
-0.0626225	-0.00865707
-0.1481	0.104864
0.448466	0.0628543
0.24853	0.112143
-0.013777	0.155295
0.0682598	0.13997
0.100609	0.186483
-0.162775	1.59734
0.541381	1.42763
0.222199	1.16073
0.235057	0.798809
0.0761777	0.553514
0.256793	0.372041
0.13195	0.275967
0.403748	0.180503
0.137944	0.151853
0.175111	0.127085
-0.0403678	0.0942859
0.133949	0.0936087
0.549178	0.0795615
0.590532	-0.00442528
1.01999	0.0536039
1.113	0.0321296
0.33749	0.0573249
0.180342	0.0793828
0.236965	0.0715492
0.130848	0.0953257
7.98595	4.63959
7.43303	4.14668
6.79796	3.37144
3.55891	2.3202
2.67792	1.60773
2.49815	1.08062
2.04589	0.801568
2.03201	0.524286
1.52083	0.441068
0.995607	0.369127
0.423261	0.273861
0.170128	0.271894
0.400799	0.231093
0.583678	-0.0128536
4.20441	3.76731
3.81805	3.36707
4.05569	2.73758
4.78995	1.88399
4.19957	1.30546
3.09485	0.877458
2.29037	0.650867
0.422872	0.425716
-0.300008	0.358144
-0.270771	0.299729
-0.369819	0.222373
0.128433	0.220776
0.432798	0.187646
1.07776	1.94065
0.580861	1.73447
0.486616	1.4102
0.700512	0.970493
0.500307	0.672478
0.666727	0.452002
0.775973	0.335279
1.64521	0.219298
1.5988	0.18449
1.66446	0.154398
1.4709	0.11455
1.94817	0.113728
1.97961	0.0966614
4.44687	3.58351
3.9614	3.2028
2.80101	2.60402
2.03308	1.79207
1.06587	1.24177
1.72949	0.834648
0.666968	0.619112
-0.22184	0.404946
-0.0345507	0.340671
-0.0955134	0.285105
0.255997	0.211524
0.411559	0.210005
0.057283	0.178491
-0.00403942	-0.00992782
1.97664	3.12483
1.17865	2.79285
1.06324	2.27071
0.911454	1.56269
0.609719	1.08283
0.504148	0.727815
0.576024	0.539867
0.629071	0.353114
0.577973	0.297065
0.639646	0.248612
0.641938	0.184449
1.01739	0.183124
1.04163	0.155644
0.572017	-0.00865707
1.6448	1.59734
0.793527	1.42763
0.913574	1.16073
0.874977	0.798809
0.733318	0.553514
0.791494	0.372041
0.876317	0.275967
0.712492	0.180503
0.937101	0.151853
0.718239	0.127085
1.11713	0.0942859
1.60572	0.0936087
1.16631	0.0795615
6.15473	3.58351
1.97252	3.2028
0.599386	2.60402
0.635665	1.79207
0.415091	1.24177
-0.00216631	0.834648
0.206112	0.619112
0.594086	0.404946
0.506254	0.340671
0.523915	0.285105
0.340858	0.211524
0.606502	0.210005
6.29258	3.67049
3.65776	3.28054
6.1819	2.66723
1.80171	1.83557
0.0549772	1.27191
0.161775	0.854907
0.536471	0.63414
0.453813	0.414775
0.293087	0.34894
-0.209038	0.292026
0.0400427	0.216658
0.308564	0.215102
4.06463	2.16297
2.90951	1.93318
2.49715	1.57176
1.26137	1.08168
0.0665841	0.74952
0.118811	0.503786
-0.13033	0.37369
0.173365	0.244422
-0.0598067	0.205626
0.0453935	0.172087
0.336749	0.127674
4.67324	3.58351
1.85064	3.2028
1.07577	2.60402
0.0391348	1.79207
-0.03498	1.24177
0.17628	0.834648
0.0658563	0.619112
0.192205	0.404946
0.504577	0.340671
0.596349	0.285105
2.81549	3.12483
2.43918	2.79285
1.82353	2.27071
1.66801	1.56269
0.932763	1.08283
-0.0539523	0.727815
0.0196408	0.539867
1.01288	0.353114
1.64469	0.297065
5.58033	2.08912
2.47869	1.86717
1.42235	1.51809
1.20151	1.04474
1.17329	0.723928
1.42855	0.486584
1.08001	0.36093
1.15817	0.236076
0.998051	0.198604
7.30186	7.32132
7.01275	6.5435
7.95559	5.32016
7.86803	3.6613
5.74708	2.53701
3.31996	1.70523
2.45049	1.26488
0.63668	0.827328
0.574593	0.696009
0.335089	0.582486
4.88043	5.77822
6.11942	5.16434
5.79965	4.19884
4.99685	2.88962
4.48566	2.00229
3.01221	1.34582
2.15725	0.998285
0.0640811	0.652954
0.577976	0.549313
0.410268	0.459717
2.06084	2.10964
2.30053	1.88551
1.70402	1.53301
0.0487973	1.05501
0.862548	0.73104
0.541704	0.491364
0.285154	0.364476
1.22972	0.238395
0.663629	0.200556
3.20687	3.58351
1.0676	3.2028
0.894289	2.60402
-0.0412224	1.79207
0.167166	1.24177
0.0112974	0.834648
0.0271054	0.619112
0.0366604	0.404946
-0.000505858	0.340671
-0.0225625	0.285105
-0.0914231	0.211524
0.0118531	0.210005
5.47392	3.44016
3.53364	3.07468
2.94712	2.49985
1.08225	1.72038
0.670308	1.1921
0.518356	0.801261
0.556467	0.594346
0.391256	0.388748
-0.554526	0.327043
0.147281	0.2737
0.480439	0.203062
3.72978	2.07065
2.21743	1.85066
2.17862	1.50467
1.28867	1.03551
0.300919	0.717528
0.174488	0.482282
0.169431	0.35774
1.24933	0.233989
0.163457	0.196849
0.104385	0.164742
0.169392	0.122224
3.98386	3.15827
5.71736	3.15827
7.09371	3.15827
5.35281	2.56781
5.03121	2.56781
4.07462	2.56781
2.51264	2.56781
1.44886	1.76715
0.681372	1.76715
0.857903	1.76715
1.00829	1.76715
1.00275	1.2245
0.623122	1.2245
0.0928389	3.58351
0.0835193	3.2028
0.0466816	2.60402
0.00571707	1.79207
0.0273213	1.24177
0.526791	0.834648
0.132762	0.619112
-0.0722635	0.404946
0.0146964	0.340671
0.00942706	0.285105
0.121295	0.211524
0.599913	0.210005
1.12338	0.178491
0.0532404	-0.00992782
0.137556	0.120257
2.58183	3.12483
1.52666	2.79285
1.70585	2.27071
1.12734	1.56269
0.760816	1.08283
0.785068	0.727815
1.03899	0.539867
0.696646	0.353114
-0.00211551	0.297065
0.0256835	0.248612
-0.451266	0.184449
1.33439	0.183124
-0.00684086	0.155644
0.000694619	-0.00865707
0.368954	0.890911
0.212154	0.79626
-0.0557018	0.647395
0.050884	0.445534
0.227187	0.308721
0.362008	0.207505
0.267072	0.15392
0.066738	0.100675
0.539626	0.0846954
0.75938	0.0708811
1.89238	0.0525877
4.36363	0.05221
0.0815232	0.0443753
0.400023	-0.00246819
7.57524	3.58351
7.6178	3.2028
7.20408	2.60402
6.5342	1.79207
7.54324	1.24177
6.46745	0.834648
2.76288	0.619112
1.48358	0.404946
1.45569	0.340671
0.715871	0.285105
0.9777	0.211524
1.16976	0.210005
0.843808	0.178491
0.700938	-0.00992782
0.810777	0.120257
0.767047	0.0720805
4.01177	5.32091
6.52952	4.75562
6.76501	3.86653
7.08788	2.66092
6.29406	1.84382
3.49462	1.23931
1.06866	0.919277
0.709443	0.601277
0.221035	0.505838
0.364965	0.423333
0.397629	0.314077
0.316678	0.311821
0.423813	0.265029
0.447147	-0.0147411
0.427729	0.178561
0.371188	0.107027
1.67352	2.84026
2.18927	2.53851
1.3095	2.06392
1.04053	1.42038
0.762808	0.984216
0.134379	0.661535
0.17838	0.490703
0.0778816	0.320957
0.113899	0.270013
0.193441	0.225972
0.105697	0.167652
0.201813	0.166448
0.050756	0.14147
-0.00277467	-0.0078687
0.0569785	0.0953143
1.36978	3.12483
2.20275	2.79285
3.31736	2.27071
1.73235	1.56269
2.54722	1.08283
3.47568	0.727815
1.20356	0.539867
0.0416153	0.353114
0.673367	0.297065
0.604586	0.248612
0.131829	0.184449
0.285373	0.183124
0.163451	0.155644
0.0246589	-0.00865707
0.131216	0.104864
0.204845	0.0628543
2.44921	1.59734
1.45556	1.42763
3.07243	1.16073
3.15006	0.798809
3.05691	0.553514
3.45265	0.372041
0.678497	0.275967
0.185967	0.180503
-0.0113047	0.151853
-0.0443464	0.127085
-0.594499	0.0942859
-0.713064	0.0936087
-1.43474	0.0795615
-0.711666	-0.00442528
-0.00422665	0.0536039
-0.0295958	0.0321296
5.68438	3.58351
5.37922	3.2028
1.95043	2.60402
0.45747	1.79207
0.462037	1.24177
0.286637	0.834648
0.117601	0.619112
0.190779	0.404946
0.149658	0.340671
0.238285	0.285105
3.29966	3.12483
4.20859	2.79285
2.44567	2.27071
0.721211	1.56269
0.0651669	1.08283
0.179668	0.727815
0.398925	0.539867
0.243066	0.353114
0.395977	0.297065
0.294486	0.248612
1.28478	1.79009
1.095	1.59991
1.08659	1.3008
0.384809	0.895201
0.00810802	0.620306
0.40757	0.416935
0.482786	0.309268
-0.0813937	0.202284
-0.00806737	0.170177
5.06185	3.58351
4.68739	3.2028
1.73885	2.60402
0.457681	1.79207
0.536335	1.24177
0.221995	0.834648
0.175374	0.619112
0.380597	0.404946
0.224909	0.340671
0.0224264	0.285105
0.297974	0.211524
0.139798	0.210005
3.27344	3.8826
4.1099	3.47011
4.71965	2.82136
1.9613	1.94164
0.609348	1.34541
0.3176	0.90431
0.428043	0.670784
0.423127	0.438744
0.33271	0.369104
0.298218	0.308901
0.236384	0.229178
2.23601	1.9595
2.32633	1.75133
0.825663	1.42391
0.576765	0.979924
0.258648	0.679013
0.389539	0.456395
0.148327	0.338537
0.199753	0.221429
0.103354	0.186282
0.155714	0.155899
0.337818	0.115664
2.79143	3.58351
1.85066	3.2028
0.64292	2.60402
0.36732	1.79207
0.657827	1.24177
0.299239	0.834648
0.395915	0.619112
0.208341	0.404946
0.136453	0.340671
0.212048	0.285105
0.29959	0.211524
0.341063	0.210005
0.346394	3.12483
0.0633767	2.79285
0.449665	2.27071
0.166282	1.56269
0.349658	1.08283
0.117967	0.727815
0.116808	0.539867
0.13251	0.353114
0.103176	0.297065
0.212297	0.248612
0.301083	0.184449
1.43246	0.183124
0.427853	0.798097
0.438885	0.713307
0.213821	0.57995
0.157373	0.399119
0.0284883	0.276559
-0.229703	0.185887
-0.0841383	0.137885
0.211126	0.090187
0.426826	0.075872
0.0635272	0.0634968
0.163057	0.0471092
0.540316	0.0467709
5.08032	3.58351
1.51783	3.2028
1.24186	2.60402
0.621899	1.79207
1.0266	1.24177
0.440592	0.834648
0.513364	0.619112
0.852689	0.404946
0.726376	0.340671
1.05554	0.285105
3.71202	4.76527
1.00608	4.25901
0.670997	3.46276
0.662811	2.38305
0.39319	1.65128
0.360076	1.1099
0.802703	0.823281
0.736	0.538488
0.968358	0.453016
1.64878	1.59734
1.72354	1.42763
0.327074	1.16073
0.0801714	0.798809
0.0700962	0.553514
0.351006	0.372041
0.39792	0.275967
0.0216736	0.180503
0.153662	0.151853
6.57339	7.39369
6.62438	6.60819
6.85784	5.37275
7.81514	3.6975
7.00157	2.56208
1.48042	1.72209
1.6	1.27738
4.48224	3.12483
3.97642	2.79285
4.67215	2.27071
3.40848	1.56269
2.14991	1.08283
0.819259	0.727815
0.509496	0.539867
1.50394	2.00054
1.19817	1.788
1.90697	1.45372
1.50253	1.00044
1.72914	0.693232
0.754611	0.465952
1.12709	0.345627
7.41503	9.50919
7.96751	8.49894
7.70276	6.91001
7.02359	4.75543
6.6946	3.29515
3.49812	2.21482
3.27269	1.64287
3.33137	1.07456
1.63426	0.904002
1.11805	0.756554
-0.21942	0.561299
0.705514	0.557268
6.3864	3.68782
6.33493	3.29602
6.61578	2.67981
6.38393	1.84423
5.02096	1.27791
3.35288	0.858942
2.73963	0.637133
0.705535	0.416733
-0.323721	0.350587
-0.0661666	0.293404
0.155422	0.217681
2.26361	0.216117
3.21424	2.11914
3.82426	1.89401
4.02523	1.53991
4.51685	1.05976
3.34053	0.734333
2.12441	0.493577
0.568508	0.366118
0.154135	0.239469
-0.387742	0.201459
-0.0851564	0.1686
0.568911	0.125087
3.11754	3.12483
0.521286	2.79285
-0.00023167	2.27071
0.037077	1.56269
0.574709	1.08283
0.141362	0.727815
0.102191	0.539867
0.112074	0.353114
0.509251	0.297065
1.11078	0.248612
5.5255	1.59734
2.39808	1.42763
0.392058	1.16073
0.320346	0.798809
0.407773	0.553514
0.286005	0.372041
0.254513	0.275967
0.257707	0.180503
0.174258	0.151853
7.73092	3.58351
6.11535	3.2028
2.05953	2.60402
0.512488	1.79207
0.181132	1.24177
0.377174	0.834648
0.138975	0.619112
0.274447	0.404946
0.310403	0.340671
0.118538	0.285105
0.12924	0.211524
0.485945	0.210005
0.29691	0.178491
1.27408	-0.00992782
6.70021	3.84838
4.46507	3.43953
5.21123	2.79649
1.96456	1.92453
0.712066	1.33355
0.292833	0.896339
0.444971	0.664872
0.365381	0.434877
-0.0388505	0.365851
0.387975	0.306178
0.507919	0.227158
0.308183	0.225527
0.381781	0.191684
3.31359	2.13954
2.34717	1.91224
1.61437	1.55473
2.00141	1.06996
0.556151	0.741401
0.446099	0.498328
0.280047	0.369642
0.559576	0.241774
0.492896	0.203398
0.225374	0.170223
0.335607	0.126291
0.548751	0.125384
0.580192	0.106568
7.04182	3.58351
7.64209	3.58351
6.61587	3.58351
7.43421	3.2028
7.16443	3.2028
6.08581	3.2028
6.42642	3.2028
6.45316	2.60402
3.88772	2.60402
3.04223	2.60402
2.09264	2.60402
2.06879	1.79207
1.46349	1.79207
1.75512	1.79207
1.61447	1.79207
1.21064	1.24177
0.901611	1.24177
1.13615	1.24177
0.565381	1.24177
0.577594	0.834648
0.765453	0.834648
0.847625	0.834648
0.0784604	0.834648
0.389223	0.619112
0.234957	0.619112
0.85228	0.619112
0.142312	0.619112
0.205079	0.404946
0.356758	0.404946
0.177639	0.404946
0.408269	0.404946
0.475362	0.340671
0.37717	0.340671
0.431342	0.340671
0.256563	0.340671
0.137408	0.285105
0.455254	0.285105
0.268451	0.285105
0.332807	0.285105
7.24753	4.15327
5.67607	4.15327
5.70562	4.15327
7.65137	3.71202
4.75097	3.71202
3.11185	3.71202
3.73993	3.71202
6.25743	3.01804
6.23109	3.01804
5.16388	3.01804
3.80318	3.01804
4.57265	2.077
2.42532	2.077
1.43544	2.077
1.40724	2.077
0.887423	1.4392
0.794562	1.4392
0.709962	1.4392
0.807959	1.4392
0.365547	0.967352
0.70564	0.967352
0.594985	0.967352
0.599334	0.967352
0.304956	0.717547
0.496227	0.717547
0.44934	0.717547
0.554113	0.717547
0.585605	0.46933
0.239893	0.46933
-0.0939977	0.46933
0.121697	0.46933
0.613781	0.394835
0.373129	0.394835
0.710675	0.394835
0.745546	0.394835
0.574773	0.330435
-0.546184	0.330435
0.651709	0.330435
0.301625	0.330435
3.63297	2.06885
3.00332	2.06885
2.58973	2.06885
2.43619	1.84905
2.38876	1.84905
1.47548	1.84905
0.958698	1.84905
1.0341	1.50336
1.65311	1.50336
2.73013	1.50336
2.52083	1.50336
2.31009	1.03461
1.95541	1.03461
0.946467	1.03461
1.09243	1.03461
0.579402	0.716903
0.200586	0.716903
0.634888	0.716903
0.571483	0.716903
0.249315	0.481862
0.535559	0.481862
0.800421	0.481862
0.471943	0.481862
0.810539	0.357428
0.310551	0.357428
0.329191	0.357428
0.16229	0.357428
0.100229	0.233785
0.635701	0.233785
0.391929	0.233785
-0.308131	0.233785
0.201833	0.196677
0.446743	0.196677
0.247091	0.196677
0.310918	0.196677
0.772979	0.164598
0.328628	0.164598
0.519168	0.164598
0.34723	0.164598
1.0809	3.58351
1.6948	3.2028
0.362333	2.60402
0.503394	1.79207
0.204116	1.24177
-0.0433377	0.834648
0.620857	0.619112
0.126304	0.404946
0.735937	0.340671
1.00777	0.285105
2.01648	4.06419
1.39875	3.63241
0.307236	2.95331
0.0244751	2.03245
0.0912197	1.40834
0.332344	0.946605
0.146943	0.702158
0.166025	0.459264
0.204882	0.386367
0.660621	0.323348
1.76943	1.59734
0.673129	1.42763
-0.00752363	1.16073
0.158898	0.798809
0.417092	0.553514
-0.0347177	0.372041
0.183681	0.275967
0.27984	0.180503
0.0880749	0.151853
2.86201	3.58351
1.21305	3.2028
0.635681	2.60402
0.191215	1.79207
0.455996	1.24177
0.36276	0.834648
0.180764	0.619112
0.349103	0.404946
0.361743	0.340671
1.36205	3.12483
0.814544	2.79285
0.921567	2.27071
0.0517341	1.56269
0.105988	1.08283
0.13123	0.727815
0.0998818	0.539867
0.0400281	0.353114
0.081907	0.297065
0.372338	1.59734
0.249758	1.42763
0.374224	1.16073
0.103102	0.798809
0.23826	0.553514
0.198245	0.372041
-0.0614046	0.275967
0.0933614	0.180503
7.81472	3.96381
6.74365	3.5427
4.17454	2.88037
0.922829	1.98225
0.431003	1.37355
0.419166	0.923225
0.464082	0.684815
0.204253	0.447921
0.0749971	0.376824
0.517826	0.315362
0.611297	0.233972
0.588796	0.232291
7.20506	6.85883
7.66091	6.13015
2.77038	4.98408
5.90911	3.43002
1.54796	2.37674
1.18074	1.59751
0.296173	1.18498
0.445232	0.775066
0.569197	0.652043
0.673101	0.54569
0.458486	0.404856
3.59039	2.91381
2.01974	2.60425
0.837133	2.11737
1.76883	1.45716
0.937427	1.0097
0.0735823	0.678665
0.240534	0.50341
0.111347	0.329268
0.152618	0.277005
-0.169834	0.231823
0.0413745	0.171993
7.16892	3.58351
7.15779	3.58351
7.04205	3.2028
5.94148	3.2028
3.16888	2.60402
1.22675	2.60402
1.11417	1.79207
0.819358	1.79207
0.249017	1.24177
0.712775	1.24177
-0.125949	0.834648
0.367053	0.834648
0.510054	0.619112
0.092331	0.619112
0.027352	0.404946
0.449172	0.404946
0.336699	0.340671
0.645923	0.340671
6.98137	6.18276
7.5831	6.18276
7.56083	5.5259
4.1039	5.5259
6.45107	4.4928
7.21854	4.4928
4.71409	3.09192
1.97065	3.09192
1.14732	2.14247
0.883678	2.14247
0.751094	1.44005
0.215841	1.44005
0.697512	1.06817
0.442163	1.06817
0.422369	0.698668
0.460155	0.698668
0.601597	0.587771
0.187458	0.587771
7.36758	6.04373
7.40095	6.04373
6.72542	5.40164
2.62948	5.40164
3.16372	4.39178
4.76247	4.39178
3.92067	3.0224
2.15317	3.0224
1.09831	2.09429
-0.345019	2.09429
0.846515	1.40767
0.400492	1.40767
0.753002	1.04416
0.819967	1.04416
0.485883	0.682957
0.332575	0.682957
0.234783	0.574554
0.538878	0.574554
6.18427	2.74335
4.32429	2.74335
3.80813	2.4519
2.02225	2.4519
1.98089	1.9935
2.60482	1.9935
3.63257	1.37192
1.38611	1.37192
0.979836	0.950634
0.473011	0.950634
0.569045	0.638963
0.279542	0.638963
0.684308	0.47396
0.475968	0.47396
0.219219	0.310006
0.0442696	0.310006
0.477416	0.2608
0.440632	0.2608
4.35044	2.39568
3.23719	2.39568
2.03695	2.14116
1.04448	2.14116
0.93569	1.74086
1.22518	1.74086
2.11665	1.19805
1.01602	1.19805
0.87222	0.830157
0.211737	0.830157
0.152756	0.557985
0.0988759	0.557985
0.255091	0.413893
0.142334	0.413893
0.326295	0.270718
0.165767	0.270718
1.24924	0.227748
0.21141	0.227748
2.42115	1.59734
1.35075	1.59734
0.650809	1.42763
0.850444	1.42763
0.727467	1.16073
1.21839	1.16073
1.6374	0.798809
1.35988	0.798809
0.615569	0.553514
0.470883	0.553514
0.301301	0.372041
0.482231	0.372041
0.238678	0.275967
-0.00181896	0.275967
0.396186	0.180503
0.18991	0.180503
0.211034	0.151853
5.22889	3.12483
5.20319	2.79285
3.40945	2.27071
2.96774	1.56269
2.30123	1.08283
0.771794	0.727815
1.70885	0.539867
-0.261995	0.353114
0.143531	0.297065
0.0118492	0.248612
-0.130694	0.184449
-0.433797	0.183124
-0.0592785	0.155644
-0.276545	-0.00865707
0.052283	0.104864
0.0271853	0.0628543
-0.721808	0.112143
-0.547228	0.155295
-0.00667624	0.13997
-0.413158	0.186483
4.01088	1.59734
6.26985	1.42763
4.03454	1.16073
2.29977	0.798809
1.63963	0.553514
0.962507	0.372041
0.687578	0.275967
-0.00645862	0.180503
0.158192	0.151853
0.301844	0.127085
0.130294	0.0942859
0.0408514	0.0936087
0.236956	0.0795615
-0.0405811	-0.00442528
0.0969085	0.0536039
0.0336778	0.0321296
-0.00168021	0.0573249
0.0509231	0.0793828
0.202094	0.0715492
0.00279429	0.0953257
5.9717	3.12483
7.50388	2.79285
3.61086	2.27071
2.38272	1.56269
1.06499	1.08283
0.00039169	0.727815
0.223991	0.539867
-0.168908	0.353114
0.0659922	0.297065
0.0257211	0.248612
0.114565	0.184449
0.0852307	0.183124
0.131375	0.155644
0.0848006	-0.00865707
0.0797466	0.104864
0.147345	0.0628543
0.0554056	0.112143
0.172737	0.155295
0.178584	0.13997
-0.119893	0.186483
2.43903	1.59734
3.77122	1.42763
2.59504	1.16073
1.07248	0.798809
0.745343	0.553514
0.797151	0.372041
0.370983	0.275967
-0.0475982	0.180503
0.198559	0.151853
-0.00600372	0.127085
-0.0583219	0.0942859
0.113726	0.0936087
-0.0179745	0.0795615
-0.063704	-0.00442528
0.0509083	0.0536039
0.0969791	0.0321296
0.00575588	0.0573249
-0.186888	0.0793828
0.190944	0.0715492
0.251317	0.0953257
5.38595	1.59734
6.41067	1.42763
3.29703	1.16073
1.04053	0.798809
0.669147	0.553514
0.293319	0.372041
0.337133	0.275967
0.270369	0.180503
0.0552338	0.151853
0.0211603	0.127085
-0.118528	0.0942859
0.129077	0.0936087
0.0347572	0.0795615
0.104863	-0.00442528
0.184204	0.0536039
0.0272841	0.0321296
0.210039	0.0573249
0.0771117	0.0793828
0.0963042	0.0715492
0.0966998	0.0953257
2.31107	1.59734
2.88803	1.42763
3.76353	1.16073
0.989164	0.798809
1.17728	0.553514
0.413461	0.372041
0.720893	0.275967
0.397855	0.180503
0.325943	0.151853
0.13143	0.127085
-0.2285	0.0942859
0.0163361	0.0936087
0.132123	0.0795615
0.091214	-0.00442528
-0.00503833	0.0536039
-0.00188508	0.0321296
0.24511	0.0573249
0.151868	0.0793828
0.150219	0.0715492
0.102938	0.0953257
7.9121	8.83769
7.33063	7.89877
7.83762	6.42205
7.87442	4.41962
1.58836	3.06246
0.985717	2.05842
0.560474	1.52686
0.559296	0.998682
0.306283	0.840165
0.965809	0.703129
1.09695	0.521662
3.61705	3.51763
3.23394	3.14392
4.69214	2.55615
1.51133	1.75913
0.483356	1.21894
0.308471	0.819304
0.326524	0.60773
0.453416	0.397502
0.607562	0.334408
0.296477	0.279864
0.300256	0.207635
1.84912	1.74541
0.696252	1.55997
1.57137	1.26833
0.362137	0.872857
0.130749	0.604824
0.0512753	0.406529
-0.0679935	0.301548
-0.479564	0.197236
0.0878031	0.165929
0.00412868	0.138865
0.104837	0.103026
3.27396	3.58351
2.40762	3.2028
1.01164	2.60402
1.7034	1.79207
0.812877	1.24177
1.76286	0.834648
0.257666	0.619112
0.262145	0.404946
0.637596	0.340671
0.0527229	0.285105
1.6518	3.12483
0.748859	2.79285
0.748997	2.27071
0.701722	1.56269
0.116427	1.08283
0.828471	0.727815
0.731955	0.539867
1.39798	0.353114
0.863029	0.297065
0.913785	0.248612
1.11939	0.81101
0.596136	0.724848
0.49203	0.589334
0.521433	0.405576
0.49184	0.281034
0.9845	0.188895
1.77768	0.140116
1.20311	0.0916463
1.11188	0.0770996
1.05307	0.0645242
7.99825	3.58351
5.11194	3.2028
3.59921	2.60402
2.74583	1.79207
0.302257	1.24177
0.691266	0.834648
0.0157852	0.619112
-0.00182459	0.404946
0.20045	0.340671
0.0808386	0.285105
3.80165	3.12483
0.649404	2.79285
0.65527	2.27071
0.699239	1.56269
0.498793	1.08283
0.485596	0.727815
0.269182	0.539867
0.664327	0.353114
1.67348	0.297065
2.32052	0.248612
5.01978	0.184449
2.5624	1.95301
0.250624	1.74552
0.355103	1.41919
0.00821428	0.976676
0.25585	0.676763
0.619191	0.454882
0.390592	0.337415
1.15196	0.220695
1.32159	0.185665
5.54595	0.155382
6.02368	3.58351
3.505	3.2028
0.888976	2.60402
0.358369	1.79207
0.231124	1.24177
[truncated: 12,576 more rows]

## Sheet: addZ_150Hz
C_prime	Predicted_C_prime	R^2
3.08536	4.11831	0.622931
4.79689	3.68078
6.12589	2.99263
5.25193	2.05951
4.16159	1.42709
3.23047	0.959209
1.31965	0.711506
1.1659	0.465379
0.194662	0.391511
0.193994	0.327653
0.184677	0.243091
0.0845349	0.241345
0.157318	0.205128
0.0472017	-0.0114094
0.0752087	0.138203
-0.045712	0.0828376
0.132632	0.147797
2.19898	4.07873
3.76957	3.64541
3.39638	2.96388
2.90869	2.03972
1.89845	1.41337
1.3987	0.949991
0.49811	0.704669
0.125725	0.460907
0.286147	0.387749
0.00190423	0.324505
0.0805612	0.240755
0.270032	0.239026
0.231196	0.203157
0.0432376	-0.0112998
0.288934	0.136875
0.0483701	0.0820416
1.10076	1.89316
0.859688	1.69203
1.13255	1.3757
0.445091	0.946747
0.14345	0.656024
0.31249	0.440943
0.170295	0.327075
-0.112371	0.213932
0.0452214	0.179976
-0.138684	0.15062
0.0113914	0.111748
0.143533	0.110945
0.152948	0.0942963
-0.0124651	-0.00524484
-0.0123071	0.0635313
0.165126	0.03808
6.44226	5.63262
7.88636	5.03421
7.85959	4.09304
3.01703	2.81681
3.2639	1.95183
0.661289	1.31191
0.801418	0.973131
-0.393017	0.636501
1.49461	0.535472
6.13672	4.83823
7.51539	4.32422
7.295	3.51578
3.94599	2.41954
5.14373	1.67656
-0.399386	1.12689
3.92653	0.835886
-1.27298	0.546733
1.51072	0.459952
4.20481	4.45506
4.1445	3.98175
3.87844	3.23734
0.0383529	2.22792
2.45032	1.54378
0.186235	1.03764
1.35428	0.769686
3.57187	0.503433
3.12	3.01958
1.64842	2.69878
1.70464	2.19423
1.73504	1.51006
0.780414	1.04636
0.753002	0.703302
0.248257	0.521684
0.0662252	0.341221
0.0941956	0.28706
0.0729485	0.240239
0.368044	0.178237
2.49891	4.39146
3.41433	3.92491
2.58238	3.19113
0.993056	2.19611
0.2211	1.52174
0.113379	1.02283
0.125466	0.758698
0.159436	0.496246
0.105864	0.417479
0.375735	0.349386
5.92561	3.12932
2.78923	2.79686
1.74868	2.27397
0.886921	1.56493
0.614219	1.08438
1.41225	0.72886
0.736132	0.540642
0.761598	0.353621
0.546033	0.297492
0.211721	0.248969
0.297696	0.184714
0.433231	0.183388
0.670678	0.155868
0.422891	-0.00866951
3.34237	2.9238
2.41932	2.61318
2.62698	2.12463
2.1179	1.46216
1.11192	1.01316
0.347322	0.680993
0.173124	0.505136
0.182546	0.330397
0.180198	0.277954
0.0982384	0.232618
0.101775	0.172583
-0.0214301	0.171344
0.0458136	0.145631
1.03682	1.03548
1.07317	0.92547
0.500505	0.752448
0.412118	0.517831
0.462455	0.358817
0.116104	0.241177
0.0221451	0.178896
0.000566871	0.117012
-0.177281	0.098439
0.05284	0.082383
0.215676	0.0611212
0.0812566	0.0606822
-0.0443706	0.0515761
6.4952	6.93352
7.21372	6.1969
7.75716	5.03836
6.9085	3.46737
5.60585	2.40262
2.21645	1.61491
1.38874	1.19788
0.668766	0.783506
0.539805	0.659143
0.559617	0.551633
0.692941	0.409264
0.417328	0.406325
0.605829	0.345351
0.480394	-0.0192087
0.431239	0.232677
0.487037	0.139464
0.360493	0.248829
0.636552	0.344575
7.29688	6.92376
7.53687	6.18818
7.00826	5.03126
7.80535	3.46249
5.31163	2.39924
2.68551	1.61264
1.52428	1.1962
1.1523	0.782403
0.558704	0.658215
0.750806	0.550856
0.814384	0.408688
0.727089	0.405753
-0.184282	0.344865
0.661166	-0.0191817
-0.14621	0.23235
0.381622	0.139268
0.22731	0.248478
0.276423	0.34409
3.81876	4.77343
3.77456	4.2663
3.41377	3.46869
2.50026	2.38714
2.29946	1.6541
2.01782	1.1118
1.1399	0.824691
0.689238	0.53941
0.404661	0.453792
0.522091	0.379776
0.336696	0.281761
0.303202	0.279737
0.0284674	0.237759
-0.139056	-0.0132244
0.40306	0.160188
0.159797	0.0960151
0.0656705	0.171308
0.0371071	0.237225
3.10462	4.3835
4.76929	3.91779
5.21557	3.18534
5.24711	2.19213
4.11699	1.51898
3.49706	1.02098
3.33467	0.757323
3.36627	0.495347
2.98583	0.416722
2.1165	0.348752
0.603429	0.258744
0.204354	0.256886
-0.219469	0.218337
-0.140144	-0.0121441
-0.0899279	0.147103
0.268086	0.0881718
0.265281	0.157314
-0.0255276	0.217846
-0.0611975	0.196349
-0.187529	0.261598
1.40145	3.06504
2.18528	2.73941
1.53959	2.22727
1.0419	1.53279
0.677204	1.06211
0.750445	0.71389
1.42664	0.529538
1.71184	0.346358
1.4731	0.291382
1.75589	0.243856
0.643801	0.18092
0.329988	0.179621
0.26283	0.152666
0.159957	-0.00849144
0.0646083	0.102858
0.0917839	0.0616518
0.287378	0.109998
-0.0148937	0.152323
-0.109194	0.137292
-0.0568847	0.182916
7.99306	5.90788
5.51754	5.28022
4.44642	4.29306
3.7845	2.95446
3.9946	2.04721
2.99502	1.37602
2.22617	1.02068
1.13732	0.667605
1.11251	0.561639
0.435804	0.470032
0.293731	0.348724
0.0786699	0.346219
0.0305603	0.294265
0.255453	-0.0163673
0.154336	0.198258
0.0886234	0.118834
0.0687416	0.212021
0.0111397	0.293603
0.477904	0.26463
0.149079	0.35257
6.65995	5.096
5.82088	4.5546
3.96928	3.70309
4.44157	2.54845
7.30474	1.76588
4.13677	1.18693
2.6889	0.880419
2.36258	0.575861
1.9493	0.484457
1.27198	0.405439
0.438941	0.300801
0.361276	0.298641
0.447534	0.253826
0.403999	-0.014118
-0.160896	0.171013
0.390065	0.102503
0.212677	0.182884
0.76711	0.253256
0.345888	0.228264
0.335453	0.304119
2.95402	5.49407
0.90664	4.91038
1.10554	3.99236
1.00157	2.74752
1.661	1.90382
0.906643	1.27964
1.78196	0.949193
1.78409	0.620844
2.66471	0.5223
3.14598	0.43711
2.81305	0.324298
2.71501	0.321969
2.82641	0.273653
3.33495	-0.0152208
2.33052	0.184372
1.47611	0.11051
1.50904	0.19717
1.40418	0.273039
1.50976	0.246095
1.52888	0.327875
3.94111	5.02001
6.18572	4.48668
6.78154	3.64787
5.67855	2.51044
4.03891	1.73955
3.03774	1.16923
0.847816	0.867291
0.489149	0.567274
0.0922792	0.477233
0.0701719	0.399393
0.0270978	0.296316
-0.161331	0.294188
0.064634	0.250041
0.0797325	-0.0139075
0.0602241	0.168463
0.055928	0.100975
2.69955	3.6409
3.36269	3.25409
4.18229	2.64572
3.03848	1.82077
2.92506	1.26165
2.21211	0.848014
2.01824	0.629026
0.668808	0.411431
0.0826545	0.346126
0.281696	0.289671
0.260679	0.214911
0.0895048	0.213368
0.216358	0.181349
0.061663	-0.0100868
0.00799093	0.122182
1.04365	2.58994
1.74631	2.31478
1.46081	1.88202
1.79148	1.2952
1.89344	0.897473
0.778925	0.603231
0.29024	0.447455
0.361019	0.29267
0.10765	0.246215
0.166779	0.206056
0.0546157	0.152876
-0.0438779	0.151778
0.233322	0.129002
0.192625	-0.0071752
0.169974	0.0869139
5.36606	5.27526
7.6321	4.71482
7.82689	3.83336
7.91506	2.63809
7.47116	1.828
4.99434	1.22868
3.96263	0.91139
3.42137	0.596118
1.29299	0.501499
1.02947	0.419701
-1.07566	0.311383
0.50699	0.309146
0.136385	0.262755
0.0813836	-0.0146147
0.17308	0.177029
0.208827	0.106109
0.123299	0.189318
0.289369	0.262165
0.131432	0.236294
3.6329	4.53407
7.26331	4.05237
7.4041	3.29475
7.71108	2.26743
7.17271	1.57116
7.33859	1.05604
5.89669	0.783336
4.16092	0.512361
3.33169	0.431036
2.66381	0.360732
1.80163	0.267632
0.185323	0.26571
0.329725	0.225837
0.461983	-0.0125612
0.155949	0.152156
0.327984	0.0912004
0.193898	0.162718
0.296546	0.225329
0.108675	0.203094
2.1	3.49928
1.79451	3.12752
0.778998	2.54281
1.32104	1.74995
2.14413	1.21258
3.76862	0.81503
1.4389	0.60456
0.423484	0.395428
0.415301	0.332664
0.604388	0.278404
0.358654	0.206552
0.535175	0.205069
0.327835	0.174295
0.407878	-0.00969447
0.525418	0.11743
1.53864	0.0703863
0.461094	0.125582
1.31931	0.173904
2.44693	0.156743
3.64987	0.20883
3.38862	2.79564
1.0325	2.49863
1.22763	2.0315
-0.198574	1.39806
0.00225328	0.968752
0.387271	0.651141
0.553877	0.482993
0.337255	0.315914
0.30235	0.26577
0.206697	0.222422
4.14424	3.69927
1.34928	3.30626
1.57444	2.68814
0.0590909	1.84996
-0.170787	1.28188
0.084665	0.86161
0.543328	0.639111
0.339208	0.418027
1.07914	0.351675
4.0899	2.72746
2.91955	2.72746
1.38084	2.4377
0.975905	2.4377
0.427967	1.98196
0.0579104	1.98196
-0.0151486	1.36397
0.216509	1.36397
0.0726364	0.945129
0.124805	0.945129
0.206925	0.635263
0.103702	0.635263
0.0101568	0.471215
0.028564	0.471215
0.0497355	0.30821
-0.00202369	0.30821
3.94238	3.32658
3.34949	3.32658
2.62499	2.97316
0.995314	2.97316
0.611339	2.41731
0.751773	2.41731
0.276476	1.66358
0.174646	1.66358
0.0410197	1.15274
0.0564425	1.15274
0.378051	0.774805
0.907844	0.774805
0.153337	0.574723
0.166128	0.574723
0.361667	0.375912
0.976241	1.3171
1.95867	1.17718
1.19192	0.957096
1.73785	0.658668
1.14949	0.456407
0.0682506	0.306771
0.116562	0.227552
0.13814	0.148836
0.0141602	0.125212
0.26126	0.104789
7.00173	5.54556
6.08742	4.9564
7.76203	4.02977
3.13627	2.77327
0.971908	1.92166
0.654965	1.29164
0.997602	0.958089
0.199038	0.626663
0.240422	0.527195
0.630579	0.441206
0.739575	0.327338
0.779859	0.324987
6.68875	7.30355
4.61018	6.52762
2.74061	5.30725
5.13186	3.65242
1.27543	2.53085
0.457276	1.7011
0.331094	1.26181
-0.240308	0.82532
0.139064	0.694321
0.215466	0.581073
0.381629	0.431106
-0.0348747	0.42801
6.1753	5.09397
7.31817	4.55279
7.97878	3.70162
6.90248	2.54743
5.23226	1.76518
3.54622	1.18645
2.81519	0.880069
1.37165	0.575632
-0.117562	0.484264
-0.457881	0.405278
0.0460066	0.300682
0.0620399	0.298522
0.212245	0.253725
0.0349951	-0.0141124
0.0978688	0.170945
0.10719	0.102463
0.0109516	0.182811
0.139042	0.253155
-0.086905	0.228173
0.0599398	0.303998
6.64907	5.30923
7.74373	4.74518
7.52926	3.85804
7.74554	2.65508
7.93189	1.83977
5.51151	1.23659
3.15196	0.917259
3.20106	0.599957
2.76991	0.504728
2.21335	0.422404
2.23562	0.313388
0.429154	0.311137
0.330177	0.264447
0.366991	-0.0147088
0.487789	0.178169
0.130474	0.106793
0.226852	0.190537
0.420311	0.263853
0.332183	0.237815
0.24847	0.316844
3.17104	3.83995
3.74668	3.43199
3.35575	2.79036
3.84491	1.92031
3.83897	1.33063
3.27457	0.894375
2.3699	0.663415
2.23707	0.433924
1.6004	0.365049
0.84576	0.305507
0.690273	0.22666
0.64693	0.225033
0.463955	0.191264
0.119017	-0.0106382
0.208419	0.128862
0.364107	0.0772386
0.164224	0.137807
0.516599	0.190834
0.136033	0.172002
0.617409	0.22916
4.21348	3.83612
1.81034	3.42857
1.29941	2.78758
0.524675	1.9184
0.388218	1.3293
0.238831	0.893484
0.199849	0.662754
0.00878778	0.433492
0.0748041	0.364685
0.682249	0.305203
0.548324	0.226434
1.27623	2.94378
0.481936	2.63104
0.870855	2.13915
-0.149043	1.47215
0.776539	1.02009
0.0376988	0.685647
-0.190014	0.508588
0.345442	0.332655
-0.148839	0.279854
0.270934	0.234208
0.419041	0.173763
1.15189	3.00865
1.23481	2.68901
0.974017	2.18629
1.00544	1.50459
1.30463	1.04257
0.729014	0.700756
0.23787	0.519796
0.560421	0.339986
1.69961	0.286021
0.957714	0.239369
1.06237	0.177592
0.286441	0.176316
0.136707	0.149858
-0.361974	-0.00833522
0.12424	0.100965
-0.0941313	0.0605175
0.158898	0.107974
0.26294	0.149521
1.06322	2.69016
0.0668521	2.40436
0.163754	1.95485
0.234327	1.34532
0.28042	0.932203
0.334995	0.626575
-0.000647241	0.464771
0.278716	0.303995
1.33316	0.255743
2.14401	0.21403
1.35589	0.158792
0.207271	0.157652
0.16019	0.133994
0.315782	-0.00745287
0.452896	0.0902773
0.361734	0.0541112
0.190434	0.096544
1.31807	0.133693
0.857085	1.49317
0.882125	1.33454
-0.0232147	1.08504
0.341541	0.746719
0.244492	0.517419
0.332568	0.34778
0.0856945	0.257971
0.233416	0.168733
2.06075	0.14195
2.08616	0.118797
1.10691	0.0881375
0.150702	0.0875046
0.169787	0.0743734
0.217804	-0.00413671
0.649352	0.0501084
-0.204406	0.0300344
0.129512	0.0535868
5.97125	5.32633
3.10971	4.76046
1.45798	3.87047
0.897039	2.66363
0.720935	1.8457
0.40401	1.24057
0.804603	0.920213
3.70112	3.82057
1.92285	3.41467
1.5362	2.77628
0.701544	1.91062
0.57387	1.32392
0.664615	0.889862
2.32052	0.660068
3.2701	2.61317
1.5243	2.33555
1.31308	1.8989
0.466181	1.30681
0.300602	0.905523
1.64352	0.608642
3.15344	4.72154
3.88958	4.21992
3.22977	3.43099
2.43455	2.36119
2.19892	1.63612
2.22141	1.09971
2.21314	0.815726
2.50288	0.533547
2.18616	0.448859
2.07495	0.375647
0.789873	0.278698
-0.338531	0.276697
0.0740859	0.235175
-0.0192352	-0.0130806
0.14008	0.158447
0.375053	0.0949714
0.143589	0.169446
0.167309	0.234646
0.186448	0.211491
0.0618704	0.281772
1.55879	4.03288
1.47973	3.60443
1.10073	2.93056
1.14917	2.0168
1.52754	1.39749
1.02917	0.939313
0.653162	0.696748
1.05749	0.455726
0.918233	0.383391
0.335998	0.320857
0.328189	0.238049
0.360987	0.236339
-0.0363921	0.200873
-0.0626225	-0.0111728
-0.1481	0.135337
0.448466	0.0811194
0.24853	0.144731
-0.013777	0.200422
0.0682598	0.180644
0.100609	0.240674
-0.162775	2.35761
0.541381	2.10714
0.222199	1.7132
0.235057	1.17901
0.0761777	0.816966
0.256793	0.549119
0.13195	0.407316
0.403748	0.266416
0.137944	0.224129
0.175111	0.187572
-0.0403678	0.139162
0.133949	0.138163
0.549178	0.11743
0.590532	-0.00653155
1.01999	0.0791173
1.113	0.0474221
0.33749	0.0846094
0.180342	0.117166
0.236965	0.105604
0.130848	0.140697
7.98595	5.67573
7.43303	5.07273
6.79796	4.12436
3.55891	2.83836
2.67792	1.96677
2.49815	1.32195
2.04589	0.980577
2.03201	0.641372
1.52083	0.539569
0.995607	0.451562
0.423261	0.335021
0.170128	0.332615
0.400799	0.282702
0.583678	-0.0157241
4.20441	3.52159
3.81805	3.14746
4.05569	2.55902
4.78995	1.76111
4.19957	1.22031
3.09485	0.820226
2.29037	0.608414
0.422872	0.397949
-0.300008	0.334784
-0.270771	0.280179
-0.369819	0.207869
0.128433	0.206376
0.432798	0.175407
4.44687	3.3823
3.9614	3.02296
2.80101	2.4578
2.03308	1.69145
1.06587	1.17204
1.72949	0.787782
0.666968	0.584349
-0.22184	0.382208
-0.0345507	0.321542
-0.0955134	0.269096
0.255997	0.199647
0.411559	0.198213
0.057283	0.168468
-0.00403942	-0.00937036
1.97664	2.95403
1.17865	2.6402
1.06324	2.1466
0.911454	1.47728
0.609719	1.02364
0.504148	0.688034
0.576024	0.510359
0.629071	0.333813
0.577973	0.280828
0.639646	0.235024
0.641938	0.174368
1.01739	0.173115
1.04163	0.147137
0.572017	-0.00818389
6.15473	3.86
1.97252	3.44991
0.599386	2.80493
0.635665	1.93034
0.415091	1.33758
-0.00216631	0.899045
0.206112	0.666879
0.594086	0.43619
0.506254	0.366955
0.523915	0.307102
0.340858	0.227844
0.606502	0.226207
6.29258	4.798
3.65776	4.28826
6.1819	3.48654
1.80171	2.39942
0.0549772	1.66262
0.161775	1.11752
0.536471	0.828935
0.453813	0.542186
0.293087	0.456127
-0.209038	0.38173
0.0400427	0.283211
0.308564	0.281177
4.06463	3.63022
2.90951	3.24454
2.49715	2.63796
1.26137	1.81543
0.0665841	1.25795
0.118811	0.845527
-0.13033	0.627181
0.173365	0.410224
-0.0598067	0.345111
0.0453935	0.288821
0.336749	0.214281
4.67324	2.90333
1.85064	2.59488
1.07577	2.10975
0.0391348	1.45192
-0.03498	1.00607
0.17628	0.676224
0.0658563	0.501599
0.192205	0.328084
0.504577	0.276008
0.596349	0.23099
2.81549	2.50916
2.43918	2.24259
1.82353	1.82332
1.66801	1.2548
0.932763	0.869482
-0.0539523	0.584417
0.0196408	0.4335
1.01288	0.283542
1.64469	0.238536
5.58033	1.35812
2.47869	1.21383
1.42235	0.986899
1.20151	0.679178
1.17329	0.470619
1.42855	0.316324
1.08001	0.234638
1.15817	0.153471
0.998051	0.129111
7.30186	5.81936
7.01275	5.20111
7.95559	4.22874
7.86803	2.91019
5.74708	2.01654
3.31996	1.35541
2.45049	1.00539
0.63668	0.657603
0.574593	0.553225
0.335089	0.46299
4.88043	6.42646
6.11942	5.74371
5.79965	4.66989
4.99685	3.2138
4.48566	2.22692
3.01221	1.49681
2.15725	1.11028
0.0640811	0.726207
0.577976	0.610939
0.410268	0.511291
3.20687	2.70341
1.0676	2.4162
0.894289	1.96448
-0.0412224	1.35194
0.167166	0.936793
0.0112974	0.62966
0.0271054	0.467059
0.0366604	0.305492
-0.000505858	0.257003
-0.0225625	0.215084
-0.0914231	0.159574
0.0118531	0.158428
5.47392	3.97304
3.53364	3.55095
2.94712	2.88708
1.08225	1.98687
0.670308	1.37675
0.518356	0.925375
0.556467	0.68641
0.391256	0.448964
-0.554526	0.377702
0.147281	0.316096
0.480439	0.234517
3.72978	3.59929
2.21743	3.2169
2.17862	2.61548
1.28867	1.79996
0.300919	1.24724
0.174488	0.838322
0.169431	0.621837
1.24933	0.406729
0.163457	0.34217
0.104385	0.28636
0.169392	0.212455
3.98386	3.99502
5.71736	3.99502
7.09371	3.99502
5.35281	3.24813
5.03121	3.24813
4.07462	3.24813
2.51264	3.24813
1.44886	2.23535
0.681372	2.23535
0.857903	2.23535
1.00829	2.23535
1.00275	1.54893
0.623122	1.54893
0.0928389	2.34101
0.0835193	2.0923
0.0466816	1.70113
0.00571707	1.17071
0.0273213	0.811214
0.526791	0.545253
0.132762	0.404449
-0.0722635	0.26454
0.0146964	0.222551
0.00942706	0.186251
0.121295	0.138183
0.599913	0.13719
1.12338	0.116603
0.0532404	-0.00648557
0.137556	0.0785604
2.58183	2.51725
1.52666	2.24982
1.70585	1.8292
1.12734	1.25885
0.760816	0.872286
0.785068	0.586302
1.03899	0.434898
0.696646	0.284456
-0.00211551	0.239305
0.0256835	0.200273
-0.451266	0.148586
1.33439	0.147519
-0.00684086	0.125382
0.000694619	-0.00697383
0.368954	1.16663
0.212154	1.04268
-0.0557018	0.847748
0.050884	0.583415
0.227187	0.404263
0.362008	0.271723
0.267072	0.201554
0.066738	0.131832
0.539626	0.110907
0.75938	0.092817
1.89238	0.0688623
4.36363	0.0683678
0.0815232	0.0581083
0.400023	-0.00323204
7.57524	6.06521
7.6178	5.42084
7.20408	4.40739
6.5342	3.03314
7.54324	2.10174
6.46745	1.41267
2.76288	1.04787
1.48358	0.685385
1.45569	0.576596
0.715871	0.48255
0.9777	0.358011
1.16976	0.35544
0.843808	0.302102
0.700938	-0.0168032
0.810777	0.203538
0.767047	0.121999
4.01177	5.40188
6.52952	4.82798
6.76501	3.92536
7.08788	2.70141
6.29406	1.87187
3.49462	1.25817
1.06866	0.933265
0.709443	0.610426
0.221035	0.513536
0.364965	0.429775
0.397629	0.318856
0.316678	0.316566
0.423813	0.269062
0.447147	-0.0149654
0.427729	0.181278
0.371188	0.108656
1.67352	4.16617
2.18927	3.72356
1.3095	3.02742
1.04053	2.08345
0.762808	1.44367
0.134379	0.970357
0.17838	0.719776
0.0778816	0.470788
0.113899	0.396062
0.193441	0.331462
0.105697	0.245916
0.201813	0.24415
0.050756	0.207512
-0.00277467	-0.011542
0.0569785	0.13981
1.36978	3.61702
2.20275	3.23275
3.31736	2.62837
1.73235	1.80883
2.54722	1.25338
3.47568	0.842453
1.20356	0.624901
0.0416153	0.408733
0.673367	0.343856
0.604586	0.287771
0.131829	0.213502
0.285373	0.211968
0.163451	0.18016
0.0246589	-0.0100207
0.131216	0.121381
0.204845	0.0727545
2.44921	0.803958
1.45556	0.718545
3.07243	0.584209
3.15006	0.402049
3.05691	0.27859
3.45265	0.187253
0.678497	0.138897
0.185967	0.0908493
-0.0113047	0.0764291
-0.0443464	0.0639631
-0.594499	0.0474552
-0.713064	0.0471143
-1.43474	0.0400442
-0.711666	-0.0022273
-0.00422665	0.0269795
-0.0295958	0.0161712
5.68438	4.02713
5.37922	3.59929
1.95043	2.92638
0.45747	2.01392
0.462037	1.39549
0.286637	0.937973
0.117601	0.695755
0.190779	0.455076
0.149658	0.382844
0.238285	0.3204
3.29966	3.80945
4.20859	3.40473
2.44567	2.7682
0.721211	1.90506
0.0651669	1.32006
0.179668	0.887272
0.398925	0.658146
0.243066	0.430478
0.395977	0.36215
0.294486	0.303081
1.28478	2.71782
1.095	2.42908
1.08659	1.97495
0.384809	1.35915
0.00810802	0.941789
0.40757	0.633018
0.482786	0.46955
-0.0813937	0.307121
-0.00806737	0.258373
5.06185	4.46275
4.68739	3.98863
1.73885	3.24293
0.457681	2.23177
0.536335	1.54645
0.221995	1.03943
0.175374	0.771015
0.380597	0.504303
0.224909	0.424257
0.0224264	0.355058
0.297974	0.263423
0.139798	0.261531
3.27344	4.09991
4.1099	3.66433
4.71965	2.97926
1.9613	2.05031
0.609348	1.42071
0.3176	0.954923
0.428043	0.708328
0.423127	0.4633
0.33271	0.389762
0.298218	0.32619
0.236384	0.242005
2.23601	2.98985
2.32633	2.67221
0.825663	2.17263
0.576765	1.49519
0.258648	1.03605
0.389539	0.696377
0.148327	0.516547
0.199753	0.337861
0.103354	0.284234
0.155714	0.237873
0.337818	0.176482
2.79143	4.10757
1.85066	3.67118
0.64292	2.98483
0.36732	2.05415
0.657827	1.42337
0.299239	0.956708
0.395915	0.709652
0.208341	0.464166
0.136453	0.390491
0.212048	0.326799
0.29959	0.242457
0.341063	0.240716
0.346394	2.60589
0.0633767	2.32904
0.449665	1.89361
0.166282	1.30317
0.349658	0.903
0.117967	0.606946
0.116808	0.450211
0.13251	0.294472
0.103176	0.247732
0.212297	0.207325
0.301083	0.153818
1.43246	0.152713
5.08032	3.26406
1.51783	2.91729
1.24186	2.37188
0.621899	1.63232
1.0266	1.13107
0.440592	0.760244
0.513364	0.563921
0.852689	0.368847
0.726376	0.310302
1.05554	0.25969
3.71202	2.80438
1.00608	2.50644
0.670997	2.03785
0.662811	1.40243
0.39319	0.971781
0.360076	0.653177
0.802703	0.484503
0.736	0.316902
0.968358	0.266601
1.64878	2.50689
1.72354	2.24056
0.327074	1.82168
0.0801714	1.25367
0.0700962	0.868697
0.351006	0.583889
0.39792	0.433108
0.0216736	0.283286
0.153662	0.238321
6.57339	8.38133
6.62438	7.4909
6.85784	6.09043
7.81514	4.1914
7.00157	2.90432
1.48042	1.95212
1.6	1.44802
4.48224	5.14393
3.97642	4.59744
4.67215	3.73793
3.40848	2.57242
2.14991	1.78249
0.819259	1.19809
0.509496	0.888701
7.41503	7.26575
7.96751	6.49383
7.70276	5.27978
7.02359	3.63351
6.6946	2.51775
3.49812	1.69229
3.27269	1.25528
3.33137	0.821048
1.63426	0.690727
1.11805	0.578065
-0.21942	0.428875
0.705514	0.425795
6.3864	6.19097
6.33493	5.53324
6.61578	4.49877
6.38393	3.09603
5.02096	2.14531
3.35288	1.44196
2.73963	1.06959
0.705535	0.699596
-0.323721	0.588552
-0.0661666	0.492555
0.155422	0.365434
2.26361	0.36281
3.11754	2.26583
0.521286	2.02511
-0.00023167	1.6465
0.037077	1.13311
0.574709	0.785162
0.141362	0.527742
0.102191	0.39146
0.112074	0.256045
0.509251	0.215404
1.11078	0.18027
5.5255	2.52412
2.39808	2.25596
0.392058	1.8342
0.320346	1.26228
0.407773	0.874666
0.286005	0.587902
0.254513	0.436084
0.257707	0.285232
0.174258	0.239959
7.73092	5.03735
6.11535	4.50218
2.05953	3.66047
0.512488	2.51912
0.181132	1.74556
0.377174	1.17327
0.138975	0.870287
0.274447	0.569234
0.310403	0.478881
0.118538	0.400773
0.12924	0.297339
0.485945	0.295204
0.29691	0.250905
1.27408	-0.0139555
6.70021	4.57763
4.46507	4.09131
5.21123	3.32641
1.96456	2.28922
0.712066	1.58626
0.292833	1.06619
0.444971	0.790863
0.365381	0.517285
-0.0388505	0.435178
0.387975	0.364198
0.507919	0.270204
0.308183	0.268263
0.381781	0.228007
3.31359	3.93412
2.34717	3.51616
1.61437	2.8588
2.00141	1.96741
0.556151	1.36326
0.446099	0.91631
0.280047	0.679686
0.559576	0.444566
0.492896	0.374002
0.225374	0.313
0.335607	0.232219
0.548751	0.230551
0.580192	0.195954
7.04182	5.42035
7.64209	5.42035
6.61587	5.42035
7.43421	4.84449
7.16443	4.84449
6.08581	4.84449
6.42642	4.84449
6.45316	3.93879
3.88772	3.93879
3.04223	3.93879
2.09264	3.93879
2.06879	2.71065
1.46349	2.71065
1.75512	2.71065
1.61447	2.71065
1.21064	1.87828
0.901611	1.87828
1.13615	1.87828
0.565381	1.87828
0.577594	1.26247
0.765453	1.26247
0.847625	1.26247
0.0784604	1.26247
0.389223	0.936457
0.234957	0.936457
0.85228	0.936457
0.142312	0.936457
0.205079	0.612514
0.356758	0.612514
0.177639	0.612514
0.408269	0.612514
0.475362	0.515292
0.37717	0.515292
0.431342	0.515292
0.256563	0.515292
0.137408	0.431245
0.455254	0.431245
0.268451	0.431245
0.332807	0.431245
7.24753	4.77831
5.67607	4.77831
5.70562	4.77831
7.65137	4.27067
4.75097	4.27067
3.11185	4.27067
3.73993	4.27067
6.25743	3.47224
6.23109	3.47224
5.16388	3.47224
3.80318	3.47224
4.57265	2.38958
2.42532	2.38958
1.43544	2.38958
1.40724	2.38958
0.887423	1.6558
0.794562	1.6558
0.709962	1.6558
0.807959	1.6558
0.365547	1.11293
0.70564	1.11293
0.594985	1.11293
0.599334	1.11293
0.304956	0.825534
0.496227	0.825534
0.44934	0.825534
0.554113	0.825534
0.585605	0.539962
0.239893	0.539962
-0.0939977	0.539962
0.121697	0.539962
0.613781	0.454256
0.373129	0.454256
0.710675	0.454256
0.745546	0.454256
0.574773	0.380164
-0.546184	0.380164
0.651709	0.380164
0.301625	0.380164
3.63297	3.53412
3.00332	3.53412
2.58973	3.53412
2.43619	3.15865
2.38876	3.15865
1.47548	3.15865
0.958698	3.15865
1.0341	2.56813
1.65311	2.56813
2.73013	2.56813
2.52083	2.56813
2.31009	1.76737
1.95541	1.76737
0.946467	1.76737
1.09243	1.76737
0.579402	1.22465
0.200586	1.22465
0.634888	1.22465
0.571483	1.22465
0.249315	0.823144
0.535559	0.823144
0.800421	0.823144
0.471943	0.823144
0.810539	0.610578
0.310551	0.610578
0.329191	0.610578
0.16229	0.610578
0.100229	0.399365
0.635701	0.399365
0.391929	0.399365
-0.308131	0.399365
0.201833	0.335975
0.446743	0.335975
0.247091	0.335975
0.310918	0.335975
0.772979	0.281175
0.328628	0.281175
0.519168	0.281175
0.34723	0.281175
1.0809	2.47813
1.6948	2.21485
0.362333	1.80077
0.503394	1.23928
0.204116	0.858729
-0.0433377	0.57719
0.620857	0.428139
0.126304	0.280035
0.735937	0.235586
1.00777	0.197161
1.76943	1.3738
0.673129	1.22785
-0.00752363	0.998296
0.158898	0.687021
0.417092	0.476054
-0.0347177	0.319977
0.183681	0.237347
0.27984	0.155243
0.0880749	0.130602
2.86201	3.04408
1.21305	2.72067
0.635681	2.21203
0.191215	1.52231
0.455996	1.05484
0.36276	0.709006
0.180764	0.525916
0.349103	0.343989
0.361743	0.289389
1.36205	2.47345
0.814544	2.21067
0.921567	1.79737
0.0517341	1.23694
0.105988	0.857107
0.13123	0.576099
0.0998818	0.42733
0.0400281	0.279506
0.081907	0.235141
0.372338	1.40745
0.249758	1.25793
0.374224	1.02275
0.103102	0.703851
0.23826	0.487715
0.198245	0.327815
-0.0614046	0.243161
0.0933614	0.159046
7.81472	4.93259
6.74365	4.40855
4.17454	3.58435
0.922829	2.46673
0.431003	1.70925
0.419166	1.14887
0.464082	0.852187
0.204253	0.557395
0.0749971	0.468922
0.517826	0.392438
0.611297	0.291155
0.588796	0.289064
7.20506	7.94022
7.66091	7.09665
2.77038	5.76989
5.90911	3.97081
1.54796	2.75147
1.18074	1.84938
0.296173	1.37181
0.445232	0.897266
0.569197	0.754846
0.673101	0.631726
0.458486	0.468687
3.59039	4.44087
2.01974	3.96907
0.837133	3.22703
1.76883	2.22082
0.937427	1.53886
0.0735823	1.03434
0.240534	0.767234
0.111347	0.50183
0.152618	0.422176
-0.169834	0.353317
0.0413745	0.262131
7.16892	4.84951
7.15779	4.84951
7.04205	4.33429
5.94148	4.33429
3.16888	3.52397
1.22675	3.52397
1.11417	2.42518
0.819358	2.42518
0.249017	1.68047
0.712775	1.68047
-0.125949	1.12952
0.367053	1.12952
0.510054	0.837834
0.092331	0.837834
0.027352	0.548007
0.449172	0.548007
0.336699	0.461024
0.645923	0.461024
6.98137	5.97088
7.5831	5.97088
7.56083	5.33653
4.1039	5.33653
6.45107	4.33884
7.21854	4.33884
4.71409	2.98596
1.97065	2.98596
1.14732	2.06905
0.883678	2.06905
0.751094	1.3907
0.215841	1.3907
0.697512	1.03157
0.442163	1.03157
0.422369	0.674724
0.460155	0.674724
0.601597	0.567628
0.187458	0.567628
7.36758	6.15259
7.40095	6.15259
6.72542	5.49894
2.62948	5.49894
3.16372	4.47088
4.76247	4.47088
3.92067	3.07684
2.15317	3.07684
1.09831	2.13202
-0.345019	2.13202
0.846515	1.43302
0.400492	1.43302
0.753002	1.06296
0.819967	1.06296
0.485883	0.695259
0.332575	0.695259
0.234783	0.584903
0.538878	0.584903
6.18427	4.38542
4.32429	4.38542
3.80813	3.91951
2.02225	3.91951
1.98089	3.18674
2.60482	3.18674
3.63257	2.19309
1.38611	2.19309
0.979836	1.51965
0.473011	1.51965
0.569045	1.02142
0.279542	1.02142
0.684308	0.757655
0.475968	0.757655
0.219219	0.495564
0.0442696	0.495564
0.477416	0.416905
0.440632	0.416905
4.35044	3.90519
3.23719	3.90519
2.03695	3.4903
1.04448	3.4903
0.93569	2.83777
1.22518	2.83777
2.11665	1.95294
1.01602	1.95294
0.87222	1.35324
0.211737	1.35324
0.152756	0.90957
0.0988759	0.90957
0.255091	0.674687
0.142334	0.674687
0.326295	0.441296
0.165767	0.441296
1.24924	0.371251
0.21141	0.371251
5.22889	3.41124
5.20319	3.04883
3.40945	2.47883
2.96774	1.70592
2.30123	1.18207
0.771794	0.794523
1.70885	0.589348
-0.261995	0.385479
0.143531	0.324293
0.0118492	0.271399
-0.130694	0.201355
-0.433797	0.199909
-0.0592785	0.16991
-0.276545	-0.00945054
0.052283	0.114475
0.0271853	0.0686153
-0.721808	0.122422
-0.547228	0.169528
-0.00667624	0.152799
-0.413158	0.203576
4.01088	1.73601
6.26985	1.55158
4.03454	1.2615
2.29977	0.86816
1.63963	0.601569
0.962507	0.404341
0.687578	0.299926
-0.00645862	0.196174
0.158192	0.165036
0.301844	0.138118
0.130294	0.102472
0.0408514	0.101736
0.236956	0.0864689
-0.0405811	-0.00480948
0.0969085	0.0582577
0.0336778	0.034919
-0.00168021	0.0623017
0.0509231	0.0862746
0.202094	0.0777609
0.00279429	0.103602
5.9717	2.64944
7.50388	2.36796
3.61086	1.92526
2.38272	1.32495
1.06499	0.918092
0.00039169	0.61709
0.223991	0.457735
-0.168908	0.299394
0.0659922	0.251872
0.0257211	0.21079
0.114565	0.156388
0.0852307	0.155265
0.131375	0.131966
0.0848006	-0.00734005
0.0797466	0.0889107
0.147345	0.0532921
0.0554056	0.0950826
0.172737	0.131669
0.178584	0.118676
-0.119893	0.158113
2.43903	1.71976
3.77122	1.53705
2.59504	1.24969
1.07248	0.860031
0.745343	0.595936
0.797151	0.400555
0.370983	0.297117
-0.0475982	0.194337
0.198559	0.163491
-0.00600372	0.136825
-0.0583219	0.101512
0.113726	0.100783
-0.0179745	0.0856593
-0.063704	-0.00476445
0.0509083	0.0577122
0.0969791	0.0345921
0.00575588	0.0617184
-0.186888	0.0854668
0.190944	0.0770328
0.251317	0.102632
5.38595	2.74393
6.41067	2.45241
3.29703	1.99392
1.04053	1.3722
0.669147	0.950834
0.293319	0.639097
0.337133	0.474059
0.270369	0.310071
0.0552338	0.260854
0.0211603	0.218308
-0.118528	0.161966
0.129077	0.160802
0.0347572	0.136672
0.104863	-0.00760181
0.184204	0.0920815
0.0272841	0.0551927
0.210039	0.0984735
0.0771117	0.136365
0.0963042	0.122908
0.0966998	0.163752
2.31107	2.04143
2.88803	1.82454
3.76353	1.48344
0.989164	1.02089
1.17728	0.707401
0.413461	0.475475
0.720893	0.352691
0.397855	0.230686
0.325943	0.19407
0.13143	0.162416
-0.2285	0.120499
0.0163361	0.119634
0.132123	0.101681
0.091214	-0.00565559
-0.00503833	0.0685068
-0.00188508	0.0410622
0.24511	0.0732623
0.151868	0.101453
0.150219	0.0914412
0.102938	0.121828
7.9121	6.566
7.33063	5.86843
7.83762	4.77129
7.87442	3.28358
1.58836	2.27527
0.985717	1.52931
0.560474	1.13439
0.559296	0.741975
0.306283	0.624204
0.965809	0.522393
1.09695	0.387571
3.61705	5.21135
3.23394	4.65769
4.69214	3.78691
1.51133	2.60613
0.483356	1.80585
0.308471	1.21379
0.326524	0.900348
0.453416	0.588896
0.607562	0.495423
0.296477	0.414616
0.300256	0.30761
3.27396	3.51774
2.40762	3.14401
1.01164	2.55622
1.7034	1.75918
0.812877	1.21898
1.76286	0.819329
0.257666	0.607749
0.262145	0.397514
0.637596	0.334418
0.0527229	0.279872
1.6518	2.49305
0.748859	2.22819
0.748997	1.81162
0.701722	1.24675
0.116427	0.8639
0.828471	0.580666
0.731955	0.430717
1.39798	0.281722
0.863029	0.237005
0.913785	0.198348
7.99825	3.81325
5.11194	3.40813
3.59921	2.77096
2.74583	1.90696
0.302257	1.32138
0.691266	0.888158
0.0157852	0.658804
-0.00182459	0.430908
0.20045	0.362511
0.0808386	0.303384
3.80165	3.00629
0.649404	2.6869
0.65527	2.18457
0.699239	1.50341
0.498793	1.04175
0.485596	0.700205
0.269182	0.519387
0.664327	0.339718
1.67348	0.285796
2.32052	0.239181
5.01978	0.177452
2.5624	1.02674
0.250624	0.917656
0.355103	0.746096
0.00821428	0.513459
0.25585	0.355788
0.619191	0.239141
0.390592	0.177386
1.15196	0.116024
1.32159	0.0976079
5.54595	0.0816875
6.02368	3.57244
3.505	3.1929
0.888976	2.59597
0.358369	1.78653
0.231124	1.23793
0.146517	0.832069
0.343098	0.617199
0.0755226	0.403695
0.40072	0.339618
0.556034	0.284224
0.441453	0.21087
7.89595	4.24039
6.2951	3.78989
5.43687	3.08135
1.83092	2.12057
0.168465	1.46939
0.463346	0.987644
0.566626	0.732599
0.145234	0.479175
0.277964	0.403118
0.565543	0.337367
0.109343	0.250297
4.06829	3.86699
4.14518	3.45616
2.73725	2.81001
1.09634	1.93384
0.57298	1.34
0.28012	0.900675
0.11404	0.668088
-0.316239	0.43698
0.0330386	0.36762
0.308919	0.307659
-0.013231	0.228257
2.66867	2.15746
0.61659	1.92826
0.0157838	1.56776
0.466451	1.07892
0.750753	0.747611
0.417358	0.502503
0.281156	0.372738
0.253182	0.243799
0.209027	0.205102
0.461767	0.171648
0.75867	0.127349
0.161005	0.126434
0.0309254	0.107461
0.077421	-0.00597707
0.500095	0.0724009
0.577571	0.0433963
2.09468	3.34244
2.00485	2.98734
2.32825	2.42884
1.35915	1.67152
1.82717	1.15823
1.529	0.7785
0.552232	0.577463
0.476702	0.377705
0.398414	0.317753
0.167332	0.265926
0.190597	0.197294
0.0491509	0.195877
0.218581	0.166483
-0.0685848	-0.00925995
0.121045	0.112167
1.63425	1.41587
1.25273	1.26545
0.834462	1.02887
0.516082	0.708059
0.236457	0.490631
-0.11835	0.329775
0.159219	0.244615
0.29611	0.159997
0.0170516	0.134601
0.153273	0.112647
0.258166	0.0835744
0.204324	0.0829742
0.108792	0.0705229
-0.120808	-0.00392255
0.547943	0.0475142
7.86425	5.67516
7.40764	5.07223
7.51837	4.12395
2.1327	2.83808
0.973515	1.96657
0.89381	1.32182
0.475945	0.980479
0.612255	0.641308
0.47014	0.539516
0.425757	0.451517
0.262355	0.334987
0.817259	0.332581
0.572849	0.282673
5.62729	4.96434
4.62781	4.43693
3.61391	3.60742
1.54622	2.48261
0.748667	1.72026
0.610542	1.15626
0.429937	0.857673
0.281793	0.560983
0.30425	0.47194
0.387412	0.394964
0.416582	0.29303
0.433545	0.290925
0.464111	0.247268
2.14755	3.59278
1.58759	3.21108
0.421321	2.61075
0.47737	1.79671
0.29422	1.24498
0.243529	0.836807
-0.142452	0.620714
0.262263	0.405994
-0.0206502	0.341552
0.0403918	0.285843
0.326934	0.212071
0.0296953	0.210548
0.0332642	0.178952
3.46227	3.63203
3.94533	3.24617
4.27987	2.63928
4.35766	1.81634
2.85802	1.25858
1.85844	0.845949
2.09685	0.627495
0.765515	0.410429
0.350939	0.345283
0.0653814	0.288966
0.129025	0.214388
0.111834	0.212848
-0.0965552	0.180908
-0.00249747	-0.0100622
0.0788812	0.121885
0.235203	0.0730565
2.37832	4.28245
2.64644	3.82748
3.01647	3.11191
2.88656	2.1416
2.52764	1.48397
1.91235	0.997439
0.541019	0.739865
0.519608	0.483928
0.15371	0.407116
0.0423865	0.340713
0.100181	0.25278
-0.0295988	0.250964
-0.142697	0.213304
-0.100108	-0.0118642
0.460696	0.143712
0.222633	0.0861392
1.06596	2.03623
1.18604	1.8199
0.938909	1.47966
1.09112	1.0183
1.17596	0.705601
0.747631	0.474266
0.292218	0.351793
0.376434	0.2301
0.126846	0.193577
0.0789428	0.162003
-0.0797156	0.120193
-0.293831	0.119329
-0.114127	0.101422
0.0208261	-0.00564121
0.102498	0.0683325
0.411668	0.0409578
3.91349	3.50123
1.54865	3.12926
-0.172107	2.54422
0.428921	1.75092
0.107456	1.21326
-0.0879527	0.815483
0.387551	0.604896
0.369602	0.395648
2.15363	3.27699
1.17348	2.92884
0.320626	2.38128
-0.118378	1.63878
0.0458619	1.13555
-0.0909642	0.763255
-0.0984156	0.566155
-0.0443622	0.370308
0.472148	2.04108
0.8933	1.82424
0.100618	1.48319
0.195468	1.02072
0.0233025	0.707281
-0.0431197	0.475395
-0.0366644	0.352631
1.78064	2.43662
1.35252	2.17776
1.56947	1.77061
0.895939	1.21853
0.533881	0.844346
0.174219	0.567522
0.241265	0.420968
0.224023	0.275345
0.382578	0.23164
0.349551	0.193858
0.171737	0.143826
-0.0508865	0.142793
-0.212522	0.121365
-0.0660082	-0.00675046
0.22457	0.0817689
0.185342	0.0490114
0.176011	0.0874451
-0.0210546	0.121093
-0.16249	0.109143
-0.0352612	0.145413
1.25542	1.77357
0.364277	1.58515
0.317857	1.2888
0.363076	0.886943
0.183435	0.614584
0.105146	0.413089
0.059685	0.306415
0.0144777	0.200419
0.139227	0.168607
0.163641	0.141106
0.0192613	0.104689
0.0107894	0.103937
0.0865375	0.0883398
-0.0264949	-0.00491354
0.326757	0.0595182
0.07498	0.0356745
-0.0744601	0.0636497
0.270609	0.0881413
0.188118	0.0794434
0.0894304	0.105843
4.0844	2.99005
3.42485	2.67239
2.79572	2.17277
2.1657	1.49529
1.36571	1.03612
0.852945	0.696424
0.551095	0.516582
0.185508	0.337884
0.0337429	0.284253
-0.273724	0.23789
-0.298698	0.176494
0.485185	0.175226
0.00503111	0.148931
-0.532115	-0.00828369
0.716714	0.100341
0.0129232	0.0601434
0.219799	0.107306
3.56132	3.00376
3.21424	2.68464
2.11103	2.18273
1.80642	1.50214
1.56234	1.04087
1.68198	0.699615
1.41766	0.51895
1.09598	0.339432
-0.0661808	0.285556
0.18234	0.23898
-0.465444	0.177303
-0.23075	0.176029
-0.372215	0.149614
-0.196312	-0.00832165
0.166754	0.100801
0.121652	0.060419
0.19535	0.107798
1.62224	1.53193
1.39574	1.36918
0.531722	1.1132
0.365631	0.7661
0.461471	0.530849
0.515574	0.356807
0.618014	0.264667
0.576932	0.173112
1.0173	0.145635
0.880102	0.121881
0.338166	0.0904252
0.356552	0.0897758
0.86908	0.0763038
1.40034	-0.00424408
0.916803	0.051409
1.36004	0.030814
1.60595	0.0549776
4.03768	2.592
2.6797	2.31662
1.69239	1.88352
0.237374	1.29623
0.480059	0.898187
0.536747	0.603711
0.674711	0.447811
0.244624	0.292902
0.367392	0.246411
0.365609	0.20622
0.440556	0.152998
3.09416	0.151899
0.313129	0.129105
0.244638	-0.00718091
0.0857042	0.086983
0.161062	0.0521367
0.588662	0.0930211
0.214231	0.128814
4.65258	2.42024
5.39946	2.16311
2.97486	1.75871
0.938411	1.21033
0.546106	0.83867
0.0732279	0.563707
-0.263645	0.418137
-0.0382787	0.273494
-0.186751	0.230083
-0.00725878	0.192555
[truncated: 10,385 more rows]

## Sheet: addSACpeak1to5_150Hz
C_prime	Predicted_C_prime	R^2
3.08536	3.91242	0.591037
4.79689	3.49677
6.12589	2.84303
5.25193	1.95656
4.16159	1.35574
3.23047	0.911256
1.31965	0.675937
1.1659	0.442114
0.194662	0.371939
0.193994	0.311273
0.184677	0.230938
0.0845349	0.22928
0.157318	0.194873
0.0472017	-0.010839
0.0752087	0.131294
-0.045712	0.0786964
0.132632	0.140408
2.19898	2.9931
3.76957	2.67512
3.39638	2.17499
2.90869	1.49681
1.89845	1.03718
1.3987	0.697134
0.49811	0.517109
0.125725	0.338228
0.286147	0.284543
0.00190423	0.238132
0.0805612	0.176674
0.270032	0.175405
0.231196	0.149083
0.0432376	-0.00829214
0.288934	0.100443
0.0483701	0.0602047
1.10076	1.48092
0.859688	1.32359
1.13255	1.07613
0.445091	0.74059
0.14345	0.513173
0.31249	0.344926
0.170295	0.255854
-0.112371	0.167348
0.0452214	0.140785
-0.138684	0.117822
0.0113914	0.0874141
0.143533	0.0867863
0.152948	0.0737629
-0.0124651	-0.00410276
-0.0123071	0.0496971
0.165126	0.0297879
6.44226	5.56667
7.88636	4.97526
7.85959	4.04511
3.01703	2.78382
3.2639	1.92898
0.661289	1.29655
0.801418	0.961736
-0.393017	0.629048
1.49461	0.529202
6.13672	5.41128
7.51539	4.83639
7.295	3.9322
3.94599	2.70612
5.14373	1.87513
-0.399386	1.26036
3.92653	0.93489
-1.27298	0.611489
1.51072	0.51443
4.20481	2.19629
4.1445	1.96296
3.87844	1.59597
0.0383529	1.09834
2.45032	0.761065
0.186235	0.511546
1.35428	0.379446
3.57187	0.248187
3.12	4.44277
1.64842	3.97077
1.70464	3.22841
1.73504	2.22177
0.780414	1.53952
0.753002	1.03478
0.248257	0.767563
0.0662252	0.502044
0.0941956	0.422357
0.0729485	0.353468
0.368044	0.262243
2.49891	6.60335
3.41433	5.90181
2.58238	4.79844
0.993056	3.30226
0.2211	2.28821
0.113379	1.53801
0.125466	1.14084
0.159436	0.746196
0.105864	0.627755
0.375735	0.525365
5.92561	3.91794
2.78923	3.50169
1.74868	2.84703
0.886921	1.95931
0.614219	1.35766
1.41225	0.91254
0.736132	0.676889
0.761598	0.442737
0.546033	0.372463
0.211721	0.311712
0.297696	0.231264
0.433231	0.229603
0.670678	0.195148
0.422891	-0.0108543
3.34237	2.90658
2.41932	2.59778
2.62698	2.11211
2.1179	1.45354
1.11192	1.0072
0.347322	0.676981
0.173124	0.50216
0.182546	0.328451
0.180198	0.276317
0.0982384	0.231248
0.101775	0.171566
-0.0214301	0.170334
0.0458136	0.144773
1.03682	2.42605
1.07317	2.1683
0.500505	1.76293
0.412118	1.21324
0.462455	0.840681
0.116104	0.565059
0.0221451	0.41914
0.000566871	0.27415
-0.177281	0.230635
0.05284	0.193017
0.215676	0.143202
0.0812566	0.142174
-0.0443706	0.120839
6.4952	8.98087
7.21372	8.02674
7.75716	6.5261
6.9085	4.49122
5.60585	3.11208
2.21645	2.09177
1.38874	1.5516
0.668766	1.01486
0.539805	0.853777
0.559617	0.71452
0.692941	0.530113
0.417328	0.526306
0.605829	0.447327
0.480394	-0.0248807
0.431239	0.301383
0.487037	0.180646
0.360493	0.322304
0.636552	0.446322
7.29688	8.70678
7.53687	7.78177
7.00826	6.32693
7.80535	4.35416
5.31163	3.0171
2.68551	2.02793
1.52428	1.50424
1.1523	0.983889
0.558704	0.82772
0.750806	0.692714
0.814384	0.513935
0.727089	0.510244
-0.184282	0.433675
0.661166	-0.0241214
-0.14621	0.292185
0.381622	0.175132
0.22731	0.312467
0.276423	0.432701
3.81876	2.64302
3.77456	2.36222
3.41377	1.92059
2.50026	1.32174
2.29946	0.915866
2.01782	0.615594
1.1399	0.456625
0.689238	0.298668
0.404661	0.251261
0.522091	0.210279
0.336696	0.156009
0.303202	0.154889
0.0284674	0.131646
-0.139056	-0.00732225
0.40306	0.0886951
0.159797	0.0531629
0.0656705	0.094852
0.0371071	0.13135
8	9.40886
8	9.40886
7.98388	9.40886
6.88804	8.40926
8	8.40926
7.95073	8.40926
6.87738	8.40926
7.75874	6.83711
7.77765	6.83711
7.73557	6.83711
7.80388	6.83711
7.51502	4.70526
7.54034	4.70526
6.93636	4.70526
6.35619	4.70526
7.28595	3.26039
5.88886	3.26039
4.33657	3.26039
2.68996	3.26039
4.17319	2.19145
2.93004	2.19145
1.45915	2.19145
2.37137	2.19145
1.94649	1.62554
1.43302	1.62554
1.89037	1.62554
1.57977	1.62554
1.68035	1.06323
1.79442	1.06323
1.34716	1.06323
0.93056	1.06323
1.3923	0.894464
1.25216	0.894464
1.04327	0.894464
1.90912	0.894464
6.72933	7.91209
6.57792	7.91209
7.02104	7.91209
7.59919	7.07151
7.76502	7.07151
7.62308	7.07151
7.09231	7.07151
7.4994	5.74945
7.39616	5.74945
7.31129	5.74945
6.21228	5.74945
5.56954	3.95674
6.9488	3.95674
7.24131	3.95674
6.23014	3.95674
4.89603	2.74172
5.11003	2.74172
3.36647	2.74172
4.22071	2.74172
3.25671	1.84283
2.67608	1.84283
2.84259	1.84283
2.61968	1.84283
2.24992	1.36695
1.66283	1.36695
1.35596	1.36695
1.47246	1.36695
1.96756	0.894087
1.82555	0.894087
1.05171	0.894087
1.1162	0.894087
1.52191	0.752172
0.621204	0.752172
0.619442	0.752172
1.04639	0.752172
3.58617	3.06259
4.10897	3.06259
3.69043	3.06259
4.10293	2.73722
3.99898	2.73722
3.91531	2.73722
4.64002	2.73722
4.01419	2.22548
3.20235	2.22548
4.1048	2.22548
2.47589	2.22548
3.66607	1.53157
1.9249	1.53157
1.8592	1.53157
1.77956	1.53157
1.18385	1.06126
2.15233	1.06126
2.00923	1.06126
1.86621	1.06126
2.66494	0.713319
2.30851	0.713319
1.51926	0.713319
0.862398	0.713319
1.87004	0.529114
0.952115	0.529114
1.08995	0.529114
1.16161	0.529114
0.036864	0.346081
0.164134	0.346081
0.460046	0.346081
-0.796703	0.346081
0.788246	0.291149
0.922186	0.291149
0.349461	0.291149
3.10462	3.76009
4.76929	3.36062
5.21557	2.73233
5.24711	1.88037
4.11699	1.30296
3.49706	0.875775
3.33467	0.649618
3.36627	0.4249
2.98583	0.357457
2.1165	0.299154
0.603429	0.221946
0.204354	0.220353
-0.219469	0.187286
-0.140144	-0.010417
-0.0899279	0.126182
0.268086	0.0756322
0.265281	0.134941
-0.0255276	0.186865
-0.0611975	0.168425
-0.187529	0.224394
1.40145	2.78706
2.18528	2.49097
1.53959	2.02527
1.0419	1.39378
0.677204	0.965782
0.750445	0.649145
1.42664	0.481512
1.71184	0.314946
1.4731	0.264956
1.75589	0.22174
0.643801	0.164512
0.329988	0.16333
0.26283	0.138821
0.159957	-0.00772132
0.0646083	0.0935292
0.0917839	0.0560604
0.287378	0.100022
-0.0148937	0.138509
-0.109194	0.12484
-0.0568847	0.166326
0.671972	1.33419
0.355295	1.19244
0.0730646	0.969508
0.286728	0.66721
0.487417	0.462326
0.222315	0.31075
0.128716	0.230503
0.490376	0.150766
0.256226	0.126836
0.325149	0.106148
0.0408424	0.0787529
-0.154604	0.0781873
-0.226879	0.0664543
0.087673	-0.00369625
0.202893	0.044773
-0.226846	0.0268365
-0.0257029	0.047881
-0.42325	0.066305
0.0479013	0.0597619
0.0279307	0.0796215
7.99306	3.63527
5.51754	3.24906
4.44642	2.64163
3.7845	1.81796
3.9946	1.25971
2.99502	0.846704
2.22617	0.628055
1.13732	0.410795
1.11251	0.345592
0.435804	0.289223
0.293731	0.214579
0.0786699	0.213038
0.0305603	0.181069
0.255453	-0.0100712
0.154336	0.121994
0.0886234	0.0731217
0.0687416	0.130462
0.0111397	0.180662
0.477904	0.162834
0.149079	0.216946
6.65995	2.74623
5.82088	2.45447
3.96928	1.99559
4.44157	1.37336
7.30474	0.951632
4.13677	0.639634
2.6889	0.474458
2.36258	0.310331
1.9493	0.261074
1.27198	0.218491
0.438941	0.162102
0.361276	0.160937
0.447534	0.136787
0.403999	-0.0076082
-0.160896	0.0921589
0.390065	0.055239
0.212677	0.0985562
0.76711	0.136479
0.345888	0.123011
0.335453	0.163889
2.95402	2.27996
0.90664	2.03774
1.10554	1.65677
1.00157	1.14018
1.661	0.79006
0.906643	0.531034
1.78196	0.393902
1.78409	0.257642
2.66471	0.216747
3.14598	0.181394
2.81305	0.134579
2.71501	0.133613
2.82641	0.113562
3.33495	-0.00631644
2.33052	0.0765117
1.47611	0.0458603
1.50904	0.0818229
1.40418	0.113307
1.50976	0.102126
1.52888	0.136064
3.94111	4.04459
6.18572	3.6149
6.78154	2.93907
5.67855	2.02265
4.03891	1.40154
3.03774	0.94204
0.847816	0.698772
0.489149	0.45705
0.0922792	0.384504
0.0701719	0.321789
0.0270978	0.23874
-0.161331	0.237025
0.064634	0.201457
0.0797325	-0.0112052
0.0602241	0.13573
0.055928	0.0813549
2.69955	2.98302
3.36269	2.6661
4.18229	2.16766
3.03848	1.49177
2.92506	1.03368
2.21211	0.694785
2.01824	0.515367
0.668808	0.337089
0.0826545	0.283584
0.281696	0.23733
0.260679	0.176078
0.0895048	0.174814
0.216358	0.148581
0.061663	-0.0082642
0.00799093	0.100105
1.04365	2.14844
1.74631	1.92019
1.46081	1.5612
1.79148	1.07441
1.89344	0.744483
0.778925	0.5004
0.29024	0.371179
0.361019	0.242779
0.10765	0.204244
0.166779	0.17093
0.0546157	0.126816
-0.0438779	0.125905
0.233322	0.107011
0.192625	-0.00595206
0.169974	0.0720979
5.36606	4.15049
7.6321	3.70954
7.82689	3.01602
7.91506	2.07561
7.47116	1.43824
4.99434	0.966704
3.96263	0.717066
3.42137	0.469016
1.29299	0.394571
1.02947	0.330214
-1.07566	0.24499
0.50699	0.243231
0.136385	0.206731
0.0813836	-0.0114986
0.17308	0.139283
0.208827	0.0834849
0.123299	0.148952
0.289369	0.206267
0.131432	0.185912
3.6329	4.25399
7.26331	3.80204
7.4041	3.09123
7.71108	2.12737
7.17271	1.4741
7.33859	0.99081
5.89669	0.734947
4.16092	0.480711
3.33169	0.40441
2.66381	0.338448
1.80163	0.2511
0.185323	0.249296
0.329725	0.211886
0.461983	-0.0117853
0.155949	0.142757
0.327984	0.0855667
0.193898	0.152666
0.296546	0.21141
0.108675	0.190548
2.1	2.15469
1.79451	1.92577
0.778998	1.56574
1.32104	1.07753
2.14413	0.74665
3.76862	0.501856
1.4389	0.372259
0.423484	0.243486
0.415301	0.204838
0.604388	0.171428
0.358654	0.127185
0.535175	0.126271
0.327835	0.107323
0.407878	-0.00596938
0.525418	0.0723077
1.53864	0.0433405
0.461094	0.0773271
1.31931	0.107082
2.44693	0.0965146
3.64987	0.128587
3.38862	2.08038
1.0325	1.85936
1.22763	1.51174
-0.198574	1.04037
0.00225328	0.720898
0.387271	0.484548
0.553877	0.35942
0.337255	0.235088
0.30235	0.197773
0.206697	0.165515
4.14424	3.24071
1.34928	2.89641
1.57444	2.35491
0.0590909	1.62064
-0.170787	1.12298
0.084665	0.754805
0.543328	0.559887
0.339208	0.366208
1.07914	0.308082
2.02632	1.06722
-0.00973316	0.953843
0.242087	0.775517
0.128684	0.533706
0.16006	0.369818
-0.058921	0.248571
-0.0213019	0.184381
-0.0571928	0.120599
0.357596	0.101457
4.0899	2.08038
2.91955	2.08038
1.38084	1.85936
0.975905	1.85936
0.427967	1.51174
0.0579104	1.51174
-0.0151486	1.04037
0.216509	1.04037
0.0726364	0.720898
0.124805	0.720898
0.206925	0.484548
0.103702	0.484548
0.0101568	0.35942
0.028564	0.35942
0.0497355	0.235088
-0.00202369	0.235088
3.94238	2.10277
3.34949	2.10277
2.62499	1.87937
0.995314	1.87937
0.611339	1.52801
0.751773	1.52801
0.276476	1.05157
0.174646	1.05157
0.0410197	0.728659
0.0564425	0.728659
0.378051	0.489764
0.907844	0.489764
0.153337	0.363289
0.166128	0.363289
0.361667	0.237619
3.09149	2.24179
0.97024	2.24179
0.921975	2.00362
0.222033	2.00362
0.512478	1.62903
0.168457	1.62903
0.300243	1.12109
0.0302125	1.12109
-0.0406944	0.776831
-0.15768	0.776831
0.057503	0.522143
0.00409237	0.522143
0.215867	0.387307
0.0634191	0.387307
0.439062	0.253328
2.34411	4.93229
1.40312	4.40828
1.48574	3.58413
2.00284	2.46658
0.630789	1.70915
0.497356	1.1488
-0.0279447	0.852136
0.229046	0.557362
0.160654	0.468894
0.0393879	0.392414
0.555552	0.291138
0.888267	4.03343
1.8217	3.60492
1.88895	2.93096
2.09201	2.01707
1.79266	1.39768
0.147519	0.93944
0.00529217	0.696843
0.031317	0.455788
-0.0697243	0.383443
0.145436	0.320901
0.976241	3.06592
1.95867	2.7402
1.19192	2.2279
1.73785	1.53323
1.14949	1.06241
0.0682506	0.714095
0.116562	0.52969
0.13814	0.346457
0.0141602	0.291465
0.26126	0.243926
7.00173	5.02113
6.08742	4.48769
7.76203	3.64869
3.13627	2.51101
0.971908	1.73994
0.654965	1.16949
0.997602	0.867485
0.199038	0.567401
0.240422	0.47734
0.630579	0.399483
0.739575	0.296382
0.779859	0.294254
6.68875	6.49395
4.61018	5.80403
2.74061	4.71894
5.13186	3.24755
1.27543	2.2503
0.457276	1.51253
0.331094	1.12194
-0.240308	0.733833
0.139064	0.617355
0.215466	0.51666
0.381629	0.383318
-0.0348747	0.380565
3.70735	1.06722
0.878577	0.953843
0.0587936	0.775517
0.276754	0.533706
0.174098	0.369818
-0.10378	0.248571
0.0418107	0.184381
-0.0649082	0.120599
0.167095	0.101457
-0.0654315	0.0849087
0.389826	0.062995
6.1753	4.37082
7.31817	3.90647
7.97878	3.17613
6.90248	2.1858
5.23226	1.51459
3.54622	1.01802
2.81519	0.755133
1.37165	0.493915
-0.117562	0.415517
-0.457881	0.347744
0.0460066	0.257996
0.0620399	0.256144
0.212245	0.217706
0.0349951	-0.012109
0.0978688	0.146677
0.10719	0.0879169
0.0109516	0.156859
0.139042	0.217217
-0.086905	0.195781
0.0599398	0.260842
6.64907	3.19052
7.74373	2.85156
7.52926	2.31844
7.74554	1.59554
7.93189	1.10559
5.51151	0.743115
3.15196	0.551216
3.20106	0.360537
2.76991	0.30331
2.21335	0.253839
2.23562	0.188327
0.429154	0.186974
0.330177	0.158916
0.366991	-0.00883906
0.487789	0.107068
0.130474	0.0641757
0.226852	0.114501
0.420311	0.158559
0.332183	0.142912
0.24847	0.190404
3.17104	1.65897
3.74668	1.48272
3.35575	1.20552
3.84491	0.82963
3.83897	0.574871
3.27457	0.386396
2.3699	0.286615
2.23707	0.187468
1.6004	0.157712
0.84576	0.131988
0.690273	0.0979238
0.64693	0.0972205
0.463955	0.0826314
0.119017	-0.00459603
0.208419	0.0556722
0.364107	0.0333693
0.164224	0.0595367
0.516599	0.0824457
0.136033	0.0743098
0.617409	0.0990038
4.21348	3.88986
1.81034	3.4766
1.29941	2.82663
0.524675	1.94527
0.388218	1.34793
0.238831	0.906001
0.199849	0.672039
0.00878778	0.439565
0.0748041	0.369794
0.682249	0.309479
0.548324	0.229607
1.27623	3.71357
0.481936	3.31904
0.870855	2.69853
-0.149043	1.85711
0.776539	1.28684
0.0376988	0.864941
-0.190014	0.641582
0.345442	0.419643
-0.148839	0.353035
0.270934	0.295453
0.419041	0.219201
0.344782	1.06722
0.0823688	0.953843
0.490995	0.775517
0.25778	0.533706
0.0865974	0.369818
0.162465	0.248571
0.0329284	0.184381
0.538468	0.120599
0.0908883	0.101457
0.358215	0.0849087
1.15189	2.73193
1.23481	2.44169
0.974017	1.9852
1.00544	1.36621
1.30463	0.946677
0.729014	0.636304
0.23787	0.471987
0.560421	0.308715
1.69961	0.259714
0.957714	0.217353
1.06237	0.161258
0.286441	0.160099
0.136707	0.136074
-0.361974	-0.00756858
0.12424	0.091679
-0.0941313	0.0549514
0.158898	0.098043
0.26294	0.135769
1.06322	2.38698
0.0668521	2.13339
0.163754	1.73454
0.234327	1.1937
0.28042	0.827143
0.334995	0.555959
-0.000647241	0.412391
0.278716	0.269735
1.33316	0.226921
2.14401	0.189909
1.35589	0.140896
0.207271	0.139884
0.16019	0.118893
0.315782	-0.00661292
0.452896	0.080103
0.361734	0.0480128
0.190434	0.0856634
1.31807	0.118626
0.857085	1.28979
0.882125	1.15276
-0.0232147	0.937245
0.341541	0.645007
0.244492	0.446941
0.332568	0.300409
0.0856945	0.222832
0.233416	0.145749
2.06075	0.122615
2.08616	0.102616
1.10691	0.0761322
0.150702	0.0755854
0.169787	0.0642429
0.217804	-0.00357325
0.649352	0.0432831
-0.204406	0.0259434
0.129512	0.0462876
5.97125	2.49817
3.10971	2.23277
1.45798	1.81534
0.897039	1.24931
0.720935	0.865675
0.40401	0.581858
0.804603	0.431602
3.70112	2.56334
1.92285	2.29101
1.5362	1.86269
0.701544	1.28189
0.57387	0.888255
0.664615	0.597036
2.32052	0.44286
3.2701	1.65405
1.5243	1.47832
1.31308	1.20194
0.466181	0.827168
0.300602	0.573165
1.64352	0.385249
3.15344	2.98293
3.88958	2.66602
3.22977	2.16759
2.43455	1.49172
2.19892	1.03365
2.22141	0.694763
2.21314	0.51535
2.50288	0.337078
2.18616	0.283575
2.07495	0.237322
0.789873	0.176073
-0.338531	0.174808
0.0740859	0.148576
-0.0192352	-0.00826394
0.14008	0.100102
0.375053	0.06
0.143589	0.107051
0.167309	0.148242
0.186448	0.133614
0.0618704	0.178015
1.55879	2.32089
1.47973	2.07432
1.10073	1.68651
1.14917	1.16065
1.52754	0.804241
1.02917	0.540566
0.653162	0.400972
1.05749	0.262266
0.918233	0.220638
0.335998	0.18465
0.328189	0.136995
0.360987	0.136011
-0.0363921	0.115601
-0.0626225	-0.00642982
-0.1481	0.0778851
0.448466	0.0466835
0.24853	0.0832916
-0.013777	0.115341
0.0682598	0.103959
0.100609	0.138506
-0.162775	1.06722
0.541381	0.953843
0.222199	0.775517
0.235057	0.533706
0.0761777	0.369818
0.256793	0.248571
0.13195	0.184381
0.403748	0.120599
0.137944	0.101457
0.175111	0.0849087
-0.0403678	0.062995
0.133949	0.0625426
0.549178	0.0531573
0.590532	-0.00295665
1.01999	0.0358143
1.113	0.0214667
0.33749	0.0383004
0.180342	0.0530378
0.236965	0.047804
0.130848	0.0636898
7.98595	5.85734
7.43303	5.23506
6.79796	4.25633
3.55891	2.92919
2.67792	2.0297
2.49815	1.36425
2.04589	1.01195
2.03201	0.661895
1.52083	0.556835
0.995607	0.466012
0.423261	0.345741
0.170128	0.343258
0.400799	0.291748
0.583678	-0.0162273
4.20441	3.76409
3.81805	3.36419
4.05569	2.73524
4.78995	1.88237
4.19957	1.30434
3.09485	0.876706
2.29037	0.650309
0.422872	0.425352
-0.300008	0.357837
-0.270771	0.299472
-0.369819	0.222182
0.128433	0.220587
0.432798	0.187485
1.07776	2.11527
0.580861	1.89054
0.486616	1.5371
0.700512	1.05782
0.500307	0.73299
0.666727	0.492675
0.775973	0.365448
1.64521	0.239031
1.5988	0.201091
1.66446	0.168291
1.4709	0.124858
1.94817	0.123961
1.97961	0.105359
4.44687	3.49008
3.9614	3.11929
2.80101	2.53612
2.03308	1.74534
1.06587	1.20939
1.72949	0.812886
0.666968	0.602969
-0.22184	0.394388
-0.0345507	0.331788
-0.0955134	0.277671
0.255997	0.206009
0.411559	0.204529
0.057283	0.173837
-0.00403942	-0.00966896
1.97664	2.62432
1.17865	2.34551
1.06324	1.907
0.911454	1.31239
0.609719	0.909386
0.504148	0.611239
0.576024	0.453395
0.629071	0.296555
0.577973	0.249484
0.639646	0.208791
0.641938	0.154905
1.01739	0.153793
1.04163	0.130714
0.572017	-0.00727045
1.6448	1.06722
0.793527	0.953843
0.913574	0.775517
0.874977	0.533706
0.733318	0.369818
0.791494	0.248571
0.876317	0.184381
0.712492	0.120599
0.937101	0.101457
0.718239	0.0849087
1.11713	0.062995
1.60572	0.0625426
1.16631	0.0531573
6.15473	3.43843
1.97252	3.07313
0.599386	2.49859
0.635665	1.71952
0.415091	1.1915
-0.00216631	0.800857
0.206112	0.594047
0.594086	0.388552
0.506254	0.326879
0.523915	0.273563
0.340858	0.20296
0.606502	0.201503
6.29258	3.69321
3.65776	3.30085
6.1819	2.68373
1.80171	1.84693
0.0549772	1.27978
0.161775	0.860199
0.536471	0.638065
0.453813	0.417343
0.293087	0.3511
-0.209038	0.293833
0.0400427	0.217999
0.308564	0.216433
4.06463	2.19826
2.90951	1.96472
2.49715	1.5974
1.26137	1.09932
0.0665841	0.761748
0.118811	0.512005
-0.13033	0.379787
0.173365	0.248409
-0.0598067	0.20898
0.0453935	0.174894
0.336749	0.129757
4.67324	5.3891
1.85064	4.81656
1.07577	3.91608
0.0391348	2.69502
-0.03498	1.86745
0.17628	1.25519
0.0658563	0.931057
0.192205	0.608982
0.504577	0.512321
0.596349	0.428758
2.81549	6.31862
2.43918	5.64733
1.82353	4.59153
1.66801	3.15987
0.932763	2.18955
-0.0539523	1.47169
0.0196408	1.09165
1.01288	0.714021
1.64469	0.600687
5.58033	2.30861
2.47869	2.06334
1.42235	1.67759
1.20151	1.15451
1.17329	0.799987
1.42855	0.537707
1.08001	0.398852
1.15817	0.260879
0.998051	0.219471
7.30186	7.07948
7.01275	6.32735
7.95559	5.14442
7.86803	3.54036
5.74708	2.4532
3.31996	1.64891
2.45049	1.2231
0.63668	0.799999
0.574593	0.673019
0.335089	0.563245
4.88043	5.49251
6.11942	4.90898
5.79965	3.99122
4.99685	2.74674
4.48566	1.90328
3.01221	1.27928
2.15725	0.948923
0.0640811	0.620668
0.577976	0.522151
0.410268	0.436985
2.06084	1.72744
2.30053	1.54392
1.70402	1.25528
0.0487973	0.863874
0.862548	0.598599
0.541704	0.402345
0.285154	0.298445
1.22972	0.195206
0.663629	0.164221
3.20687	2.08038
1.0676	1.85936
0.894289	1.51174
-0.0412224	1.04037
0.167166	0.720898
0.0112974	0.484548
0.0271054	0.35942
0.0366604	0.235088
-0.000505858	0.197773
-0.0225625	0.165515
-0.0914231	0.122798
0.0118531	0.121916
5.47392	3.48355
3.53364	3.11346
2.94712	2.53138
1.08225	1.74208
0.670308	1.20713
0.518356	0.811366
0.556467	0.601842
0.391256	0.39365
-0.554526	0.331168
0.147281	0.277152
0.480439	0.205623
3.72978	1.99105
2.21743	1.77952
2.17862	1.44683
1.28867	0.995702
0.300919	0.689946
0.174488	0.463743
0.169431	0.343988
1.24933	0.224994
0.163457	0.189282
0.104385	0.158409
0.169392	0.117526
3.98386	3.12364
5.71736	3.12364
7.09371	3.12364
5.35281	2.53966
5.03121	2.53966
4.07462	2.53966
2.51264	2.53966
1.44886	1.74778
0.681372	1.74778
0.857903	1.74778
1.00829	1.74778
1.00275	1.21108
0.623122	1.21108
0.0928389	2.08038
0.0835193	1.85936
0.0466816	1.51174
0.00571707	1.04037
0.0273213	0.720898
0.526791	0.484548
0.132762	0.35942
-0.0722635	0.235088
0.0146964	0.197773
0.00942706	0.165515
0.121295	0.122798
0.599913	0.121916
1.12338	0.103621
0.0532404	-0.0057635
0.137556	0.0698139
2.58183	2.96518
1.52666	2.65016
1.70585	2.1547
1.12734	1.48285
0.760816	1.0275
0.785068	0.690631
1.03899	0.512285
0.696646	0.335074
-0.00211551	0.281889
0.0256835	0.235911
-0.451266	0.175026
1.33439	0.173769
-0.00684086	0.147693
0.000694619	-0.00821479
0.368954	0.595733
0.212154	0.532442
-0.0557018	0.432899
0.050884	0.297919
0.227187	0.206435
0.362008	0.138754
0.267072	0.102923
0.066738	0.0673194
0.539626	0.0566341
0.75938	0.0473967
1.89238	0.0351643
4.36363	0.0349118
0.0815232	0.0296728
0.400023	-0.00165043
7.57524	3.56228
7.6178	3.18382
7.20408	2.58859
6.5342	1.78145
7.54324	1.23441
6.46745	0.829703
2.76288	0.615444
1.48358	0.402547
1.45569	0.338652
0.715871	0.283416
0.9777	0.210271
1.16976	0.20876
0.843808	0.177433
0.700938	-0.009869
0.810777	0.119544
0.767047	0.0716535
4.01177	5.16025
6.52952	4.61202
6.76501	3.74978
7.08788	2.58058
6.29406	1.78814
3.49462	1.20189
1.06866	0.89152
0.709443	0.583121
0.221035	0.490565
0.364965	0.410551
0.397629	0.304594
0.316678	0.302406
0.423813	0.257026
0.447147	-0.014296
0.427729	0.173169
0.371188	0.103796
1.67352	2.64618
2.18927	2.36505
1.3095	1.92289
1.04053	1.32332
0.762808	0.916964
0.134379	0.616332
0.17838	0.457173
0.0778816	0.299026
0.113899	0.251562
0.193441	0.210531
0.105697	0.156196
0.201813	0.155074
0.050756	0.131803
-0.00277467	-0.00733103
0.0569785	0.0888014
1.36978	3.64971
2.20275	3.26196
3.31736	2.65212
1.73235	1.82517
2.54722	1.26471
3.47568	0.850065
1.20356	0.630548
0.0416153	0.412426
0.673367	0.346963
0.604586	0.290372
0.131829	0.215431
0.285373	0.213884
0.163451	0.181788
0.0246589	-0.0101112
0.131216	0.122478
0.204845	0.0734119
2.44921	1.93451
1.45556	1.72898
3.07243	1.40574
3.15006	0.967424
3.05691	0.670351
3.45265	0.450573
0.678497	0.334219
0.185967	0.218604
-0.0113047	0.183906
-0.0443464	0.15391
-0.594499	0.114188
-0.713064	0.113368
-1.43474	0.0963557
-0.711666	-0.00535939
-0.00422665	0.0649188
-0.0295958	0.0389116
5.68438	4.67188
5.37922	4.17554
1.95043	3.3949
0.45747	2.33635
0.462037	1.61891
0.286637	1.08814
0.117601	0.807146
0.190779	0.527935
0.149658	0.444138
0.238285	0.371696
3.29966	3.40128
4.20859	3.03992
2.44567	2.47159
0.721211	1.70094
0.0651669	1.17862
0.179668	0.792203
0.398925	0.587628
0.243066	0.384353
0.395977	0.323346
0.294486	0.270606
1.28478	1.5281
1.095	1.36575
1.08659	1.11042
0.384809	0.764183
0.00810802	0.529521
0.40757	0.355914
0.482786	0.264004
-0.0813937	0.172679
-0.00806737	0.14527
5.06185	4.9327
4.68739	4.40865
1.73885	3.58443
0.457681	2.46678
0.536335	1.70929
0.221995	1.14889
0.175374	0.852207
0.380597	0.557408
0.224909	0.468933
0.0224264	0.392447
0.297974	0.291162
0.139798	0.289071
3.27344	3.70788
4.1099	3.31395
4.71965	2.69439
1.9613	1.85427
0.609348	1.28487
0.3176	0.863615
0.428043	0.640599
0.423127	0.419
0.33271	0.352494
0.298218	0.295
0.236384	0.218865
2.23601	1.96778
2.32633	1.75872
0.825663	1.42992
0.576765	0.984062
0.258648	0.681881
0.389539	0.458322
0.148327	0.339967
0.199753	0.222364
0.103354	0.187069
0.155714	0.156557
0.337818	0.116152
2.79143	2.73948
1.85066	2.44844
0.64292	1.99069
0.36732	1.36998
0.657827	0.949293
0.299239	0.638062
0.395915	0.473291
0.208341	0.309568
0.136453	0.260432
0.212048	0.217954
0.29959	0.161703
0.341063	0.160542
0.346394	2.32484
0.0633767	2.07784
0.449665	1.68938
0.166282	1.16262
0.349658	0.805609
0.117967	0.541485
0.116808	0.401654
0.13251	0.262712
0.103176	0.221013
0.212297	0.184965
0.301083	0.137228
1.43246	0.136242
0.427853	0.591277
0.438885	0.528459
0.213821	0.429661
0.157373	0.29569
0.0284883	0.204891
-0.229703	0.137716
-0.0841383	0.102153
0.211126	0.0668158
0.426826	0.0562104
0.0635272	0.0470421
0.163057	0.0349012
0.540316	0.0346506
5.08032	6.55165
1.51783	5.8556
1.24186	4.76087
0.621899	3.2764
1.0266	2.2703
0.440592	1.52597
0.513364	1.13191
0.852689	0.740354
0.726376	0.62284
1.05554	0.521251
3.71202	6.04727
1.00608	5.40481
0.670997	4.39435
0.662811	3.02417
0.39319	2.09552
0.360076	1.40849
0.802703	1.04477
0.736	0.683357
0.968358	0.574891
1.64878	2.55904
1.72354	2.28717
0.327074	1.85957
0.0801714	1.27975
0.0700962	0.886768
0.351006	0.596036
0.39792	0.442118
0.0216736	0.289179
0.153662	0.243279
6.57339	7.28529
6.62438	6.5113
6.85784	5.29398
7.81514	3.64329
7.00157	2.52452
1.48042	1.69684
1.6	1.25866
4.48224	2.80205
3.97642	2.50436
4.67215	2.03616
3.40848	1.40127
2.14991	0.970975
0.819259	0.652635
0.509496	0.484101
1.50394	1.93494
1.19817	1.72937
1.90697	1.40606
1.50253	0.96764
1.72914	0.670501
0.754611	0.450673
1.12709	0.334293
7.41503	9.28648
7.96751	8.29988
7.70276	6.74818
7.02359	4.64406
6.6946	3.21798
3.49812	2.16295
3.27269	1.6044
3.33137	1.0494
1.63426	0.88283
1.11805	0.738835
-0.21942	0.548153
0.705514	0.544216
6.3864	3.52531
6.33493	3.15078
6.61578	2.56172
6.38393	1.76296
5.02096	1.2216
3.35288	0.821092
2.73963	0.609056
0.705535	0.398369
-0.323721	0.335137
-0.0661666	0.280474
0.155422	0.208088
2.26361	0.206594
3.21424	2.10089
3.82426	1.87769
4.02523	1.52665
4.51685	1.05063
3.34053	0.728008
2.12441	0.489326
0.568508	0.362965
0.154135	0.237406
-0.387742	0.199724
-0.0851564	0.167148
0.568911	0.124009
3.11754	3.79479
0.521286	3.39163
-0.00023167	2.75754
0.037077	1.89773
0.574709	1.31498
0.141362	0.883857
0.102191	0.655613
0.112074	0.428821
0.509251	0.360756
1.11078	0.301914
5.5255	2.98624
2.39808	2.66898
0.392058	2.17
0.320346	1.49338
0.407773	1.0348
0.286005	0.695534
0.254513	0.515922
0.257707	0.337452
0.174258	0.28389
7.73092	5.76344
6.11535	5.15113
2.05953	4.1881
0.512488	2.88223
0.181132	1.99716
0.377174	1.34238
0.138975	0.995731
0.274447	0.651284
0.310403	0.547908
0.118538	0.458541
0.12924	0.340198
0.485945	0.337755
0.29691	0.287071
1.27408	-0.0159671
6.70021	3.91483
4.46507	3.49892
5.21123	2.84478
1.96456	1.95776
0.712066	1.35658
0.292833	0.911817
0.444971	0.676353
0.365381	0.442386
-0.0388505	0.372168
0.387975	0.311465
0.507919	0.231081
0.308183	0.229421
0.381781	0.194994
3.31359	2.07714
2.34717	1.85647
1.61437	1.50939
2.00141	1.03875
0.556151	0.719778
0.446099	0.483795
0.280047	0.358862
0.559576	0.234723
0.492896	0.197466
0.225374	0.165258
0.335607	0.122607
0.548751	0.121727
0.580192	0.10346
7.04182	6.23586
7.64209	6.23586
6.61587	6.23586
7.43421	5.57336
7.16443	5.57336
6.08581	5.57336
6.42642	5.57336
6.45316	4.53139
3.88772	4.53139
3.04223	4.53139
2.09264	4.53139
2.06879	3.11848
1.46349	3.11848
1.75512	3.11848
1.61447	3.11848
1.21064	2.16087
0.901611	2.16087
1.13615	2.16087
0.565381	2.16087
0.577594	1.45241
0.765453	1.45241
0.847625	1.45241
0.0784604	1.45241
0.389223	1.07735
0.234957	1.07735
0.85228	1.07735
0.142312	1.07735
0.205079	0.704668
0.356758	0.704668
0.177639	0.704668
0.408269	0.704668
0.475362	0.592819
0.37717	0.592819
0.431342	0.592819
0.256563	0.592819
0.137408	0.496126
0.455254	0.496126
0.268451	0.496126
0.332807	0.496126
7.24753	4.2908
5.67607	4.2908
5.70562	4.2908
7.65137	3.83494
4.75097	3.83494
3.11185	3.83494
3.73993	3.83494
6.25743	3.11798
6.23109	3.11798
5.16388	3.11798
3.80318	3.11798
4.57265	2.14578
2.42532	2.14578
1.43544	2.14578
1.40724	2.14578
0.887423	1.48686
0.794562	1.48686
0.709962	1.48686
0.807959	1.48686
0.365547	0.999384
0.70564	0.999384
0.594985	0.999384
0.599334	0.999384
0.304956	0.741307
0.496227	0.741307
0.44934	0.741307
0.554113	0.741307
0.585605	0.484871
0.239893	0.484871
-0.0939977	0.484871
0.121697	0.484871
0.613781	0.407909
0.373129	0.407909
0.710675	0.407909
0.745546	0.407909
0.574773	0.341377
-0.546184	0.341377
0.651709	0.341377
0.301625	0.341377
3.63297	1.96617
3.00332	1.96617
2.58973	1.96617
2.43619	1.75729
2.38876	1.75729
1.47548	1.75729
0.958698	1.75729
1.0341	1.42875
1.65311	1.42875
2.73013	1.42875
2.52083	1.42875
2.31009	0.983259
1.95541	0.983259
0.946467	0.983259
1.09243	0.983259
0.579402	0.681324
0.200586	0.681324
0.634888	0.681324
0.571483	0.681324
0.249315	0.457948
0.535559	0.457948
0.800421	0.457948
0.471943	0.457948
0.810539	0.339689
0.310551	0.339689
0.329191	0.339689
0.16229	0.339689
0.100229	0.222183
0.635701	0.222183
0.391929	0.222183
-0.308131	0.222183
0.201833	0.186916
0.446743	0.186916
0.247091	0.186916
0.310918	0.186916
0.772979	0.156429
0.328628	0.156429
0.519168	0.156429
0.34723	0.156429
1.0809	2.08038
1.6948	1.85936
0.362333	1.51174
0.503394	1.04037
0.204116	0.720898
-0.0433377	0.484548
0.620857	0.35942
0.126304	0.235088
0.735937	0.197773
1.00777	0.165515
2.01648	3.82344
1.39875	3.41723
0.307236	2.77836
0.0244751	1.91205
0.0912197	1.32491
0.332344	0.89053
0.146943	0.660563
0.166025	0.432058
0.204882	0.363479
0.660621	0.304194
1.76943	2.11441
0.673129	1.88978
-0.00752363	1.53647
0.158898	1.05739
0.417092	0.732692
-0.0347177	0.492475
0.183681	0.3653
0.27984	0.238934
0.0880749	0.201009
2.86201	2.08038
1.21305	1.85936
0.635681	1.51174
0.191215	1.04037
0.455996	0.720898
0.36276	0.484548
0.180764	0.35942
0.349103	0.235088
0.361743	0.197773
1.36205	3.2233
0.814544	2.88085
0.921567	2.34226
0.0517341	1.61193
0.105988	1.11695
0.13123	0.750749
0.0998818	0.556879
0.0400281	0.364241
0.081907	0.306426
0.372338	1.65932
0.249758	1.48304
0.374224	1.20578
0.103102	0.829808
0.23826	0.574994
0.198245	0.386479
-0.0614046	0.286676
0.0933614	0.187508
7.81472	4.89306
6.74365	4.37322
4.17454	3.55562
0.922829	2.44696
0.431003	1.69556
0.419166	1.13966
0.464082	0.845358
0.204253	0.552928
0.0749971	0.465164
0.517826	0.389293
0.611297	0.288822
0.588796	0.286748
7.20506	6.43021
7.66091	5.74706
2.77038	4.67262
5.90911	3.21567
1.54796	2.22821
1.18074	1.49768
0.296173	1.11093
0.445232	0.72663
0.569197	0.611295
0.673101	0.511589
0.458486	0.379555
3.59039	2.50723
2.01974	2.24086
0.837133	1.82192
1.76883	1.25384
0.937427	0.868814
0.0735823	0.583968
0.240534	0.433166
0.111347	0.283324
0.152618	0.238353
-0.169834	0.199476
0.0413745	0.147994
7.16892	5.36408
7.15779	5.36408
7.04205	4.7942
5.94148	4.7942
3.16888	3.8979
1.22675	3.8979
1.11417	2.68251
0.819358	2.68251
0.249017	1.85878
0.712775	1.85878
-0.125949	1.24937
0.367053	1.24937
0.510054	0.926735
0.092331	0.926735
0.027352	0.606155
0.449172	0.606155
0.336699	0.509942
0.645923	0.509942
6.98137	6.45433
7.5831	6.45433
7.56083	5.76862
4.1039	5.76862
6.45107	4.69015
7.21854	4.69015
4.71409	3.22773
1.97065	3.22773
1.14732	2.23657
0.883678	2.23657
0.751094	1.5033
0.215841	1.5033
0.697512	1.11509
0.442163	1.11509
0.422369	0.729356
0.460155	0.729356
0.601597	0.613589
0.187458	0.613589
7.36758	5.88211
7.40095	5.88211
6.72542	5.2572
2.62948	5.2572
3.16372	4.27434
4.76247	4.27434
3.92067	2.94157
2.15317	2.94157
1.09831	2.03829
-0.345019	2.03829
0.846515	1.37002
0.400492	1.37002
0.753002	1.01623
0.819967	1.01623
0.485883	0.664694
0.332575	0.664694
0.234783	0.55919
0.538878	0.55919
6.18427	2.54811
4.32429	2.54811
3.80813	2.27739
2.02225	2.27739
1.98089	1.85162
2.60482	1.85162
3.63257	1.27428
1.38611	1.27428
0.979836	0.882977
0.473011	0.882977
0.569045	0.593488
0.279542	0.593488
0.684308	0.440228
0.475968	0.440228
0.219219	0.287943
0.0442696	0.287943
0.477416	0.242239
0.440632	0.242239
4.35044	1.98756
3.23719	1.98756
2.03695	1.7764
1.04448	1.7764
0.93569	1.44429
1.22518	1.44429
2.11665	0.993954
1.01602	0.993954
0.87222	0.688735
0.211737	0.688735
0.152756	0.462929
0.0988759	0.462929
0.255091	0.343384
0.142334	0.343384
0.326295	0.224599
0.165767	0.224599
1.24924	0.18895
0.21141	0.18895
2.42115	1.2211
1.35075	1.2211
0.650809	1.09137
0.850444	1.09137
0.727467	0.887335
1.21839	0.887335
1.6374	0.610659
1.35988	0.610659
0.615569	0.42314
0.470883	0.42314
0.301301	0.284411
0.482231	0.284411
0.238678	0.210966
-0.00181896	0.210966
0.396186	0.137988
0.18991	0.137988
0.211034	0.116086
5.22889	5.70822
5.20319	5.10178
3.40945	4.14798
2.96774	2.85461
2.30123	1.97803
0.771794	1.32952
1.70885	0.986192
-0.261995	0.645044
0.143531	0.542659
0.0118492	0.454148
-0.130694	0.336939
-0.433797	0.334519
-0.0592785	0.28432
-0.276545	-0.0158141
0.052283	0.191558
0.0271853	0.114818
-0.721808	0.204856
-0.547228	0.283681
-0.00667624	0.255687
-0.413158	0.340655
4.01088	3.39128
6.26985	3.03099
4.03454	2.46433
2.29977	1.69594
1.63963	1.17516
0.962507	0.789876
0.687578	0.585901
-0.00645862	0.383224
0.158192	0.322396
0.301844	0.269811
0.130294	0.200177
0.0408514	0.198739
0.236956	0.168916
-0.0405811	-0.00939526
0.0969085	0.113806
0.0336778	0.0682139
-0.00168021	0.121706
0.0509231	0.168537
0.202094	0.151905
0.00279429	0.202385
5.9717	5.81217
7.50388	5.19468
3.61086	4.22351
2.38272	2.90659
1.06499	2.01405
0.00039169	1.35373
0.223991	1.00415
-0.168908	0.65679
0.0659922	0.55254
0.0257211	0.462418
0.114565	0.343074
0.0852307	0.340611
0.131375	0.289498
0.0848006	-0.0161021
0.0797466	0.195047
0.147345	0.116909
0.0554056	0.208586
0.172737	0.288847
0.178584	0.260343
-0.119893	0.346858
2.43903	3.01797
3.77122	2.69734
2.59504	2.19306
1.07248	1.50925
0.745343	1.0458
0.797151	0.702925
0.370983	0.521405
-0.0475982	0.341038
0.198559	0.286907
-0.00600372	0.24011
-0.0583219	0.178141
0.113726	0.176862
-0.0179745	0.150322
-0.063704	-0.00836102
0.0509083	0.101278
0.0969791	0.0607049
0.00575588	0.108308
-0.186888	0.149984
0.190944	0.135183
0.251317	0.180106
5.38595	3.76171
6.41067	3.36207
3.29703	2.73351
1.04053	1.88119
0.669147	1.30352
0.293319	0.876153
0.337133	0.649899
0.270369	0.425083
0.0552338	0.357611
0.0211603	0.299283
-0.118528	0.222042
0.129077	0.220448
0.0347572	0.187367
0.104863	-0.0104215
0.184204	0.126237
0.0272841	0.0756649
0.210039	0.135
0.0771117	0.186946
0.0963042	0.168498
0.0966998	0.224491
2.31107	2.46263
2.88803	2.201
3.76353	1.78951
0.989164	1.23153
1.17728	0.853358
0.413461	0.57358
0.720893	0.425461
0.397855	0.278284
0.325943	0.234113
0.13143	0.195928
-0.2285	0.145362
0.0163361	0.144318
0.132123	0.122661
0.091214	-0.00682251
-0.00503833	0.0826417
-0.00188508	0.0495346
0.24511	0.0883784
0.151868	0.122385
0.150219	0.110308
0.102938	0.146965
7.9121	8.93879
7.33063	7.98913
7.83762	6.49552
7.87442	4.47018
1.58836	3.0975
0.985717	2.08196
0.560474	1.54433
0.559296	1.01011
0.306283	0.849776
0.965809	0.711172
1.09695	0.527629
3.61705	3.28664
3.23394	2.93747
4.69214	2.38829
1.51133	1.64361
0.483356	1.1389
0.308471	0.765504
0.326524	0.567823
0.453416	0.371399
0.607562	0.312449
0.296477	0.261486
0.300256	0.194001
1.84912	1.35328
0.696252	1.2095
1.57137	0.98338
0.362137	0.676757
0.130749	0.468941
0.0512753	0.315196
-0.0679935	0.233801
-0.479564	0.152924
0.0878031	0.128651
0.00412868	0.107667
0.104837	0.0798797
3.27396	2.90743
2.40762	2.59854
1.01164	2.11273
1.7034	1.45397
0.812877	1.00749
1.76286	0.677179
0.257666	0.502307
0.262145	0.328547
0.637596	0.276398
0.0527229	0.231316
1.6518	2.10277
0.748859	1.87937
0.748997	1.52801
0.701722	1.05157
0.116427	0.728659
0.828471	0.489764
0.731955	0.363289
1.39798	0.237619
0.863029	0.199902
0.913785	0.167297
1.11939	0.635299
0.596136	0.567805
0.49203	0.461651
0.521433	0.317706
0.49184	0.220146
0.9845	0.14797
1.77768	0.109759
1.20311	0.0717905
1.11188	0.0603955
1.05307	0.0505446
7.99825	5.39399
5.11194	4.82093
3.59921	3.91963
2.74583	2.69747
0.302257	1.86914
0.691266	1.25633
0.0157852	0.931902
-0.00182459	0.609534
0.20045	0.512785
0.0808386	0.429147
3.80165	4.65161
0.649404	4.15742
0.65527	3.38017
0.699239	2.32621
0.498793	1.61189
0.485596	1.08342
0.269182	0.803644
0.664327	0.525644
1.67348	0.442211
2.32052	0.370084
5.01978	0.27457
2.5624	2.02395
0.250624	1.80892
0.355103	1.47073
0.00821428	1.01215
0.25585	0.701344
0.619191	0.471404
0.390592	0.349671
1.15196	0.228711
1.32159	0.192409
5.54595	0.161026
6.02368	4.48411
3.505	4.00772
0.888976	3.25845
0.358369	2.24245
0.231124	1.55385
[truncated: 12,576 more rows]

## Sheet: addReliability_150Hz
C_prime	Predicted_C_prime	R^2
3.08536	5.35235	0.655988
4.79689	4.78372
6.12589	3.88937
5.25193	2.67665
4.16159	1.85471
3.23047	1.24663
1.31965	0.924709
1.1659	0.60483
0.194662	0.508827
0.193994	0.425835
0.184677	0.315933
0.0845349	0.313664
0.157318	0.266595
0.0472017	-0.0148282
0.0752087	0.179616
-0.045712	0.10766
0.132632	0.192084
2.19898	4.39819
3.76957	3.93093
3.39638	3.19602
2.90869	2.19948
1.89845	1.52407
1.3987	1.0244
0.49811	0.759861
0.125725	0.497007
0.286147	0.418119
0.00190423	0.349921
0.0805612	0.259612
0.270032	0.257747
0.231196	0.219069
0.0432376	-0.0121848
0.288934	0.147596
0.0483701	0.0884674
1.10076	2.08433
0.859688	1.86289
1.13255	1.51461
0.445091	1.04235
0.14345	0.722269
0.31249	0.485469
0.170295	0.360103
-0.112371	0.235535
0.0452214	0.198149
-0.138684	0.16583
0.0113914	0.123032
0.143533	0.122148
0.152948	0.103818
-0.0124651	-0.00577446
-0.0123071	0.0699467
0.165126	0.0419253
6.44226	5.75143
7.88636	5.1404
7.85959	4.17937
3.01703	2.87622
3.2639	1.993
0.661289	1.33959
0.801418	0.993656
-0.393017	0.649926
1.49461	0.546766
6.13672	5.38759
7.51539	4.81521
7.295	3.91498
3.94599	2.69427
5.14373	1.86692
-0.399386	1.25484
3.92653	0.930797
-1.27298	0.608812
1.51072	0.512178
4.20481	3.28969
4.1445	2.94019
3.87844	2.39051
0.0383529	1.64513
2.45032	1.13995
0.186235	0.766213
1.35428	0.568349
3.57187	0.371744
3.12	4.11147
1.64842	3.67467
1.70464	2.98767
1.73504	2.0561
0.780414	1.42472
0.753002	0.957617
0.248257	0.710325
0.0662252	0.464607
0.0941956	0.390862
0.0729485	0.32711
0.368044	0.242687
2.49891	5.36844
3.41433	4.79809
2.58238	3.90107
0.993056	2.68469
0.2211	1.86029
0.113379	1.25038
0.125466	0.927488
0.159436	0.606648
0.105864	0.510357
0.375735	0.427114
5.92561	3.29048
2.78923	2.9409
1.74868	2.39108
0.886921	1.64553
0.614219	1.14023
1.41225	0.766398
0.736132	0.568486
0.761598	0.371833
0.546033	0.312813
0.211721	0.261792
0.297696	0.194227
0.433231	0.192832
0.670678	0.163895
0.422891	-0.009116
3.34237	2.9661
2.41932	2.65098
2.62698	2.15537
2.1179	1.48331
1.11192	1.02782
0.347322	0.690845
0.173124	0.512444
0.182546	0.335177
0.180198	0.281976
0.0982384	0.235984
0.101775	0.17508
-0.0214301	0.173822
0.0458136	0.147738
1.03682	2.57007
1.07317	2.29703
0.500505	1.86759
0.412118	1.28526
0.462455	0.890589
0.116104	0.598604
0.0221451	0.444023
0.000566871	0.290425
-0.177281	0.244327
0.05284	0.204476
0.215676	0.151703
0.0812566	0.150614
-0.0443706	0.128012
6.4952	6.3029
7.21372	5.63328
7.75716	4.5801
6.9085	3.152
5.60585	2.1841
2.21645	1.46803
1.38874	1.08893
0.668766	0.712244
0.539805	0.599192
0.559617	0.50146
0.692941	0.372041
0.417328	0.369369
0.605829	0.31394
0.480394	-0.0174616
0.431239	0.211515
0.487037	0.12678
0.360493	0.226197
0.636552	0.313235
7.29688	5.90709
7.53687	5.27952
7.00826	4.29249
7.80535	2.95406
5.31163	2.04694
2.68551	1.37584
1.52428	1.02055
1.1523	0.667517
0.558704	0.561564
0.750806	0.46997
0.814384	0.348677
0.727089	0.346173
-0.184282	0.294226
0.661166	-0.0163651
-0.14621	0.198232
0.381622	0.118818
0.22731	0.211992
0.276423	0.293564
3.81876	4.14292
3.77456	3.70278
3.41377	3.01052
2.50026	2.07183
2.29946	1.43562
2.01782	0.964943
1.1399	0.71576
0.689238	0.468161
0.404661	0.393852
0.522091	0.329612
0.336696	0.244544
0.303202	0.242788
0.0284674	0.206354
-0.139056	-0.0114776
0.40306	0.139029
0.159797	0.0833328
0.0656705	0.14868
0.0371071	0.205891
8	5.65371
8	5.65371
7.98388	5.65371
6.88804	5.05306
8	5.05306
7.95073	5.05306
6.87738	5.05306
7.75874	4.10836
7.77765	4.10836
7.73557	4.10836
7.80388	4.10836
7.51502	2.82735
7.54034	2.82735
6.93636	2.82735
6.35619	2.82735
7.28595	1.95914
5.88886	1.95914
4.33657	1.95914
2.68996	1.95914
4.17319	1.31683
2.93004	1.31683
1.45915	1.31683
2.37137	1.31683
1.94649	0.976774
1.43302	0.976774
1.89037	0.976774
1.57977	0.976774
1.68035	0.638884
1.79442	0.638884
1.34716	0.638884
0.93056	0.638884
1.3923	0.537477
1.25216	0.537477
1.04327	0.537477
1.90912	0.537477
6.72933	4.5445
6.57792	4.5445
7.02104	4.5445
7.59919	4.06169
7.76502	4.06169
7.62308	4.06169
7.09231	4.06169
7.4994	3.30233
7.39616	3.30233
7.31129	3.30233
6.21228	3.30233
5.56954	2.27265
6.9488	2.27265
7.24131	2.27265
6.23014	2.27265
4.89603	1.57477
5.11003	1.57477
3.36647	1.57477
4.22071	1.57477
3.25671	1.05847
2.67608	1.05847
2.84259	1.05847
2.61968	1.05847
2.24992	0.785138
1.66283	0.785138
1.35596	0.785138
1.47246	0.785138
1.96756	0.51354
1.82555	0.51354
1.05171	0.51354
1.1162	0.51354
1.52191	0.432028
0.621204	0.432028
0.619442	0.432028
1.04639	0.432028
3.58617	2.55097
4.10897	2.55097
3.69043	2.55097
4.10293	2.27996
3.99898	2.27996
3.91531	2.27996
4.64002	2.27996
4.01419	1.85371
3.20235	1.85371
4.1048	1.85371
2.47589	1.85371
3.66607	1.27571
1.9249	1.27571
1.8592	1.27571
1.77956	1.27571
1.18385	0.883972
2.15233	0.883972
2.00923	0.883972
1.86621	0.883972
2.66494	0.594156
2.30851	0.594156
1.51926	0.594156
0.862398	0.594156
1.87004	0.440724
0.952115	0.440724
1.08995	0.440724
1.16161	0.440724
0.036864	0.288267
0.164134	0.288267
0.460046	0.288267
-0.796703	0.288267
0.788246	0.242511
0.922186	0.242511
0.349461	0.242511
3.10462	5.29151
4.76929	4.72934
5.21557	3.84516
5.24711	2.64622
4.11699	1.83363
3.49706	1.23246
3.33467	0.914197
3.36627	0.597954
2.98583	0.503043
2.1165	0.420994
0.603429	0.312342
0.204354	0.310098
-0.219469	0.263564
-0.140144	-0.0146597
-0.0899279	0.177574
0.268086	0.106436
0.265281	0.189901
-0.0255276	0.262972
-0.0611975	0.237021
-0.187529	0.315786
1.40145	3.61173
2.18528	3.22802
1.53959	2.62453
1.0419	1.80618
0.677204	1.25155
0.750445	0.841221
1.42664	0.623987
1.71184	0.408135
1.4731	0.343353
1.75589	0.28735
0.643801	0.21319
0.329988	0.211658
0.26283	0.179896
0.159957	-0.010006
0.0646083	0.121204
0.0917839	0.0726481
0.287378	0.129617
-0.0148937	0.179492
-0.109194	0.16178
-0.0568847	0.215541
0.671972	0.13627
0.355295	0.121793
0.0730646	0.099023
0.286728	0.0681471
0.487417	0.0472208
0.222315	0.0317392
0.128716	0.023543
0.490376	0.0153989
0.256226	0.0129547
0.325149	0.0108417
0.0408424	0.00804361
-0.154604	0.00798584
-0.226879	0.00678747
0.087673	-0.000377525
0.202893	0.004573
-0.226846	0.00274101
-0.0257029	0.00489044
-0.42325	0.00677222
0.0479013	0.00610392
0.0279307	0.00813232
7.99306	5.35911
5.51754	4.78976
4.44642	3.89429
3.7845	2.68003
3.9946	1.85706
2.99502	1.24821
2.22617	0.925877
1.13732	0.605594
1.11251	0.50947
0.435804	0.426373
0.293731	0.316332
0.0786699	0.31406
0.0305603	0.266932
0.255453	-0.014847
0.154336	0.179843
0.0886234	0.107796
0.0687416	0.192327
0.0111397	0.266332
0.477904	0.24005
0.149079	0.319821
6.65995	4.94467
5.82088	4.41935
3.96928	3.59313
4.44157	2.47277
7.30474	1.71344
4.13677	1.15168
2.6889	0.854276
2.36258	0.558761
1.9493	0.470071
1.27198	0.3934
0.438941	0.291869
0.361276	0.289773
0.447534	0.246289
0.403999	-0.0136988
-0.160896	0.165935
0.390065	0.0994596
0.212677	0.177453
0.76711	0.245735
0.345888	0.221486
0.335453	0.295088
2.95402	3.50077
0.90664	3.12884
1.10554	2.54389
1.00157	1.75069
1.661	1.2131
0.906643	0.815375
1.78196	0.604816
1.78409	0.395596
2.66471	0.332804
3.14598	0.278522
2.81305	0.206639
2.71501	0.205155
2.82641	0.174369
3.33495	-0.00969857
2.33052	0.11748
1.47611	0.0704161
1.50904	0.125635
1.40418	0.173977
1.50976	0.156809
1.52888	0.208918
3.94111	5.59325
6.18572	4.99902
6.78154	4.06443
5.67855	2.79712
4.03891	1.93819
3.03774	1.30274
0.847816	0.966328
0.489149	0.632052
0.0922792	0.531728
0.0701719	0.445
0.0270978	0.330152
-0.161331	0.327781
0.064634	0.278593
0.0797325	-0.0154956
0.0602241	0.1877
0.055928	0.112505
2.69955	4.07674
3.36269	3.64362
4.18229	2.96243
3.03848	2.03873
2.92506	1.41268
2.21211	0.949527
2.01824	0.704325
0.668808	0.460682
0.0826545	0.38756
0.281696	0.324346
0.260679	0.240637
0.0895048	0.238909
0.216358	0.203058
0.061663	-0.0112942
0.00799093	0.136808
1.04365	2.7638
1.74631	2.47017
1.46081	2.00836
1.79148	1.38214
1.89344	0.957721
0.778925	0.643726
0.29024	0.477493
0.361019	0.312317
0.10765	0.262744
0.166779	0.219889
0.0546157	0.163139
-0.0438779	0.161967
0.233322	0.137662
0.192625	-0.00765687
0.169974	0.0927485
5.36606	5.8074
7.6321	5.19042
7.82689	4.22005
7.91506	2.90421
7.47116	2.0124
4.99434	1.35262
3.96263	1.00333
3.42137	0.656252
1.29299	0.552087
1.02947	0.462039
-1.07566	0.342793
0.50699	0.340331
0.136385	0.28926
0.0813836	-0.0160889
0.17308	0.194887
0.208827	0.116813
0.123299	0.208415
0.289369	0.28861
0.131432	0.26013
3.6329	5.51642
7.26331	4.93036
7.4041	4.0086
7.71108	2.7587
7.17271	1.91157
7.33859	1.28485
5.89669	0.953054
4.16092	0.62337
3.33169	0.524425
2.66381	0.438888
1.80163	0.325617
0.185323	0.323279
0.329725	0.274767
0.461983	-0.0152828
0.155949	0.185122
0.327984	0.11096
0.193898	0.197972
0.296546	0.274149
0.108675	0.247096
2.1	2.76334
1.79451	2.46976
0.778998	2.00802
1.32104	1.38191
2.14413	0.957559
3.76862	0.643618
1.4389	0.477413
0.423484	0.312264
0.415301	0.2627
0.604388	0.219852
0.358654	0.163111
0.535175	0.16194
0.327835	0.137639
0.407878	-0.00765558
0.525418	0.0927328
1.53864	0.0555831
0.461094	0.09917
1.31931	0.137329
2.44693	0.123778
3.64987	0.16491
3.38862	2.52584
1.0325	2.25749
1.22763	1.83544
-0.198574	1.26314
0.00225328	0.875261
0.387271	0.588302
0.553877	0.436381
0.337255	0.285426
0.30235	0.240122
0.206697	0.200956
4.14424	2.5768
1.34928	2.30304
1.57444	1.87247
0.0590909	1.28863
-0.170787	0.89292
0.084665	0.600171
0.543328	0.445185
0.339208	0.291185
1.07914	0.244966
2.02632	0.0397614
-0.00973316	0.0355372
0.242087	0.0288933
0.128684	0.0198842
0.16006	0.0137783
-0.058921	0.00926097
-0.0213019	0.00686946
-0.0571928	0.00449315
0.357596	0.00377997
4.0899	3.00217
2.91955	3.00217
1.38084	2.68322
0.975905	2.68322
0.427967	2.18157
0.0579104	2.18157
-0.0151486	1.50135
0.216509	1.50135
0.0726364	1.04032
0.124805	1.04032
0.206925	0.699245
0.103702	0.699245
0.0101568	0.518675
0.028564	0.518675
0.0497355	0.339253
-0.00202369	0.339253
3.94238	3.4043
3.34949	3.4043
2.62499	3.04263
0.995314	3.04263
0.611339	2.47379
0.751773	2.47379
0.276476	1.70245
0.174646	1.70245
0.0410197	1.17967
0.0564425	1.17967
0.378051	0.792908
0.907844	0.792908
0.153337	0.588151
0.166128	0.588151
0.361667	0.384695
3.09149	0.400541
0.97024	0.400541
0.921975	0.357987
0.222033	0.357987
0.512478	0.291059
0.168457	0.291059
0.300243	0.200305
0.0302125	0.200305
-0.0406944	0.138797
-0.15768	0.138797
0.057503	0.0932913
0.00409237	0.0932913
0.215867	0.0692001
0.0634191	0.0692001
0.439062	0.0452621
2.34411	1.55906
1.40312	1.39343
1.48574	1.13292
2.00284	0.779668
0.630789	0.540251
0.497356	0.363126
-0.0279447	0.269354
0.229046	0.176178
0.160654	0.148214
0.0393879	0.124039
0.555552	0.0920266
0.888267	2.12622
1.8217	1.90033
1.88895	1.54505
2.09201	1.0633
1.79266	0.736784
0.147519	0.495225
0.00529217	0.36734
0.031317	0.240268
-0.0697243	0.202131
0.145436	0.169163
0.976241	3.29585
1.95867	2.9457
1.19192	2.39498
1.73785	1.64821
1.14949	1.14209
0.0682506	0.767648
0.116562	0.569413
0.13814	0.37244
0.0141602	0.313324
0.26126	0.262219
7.00173	5.70175
6.08742	5.096
7.76203	4.14327
3.13627	2.85138
0.971908	1.97579
0.654965	1.32801
0.997602	0.985074
0.199038	0.644313
0.240422	0.542044
0.630579	0.453633
0.739575	0.336557
0.779859	0.33414
6.68875	4.89923
4.61018	4.37873
2.74061	3.56011
5.13186	2.45004
1.27543	1.6977
0.457276	1.1411
0.331094	0.846424
-0.240308	0.553626
0.139064	0.465751
0.215466	0.389784
0.381629	0.289186
-0.0348747	0.28711
3.70735	0.848417
0.878577	0.758281
0.0587936	0.616516
0.276754	0.424283
0.174098	0.293996
-0.10378	0.197608
0.0418107	0.146578
-0.0649082	0.0958733
0.167095	0.0806557
-0.0654315	0.0675003
0.389826	0.0500794
6.1753	5.41729
7.31817	4.84176
7.97878	3.93656
6.90248	2.70912
5.23226	1.87722
3.54622	1.26176
2.81519	0.935928
1.37165	0.612168
-0.117562	0.515001
-0.457881	0.431001
0.0460066	0.319766
0.0620399	0.31747
0.212245	0.269829
0.0349951	-0.0150081
0.0978688	0.181795
0.10719	0.108966
0.0109516	0.194415
0.139042	0.269223
-0.086905	0.242656
0.0599398	0.323293
6.64907	5.06828
7.74373	4.52982
7.52926	3.68295
7.74554	2.53458
7.93189	1.75627
5.51151	1.18047
3.15196	0.87563
3.20106	0.572728
2.76991	0.481821
2.21335	0.403233
2.23562	0.299165
0.429154	0.297016
0.330177	0.252445
0.366991	-0.0140412
0.487789	0.170083
0.130474	0.101946
0.226852	0.181889
0.420311	0.251878
0.332183	0.227022
0.24847	0.302464
3.17104	4.11058
3.74668	3.67387
3.35575	2.98702
3.84491	2.05565
3.83897	1.42441
3.27457	0.957408
2.3699	0.710171
2.23707	0.464506
1.6004	0.390777
0.84576	0.327039
0.690273	0.242635
0.64693	0.240892
0.463955	0.204743
0.119017	-0.011388
0.208419	0.137944
0.364107	0.0826821
0.164224	0.14752
0.516599	0.204283
0.136033	0.184124
0.617409	0.245311
4.21348	4.12179
1.81034	3.68389
1.29941	2.99517
0.524675	2.06126
0.388218	1.4283
0.238831	0.960021
0.199849	0.712109
0.00878778	0.465773
0.0748041	0.391843
0.682249	0.327931
0.548324	0.243297
1.27623	3.05887
0.481936	2.73389
0.870855	2.22278
-0.149043	1.5297
0.776539	1.05997
0.0376988	0.712452
-0.190014	0.528471
0.345442	0.34566
-0.148839	0.290795
0.270934	0.243364
0.419041	0.180556
0.344782	-0.429157
0.0823688	-0.383563
0.490995	-0.311854
0.25778	-0.214616
0.0865974	-0.148713
0.162465	-0.0999563
0.0329284	-0.074144
0.538468	-0.0484958
0.0908883	-0.0407983
0.358215	-0.0341438
1.15189	2.89607
1.23481	2.58839
0.974017	2.10448
1.00544	1.44829
1.30463	1.00355
0.729014	0.674533
0.23787	0.500345
0.560421	0.327263
1.69961	0.275318
0.957714	0.230412
1.06237	0.170946
0.286441	0.169718
0.136707	0.14425
-0.361974	-0.00802331
0.12424	0.0971872
-0.0941313	0.0582529
0.158898	0.103934
0.26294	0.143926
1.06322	1.03453
0.0668521	0.924618
0.163754	0.751756
0.234327	0.517354
0.28042	0.358487
0.334995	0.240955
-0.000647241	0.178732
0.278716	0.116904
1.33316	0.0983485
2.14401	0.0823072
1.35589	0.0610649
0.207271	0.0606264
0.16019	0.0515286
0.315782	-0.00286607
0.452896	0.034717
0.361734	0.020809
0.190434	0.0371269
1.31807	0.0514128
0.857085	0.686465
0.882125	0.613535
-0.0232147	0.498831
0.341541	0.343293
0.244492	0.237876
0.332568	0.159887
0.0856945	0.118598
0.233416	0.0775723
2.06075	0.0652596
2.08616	0.0546153
1.10691	0.0405199
0.150702	0.0402289
0.169787	0.034192
0.217804	-0.00190179
0.649352	0.0230366
-0.204406	0.0138079
0.129512	0.0246357
5.97125	3.22813
3.10971	2.88517
1.45798	2.34577
0.897039	1.61435
0.720935	1.11862
0.40401	0.751875
0.804603	0.557714
3.70112	2.67783
1.92285	2.39333
1.5362	1.94589
0.701544	1.33915
0.57387	0.927929
0.664615	0.623702
2.32052	0.46264
3.2701	1.38915
1.5243	1.24157
1.31308	1.00945
0.466181	0.694698
0.300602	0.481373
1.64352	0.323552
3.15344	4.69163
3.88958	4.19319
3.22977	3.40925
2.43455	2.34623
2.19892	1.62576
2.22141	1.09274
2.21314	0.810558
2.50288	0.530166
2.18616	0.446015
2.07495	0.373267
0.789873	0.276933
-0.338531	0.274944
0.0740859	0.233685
-0.0192352	-0.0129978
0.14008	0.157443
0.375053	0.0943697
0.143589	0.168372
0.167309	0.23316
0.186448	0.210151
0.0618704	0.279987
1.55879	2.96994
1.47973	2.65442
1.10073	2.15816
1.14917	1.48523
1.52754	1.02915
1.02917	0.69174
0.653162	0.513108
1.05749	0.335611
0.918233	0.282341
0.335998	0.23629
0.328189	0.175307
0.360987	0.174048
-0.0363921	0.14793
-0.0626225	-0.00822798
-0.1481	0.0996663
0.448466	0.0597389
0.24853	0.106585
-0.013777	0.147597
0.0682598	0.133032
0.100609	0.17724
-0.162775	-0.0739647
0.541381	-0.0661067
0.222199	-0.0537477
0.235057	-0.0369889
0.0761777	-0.0256305
0.256793	-0.0172274
0.13195	-0.0127786
0.403748	-0.0083582
0.137944	-0.00703154
0.175111	-0.00588465
-0.0403678	-0.00436591
0.133949	-0.00433455
0.549178	-0.0036841
0.590532	0.000204913
1.01999	-0.00248213
1.113	-0.00148776
0.33749	-0.00265443
0.180342	-0.00367582
0.236965	-0.00331309
0.130848	-0.00441406
7.98595	6.10803
7.43303	5.45911
6.79796	4.4385
3.55891	3.05455
2.67792	2.11657
2.49815	1.42264
2.04589	1.05527
2.03201	0.690224
1.52083	0.580667
0.995607	0.485957
0.423261	0.360538
0.170128	0.357949
0.400799	0.304234
0.583678	-0.0169218
4.20441	4.32847
3.81805	3.86861
4.05569	3.14536
4.78995	2.16462
4.19957	1.49991
3.09485	1.00816
2.29037	0.747816
0.422872	0.489128
-0.300008	0.411491
-0.270771	0.344374
-0.369819	0.255496
0.128433	0.253661
0.432798	0.215596
1.07776	3.10256
0.580861	2.77294
0.486616	2.25452
0.700512	1.55155
0.500307	1.07511
0.666727	0.722627
0.775973	0.536019
1.64521	0.350597
1.5988	0.294948
1.66446	0.24684
1.4709	0.183134
1.94817	0.181819
1.97961	0.154535
4.44687	3.85863
3.9614	3.44869
2.80101	2.80394
2.03308	1.92965
1.06587	1.3371
1.72949	0.898727
0.666968	0.666643
-0.22184	0.436035
-0.0345507	0.366825
-0.0955134	0.306994
0.255997	0.227763
0.411559	0.226127
0.057283	0.192194
-0.00403942	-0.01069
1.97664	1.86299
1.17865	1.66506
1.06324	1.35377
0.911454	0.931658
0.609719	0.645568
0.504148	0.433915
0.576024	0.321862
0.629071	0.210522
0.577973	0.177107
0.639646	0.14822
0.641938	0.109966
1.01739	0.109177
1.04163	0.0927934
0.572017	-0.00516125
1.6448	-0.521157
0.793527	-0.465789
0.913574	-0.378707
0.874977	-0.260624
0.733318	-0.180593
0.791494	-0.121384
0.876317	-0.0900386
0.712492	-0.0588921
0.937101	-0.0495443
0.718239	-0.0414634
1.11713	-0.0307623
1.60572	-0.0305413
1.16631	-0.0259582
6.15473	3.49117
1.97252	3.12027
0.599386	2.53692
0.635665	1.74589
0.415091	1.20977
-0.00216631	0.81314
0.206112	0.603158
0.594086	0.394511
0.506254	0.331892
0.523915	0.277758
0.340858	0.206073
0.606502	0.204593
6.29258	5.08449
3.65776	4.54432
6.1819	3.69473
1.80171	2.54269
0.0549772	1.76189
0.161775	1.18425
0.536471	0.878432
0.453813	0.574561
0.293087	0.483363
-0.209038	0.404524
0.0400427	0.300122
0.308564	0.297967
4.06463	3.57354
2.90951	3.19388
2.49715	2.59677
1.26137	1.78708
0.0665841	1.23831
0.118811	0.832324
-0.13033	0.617388
0.173365	0.403819
-0.0598067	0.339722
0.0453935	0.284311
0.336749	0.210935
4.67324	4.23672
1.85064	3.78661
1.07577	3.07868
0.0391348	2.11873
-0.03498	1.46812
0.17628	0.986789
0.0658563	0.731965
0.192205	0.47876
0.504577	0.402769
0.596349	0.337075
2.81549	5.1667
2.43918	4.61779
1.82353	3.75447
1.66801	2.58381
0.932763	1.79038
-0.0539523	1.20339
0.0196408	0.892635
1.01288	0.583851
1.64469	0.491179
5.58033	3.66373
2.47869	3.27449
1.42235	2.66231
1.20151	1.83219
1.17329	1.26957
1.42855	0.853332
1.08001	0.632971
1.15817	0.414011
0.998051	0.348297
7.30186	6.0419
7.01275	5.40001
7.95559	4.39045
7.86803	3.02148
5.74708	2.09366
3.31996	1.40724
2.45049	1.04384
0.63668	0.682751
0.574593	0.57438
0.335089	0.480695
4.88043	5.35438
6.11942	4.78553
5.79965	3.89085
4.99685	2.67766
4.48566	1.85542
3.01221	1.24711
2.15725	0.925059
0.0640811	0.605059
0.577976	0.50902
0.410268	0.425996
2.06084	1.88161
2.30053	1.68171
1.70402	1.3673
0.0487973	0.94097
0.862548	0.652021
0.541704	0.438252
0.285154	0.32508
1.22972	0.212627
0.663629	0.178877
3.20687	3.93454
1.0676	3.51654
0.894289	2.8591
-0.0412224	1.96762
0.167166	1.36341
0.0112974	0.916408
0.0271054	0.679758
0.0366604	0.444614
-0.000505858	0.374042
-0.0225625	0.313033
-0.0914231	0.232244
0.0118531	0.230576
5.47392	4.52782
3.53364	4.04678
2.94712	3.29021
1.08225	2.26431
0.670308	1.56899
0.518356	1.05459
0.556467	0.782256
0.391256	0.511655
-0.554526	0.430442
0.147281	0.360234
0.480439	0.267263
3.72978	3.17569
2.21743	2.8383
2.17862	2.30767
1.28867	1.58812
0.300919	1.10045
0.174488	0.73966
0.169431	0.548653
1.24933	0.358861
0.163457	0.3019
0.104385	0.252659
0.169392	0.187451
3.98386	4.5595
5.71736	4.5595
7.09371	4.5595
5.35281	3.70707
5.03121	3.70707
4.07462	3.70707
2.51264	3.70707
1.44886	2.55119
0.681372	2.55119
0.857903	2.55119
1.00829	2.55119
1.00275	1.76778
0.623122	1.76778
0.0928389	0.671851
0.0835193	0.600473
0.0466816	0.488212
0.00571707	0.335984
0.0273213	0.232812
0.526791	0.156483
0.132762	0.116074
-0.0722635	0.0759209
0.0146964	0.0638703
0.00942706	0.0534526
0.121295	0.0396573
0.599913	0.0393725
1.12338	0.0334641
0.0532404	-0.00186131
0.137556	0.0225462
2.58183	3.05498
1.52666	2.73042
1.70585	2.21995
1.12734	1.52776
0.760816	1.05862
0.785068	0.711546
1.03899	0.5278
0.696646	0.345221
-0.00211551	0.290425
0.0256835	0.243055
-0.451266	0.180326
1.33439	0.179031
-0.00684086	0.152165
0.000694619	-0.00846357
0.368954	0.648087
0.212154	0.579234
-0.0557018	0.470943
0.050884	0.324101
0.227187	0.224577
0.362008	0.150948
0.267072	0.111968
0.066738	0.0732356
0.539626	0.0616112
0.75938	0.051562
1.89238	0.0382546
4.36363	0.0379799
0.0815232	0.0322805
0.400023	-0.00179547
7.57524	5.77497
7.6178	5.16143
7.20408	4.19648
6.5342	2.88799
7.54324	2.00116
6.46745	1.34507
2.76288	0.997723
1.48358	0.652586
1.45569	0.549004
0.715871	0.459458
0.9777	0.340879
1.16976	0.33843
0.843808	0.287645
0.700938	-0.0159991
0.810777	0.193798
0.767047	0.11616
4.01177	5.20507
6.52952	4.65208
6.76501	3.78235
7.08788	2.60299
6.29406	1.80368
3.49462	1.21233
1.06866	0.899264
0.709443	0.588187
0.221035	0.494826
0.364965	0.414117
0.397629	0.307239
0.316678	0.305033
0.423813	0.259259
0.447147	-0.0144202
0.427729	0.174673
0.371188	0.104697
1.67352	4.06094
2.18927	3.62951
1.3095	2.95095
1.04053	2.03083
0.762808	1.40721
0.134379	0.945848
0.17838	0.701596
0.0778816	0.458897
0.113899	0.386058
0.193441	0.32309
0.105697	0.239705
0.201813	0.237983
0.050756	0.202271
-0.00277467	-0.0112505
0.0569785	0.136278
1.36978	3.35167
2.20275	2.99559
3.31736	2.43555
1.73235	1.67613
2.54722	1.16143
3.47568	0.780649
1.20356	0.579057
0.0416153	0.378747
0.673367	0.31863
0.604586	0.26666
0.131829	0.197839
0.285373	0.196418
0.163451	0.166943
0.0246589	-0.00928551
0.131216	0.112476
0.204845	0.0674171
2.44921	2.12567
1.45556	1.89983
3.07243	1.54465
3.15006	1.06302
3.05691	0.736592
3.45265	0.495096
0.678497	0.367244
0.185967	0.240206
-0.0113047	0.202079
-0.0443464	0.169119
-0.594499	0.125472
-0.713064	0.12457
-1.43474	0.105877
-0.711666	-0.00588898
-0.00422665	0.0713337
-0.0295958	0.0427567
5.68438	5.42989
5.37922	4.85302
1.95043	3.94572
0.45747	2.71542
0.462037	1.88158
0.286637	1.26469
0.117601	0.938105
0.190779	0.613592
0.149658	0.516199
0.238285	0.432004
3.29966	4.87979
4.20859	4.36136
2.44567	3.54598
0.721211	2.44033
0.0651669	1.69096
0.179668	1.13657
0.398925	0.843066
0.243066	0.551429
0.395977	0.463903
0.294486	0.388238
1.28478	2.10534
1.095	1.88166
1.08659	1.52988
0.384809	1.05285
0.00810802	0.729547
0.40757	0.490361
0.482786	0.363732
-0.0813937	0.237908
-0.00806737	0.200146
5.06185	5.61301
4.68739	5.01668
1.73885	4.07879
0.457681	2.807
0.536335	1.94504
0.221995	1.30735
0.175374	0.969742
0.380597	0.634285
0.224909	0.533607
0.0224264	0.446573
0.297974	0.331319
0.139798	0.328939
3.27344	5.13973
4.1099	4.59368
4.71965	3.73487
1.9613	2.57032
0.609348	1.78104
0.3176	1.19711
0.428043	0.887975
0.423127	0.580803
0.33271	0.488614
0.298218	0.408918
0.236384	0.303383
2.23601	3.64748
2.32633	3.25997
0.825663	2.6505
0.576765	1.82406
0.258648	1.26394
0.389539	0.849547
0.148327	0.630164
0.199753	0.412175
0.103354	0.346752
0.155714	0.290195
0.337818	0.2153
2.79143	3.80623
1.85066	3.40185
0.64292	2.76586
0.36732	1.90345
0.657827	1.31894
0.299239	0.886521
0.395915	0.657589
0.208341	0.430113
0.136453	0.361843
0.212048	0.302824
0.29959	0.22467
0.341063	0.223056
0.346394	0.953907
0.0633767	0.852564
0.449665	0.693172
0.166282	0.477037
0.349658	0.330551
0.117967	0.222178
0.116808	0.164803
0.13251	0.107794
0.103176	0.0906843
0.212297	0.0758931
0.301083	0.0563062
1.43246	0.0559018
0.427853	-0.188229
0.438885	-0.168232
0.213821	-0.13678
0.157373	-0.0941313
0.0284883	-0.0652259
-0.229703	-0.0438412
-0.0841383	-0.0325198
0.211126	-0.0212704
0.426826	-0.0178943
0.0635272	-0.0149756
0.163057	-0.0111106
0.540316	-0.0110308
5.08032	5.29831
1.51783	4.73542
1.24186	3.85011
0.621899	2.64962
1.0266	1.83599
0.440592	1.23405
0.513364	0.915373
0.852689	0.598723
0.726376	0.50369
1.05554	0.421535
3.71202	4.41903
1.00608	3.94955
0.670997	3.21116
0.662811	2.2099
0.39319	1.53129
0.360076	1.02925
0.802703	0.763461
0.736	0.499362
0.968358	0.4201
1.64878	3.81004
1.72354	3.40526
0.327074	2.76863
0.0801714	1.90536
0.0700962	1.32027
0.351006	0.88741
0.39792	0.658249
0.0216736	0.430545
0.153662	0.362206
6.57339	6.09816
6.62438	5.45029
6.85784	4.43133
7.81514	3.04961
7.00157	2.11315
1.48042	1.42034
1.6	1.05356
4.48224	4.59562
3.97642	4.10738
4.67215	3.33949
3.40848	2.29822
2.14991	1.59249
0.819259	1.07038
0.509496	0.793971
1.50394	3.40737
1.19817	3.04537
1.90697	2.47602
1.50253	1.70398
1.72914	1.18073
0.754611	0.793622
1.12709	0.58868
7.41503	6.08153
7.96751	5.43543
7.70276	4.41925
7.02359	3.0413
6.6946	2.10739
3.49812	1.41647
3.27269	1.05069
3.33137	0.687229
1.63426	0.578148
1.11805	0.483848
-0.21942	0.358974
0.705514	0.356396
6.3864	5.06376
6.33493	4.52578
6.61578	3.67966
6.38393	2.53232
5.02096	1.75471
3.35288	1.17942
2.73963	0.874849
0.705535	0.572218
-0.323721	0.481392
-0.0661666	0.402874
0.155422	0.298898
2.26361	0.296751
3.21424	2.90361
3.82426	2.59513
4.02523	2.10995
4.51685	1.45206
3.34053	1.00617
2.12441	0.676289
0.568508	0.501647
0.154135	0.328115
-0.387742	0.276035
-0.0851564	0.231012
0.568911	0.171391
3.11754	2.13629
0.521286	1.90933
-0.00023167	1.55237
0.037077	1.06833
0.574709	0.740274
0.141362	0.497571
0.102191	0.36908
0.112074	0.241407
0.509251	0.203089
1.11078	0.169964
5.5255	4.17057
2.39808	3.72748
0.392058	3.03061
0.320346	2.08565
0.407773	1.4452
0.286005	0.971381
0.254513	0.720535
0.257707	0.471285
0.174258	0.39648
7.73092	6.21416
6.11535	5.55397
2.05953	4.51562
0.512488	3.10763
0.181132	2.15335
0.377174	1.44736
0.138975	1.0736
0.274447	0.702216
0.310403	0.590756
0.118538	0.4944
0.12924	0.366803
0.485945	0.364169
0.29691	0.30952
1.27408	-0.0172158
6.70021	5.44375
4.46507	4.8654
5.21123	3.95579
1.96456	2.72235
0.712066	1.88638
0.292833	1.26792
0.444971	0.940499
0.365381	0.615158
-0.0388505	0.517516
0.387975	0.433106
0.507919	0.321328
0.308183	0.31902
0.381781	0.271147
3.31359	3.43058
2.34717	3.06612
1.61437	2.49289
2.00141	1.71559
0.556151	1.18878
0.446099	0.799029
0.280047	0.592691
0.559576	0.387665
0.492896	0.326132
0.225374	0.272938
0.335607	0.202497
0.548751	0.201042
0.580192	0.170873
7.04182	6.0502
7.64209	6.0502
6.61587	6.0502
7.43421	5.40743
7.16443	5.40743
6.08581	5.40743
6.42642	5.40743
6.45316	4.39648
3.88772	4.39648
3.04223	4.39648
2.09264	4.39648
2.06879	3.02563
1.46349	3.02563
1.75512	3.02563
1.61447	3.02563
1.21064	2.09654
0.901611	2.09654
1.13615	2.09654
0.565381	2.09654
0.577594	1.40917
0.765453	1.40917
0.847625	1.40917
0.0784604	1.40917
0.389223	1.04527
0.234957	1.04527
0.85228	1.04527
0.142312	1.04527
0.205079	0.683689
0.356758	0.683689
0.177639	0.683689
0.408269	0.683689
0.475362	0.57517
0.37717	0.57517
0.431342	0.57517
0.256563	0.57517
0.137408	0.481356
0.455254	0.481356
0.268451	0.481356
0.332807	0.481356
7.24753	5.58558
5.67607	5.58558
5.70562	5.58558
7.65137	4.99216
4.75097	4.99216
3.11185	4.99216
3.73993	4.99216
6.25743	4.05885
6.23109	4.05885
5.16388	4.05885
3.80318	4.05885
4.57265	2.79328
2.42532	2.79328
1.43544	2.79328
1.40724	2.79328
0.887423	1.93553
0.794562	1.93553
0.709962	1.93553
0.807959	1.93553
0.365547	1.30096
0.70564	1.30096
0.594985	1.30096
0.599334	1.30096
0.304956	0.965002
0.496227	0.965002
0.44934	0.965002
0.554113	0.965002
0.585605	0.631185
0.239893	0.631185
-0.0939977	0.631185
0.121697	0.631185
0.613781	0.530999
0.373129	0.530999
0.710675	0.530999
0.745546	0.530999
0.574773	0.44439
-0.546184	0.44439
0.651709	0.44439
0.301625	0.44439
3.63297	4.11631
3.00332	4.11631
2.58973	4.11631
2.43619	3.67899
2.38876	3.67899
1.47548	3.67899
0.958698	3.67899
1.0341	2.99119
1.65311	2.99119
2.73013	2.99119
2.52083	2.99119
2.31009	2.05852
1.95541	2.05852
0.946467	2.05852
1.09243	2.05852
0.579402	1.4264
0.200586	1.4264
0.634888	1.4264
0.571483	1.4264
0.249315	0.958744
0.535559	0.958744
0.800421	0.958744
0.471943	0.958744
0.810539	0.711162
0.310551	0.711162
0.329191	0.711162
0.16229	0.711162
0.100229	0.465154
0.635701	0.465154
0.391929	0.465154
-0.308131	0.465154
0.201833	0.391322
0.446743	0.391322
0.247091	0.391322
0.310918	0.391322
0.772979	0.327495
0.328628	0.327495
0.519168	0.327495
0.34723	0.327495
1.0809	3.33234
1.6948	2.97832
0.362333	2.4215
0.503394	1.66647
0.204116	1.15473
-0.0433377	0.776148
0.620857	0.575719
0.126304	0.376564
0.735937	0.316793
1.00777	0.265122
2.01648	1.97976
1.39875	1.76943
0.307236	1.43862
0.0244751	0.990053
0.0912197	0.686032
0.332344	0.461112
0.146943	0.342037
0.166025	0.223718
0.204882	0.188208
0.660621	0.15751
1.76943	1.91844
0.673129	1.71462
-0.00752363	1.39407
0.158898	0.959388
0.417092	0.664783
-0.0347177	0.44683
0.183681	0.331443
0.27984	0.216789
0.0880749	0.182379
2.86201	3.81981
1.21305	3.41399
0.635681	2.77573
0.191215	1.91024
0.455996	1.32365
0.36276	0.889685
0.180764	0.659936
0.349103	0.431648
0.361743	0.363134
1.36205	2.54734
0.814544	2.27671
0.921567	1.85107
0.0517341	1.27389
0.105988	0.882712
0.13123	0.59331
0.0998818	0.440096
0.0400281	0.287856
0.081907	0.242166
0.372338	2.02518
0.249758	1.81002
0.374224	1.47163
0.103102	1.01277
0.23826	0.701771
0.198245	0.471692
-0.0614046	0.349884
0.0933614	0.228851
7.81472	6.01951
6.74365	5.37999
4.17454	4.37418
0.922829	3.01028
0.431003	2.0859
0.419166	1.40202
0.464082	1.03997
0.204253	0.68022
0.0749971	0.572251
0.517826	0.478914
0.611297	0.355313
0.588796	0.352761
7.20506	5.44343
7.66091	4.86512
2.77038	3.95556
5.90911	2.72219
1.54796	1.88627
1.18074	1.26785
0.296173	0.940444
0.445232	0.615122
0.569197	0.517486
0.673101	0.433081
0.458486	0.321309
3.59039	2.90553
2.01974	2.59685
0.837133	2.11135
1.76883	1.45302
0.937427	1.00683
0.0735823	0.676737
0.240534	0.501979
0.111347	0.328332
0.152618	0.276218
-0.169834	0.231165
0.0413745	0.171505
7.16892	6.32624
7.15779	6.32624
7.04205	5.65413
5.94148	5.65413
3.16888	4.59706
1.22675	4.59706
1.11417	3.16367
0.819358	3.16367
0.249017	2.19219
0.712775	2.19219
-0.125949	1.47347
0.367053	1.47347
0.510054	1.09296
0.092331	1.09296
0.027352	0.714881
0.449172	0.714881
0.336699	0.601411
0.645923	0.601411
6.98137	5.64842
7.5831	5.64842
7.56083	5.04833
4.1039	5.04833
6.45107	4.10452
7.21854	4.10452
4.71409	2.82471
1.97065	2.82471
1.14732	1.95731
0.883678	1.95731
0.751094	1.31559
0.215841	1.31559
0.697512	0.97586
0.442163	0.97586
0.422369	0.638286
0.460155	0.638286
0.601597	0.536974
0.187458	0.536974
7.36758	5.51851
7.40095	5.51851
6.72542	4.93223
2.62948	4.93223
3.16372	4.01012
4.76247	4.01012
3.92067	2.75974
2.15317	2.75974
1.09831	1.91229
-0.345019	1.91229
0.846515	1.28534
0.400492	1.28534
0.753002	0.953416
0.819967	0.953416
0.485883	0.623607
0.332575	0.623607
0.234783	0.524624
0.538878	0.524624
6.18427	3.86972
4.32429	3.86972
3.80813	3.4586
2.02225	3.4586
1.98089	2.812
2.60482	2.812
3.63257	1.9352
1.38611	1.9352
0.979836	1.34095
0.473011	1.34095
0.569045	0.90131
0.279542	0.90131
0.684308	0.668559
0.475968	0.668559
0.219219	0.437288
0.0442696	0.437288
0.477416	0.367879
0.440632	0.367879
4.35044	2.72331
3.23719	2.72331
2.03695	2.43399
1.04448	2.43399
0.93569	1.97894
1.22518	1.97894
2.11665	1.3619
1.01602	1.3619
0.87222	0.943691
0.211737	0.943691
0.152756	0.634297
0.0988759	0.634297
0.255091	0.470498
0.142334	0.470498
0.326295	0.307742
0.165767	0.307742
1.24924	0.258895
0.21141	0.258895
2.42115	0.708382
1.35075	0.708382
0.650809	0.633123
0.850444	0.633123
0.727467	0.514757
1.21839	0.514757
1.6374	0.354253
1.35988	0.354253
0.615569	0.245471
0.470883	0.245471
0.301301	0.164992
0.482231	0.164992
0.238678	0.122385
-0.00181896	0.122385
0.396186	0.080049
0.18991	0.080049
0.211034	0.0673431
5.22889	5.41638
5.20319	4.84094
3.40945	3.9359
2.96774	2.70866
2.30123	1.8769
0.771794	1.26155
1.70885	0.93577
-0.261995	0.612065
0.143531	0.514914
0.0118492	0.430928
-0.130694	0.319712
-0.433797	0.317416
-0.0592785	0.269784
-0.276545	-0.0150056
0.052283	0.181764
0.0271853	0.108948
-0.721808	0.194382
-0.547228	0.269177
-0.00667624	0.242615
-0.413158	0.323238
4.01088	4.51903
6.26985	4.03893
4.03454	3.28383
2.29977	2.25991
1.63963	1.56595
0.962507	1.05254
0.687578	0.780738
-0.00645862	0.510662
0.158192	0.429607
0.301844	0.359535
0.130294	0.266744
0.0408514	0.264829
0.236956	0.225088
-0.0405811	-0.0125196
0.0969085	0.151651
0.0336778	0.090898
-0.00168021	0.162178
0.0509231	0.224582
0.202094	0.20242
0.00279429	0.269686
5.9717	5.41669
7.50388	4.84122
3.61086	3.93612
2.38272	2.70882
1.06499	1.87701
0.00039169	1.26162
0.223991	0.935823
-0.168908	0.6121
0.0659922	0.514943
0.0257211	0.430953
0.114565	0.31973
0.0852307	0.317434
0.131375	0.269799
0.0848006	-0.0150065
0.0797466	0.181775
0.147345	0.108954
0.0554056	0.194393
0.172737	0.269193
0.178584	0.242629
-0.119893	0.323257
2.43903	4.40568
3.77122	3.93762
2.59504	3.20146
1.07248	2.20323
0.745343	1.52667
0.797151	1.02614
0.370983	0.761156
-0.0475982	0.497854
0.198559	0.418831
-0.00600372	0.350517
-0.0583219	0.260054
0.113726	0.258186
-0.0179745	0.219442
-0.063704	-0.0122056
0.0509083	0.147847
0.0969791	0.0886181
0.00575588	0.15811
-0.186888	0.218949
0.190944	0.197343
0.251317	0.262922
5.38595	4.83346
6.41067	4.31995
3.29703	3.51231
1.04053	2.41715
0.669147	1.67491
0.293319	1.12578
0.337133	0.835061
0.270369	0.546194
0.0552338	0.459498
0.0211603	0.384551
-0.118528	0.285304
0.129077	0.283255
0.0347572	0.240749
0.104863	-0.0133907
0.184204	0.162203
0.0272841	0.0972226
0.210039	0.173462
0.0771117	0.240208
0.0963042	0.216504
0.0966998	0.288451
2.31107	3.99387
2.88803	3.56956
3.76353	2.90221
0.989164	1.99729
1.17728	1.38397
0.413461	0.930227
0.720893	0.690009
0.397855	0.451318
0.325943	0.379682
0.13143	0.317754
-0.2285	0.235746
0.0163361	0.234053
0.132123	0.19893
0.091214	-0.0110647
-0.00503833	0.134028
-0.00188508	0.0803347
0.24511	0.143331
0.151868	0.198483
0.150219	0.178897
0.102938	0.238346
7.9121	6.06293
7.33063	5.4188
7.83762	4.40573
7.87442	3.032
1.58836	2.10095
0.985717	1.41214
0.560474	1.04747
0.559296	0.685127
0.306283	0.576379
0.965809	0.482368
1.09695	0.357876
3.61705	4.72198
3.23394	4.22032
4.69214	3.43131
1.51133	2.36141
0.483356	1.63628
0.308471	1.09981
0.326524	0.815802
0.453416	0.533596
0.607562	0.448901
0.296477	0.375682
0.300256	0.278724
1.84912	1.5116
0.696252	1.35101
1.57137	1.09843
0.362137	0.755933
0.130749	0.523804
0.0512753	0.352072
-0.0679935	0.261154
-0.479564	0.170815
0.0878031	0.143702
0.00412868	0.120263
0.104837	0.0892251
3.27396	3.78804
2.40762	3.38559
1.01164	2.75264
1.7034	1.89435
0.812877	1.31264
1.76286	0.882284
0.257666	0.654447
0.262145	0.428058
0.637596	0.360114
0.0527229	0.301377
1.6518	0.975729
0.748859	0.872067
0.748997	0.709029
0.701722	0.48795
0.116427	0.338112
0.828471	0.22726
0.731955	0.168574
1.39798	0.11026
0.863029	0.0927588
0.913785	0.0776292
1.11939	1.20216
0.596136	1.07445
0.49203	0.873573
0.521433	0.601188
0.49184	0.416578
0.9845	0.28
1.77768	0.207694
1.20311	0.135848
1.11188	0.114285
1.05307	0.0956446
7.99825	5.04635
5.11194	4.51022
3.59921	3.66701
2.74583	2.52362
0.302257	1.74868
0.691266	1.17536
0.0157852	0.871841
-0.00182459	0.57025
0.20045	0.479737
0.0808386	0.401489
3.80165	5.21721
0.649404	4.66293
0.65527	3.79117
0.699239	2.60906
0.498793	1.80788
0.485596	1.21516
0.269182	0.90136
0.664327	0.589558
1.67348	0.49598
2.32052	0.415082
5.01978	0.307956
2.5624	2.1158
0.250624	1.89102
0.355103	1.53748
0.00821428	1.05809
0.25585	0.733175
0.619191	0.492799
0.390592	0.365541
1.15196	0.239091
1.32159	0.201141
5.54595	0.168334
6.02368	5.33708
3.505	4.77007
0.888976	3.87828
0.358369	2.66901
0.231124	1.84942
[truncated: 12,576 more rows]

## Sheet: addZandSACpeaks_150Hz
C_prime	Predicted_C_prime	R^2
3.08536	4.16413	0.667779
4.79689	3.72173
6.12589	3.02593
5.25193	2.08243
4.16159	1.44297
3.23047	0.969882
1.31965	0.719423
1.1659	0.470558
0.194662	0.395868
0.193994	0.331299
0.184677	0.245796
0.0845349	0.244031
0.157318	0.207411
0.0472017	-0.0115364
0.0752087	0.139741
-0.045712	0.0837593
0.132632	0.149441
2.19898	3.68576
3.76957	3.29418
3.39638	2.67832
2.90869	1.8432
1.89845	1.2772
1.3987	0.858463
0.49811	0.636777
0.125725	0.4165
0.286147	0.350391
0.00190423	0.29324
0.0805612	0.217559
0.270032	0.215997
0.231196	0.183584
0.0432376	-0.0102111
0.288934	0.123688
0.0483701	0.0741372
1.10076	1.54372
0.859688	1.37971
1.13255	1.12177
0.445091	0.771994
0.14345	0.534934
0.31249	0.359552
0.170295	0.266703
-0.112371	0.174444
0.0452214	0.146755
-0.138684	0.122819
0.0113914	0.0911209
0.143533	0.0904665
0.152948	0.0768908
-0.0124651	-0.00427674
-0.0123071	0.0518045
0.165126	0.0310511
6.44226	6.74315
7.88636	6.02676
7.85959	4.90002
3.01703	3.37217
3.2639	2.33666
0.661289	1.57057
0.801418	1.16499
-0.393017	0.761994
1.49461	0.641045
6.13672	5.5209
7.51539	4.93436
7.295	4.01185
3.94599	2.76093
5.14373	1.91312
-0.399386	1.28589
3.92653	0.953828
-1.27298	0.623876
1.51072	0.52485
4.20481	4.11114
4.1445	3.67437
3.87844	2.98743
0.0383529	2.05593
2.45032	1.4246
0.186235	0.95754
1.35428	0.710268
3.57187	0.464569
3.12	3.65619
1.64842	3.26775
1.70464	2.65683
1.73504	1.82842
0.780414	1.26695
0.753002	0.851576
0.248257	0.631668
0.0662252	0.413159
0.0941956	0.34758
0.0729485	0.290887
0.368044	0.215814
2.49891	6.17498
3.41433	5.51895
2.58238	4.48715
0.993056	3.08803
0.2211	2.13977
0.113379	1.43824
0.125466	1.06683
0.159436	0.697789
0.105864	0.587032
0.375735	0.491283
5.92561	3.33521
2.78923	2.98087
1.74868	2.42358
0.886921	1.6679
0.614219	1.15573
1.41225	0.776815
0.736132	0.576213
0.761598	0.376887
0.546033	0.317065
0.211721	0.26535
0.297696	0.196867
0.433231	0.195453
0.670678	0.166123
0.422891	-0.00923991
3.34237	2.64452
2.41932	2.36356
2.62698	1.92168
2.1179	1.32249
1.11192	0.916386
0.347322	0.615944
0.173124	0.456885
0.182546	0.298837
0.180198	0.251404
0.0982384	0.210399
0.101775	0.156098
-0.0214301	0.154977
0.0458136	0.131721
1.03682	1.40385
1.07317	1.2547
0.500505	1.02013
0.412118	0.702047
0.462455	0.486465
0.116104	0.326975
0.0221451	0.242538
0.000566871	0.158638
-0.177281	0.133458
0.05284	0.11169
0.215676	0.0828648
0.0812566	0.0822696
-0.0443706	0.069924
6.4952	8.87269
7.21372	7.93005
7.75716	6.44749
6.9085	4.43712
5.60585	3.07459
2.21645	2.06657
1.38874	1.53291
0.668766	1.00264
0.539805	0.843492
0.559617	0.705914
0.692941	0.523728
0.417328	0.519966
0.605829	0.441939
0.480394	-0.024581
0.431239	0.297752
0.487037	0.17847
0.360493	0.318421
0.636552	0.440946
7.29688	7.90788
7.53687	7.06775
7.00826	5.74639
7.80535	3.95464
5.31163	2.74026
2.68551	1.84185
1.52428	1.36622
1.1523	0.893611
0.558704	0.751772
0.750806	0.629153
0.814384	0.466778
0.727089	0.463426
-0.184282	0.393883
0.661166	-0.0219081
-0.14621	0.265375
0.381622	0.159063
0.22731	0.283796
0.276423	0.392998
3.81876	4.39775
3.77456	3.93053
3.41377	3.1957
2.50026	2.19926
2.29946	1.52392
2.01782	1.0243
1.1399	0.759786
0.689238	0.496957
0.404661	0.418077
0.522091	0.349886
0.336696	0.259586
0.303202	0.257722
0.0284674	0.219047
-0.139056	-0.0121836
0.40306	0.147581
0.159797	0.0884585
0.0656705	0.157826
0.0371071	0.218555
3.10462	4.26756
4.76929	3.81418
5.21557	3.1011
5.24711	2.13416
4.11699	1.47881
3.49706	0.993973
3.33467	0.737293
3.36627	0.482246
2.98583	0.405701
2.1165	0.339528
0.603429	0.251901
0.204354	0.250092
-0.219469	0.212563
-0.140144	-0.0118229
-0.0899279	0.143212
0.268086	0.0858398
0.265281	0.153153
-0.0255276	0.212085
-0.0611975	0.191156
-0.187529	0.254679
1.40145	2.66938
2.18528	2.38578
1.53959	1.93975
1.0419	1.33492
0.677204	0.925
0.750445	0.621733
1.42664	0.461179
1.71184	0.301646
1.4731	0.253767
1.75589	0.212376
0.643801	0.157565
0.329988	0.156433
0.26283	0.132959
0.159957	-0.00739528
0.0646083	0.0895797
0.0917839	0.0536931
0.287378	0.095798
-0.0148937	0.13266
-0.109194	0.119569
-0.0568847	0.159303
7.99306	5.4536
5.51754	4.87421
4.44642	3.96295
3.7845	2.72728
3.9946	1.8898
2.99502	1.27022
2.22617	0.942201
1.13732	0.616271
1.11251	0.518453
0.435804	0.43389
0.293731	0.321909
0.0786699	0.319597
0.0305603	0.271638
0.255453	-0.0151087
0.154336	0.183014
0.0886234	0.109696
0.0687416	0.195718
0.0111397	0.271027
0.477904	0.244282
0.149079	0.325459
6.65995	4.24641
5.82088	3.79527
3.96928	3.08572
4.44157	2.12358
7.30474	1.47148
4.13677	0.989045
2.6889	0.733638
2.36258	0.479855
1.9493	0.40369
1.27198	0.337845
0.438941	0.250652
0.361276	0.248852
0.447534	0.211509
0.403999	-0.0117643
-0.160896	0.142502
0.390065	0.0854143
0.212677	0.152394
0.76711	0.211034
0.345888	0.190209
0.335453	0.253417
2.95402	4.74043
0.90664	4.23681
1.10554	3.44471
1.00157	2.37063
1.661	1.64267
0.906643	1.10411
1.78196	0.818989
1.78409	0.535681
2.66471	0.450654
3.14598	0.37715
2.81305	0.279813
2.71501	0.277804
2.82641	0.236116
3.33495	-0.013133
2.33052	0.159081
1.47611	0.0953513
1.50904	0.170124
1.40418	0.235585
1.50976	0.212337
1.52888	0.282899
3.94111	5.02797
6.18572	4.4938
6.78154	3.65366
5.67855	2.51443
4.03891	1.74231
3.03774	1.17108
0.847816	0.868667
0.489149	0.568174
0.0922792	0.47799
0.0701719	0.400027
0.0270978	0.296786
-0.161331	0.294654
0.064634	0.250438
0.0797325	-0.0139296
0.0602241	0.16873
0.055928	0.101135
2.69955	3.21295
3.36269	2.8716
4.18229	2.33474
3.03848	1.60676
2.92506	1.11336
2.21211	0.748338
2.01824	0.55509
0.668808	0.363071
0.0826545	0.305442
0.281696	0.255623
0.260679	0.18965
0.0895048	0.188288
0.216358	0.160033
0.061663	-0.00890119
0.00799093	0.107821
1.04365	2.21478
1.74631	1.97948
1.46081	1.60941
1.79148	1.10758
1.89344	0.767472
0.778925	0.515852
0.29024	0.38264
0.361019	0.250276
0.10765	0.210551
0.166779	0.176208
0.0546157	0.130732
-0.0438779	0.129793
0.233322	0.110316
0.192625	-0.00613586
0.169974	0.0743243
5.36606	5.32645
7.6321	4.76057
7.82689	3.87056
7.91506	2.66369
7.47116	1.84574
4.99434	1.2406
3.96263	0.920234
3.42137	0.601903
1.29299	0.506365
1.02947	0.423774
-1.07566	0.314404
0.50699	0.312146
0.136385	0.265305
0.0813836	-0.0147565
0.17308	0.178747
0.208827	0.107139
0.123299	0.191155
0.289369	0.264709
0.131432	0.238587
3.6329	4.75325
7.26331	4.24826
7.4041	3.45402
7.71108	2.37704
7.17271	1.64711
7.33859	1.10709
5.89669	0.821203
4.16092	0.537129
3.33169	0.451873
2.66381	0.378169
1.80163	0.28057
0.185323	0.278555
0.329725	0.236754
0.461983	-0.0131685
0.155949	0.159511
0.327984	0.0956091
0.193898	0.170584
0.296546	0.236222
0.108675	0.212911
2.1	3.21633
1.79451	2.87463
0.778998	2.3372
1.32104	1.60845
2.14413	1.11453
3.76862	0.749127
1.4389	0.555676
0.423484	0.363454
0.415301	0.305764
0.604388	0.255892
0.358654	0.18985
0.535175	0.188487
0.327835	0.160202
0.407878	-0.00891058
0.525418	0.107935
1.53864	0.0646949
0.461094	0.115427
1.31931	0.159842
2.44693	0.144069
3.64987	0.191944
3.38862	1.60652
1.0325	1.43584
1.22763	1.1674
-0.198574	0.8034
0.00225328	0.556695
0.387271	0.374179
0.553877	0.277553
0.337255	0.181541
0.30235	0.152725
0.206697	0.127815
4.14424	3.14701
1.34928	2.81267
1.57444	2.28683
0.0590909	1.57378
-0.170787	1.09051
0.084665	0.732982
0.543328	0.543699
0.339208	0.355621
1.07914	0.299174
4.0899	1.54908
2.91955	1.54908
1.38084	1.3845
0.975905	1.3845
0.427967	1.12566
0.0579104	1.12566
-0.0151486	0.774676
0.216509	0.774676
0.0726364	0.536792
0.124805	0.536792
0.206925	0.360801
0.103702	0.360801
0.0101568	0.267629
0.028564	0.267629
0.0497355	0.17505
-0.00202369	0.17505
3.94238	2.35068
3.34949	2.35068
2.62499	2.10094
0.995314	2.10094
0.611339	1.70816
0.751773	1.70816
0.276476	1.17554
0.174646	1.17554
0.0410197	0.814563
0.0564425	0.814563
0.378051	0.547504
0.907844	0.547504
0.153337	0.406119
0.166128	0.406119
0.361667	0.265633
0.976241	1.92791
1.95867	1.72309
1.19192	1.40095
1.73785	0.964124
1.14949	0.668065
0.0682506	0.449036
0.116562	0.333079
0.13814	0.217859
0.0141602	0.183279
0.26126	0.153385
7.00173	5.8038
6.08742	5.1872
7.76203	4.21742
3.13627	2.90241
0.971908	2.01115
0.654965	1.35178
0.997602	1.0027
0.199038	0.655844
0.240422	0.551744
0.630579	0.461752
0.739575	0.34258
0.779859	0.34012
6.68875	7.92667
4.61018	7.08454
2.74061	5.76005
5.13186	3.96403
1.27543	2.74677
0.457276	1.84623
0.331094	1.36947
-0.240308	0.895735
0.139064	0.753558
0.215466	0.630648
0.381629	0.467887
-0.0348747	0.464527
6.1753	5.34728
7.31817	4.77918
7.97878	3.88569
6.90248	2.67411
5.23226	1.85296
3.54622	1.24545
2.81519	0.923832
1.37165	0.604257
-0.117562	0.508345
-0.457881	0.425431
0.0460066	0.315634
0.0620399	0.313367
0.212245	0.266342
0.0349951	-0.0148142
0.0978688	0.179446
0.10719	0.107558
0.0109516	0.191902
0.139042	0.265744
-0.086905	0.23952
0.0599398	0.319115
6.64907	4.80608
7.74373	4.29548
7.52926	3.49241
7.74554	2.40346
7.93189	1.66542
5.51151	1.1194
3.15196	0.83033
3.20106	0.543099
2.76991	0.456895
2.21335	0.382373
2.23562	0.283688
0.429154	0.281651
0.330177	0.239385
0.366991	-0.0133148
0.487789	0.161284
0.130474	0.0966718
0.226852	0.17248
0.420311	0.238847
0.332183	0.215278
0.24847	0.286817
3.17104	3.34568
3.74668	2.99024
3.35575	2.4312
3.84491	1.67314
3.83897	1.15936
3.27457	0.779255
2.3699	0.578023
2.23707	0.378071
1.6004	0.318061
0.84576	0.266184
0.690273	0.197486
0.64693	0.196067
0.463955	0.166645
0.119017	-0.00926893
0.208419	0.112276
0.364107	0.0672967
0.164224	0.120069
0.516599	0.16627
0.136033	0.149863
0.617409	0.199664
4.21348	3.9086
1.81034	3.49335
1.29941	2.84025
0.524675	1.95465
0.388218	1.35442
0.238831	0.910366
0.199849	0.675277
0.00878778	0.441682
0.0748041	0.371576
0.682249	0.31097
0.548324	0.230713
1.27623	2.92761
0.481936	2.61658
0.870855	2.1274
-0.149043	1.46406
0.776539	1.01449
0.0376988	0.681881
-0.190014	0.505795
0.345442	0.330828
-0.148839	0.278317
0.270934	0.232922
0.419041	0.172808
1.15189	2.29926
1.23481	2.05499
0.974017	1.6708
1.00544	1.14983
1.30463	0.796747
0.729014	0.535529
0.23787	0.397236
0.560421	0.259822
1.69961	0.218582
0.957714	0.18293
1.06237	0.135718
0.286441	0.134744
0.136707	0.114524
-0.361974	-0.0063699
0.12424	0.0771593
-0.0941313	0.0462484
0.158898	0.0825154
0.26294	0.114266
1.06322	2.03835
0.0668521	1.8218
0.163754	1.4812
0.234327	1.01935
0.28042	0.706335
0.334995	0.474759
-0.000647241	0.352159
0.278716	0.230339
1.33316	0.193778
2.14401	0.162172
1.35589	0.120318
0.207271	0.119453
0.16019	0.101528
0.315782	-0.00564707
0.452896	0.0684036
0.361734	0.0410004
0.190434	0.0731519
1.31807	0.1013
0.857085	1.14356
0.882125	1.02207
-0.0232147	0.830985
0.341541	0.571879
0.244492	0.396269
0.332568	0.26635
0.0856945	0.197569
0.233416	0.129225
2.06075	0.108714
2.08616	0.0909818
1.10691	0.0675007
0.150702	0.0670159
0.169787	0.0569593
0.217804	-0.00316813
0.649352	0.0383759
-0.204406	0.0230021
0.129512	0.0410398
5.97125	4.06786
3.10971	3.63569
1.45798	2.95598
0.897039	2.03429
0.720935	1.40961
0.40401	0.94746
0.804603	0.702792
3.70112	3.062
1.92285	2.73669
1.5362	2.22505
0.701544	1.53127
0.57387	1.06105
0.664615	0.713181
2.32052	0.529012
3.2701	2.37415
1.5243	2.12192
1.31308	1.72522
0.466181	1.18728
0.300602	0.822698
1.64352	0.552971
3.15344	3.94017
3.88958	3.52156
3.22977	2.86319
2.43455	1.97043
2.19892	1.36536
2.22141	0.917718
2.21314	0.68073
2.50288	0.445249
2.18616	0.374577
2.07495	0.313481
0.789873	0.232576
-0.338531	0.230906
0.0740859	0.196255
-0.0192352	-0.0109159
0.14008	0.132225
0.375053	0.0792544
0.143589	0.141404
0.167309	0.195814
0.186448	0.176491
0.0618704	0.235141
1.55879	3.11759
1.47973	2.78638
1.10073	2.26545
1.14917	1.55907
1.52754	1.08032
1.02917	0.726128
0.653162	0.538616
1.05749	0.352296
0.918233	0.296377
0.335998	0.248036
0.328189	0.184022
0.360987	0.1827
-0.0363921	0.155284
-0.0626225	-0.00863702
-0.1481	0.104621
0.448466	0.0627087
0.24853	0.111883
-0.013777	0.154935
0.0682598	0.139646
0.100609	0.186051
-0.162775	1.69656
0.541381	1.51631
0.222199	1.23283
0.235057	0.848428
0.0761777	0.587896
0.256793	0.395151
0.13195	0.293109
0.403748	0.191715
0.137944	0.161285
0.175111	0.134979
-0.0403678	0.100143
0.133949	0.0994234
0.549178	0.0845036
0.590532	-0.00470017
1.01999	0.0569336
1.113	0.0341254
0.33749	0.0608857
0.180342	0.0843137
0.236965	0.0759935
0.130848	0.101247
7.98595	6.35859
7.43303	5.68306
6.79796	4.62058
3.55891	3.17986
2.67792	2.2034
2.49815	1.481
2.04589	1.09855
2.03201	0.718538
1.52083	0.604487
0.995607	0.505891
0.423261	0.375328
0.170128	0.372633
0.400799	0.316714
0.583678	-0.0176159
4.20441	3.42834
3.81805	3.06411
4.05569	2.49126
4.78995	1.71447
4.19957	1.188
3.09485	0.798507
2.29037	0.592303
0.422872	0.387411
-0.300008	0.325919
-0.270771	0.27276
-0.369819	0.202364
0.128433	0.200911
0.432798	0.170762
4.44687	3.2113
3.9614	2.87013
2.80101	2.33355
2.03308	1.60593
1.06587	1.11279
1.72949	0.747956
0.666968	0.554807
-0.22184	0.362886
-0.0345507	0.305286
-0.0955134	0.255492
0.255997	0.189553
0.411559	0.188192
0.057283	0.159951
-0.00403942	-0.00889664
1.97664	2.44764
1.17865	2.1876
1.06324	1.77862
0.911454	1.22403
0.609719	0.848163
0.504148	0.570088
0.576024	0.422871
0.629071	0.276589
0.577973	0.232687
0.639646	0.194735
0.641938	0.144477
1.01739	0.143439
1.04163	0.121914
0.572017	-0.00678097
6.15473	3.57311
1.97252	3.1935
0.599386	2.59646
0.635665	1.78687
0.415091	1.23816
-0.00216631	0.832224
0.206112	0.617314
0.594086	0.40377
0.506254	0.339681
0.523915	0.284277
0.340858	0.210909
0.606502	0.209395
6.29258	4.50752
3.65776	4.02864
6.1819	3.27546
1.80171	2.25415
0.0549772	1.56196
0.161775	1.04986
0.536471	0.778749
0.453813	0.509361
0.293087	0.428512
-0.209038	0.358619
0.0400427	0.266065
0.308564	0.264154
4.06463	3.31171
2.90951	2.95987
2.49715	2.40651
1.26137	1.65615
0.0665841	1.14758
0.118811	0.771341
-0.13033	0.572153
0.173365	0.374232
-0.0598067	0.314831
0.0453935	0.26348
0.336749	0.19548
4.67324	4.30371
1.85064	3.84649
1.07577	3.12737
0.0391348	2.15224
-0.03498	1.49134
0.17628	1.00239
0.0658563	0.743539
0.192205	0.486331
0.504577	0.409137
0.596349	0.342405
2.81549	4.98302
2.43918	4.45362
1.82353	3.62099
1.66801	2.49195
0.932763	1.72673
-0.0539523	1.16061
0.0196408	0.8609
1.01288	0.563094
1.64469	0.473716
5.58033	1.52973
2.47869	1.36722
1.42235	1.11161
1.20151	0.765002
1.17329	0.530088
1.42855	0.356296
1.08001	0.264287
1.15817	0.172864
0.998051	0.145426
7.30186	6.92103
7.01275	6.18574
7.95559	5.02928
7.86803	3.46112
5.74708	2.3983
3.31996	1.612
2.45049	1.19572
0.63668	0.782095
0.574593	0.657956
0.335089	0.550639
4.88043	6.5842
6.11942	5.88469
5.79965	4.78452
4.99685	3.29268
4.48566	2.28158
3.01221	1.53355
2.15725	1.13753
0.0640811	0.744032
0.577976	0.625935
0.410268	0.523841
3.20687	1.52881
1.0676	1.36639
0.894289	1.11094
-0.0412224	0.76454
0.167166	0.529768
0.0112974	0.356081
0.0271054	0.264128
0.0366604	0.17276
-0.000505858	0.145338
-0.0225625	0.121633
-0.0914231	0.090241
0.0118531	0.089593
5.47392	3.78903
3.53364	3.38648
2.94712	2.75336
1.08225	1.89485
0.670308	1.31298
0.518356	0.882515
0.556467	0.654618
0.391256	0.42817
-0.554526	0.360208
0.147281	0.301456
0.480439	0.223655
3.72978	3.17923
2.21743	2.84146
2.17862	2.31024
1.28867	1.58989
0.300919	1.10168
0.174488	0.740485
0.169431	0.549265
1.24933	0.359261
0.163457	0.302237
0.104385	0.25294
0.169392	0.18766
3.98386	3.71722
5.71736	3.71722
7.09371	3.71722
5.35281	3.02227
5.03121	3.02227
4.07462	3.02227
2.51264	3.02227
1.44886	2.07991
0.681372	2.07991
0.857903	2.07991
1.00829	2.07991
1.00275	1.44122
0.623122	1.44122
0.0928389	1.22348
0.0835193	1.09349
0.0466816	0.889058
0.00571707	0.611845
0.0273213	0.423962
0.526791	0.284964
0.132762	0.211376
-0.0722635	0.138256
0.0146964	0.116311
0.00942706	0.09734
0.121295	0.072218
0.599913	0.0716993
1.12338	0.0609399
0.0532404	-0.00338953
0.137556	0.0410578
2.58183	2.34815
1.52666	2.09868
1.70585	1.70632
1.12734	1.17428
0.760816	0.813688
0.785068	0.546916
1.03899	0.405682
0.696646	0.265347
-0.00211551	0.22323
0.0256835	0.186819
-0.451266	0.138604
1.33439	0.137609
-0.00684086	0.116959
0.000694619	-0.00650535
0.368954	0.818824
0.212154	0.731832
-0.0557018	0.595012
0.050884	0.409484
0.227187	0.283741
0.362008	0.190715
0.267072	0.141466
0.066738	0.0925292
0.539626	0.0778424
0.75938	0.0651458
1.89238	0.0483327
4.36363	0.0479855
0.0815232	0.0407847
0.400023	-0.00226848
7.57524	5.52866
7.6178	4.9413
7.20408	4.01749
6.5342	2.76482
7.54324	1.91581
6.46745	1.2877
2.76288	0.955169
1.48358	0.624753
1.45569	0.525589
0.715871	0.439862
0.9777	0.32634
1.16976	0.323996
0.843808	0.275377
0.700938	-0.0153167
0.810777	0.185533
0.767047	0.111206
4.01177	5.81271
6.52952	5.19516
6.76501	4.2239
7.08788	2.90686
6.29406	2.01424
3.49462	1.35386
1.06866	1.00424
0.709443	0.656851
0.221035	0.552592
0.364965	0.462461
0.397629	0.343106
0.316678	0.340642
0.423813	0.289525
0.447147	-0.0161036
0.427729	0.195065
0.371188	0.11692
1.67352	4.08263
2.18927	3.64889
1.3095	2.96671
1.04053	2.04168
0.762808	1.41473
0.134379	0.950901
0.17838	0.705344
0.0778816	0.461348
0.113899	0.38812
0.193441	0.324816
0.105697	0.240985
0.201813	0.239255
0.050756	0.203352
-0.00277467	-0.0113106
0.0569785	0.137006
1.36978	3.81399
2.20275	3.40879
3.31736	2.7715
1.73235	1.90733
2.54722	1.32164
3.47568	0.88833
1.20356	0.658931
0.0416153	0.430991
0.673367	0.362581
0.604586	0.303442
0.131829	0.225128
0.285373	0.223511
0.163451	0.189971
0.0246589	-0.0105663
0.131216	0.127991
0.204845	0.0767165
2.44921	1.07074
1.45556	0.956986
3.07243	0.778072
3.15006	0.535465
3.05691	0.371037
3.45265	0.24939
0.678497	0.184989
0.185967	0.120997
-0.0113047	0.101791
-0.0443464	0.0851885
-0.594499	0.0632026
-0.713064	0.0627487
-1.43474	0.0533325
-0.711666	-0.0029664
-0.00422665	0.0359323
-0.0295958	0.0215374
5.68438	4.68558
5.37922	4.18778
1.95043	3.40485
0.45747	2.3432
0.462037	1.62366
0.286637	1.09133
0.117601	0.809512
0.190779	0.529483
0.149658	0.44544
0.238285	0.372786
3.29966	3.78042
4.20859	3.37878
2.44567	2.7471
0.721211	1.89054
0.0651669	1.31
0.179668	0.88051
0.398925	0.653131
0.243066	0.427197
0.395977	0.35939
0.294486	0.300771
1.28478	2.2445
1.095	2.00605
1.08659	1.63101
0.384809	1.12245
0.00810802	0.777772
0.40757	0.522775
0.482786	0.387776
-0.0813937	0.253635
-0.00806737	0.213376
5.06185	5.25807
4.68739	4.69945
1.73885	3.82086
0.457681	2.6295
0.536335	1.82204
0.221995	1.22468
0.175374	0.90842
0.380597	0.594176
0.224909	0.499864
0.0224264	0.418333
0.297974	0.310368
0.139798	0.308139
3.27344	4.01249
4.1099	3.5862
4.71965	2.91574
1.9613	2.0066
0.609348	1.39042
0.3176	0.934562
0.428043	0.693224
0.423127	0.453421
0.33271	0.381451
0.298218	0.319234
0.236384	0.236845
2.23601	2.71581
2.32633	2.42728
0.825663	1.97349
0.576765	1.35814
0.258648	0.94109
0.389539	0.632548
0.148327	0.469202
0.199753	0.306893
0.103354	0.258181
0.155714	0.21607
0.337818	0.160306
2.79143	3.23109
1.85066	2.88782
0.64292	2.34793
0.36732	1.61583
0.657827	1.11965
0.299239	0.752565
0.395915	0.558226
0.208341	0.365122
0.136453	0.307168
0.212048	0.257067
0.29959	0.190722
0.341063	0.189352
0.346394	1.91839
0.0633767	1.71458
0.449665	1.39403
0.166282	0.959364
0.349658	0.664767
0.117967	0.446819
0.116808	0.331434
0.13251	0.216783
0.103176	0.182374
0.212297	0.152628
0.301083	0.113237
1.43246	0.112423
5.08032	5.52346
1.51783	4.93664
1.24186	4.01371
0.621899	2.76221
1.0266	1.914
0.440592	1.28649
0.513364	0.95427
0.852689	0.624165
0.726376	0.525094
1.05554	0.439448
3.71202	4.00856
1.00608	3.58269
0.670997	2.91288
0.662811	2.00463
0.39319	1.38906
0.360076	0.933647
0.802703	0.692546
0.736	0.452977
0.968358	0.381078
1.64878	2.99753
1.72354	2.67907
0.327074	2.1782
0.0801714	1.49903
0.0700962	1.03871
0.351006	0.698164
0.39792	0.517873
0.0216736	0.338728
0.153662	0.284963
6.57339	9.206
6.62438	8.22796
6.85784	6.6897
7.81514	4.60381
7.00157	3.19009
1.48042	2.1442
1.6	1.59049
4.48224	4.43274
3.97642	3.9618
4.67215	3.22112
3.40848	2.21676
2.14991	1.53605
0.819259	1.03244
0.509496	0.76583
7.41503	8.62263
7.96751	7.70656
7.70276	6.26578
7.02359	4.31207
6.6946	2.98794
3.49812	2.00833
3.27269	1.4897
3.33137	0.974379
1.63426	0.81972
1.11805	0.686019
-0.21942	0.508967
0.705514	0.505312
6.3864	5.53823
6.33493	4.94985
6.61578	4.02445
6.38393	2.7696
5.02096	1.91913
3.35288	1.28993
2.73963	0.956823
0.705535	0.625835
-0.323721	0.526498
-0.0661666	0.440623
0.155422	0.326905
2.26361	0.324557
3.11754	2.78984
0.521286	2.49345
-0.00023167	2.02728
0.037077	1.39516
0.574709	0.966743
0.141362	0.649791
0.102191	0.481991
0.112074	0.315259
0.509251	0.265219
1.11078	0.22196
5.5255	3.34856
2.39808	2.99281
0.392058	2.43329
0.320346	1.67458
0.407773	1.16035
0.286005	0.779925
0.254513	0.57852
0.257707	0.378396
0.174258	0.318335
7.73092	6.39661
6.11535	5.71704
2.05953	4.64821
0.512488	3.19887
0.181132	2.21657
0.377174	1.48986
0.138975	1.10512
0.274447	0.722834
0.310403	0.608101
0.118538	0.508916
0.12924	0.377573
0.485945	0.374861
0.29691	0.318608
1.27408	-0.0177213
6.70021	4.38697
4.46507	3.9209
5.21123	3.18787
1.96456	2.19387
0.712066	1.52019
0.292833	1.02179
0.444971	0.757924
0.365381	0.49574
-0.0388505	0.417053
0.387975	0.349029
0.507919	0.25895
0.308183	0.25709
0.381781	0.21851
3.31359	3.48677
2.34717	3.11633
1.61437	2.53372
2.00141	1.74369
0.556151	1.20825
0.446099	0.812115
0.280047	0.602398
0.559576	0.394014
0.492896	0.331474
0.225374	0.277408
0.335607	0.205813
0.548751	0.204335
0.580192	0.173672
7.04182	7.09146
7.64209	7.09146
6.61587	7.09146
7.43421	6.33806
7.16443	6.33806
6.08581	6.33806
6.42642	6.33806
6.45316	5.15313
3.88772	5.15313
3.04223	5.15313
2.09264	5.15313
2.06879	3.54635
1.46349	3.54635
1.75512	3.54635
1.61447	3.54635
1.21064	2.45735
0.901611	2.45735
1.13615	2.45735
0.565381	2.45735
0.577594	1.6517
0.765453	1.6517
0.847625	1.6517
0.0784604	1.6517
0.389223	1.22517
0.234957	1.22517
0.85228	1.22517
0.142312	1.22517
0.205079	0.801353
0.356758	0.801353
0.177639	0.801353
0.408269	0.801353
0.475362	0.674158
0.37717	0.674158
0.431342	0.674158
0.256563	0.674158
0.137408	0.564198
0.455254	0.564198
0.268451	0.564198
0.332807	0.564198
7.24753	4.66461
5.67607	4.66461
5.70562	4.66461
7.65137	4.16904
4.75097	4.16904
3.11185	4.16904
3.73993	4.16904
6.25743	3.38962
6.23109	3.38962
5.16388	3.38962
3.80318	3.38962
4.57265	2.33272
2.42532	2.33272
1.43544	2.33272
1.40724	2.33272
0.887423	1.6164
0.794562	1.6164
0.709962	1.6164
0.807959	1.6164
0.365547	1.08645
0.70564	1.08645
0.594985	1.08645
0.599334	1.08645
0.304956	0.80589
0.496227	0.80589
0.44934	0.80589
0.554113	0.80589
0.585605	0.527113
0.239893	0.527113
-0.0939977	0.527113
0.121697	0.527113
0.613781	0.443447
0.373129	0.443447
0.710675	0.443447
0.745546	0.443447
0.574773	0.371118
-0.546184	0.371118
0.651709	0.371118
0.301625	0.371118
3.63297	3.10583
3.00332	3.10583
2.58973	3.10583
2.43619	2.77587
2.38876	2.77587
1.47548	2.77587
0.958698	2.77587
1.0341	2.2569
1.65311	2.2569
2.73013	2.2569
2.52083	2.2569
2.31009	1.55319
1.95541	1.55319
0.946467	1.55319
1.09243	1.55319
0.579402	1.07624
0.200586	1.07624
0.634888	1.07624
0.571483	1.07624
0.249315	0.72339
0.535559	0.72339
0.800421	0.72339
0.471943	0.72339
0.810539	0.536584
0.310551	0.536584
0.329191	0.536584
0.16229	0.536584
0.100229	0.350967
0.635701	0.350967
0.391929	0.350967
-0.308131	0.350967
0.201833	0.295259
0.446743	0.295259
0.247091	0.295259
0.310918	0.295259
0.772979	0.247101
0.328628	0.247101
0.519168	0.247101
0.34723	0.247101
1.0809	1.339
1.6948	1.19675
0.362333	0.97301
0.503394	0.66962
0.204116	0.463996
-0.0433377	0.311872
0.620857	0.231336
0.126304	0.151311
0.735937	0.127294
1.00777	0.106532
1.76943	1.69258
0.673129	1.51276
-0.00752363	1.22994
0.158898	0.846439
0.417092	0.586518
-0.0347177	0.394225
0.183681	0.292422
0.27984	0.191266
0.0880749	0.160907
2.86201	1.81584
1.21305	1.62293
0.635681	1.31951
0.191215	0.90808
0.455996	0.629231
0.36276	0.422934
0.180764	0.313717
0.349103	0.205195
0.361743	0.172625
1.36205	2.51457
0.814544	2.24742
0.921567	1.82726
0.0517341	1.25751
0.105988	0.871357
0.13123	0.585678
0.0998818	0.434435
0.0400281	0.284153
0.081907	0.239051
0.372338	1.36244
0.249758	1.21769
0.374224	0.990038
0.103102	0.681339
0.23826	0.472116
0.198245	0.31733
-0.0614046	0.235384
0.0933614	0.153959
7.81472	5.38868
6.74365	4.81619
4.17454	3.91578
0.922829	2.69482
0.431003	1.8673
0.419166	1.2551
0.464082	0.930986
0.204253	0.608935
0.0749971	0.512281
0.517826	0.428725
0.611297	0.318078
0.588796	0.315793
7.20506	8.4999
7.66091	7.59686
2.77038	6.17659
5.90911	4.25069
1.54796	2.94541
1.18074	1.97974
0.296173	1.4685
0.445232	0.96051
0.569197	0.808052
0.673101	0.676254
0.458486	0.501723
3.59039	4.17473
2.01974	3.7312
0.837133	3.03363
1.76883	2.08773
0.937427	1.44664
0.0735823	0.97235
0.240534	0.721254
0.111347	0.471755
0.152618	0.396875
-0.169834	0.332142
0.0413745	0.246421
7.16892	5.92375
7.15779	5.92375
7.04205	5.29441
5.94148	5.29441
3.16888	4.30459
1.22675	4.30459
1.11417	2.9624
0.819358	2.9624
0.249017	2.05272
0.712775	2.05272
-0.125949	1.37972
0.367053	1.37972
0.510054	1.02343
0.092331	1.02343
0.027352	0.669399
0.449172	0.669399
0.336699	0.563148
0.645923	0.563148
6.98137	7.03294
7.5831	7.03294
7.56083	6.28576
4.1039	6.28576
6.45107	5.1106
7.21854	5.1106
4.71409	3.51709
1.97065	3.51709
1.14732	2.43708
0.883678	2.43708
0.751094	1.63807
0.215841	1.63807
0.697512	1.21506
0.442163	1.21506
0.422369	0.794741
0.460155	0.794741
0.601597	0.668595
0.187458	0.668595
7.36758	6.79907
7.40095	6.79907
6.72542	6.07673
2.62948	6.07673
3.16372	4.94066
4.76247	4.94066
3.92067	3.40013
2.15317	3.40013
1.09831	2.35603
-0.345019	2.35603
0.846515	1.58359
0.400492	1.58359
0.753002	1.17465
0.819967	1.17465
0.485883	0.768312
0.332575	0.768312
0.234783	0.646361
0.538878	0.646361
6.18427	4.19472
4.32429	4.19472
3.80813	3.74908
2.02225	3.74908
1.98089	3.04817
2.60482	3.04817
3.63257	2.09773
1.38611	2.09773
0.979836	1.45357
0.473011	1.45357
0.569045	0.977008
0.279542	0.977008
0.684308	0.724709
0.475968	0.724709
0.219219	0.474015
0.0442696	0.474015
0.477416	0.398776
0.440632	0.398776
4.35044	3.47963
3.23719	3.47963
2.03695	3.10995
1.04448	3.10995
0.93569	2.52853
1.22518	2.52853
2.11665	1.74012
1.01602	1.74012
0.87222	1.20577
0.211737	1.20577
0.152756	0.810453
0.0988759	0.810453
0.255091	0.601165
0.142334	0.601165
0.326295	0.393207
0.165767	0.393207
1.24924	0.330795
0.21141	0.330795
5.22889	5.26221
5.20319	4.70316
3.40945	3.82388
2.96774	2.63157
2.30123	1.82348
0.771794	1.22564
1.70885	0.909136
-0.261995	0.594644
0.143531	0.500258
0.0118492	0.418663
-0.130694	0.310612
-0.433797	0.308382
-0.0592785	0.262105
-0.276545	-0.0145785
0.052283	0.176591
0.0271853	0.105847
-0.721808	0.188849
-0.547228	0.261516
-0.00667624	0.235709
-0.413158	0.314038
4.01088	3.00362
6.26985	2.68452
4.03454	2.18263
2.29977	1.50208
1.63963	1.04083
0.962507	0.699585
0.687578	0.518927
-0.00645862	0.339417
0.158192	0.285543
0.301844	0.238969
0.130294	0.177295
0.0408514	0.176021
0.236956	0.149607
-0.0405811	-0.00832129
0.0969085	0.100797
0.0336778	0.0604164
-0.00168021	0.107793
0.0509231	0.149271
0.202094	0.134541
0.00279429	0.17925
5.9717	4.70225
7.50388	4.20268
3.61086	3.41697
2.38272	2.35154
1.06499	1.62944
0.00039169	1.09522
0.223991	0.812393
-0.168908	0.531366
0.0659922	0.447025
0.0257211	0.374112
0.114565	0.277559
0.0852307	0.275566
0.131375	0.234214
0.0848006	-0.0130272
0.0797466	0.1578
0.147345	0.0945833
0.0554056	0.168753
0.172737	0.233688
0.178584	0.210627
-0.119893	0.280621
2.43903	2.69585
3.77122	2.40944
2.59504	1.95898
1.07248	1.34816
0.745343	0.934173
0.797151	0.627899
0.370983	0.465753
-0.0475982	0.304638
0.198559	0.256284
-0.00600372	0.214482
-0.0583219	0.159128
0.113726	0.157985
-0.0179745	0.134277
-0.063704	-0.00746861
0.0509083	0.0904681
0.0969791	0.0542256
0.00575588	0.096748
-0.186888	0.133975
0.190944	0.120755
0.251317	0.160883
5.38595	4.14464
6.41067	3.70431
3.29703	3.01177
1.04053	2.07269
0.669147	1.43621
0.293319	0.965343
0.337133	0.716057
0.270369	0.468355
0.0552338	0.394015
0.0211603	0.329749
-0.118528	0.244646
0.129077	0.242889
0.0347572	0.20644
0.104863	-0.0114824
0.184204	0.139087
0.0272841	0.0833674
0.210039	0.148742
0.0771117	0.205976
0.0963042	0.18565
0.0966998	0.247344
2.31107	2.5294
2.88803	2.26067
3.76353	1.83803
0.989164	1.26492
1.17728	0.876494
0.413461	0.58913
0.720893	0.436996
0.397855	0.285828
0.325943	0.24046
0.13143	0.201239
-0.2285	0.149303
0.0163361	0.14823
0.132123	0.125986
0.091214	-0.00700748
-0.00503833	0.0848823
-0.00188508	0.0508775
0.24511	0.0907745
0.151868	0.125703
0.150219	0.113299
0.102938	0.150949
7.9121	8.56988
7.33063	7.65941
7.83762	6.22744
7.87442	4.28569
1.58836	2.96966
0.985717	1.99604
0.560474	1.48059
0.559296	0.968419
0.306283	0.814705
0.965809	0.681822
1.09695	0.505854
3.61705	4.62957
3.23394	4.13772
4.69214	3.36415
1.51133	2.31519
0.483356	1.60425
0.308471	1.07829
0.326524	0.799836
0.453416	0.523153
0.607562	0.440115
0.296477	0.36833
0.300256	0.273269
3.27396	2.86644
2.40762	2.56191
1.01164	2.08294
1.7034	1.43347
0.812877	0.993287
1.76286	0.667632
0.257666	0.495225
0.262145	0.323915
0.637596	0.272501
0.0527229	0.228055
1.6518	1.64839
0.748859	1.47327
0.748997	1.19783
0.701722	0.824341
0.116427	0.571206
0.828471	0.383933
0.731955	0.284787
1.39798	0.186273
0.863029	0.156706
0.913785	0.131147
7.99825	5.07422
5.11194	4.53513
3.59921	3.68726
2.74583	2.53755
0.302257	1.75833
0.691266	1.18185
0.0157852	0.876656
-0.00182459	0.5734
0.20045	0.482386
0.0808386	0.403706
3.80165	4.08868
0.649404	3.65429
0.65527	2.9711
0.699239	2.0447
0.498793	1.41682
0.485596	0.952308
0.269182	0.706387
0.664327	0.462031
1.67348	0.388695
2.32052	0.325296
5.01978	0.241342
2.5624	1.11004
0.250624	0.992108
0.355103	0.806628
0.00821428	0.555117
0.25585	0.384654
0.619191	0.258543
0.390592	0.191778
1.15196	0.125437
1.32159	0.105527
5.54595	0.088315
6.02368	4.15456
3.505	3.71318
0.888976	3.01898
0.358369	2.07764
0.231124	1.43965
0.146517	0.967653
0.343098	0.71777
0.0755226	0.469476
0.40072	0.394958
0.556034	0.330538
0.441453	0.245231
7.89595	4.11605
6.2951	3.67876
5.43687	2.991
1.83092	2.05839
0.168465	1.42631
0.463346	0.958684
0.566626	0.711117
0.145234	0.465124
0.277964	0.391297
0.565543	0.327474
0.109343	0.242958
4.06829	3.47239
4.14518	3.10348
2.73725	2.52327
1.09634	1.7365
0.57298	1.20326
0.28012	0.808765
0.11404	0.599913
-0.316239	0.392389
0.0330386	0.330106
0.308919	0.276264
-0.013231	0.204964
2.66867	3.65335
0.61659	3.26522
0.0157838	2.65477
0.466451	1.827
0.750753	1.26597
0.417358	0.850915
0.281156	0.631178
0.253182	0.412838
0.209027	0.34731
0.461767	0.290662
0.75867	0.215646
0.161005	0.214097
0.0309254	0.181969
0.077421	-0.0101213
0.500095	0.1226
0.577571	0.0734853
2.09468	3.22899
2.00485	2.88594
2.32825	2.3464
1.35915	1.61478
1.82717	1.11892
1.529	0.752076
0.552232	0.557863
0.476702	0.364885
0.398414	0.306968
0.167332	0.2569
0.190597	0.190598
0.0491509	0.189229
0.218581	0.160833
-0.0685848	-0.00894565
0.121045	0.10836
1.63425	1.28187
1.25273	1.14568
0.834462	0.93149
0.516082	0.641046
0.236457	0.444196
-0.11835	0.298564
0.159219	0.221464
0.29611	0.144854
0.0170516	0.121862
0.153273	0.101986
0.258166	0.0756647
0.204324	0.0751213
0.108792	0.0638484
-0.120808	-0.0035513
0.547943	0.0430173
7.86425	6.38911
7.40764	5.71033
7.51837	4.64275
2.1327	3.19511
0.973515	2.21397
0.89381	1.48811
0.475945	1.10383
0.612255	0.721986
0.47014	0.607388
0.425757	0.508319
0.262355	0.377129
0.817259	0.374421
0.572849	0.318234
5.62729	4.85589
4.62781	4.34
3.61391	3.52861
1.54622	2.42837
0.748667	1.68268
0.610542	1.131
0.429937	0.838936
0.281793	0.548728
0.30425	0.461631
0.387412	0.386336
0.416582	0.286628
0.433545	0.28457
0.464111	0.241866
2.14755	3.02402
1.58759	2.70275
0.421321	2.19746
0.47737	1.51228
0.29422	1.04789
0.243529	0.704335
-0.142452	0.52245
0.262263	0.341722
-0.0206502	0.287482
0.0403918	0.240592
0.326934	0.178499
0.0296953	0.177217
0.0332642	0.150623
3.46227	3.53566
3.94533	3.16003
4.27987	2.56925
4.35766	1.76814
2.85802	1.22519
1.85844	0.823504
2.09685	0.610845
0.765515	0.399539
0.350939	0.336122
0.0653814	0.281298
0.129025	0.208699
0.111834	0.207201
-0.0965552	0.176107
-0.00249747	-0.00979525
0.0788812	0.118651
0.235203	0.0711181
2.37832	3.63181
2.64644	3.24596
3.01647	2.63911
2.88656	1.81622
2.52764	1.2585
1.91235	0.845897
0.541019	0.627456
0.519608	0.410404
0.15371	0.345262
0.0423865	0.288948
0.100181	0.214374
-0.0295988	0.212835
-0.142697	0.180896
-0.100108	-0.0100616
0.460696	0.121877
0.222633	0.0730519
1.06596	1.61612
1.18604	1.44443
0.938909	1.17438
1.09112	0.808204
1.17596	0.560024
0.747631	0.376417
0.292218	0.279213
0.376434	0.182626
0.126846	0.153639
0.0789428	0.128579
-0.0797156	0.0953949
-0.293831	0.0947097
-0.114127	0.0804973
0.0208261	-0.00447733
0.102498	0.0542344
0.411668	0.0325075
3.91349	4.46392
1.54865	3.98967
-0.172107	3.24378
0.428921	2.23235
0.107456	1.54685
-0.0879527	1.03971
0.387551	0.771217
0.369602	0.504435
2.15363	2.89294
1.17348	2.58559
0.320626	2.1022
-0.118378	1.44672
0.0458619	1.00247
-0.0909642	0.673805
-0.0984156	0.499804
-0.0443622	0.32691
0.472148	1.97796
0.8933	1.76782
0.100618	1.43732
0.195468	0.989154
0.0233025	0.685409
-0.0431197	0.460693
-0.0366644	0.341726
1.78064	2.33925
1.35252	2.09073
1.56947	1.69985
0.895939	1.16983
0.533881	0.810604
0.174219	0.544843
0.241265	0.404145
0.224023	0.264341
0.382578	0.222383
0.349551	0.186111
0.171737	0.138079
-0.0508865	0.137087
-0.212522	0.116515
-0.0660082	-0.00648069
0.22457	0.0785013
0.185342	0.0470528
0.176011	0.0839505
-0.0210546	0.116254
-0.16249	0.104782
-0.0352612	0.139602
1.25542	1.46841
0.364277	1.31241
0.317857	1.06705
0.363076	0.734336
0.183435	0.508839
0.105146	0.342013
0.059685	0.253693
0.0144777	0.165935
0.139227	0.139597
0.163641	0.116827
0.0192613	0.086676
0.0107894	0.0860535
0.0865375	0.0731401
-0.0264949	-0.00406812
0.326757	0.0492775
0.07498	0.0295364
-0.0744601	0.0526982
0.270609	0.0729758
0.188118	0.0657744
0.0894304	0.0876319
4.0844	2.46693
3.42485	2.20484
2.79572	1.79264
2.1657	1.23368
1.36571	0.854849
0.852945	0.574582
0.551095	0.426204
0.185508	0.27877
0.0337429	0.234522
-0.273724	0.19627
-0.298698	0.145615
0.485185	0.14457
0.00503111	0.122875
-0.532115	-0.00683443
0.716714	0.0827861
0.0129232	0.0496211
0.219799	0.0885328
3.56132	2.38299
3.21424	2.12982
2.11103	1.73164
1.80642	1.1917
1.56234	0.82576
1.68198	0.55503
1.41766	0.411701
1.09598	0.269284
-0.0661808	0.226541
0.18234	0.189591
-0.465444	0.14066
-0.23075	0.13965
-0.372215	0.118694
-0.196312	-0.00660186
0.166754	0.079969
0.121652	0.0479325
0.19535	0.0855201
1.62224	1.16481
1.39574	1.04106
0.531722	0.846427
0.365631	0.582507
0.461471	0.403633
0.515574	0.2713
0.618014	0.20124
0.576932	0.131626
1.0173	0.110734
0.880102	0.0926725
0.338166	0.0687551
0.356552	0.0682613
0.86908	0.0580178
1.40034	-0.003227
0.916803	0.039089
1.36004	0.0234295
1.60595	0.0418024
4.03768	3.67902
2.6797	3.28816
1.69239	2.67342
0.237374	1.83983
0.480059	1.27487
0.536747	0.856894
0.674711	0.635613
0.244624	0.415739
0.367392	0.349751
0.365609	0.292704
0.440556	0.217161
3.09416	0.215602
0.313129	0.183248
0.244638	-0.0101924
0.0857042	0.123462
0.161062	0.0740017
0.588662	0.132032
0.214231	0.182836
4.65258	3.65108
5.39946	3.26319
2.97486	2.65312
0.938411	1.82586
0.546106	1.26518
0.0732279	0.850387
-0.263645	0.630786
-0.0382787	0.412582
-0.186751	0.347095
-0.00725878	0.290481
[truncated: 10,385 more rows]

[truncated: 26 more sheets: addZandReliability_150Hz, addSACPeaksandReliability_150Hz, add3best_150Hz, addZ_150Hz_noChS, addSACpeak1to5_150Hz_noChS, addReliab_150Hz_noChS, addNeuralFluct_150Hz, addCI_150Hz, addNumSACpeaks_150Hz, addVS, addCI, addNumSACpeaks, addSACpeak1, addSACpeak2to5, addZ, addSACpeak1to5, addNeuralReliability, addNeuralFluctuation, add3_notNeuralFluct_150Hz, add3_notZ_150Hz …]
