# Supplementary material for: Precise spike-timing information in the brainstem is well aligned with the needs of communication and the perception of environmental sounds
Source: PLoS Biol. 2025 Jun 16;23(6):e3003213. doi: 10.1371/journal.pbio.3003213 (PMC12204627; doi:10.1371/journal.pbio.3003213)
Supplement: S5 Data — (XLSX) [file pbio.3003213.s006.xlsx]

## Sheet: Sheet1
NeuronID	NeuronType	AMfrequency_Hz	NumberOfSSACpeaks	description
88299013	ChS	50	5	1-2 peaks at < period-lag
88299021	ChS	50	8	5-6 additional peaks
88299027	ChS	50	3	Phase-locking
88299041	ChS	50	14	7+ additional peaks
88310009	ChS	50	8	5-6 additional peaks
88328009	ChS	50	7	3-4 additional peaks
88328024	ChS	50	4	1-2 peaks at < period-lag
88328030	ChS	50	10	7+ additional peaks
88335008	ChS	50	14	7+ additional peaks
88335020	ChS	50	8	5-6 additional peaks
88335034	ChS	50	6	3-4 additional peaks
88335044	ChS	50	4	1-2 peaks at < period-lag
88340019	ChS	50	7	3-4 additional peaks
88340045	ChS	50	8	5-6 additional peaks
88349009	ChS	50	9	5-6 additional peaks
88355015	ChS	50	5	1-2 peaks at < period-lag
88355016	ChS	50	5	1-2 peaks at < period-lag
88355017	ChS	50	8	5-6 additional peaks
88355025	ChS	50	5	1-2 peaks at < period-lag
88355041	ChS	50	2	Zero-lag peak or period peaks missing
88358009	ChS	50	5	1-2 peaks at < period-lag
88358033	ChS	50	2	Zero-lag peak or period peaks missing
88374012	ChS	50	5	1-2 peaks at < period-lag
88384002	ChS	50	4	1-2 peaks at < period-lag
88399023	ChS	50	8	5-6 additional peaks
88399028	ChS	50	8	5-6 additional peaks
88401004	ChS	50	5	1-2 peaks at < period-lag
89001020	ChS	50	4	1-2 peaks at < period-lag
89001025	ChS	50	1	Zero-lag peak or period peaks missing
89001030	ChS	50	2	Zero-lag peak or period peaks missing
89001039	ChS	50	5	1-2 peaks at < period-lag
90251013	ChS	50	7	3-4 additional peaks
90261013	ChS	50	7	3-4 additional peaks
90261013	ChS	100	11	7+ additional peaks
90275118	ChS	50	2	Zero-lag peak or period peaks missing
90275118	ChS	100	3	Phase-locking
91018014	ChS	50	2	Zero-lag peak or period peaks missing
91018014	ChS	100	7	3-4 additional peaks
91054020	ChS	50	3	Phase-locking
88299013	ChS	150	3	Phase-locking
88299021	ChS	150	7	3-4 additional peaks
88299027	ChS	150	3	Phase-locking
88299041	ChS	150	7	3-4 additional peaks
88310009	ChS	150	6	3-4 additional peaks
88328009	ChS	150	3	Phase-locking
88328024	ChS	150	3	Phase-locking
88328030	ChS	150	7	3-4 additional peaks
88335008	ChS	150	6	3-4 additional peaks
88335020	ChS	150	7	3-4 additional peaks
88335023	ChS	150	3	Phase-locking
88335034	ChS	150	3	Phase-locking
88335044	ChS	150	5	1-2 peaks at < period-lag
88340019	ChS	150	3	Phase-locking
88340045	ChS	150	6	3-4 additional peaks
88349009	ChS	150	3	Phase-locking
88355015	ChS	150	3	Phase-locking
88355016	ChS	150	3	Phase-locking
88355017	ChS	150	3	Phase-locking
88355025	ChS	150	5	1-2 peaks at < period-lag
88355041	ChS	150	7	3-4 additional peaks
88358009	ChS	150	3	Phase-locking
88358033	ChS	150	3	Phase-locking
88374012	ChS	150	3	Phase-locking
88384002	ChS	150	3	Phase-locking
88399023	ChS	150	6	3-4 additional peaks
88399028	ChS	150	7	3-4 additional peaks
88401004	ChS	150	3	Phase-locking
89001020	ChS	150	3	Phase-locking
89001025	ChS	150	3	Phase-locking
89001030	ChS	150	3	Phase-locking
89001039	ChS	150	3	Phase-locking
90251013	ChS	150	5	1-2 peaks at < period-lag
90261013	ChS	150	9	5-6 additional peaks
90261013	ChS	200	7	3-4 additional peaks
90275118	ChS	150	1	Zero-lag peak or period peaks missing
90275118	ChS	200	3	Phase-locking
91018014	ChS	150	3	Phase-locking
91018014	ChS	200	3	Phase-locking
91054020	ChS	150	3	Phase-locking
88299013	ChS	250	3	Phase-locking
88299021	ChS	250	5	1-2 peaks at < period-lag
88299027	ChS	250	3	Phase-locking
88299041	ChS	250	3	Phase-locking
88310009	ChS	250	3	Phase-locking
88328009	ChS	250	3	Phase-locking
88328024	ChS	250	3	Phase-locking
88328030	ChS	250	5	1-2 peaks at < period-lag
88335008	ChS	250	5	1-2 peaks at < period-lag
88335020	ChS	250	5	1-2 peaks at < period-lag
88335023	ChS	250	5	1-2 peaks at < period-lag
88335034	ChS	250	3	Phase-locking
88335044	ChS	250	3	Phase-locking
88340019	ChS	250	3	Phase-locking
88340045	ChS	250	3	Phase-locking
88349009	ChS	250	3	Phase-locking
88355015	ChS	250	3	Phase-locking
88355016	ChS	250	1	Zero-lag peak or period peaks missing
88355017	ChS	250	3	Phase-locking
88355025	ChS	250	3	Phase-locking
88355041	ChS	250	3	Phase-locking
88358009	ChS	250	3	Phase-locking
88358033	ChS	250	3	Phase-locking
88374012	ChS	250	3	Phase-locking
88384002	ChS	250	3	Phase-locking
88399023	ChS	250	3	Phase-locking
88399028	ChS	250	5	1-2 peaks at < period-lag
88401004	ChS	250	3	Phase-locking
89001020	ChS	250	3	Phase-locking
89001025	ChS	250	5	1-2 peaks at < period-lag
89001030	ChS	250	3	Phase-locking
89001039	ChS	250	3	Phase-locking
90251013	ChS	250	5	1-2 peaks at < period-lag
90261013	ChS	250	7	3-4 additional peaks
90261013	ChS	300	5	1-2 peaks at < period-lag
90275118	ChS	250	21	7+ additional peaks
91018014	ChS	250	3	Phase-locking
91018014	ChS	300	3	Phase-locking
91054020	ChS	250	3	Phase-locking
88299013	ChS	350	3	Phase-locking
88299021	ChS	350	3	Phase-locking
88299027	ChS	350	5	1-2 peaks at < period-lag
88299041	ChS	350	3	Phase-locking
88310009	ChS	350	3	Phase-locking
88328009	ChS	350	3	Phase-locking
88328024	ChS	350	21	7+ additional peaks
88328030	ChS	350	3	Phase-locking
88335008	ChS	350	3	Phase-locking
88335020	ChS	350	3	Phase-locking
88335034	ChS	350	3	Phase-locking
88335044	ChS	350	3	Phase-locking
88340019	ChS	350	3	Phase-locking
88340045	ChS	350	3	Phase-locking
88349009	ChS	350	3	Phase-locking
88355015	ChS	350	3	Phase-locking
88355016	ChS	350	0	Zero-lag peak or period peaks missing
88355017	ChS	350	3	Phase-locking
88355025	ChS	350	3	Phase-locking
88355041	ChS	350	3	Phase-locking
88358009	ChS	350	12	7+ additional peaks
88358033	ChS	350	9	5-6 additional peaks
88374012	ChS	350	3	Phase-locking
88384002	ChS	350	11	7+ additional peaks
88399023	ChS	350	3	Phase-locking
88399028	ChS	350	3	Phase-locking
88401004	ChS	350	3	Phase-locking
89001020	ChS	350	5	1-2 peaks at < period-lag
89001025	ChS	350	3	Phase-locking
89001030	ChS	350	3	Phase-locking
89001039	ChS	350	3	Phase-locking
90251013	ChS	350	3	Phase-locking
90261013	ChS	350	5	1-2 peaks at < period-lag
90261013	ChS	400	3	Phase-locking
90275118	ChS	350	3	Phase-locking
90275118	ChS	400	20	7+ additional peaks
91018014	ChS	350	3	Phase-locking
91018014	ChS	400	3	Phase-locking
91054020	ChS	350	3	Phase-locking
88299013	ChS	450	3	Phase-locking
88299021	ChS	450	3	Phase-locking
88299027	ChS	450	3	Phase-locking
88299041	ChS	450	3	Phase-locking
88310009	ChS	450	3	Phase-locking
88328009	ChS	450	3	Phase-locking
88328030	ChS	450	3	Phase-locking
88335008	ChS	450	3	Phase-locking
88335020	ChS	450	3	Phase-locking
88335034	ChS	450	3	Phase-locking
88335044	ChS	450	3	Phase-locking
88340019	ChS	450	3	Phase-locking
88340045	ChS	450	3	Phase-locking
88349009	ChS	450	3	Phase-locking
88355015	ChS	450	3	Phase-locking
88355016	ChS	450	14	7+ additional peaks
88355017	ChS	450	3	Phase-locking
88355025	ChS	450	3	Phase-locking
88355041	ChS	450	3	Phase-locking
88358009	ChS	450	1	Zero-lag peak or period peaks missing
88358033	ChS	450	7	3-4 additional peaks
88374012	ChS	450	3	Phase-locking
88384002	ChS	450	1	Zero-lag peak or period peaks missing
88399023	ChS	450	3	Phase-locking
88399028	ChS	450	3	Phase-locking
88401004	ChS	450	3	Phase-locking
89001020	ChS	450	3	Phase-locking
89001025	ChS	450	3	Phase-locking
89001030	ChS	450	5	1-2 peaks at < period-lag
89001039	ChS	450	3	Phase-locking
90251013	ChS	450	3	Phase-locking
90261013	ChS	450	3	Phase-locking
90261013	ChS	500	3	Phase-locking
90275118	ChS	500	4	1-2 peaks at < period-lag
91018014	ChS	450	3	Phase-locking
91054020	ChS	450	3	Phase-locking
88299013	ChS	550	3	Phase-locking
88299021	ChS	550	3	Phase-locking
88299027	ChS	550	3	Phase-locking
88299041	ChS	550	3	Phase-locking
88310009	ChS	550	3	Phase-locking
88328009	ChS	550	3	Phase-locking
88328024	ChS	550	2	Zero-lag peak or period peaks missing
88328030	ChS	550	3	Phase-locking
88335008	ChS	550	3	Phase-locking
88335020	ChS	550	3	Phase-locking
88335034	ChS	550	1	Zero-lag peak or period peaks missing
88335044	ChS	550	3	Phase-locking
88340019	ChS	550	3	Phase-locking
88340045	ChS	550	3	Phase-locking
88349009	ChS	550	3	Phase-locking
88355015	ChS	550	3	Phase-locking
88355016	ChS	550	3	Phase-locking
88355017	ChS	550	3	Phase-locking
88355025	ChS	550	3	Phase-locking
88355041	ChS	550	3	Phase-locking
88374012	ChS	550	3	Phase-locking
88399023	ChS	550	3	Phase-locking
88399028	ChS	550	3	Phase-locking
88401004	ChS	550	3	Phase-locking
89001020	ChS	550	3	Phase-locking
89001025	ChS	550	3	Phase-locking
89001039	ChS	550	3	Phase-locking
90251013	ChS	550	3	Phase-locking
90261013	ChS	550	2	Zero-lag peak or period peaks missing
90261013	ChS	600	3	Phase-locking
91054020	ChS	550	3	Phase-locking
88299013	ChS	650	1	Zero-lag peak or period peaks missing
88299021	ChS	650	2	Zero-lag peak or period peaks missing
88299027	ChS	650	3	Phase-locking
88299041	ChS	650	3	Phase-locking
88310009	ChS	650	2	Zero-lag peak or period peaks missing
88328030	ChS	650	3	Phase-locking
88335008	ChS	650	3	Phase-locking
88335020	ChS	650	3	Phase-locking
88335034	ChS	650	1	Zero-lag peak or period peaks missing
88335044	ChS	650	3	Phase-locking
88340019	ChS	650	1	Zero-lag peak or period peaks missing
88340045	ChS	650	4	1-2 peaks at < period-lag
88349009	ChS	650	3	Phase-locking
88355016	ChS	650	8	5-6 additional peaks
88355017	ChS	650	3	Phase-locking
88355025	ChS	650	3	Phase-locking
88355041	ChS	650	2	Zero-lag peak or period peaks missing
88374012	ChS	650	1	Zero-lag peak or period peaks missing
88399028	ChS	650	3	Phase-locking
88401004	ChS	650	3	Phase-locking
89001020	ChS	650	3	Phase-locking
89001039	ChS	650	3	Phase-locking
90251013	ChS	650	1	Zero-lag peak or period peaks missing
90261013	ChS	650	3	Phase-locking
90261013	ChS	700	3	Phase-locking
90275118	ChS	700	7	3-4 additional peaks
91054020	ChS	650	3	Phase-locking
88299013	ChS	750	3	Phase-locking
88299021	ChS	750	3	Phase-locking
88299027	ChS	750	3	Phase-locking
88299041	ChS	750	3	Phase-locking
88310009	ChS	750	3	Phase-locking
88328030	ChS	750	3	Phase-locking
88335008	ChS	750	3	Phase-locking
88335023	ChS	750	3	Phase-locking
88335034	ChS	750	2	Zero-lag peak or period peaks missing
88335044	ChS	750	1	Zero-lag peak or period peaks missing
88340045	ChS	750	3	Phase-locking
88355017	ChS	750	5	1-2 peaks at < period-lag
88355041	ChS	750	1	Zero-lag peak or period peaks missing
88374012	ChS	750	3	Phase-locking
88401004	ChS	750	3	Phase-locking
89001020	ChS	750	3	Phase-locking
89001039	ChS	750	3	Phase-locking
90261013	ChS	750	3	Phase-locking
90261013	ChS	800	3	Phase-locking
91054020	ChS	750	3	Phase-locking
88299021	ChS	850	3	Phase-locking
88299027	ChS	850	3	Phase-locking
88299041	ChS	850	3	Phase-locking
88310009	ChS	850	1	Zero-lag peak or period peaks missing
88328009	ChS	850	9	5-6 additional peaks
88328030	ChS	850	3	Phase-locking
88335008	ChS	850	3	Phase-locking
88335023	ChS	850	12	7+ additional peaks
88335044	ChS	850	13	7+ additional peaks
88340045	ChS	850	1	Zero-lag peak or period peaks missing
88355025	ChS	850	19	7+ additional peaks
88355041	ChS	850	1	Zero-lag peak or period peaks missing
88358009	ChS	850	3	Phase-locking
88374012	ChS	850	3	Phase-locking
88399023	ChS	850	19	7+ additional peaks
88401004	ChS	850	2	Zero-lag peak or period peaks missing
89001025	ChS	850	16	7+ additional peaks
89001039	ChS	850	1	Zero-lag peak or period peaks missing
90251013	ChS	850	3	Phase-locking
90261013	ChS	850	3	Phase-locking
90261013	ChS	900	3	Phase-locking
91054020	ChS	850	3	Phase-locking
88299021	ChS	950	2	Zero-lag peak or period peaks missing
88299027	ChS	950	5	1-2 peaks at < period-lag
88328009	ChS	950	4	1-2 peaks at < period-lag
88328030	ChS	950	4	1-2 peaks at < period-lag
88335008	ChS	950	7	3-4 additional peaks
88335023	ChS	950	4	1-2 peaks at < period-lag
88340045	ChS	950	1	Zero-lag peak or period peaks missing
88355017	ChS	950	7	3-4 additional peaks
88355041	ChS	950	9	5-6 additional peaks
88401004	ChS	950	6	3-4 additional peaks
89001020	ChS	950	3	Phase-locking
90251013	ChS	950	4	1-2 peaks at < period-lag
90261013	ChS	950	4	1-2 peaks at < period-lag
90261013	ChS	1000	3	Phase-locking
88299015	ChT	50	2	Zero-lag peak or period peaks missing
88328006	ChT	50	2	Zero-lag peak or period peaks missing
88328049	ChT	50	3	Phase-locking
88335012	ChT	50	3	Phase-locking
88335047	ChT	50	2	Zero-lag peak or period peaks missing
88340016	ChT	50	3	Phase-locking
88374013	ChT	50	5	1-2 peaks at < period-lag
88384015	ChT	50	3	Phase-locking
88384032	ChT	50	2	Zero-lag peak or period peaks missing
88393087	ChT	50	2	Zero-lag peak or period peaks missing
88399003	ChT	50	1	Zero-lag peak or period peaks missing
88401005	ChT	50	4	1-2 peaks at < period-lag
89001011	ChT	50	2	Zero-lag peak or period peaks missing
91013073	ChT	50	3	Phase-locking
91056010	ChT	50	2	Zero-lag peak or period peaks missing
91056010	ChT	100	5	1-2 peaks at < period-lag
91057061	ChT	50	2	Zero-lag peak or period peaks missing
88299015	ChT	150	3	Phase-locking
88328006	ChT	150	3	Phase-locking
88328049	ChT	150	3	Phase-locking
88335012	ChT	150	3	Phase-locking
88335047	ChT	150	3	Phase-locking
88340016	ChT	150	3	Phase-locking
88374013	ChT	150	3	Phase-locking
88384015	ChT	150	4	1-2 peaks at < period-lag
88384032	ChT	150	3	Phase-locking
88399003	ChT	150	3	Phase-locking
88401005	ChT	150	3	Phase-locking
89001011	ChT	150	3	Phase-locking
91013073	ChT	150	3	Phase-locking
91029011	ChT	150	3	Phase-locking
91056010	ChT	150	3	Phase-locking
91056010	ChT	200	3	Phase-locking
91057061	ChT	150	3	Phase-locking
88299015	ChT	250	3	Phase-locking
88328006	ChT	250	3	Phase-locking
88328049	ChT	250	3	Phase-locking
88335012	ChT	250	3	Phase-locking
88335047	ChT	250	3	Phase-locking
88340016	ChT	250	3	Phase-locking
88374013	ChT	250	3	Phase-locking
88384032	ChT	250	3	Phase-locking
88393087	ChT	250	3	Phase-locking
88399003	ChT	250	3	Phase-locking
88401005	ChT	250	3	Phase-locking
89001011	ChT	250	3	Phase-locking
91013073	ChT	250	3	Phase-locking
91056010	ChT	250	3	Phase-locking
91056010	ChT	300	3	Phase-locking
91057061	ChT	250	3	Phase-locking
88299015	ChT	350	5	1-2 peaks at < period-lag
88328006	ChT	350	3	Phase-locking
88328049	ChT	350	3	Phase-locking
88335012	ChT	350	3	Phase-locking
88335047	ChT	350	3	Phase-locking
88340016	ChT	350	3	Phase-locking
88374013	ChT	350	3	Phase-locking
88384015	ChT	350	3	Phase-locking
88384032	ChT	350	3	Phase-locking
88399003	ChT	350	3	Phase-locking
88401005	ChT	350	3	Phase-locking
89001011	ChT	350	3	Phase-locking
91013073	ChT	350	3	Phase-locking
91056010	ChT	350	3	Phase-locking
91056010	ChT	400	3	Phase-locking
91057061	ChT	350	3	Phase-locking
88328006	ChT	450	3	Phase-locking
88328049	ChT	450	2	Zero-lag peak or period peaks missing
88335012	ChT	450	3	Phase-locking
88340016	ChT	450	5	1-2 peaks at < period-lag
88374013	ChT	450	5	1-2 peaks at < period-lag
88384015	ChT	450	3	Phase-locking
88384032	ChT	450	3	Phase-locking
88393087	ChT	450	3	Phase-locking
88401005	ChT	450	3	Phase-locking
89001011	ChT	450	4	1-2 peaks at < period-lag
91013073	ChT	450	3	Phase-locking
91056010	ChT	450	3	Phase-locking
91056010	ChT	500	3	Phase-locking
91057061	ChT	450	3	Phase-locking
88328006	ChT	550	1	Zero-lag peak or period peaks missing
88328049	ChT	550	3	Phase-locking
88335012	ChT	550	3	Phase-locking
88374013	ChT	550	1	Zero-lag peak or period peaks missing
88384032	ChT	550	3	Phase-locking
88399003	ChT	550	3	Phase-locking
88401005	ChT	550	3	Phase-locking
89001011	ChT	550	3	Phase-locking
91013073	ChT	550	1	Zero-lag peak or period peaks missing
91056010	ChT	550	3	Phase-locking
91056010	ChT	600	1	Zero-lag peak or period peaks missing
91057061	ChT	550	4	1-2 peaks at < period-lag
88328006	ChT	650	8	5-6 additional peaks
88328049	ChT	650	2	Zero-lag peak or period peaks missing
88374013	ChT	650	5	1-2 peaks at < period-lag
88384032	ChT	650	1	Zero-lag peak or period peaks missing
88393087	ChT	650	2	Zero-lag peak or period peaks missing
89001011	ChT	650	3	Phase-locking
91013073	ChT	650	3	Phase-locking
91056010	ChT	650	3	Phase-locking
91057061	ChT	650	3	Phase-locking
88328049	ChT	750	2	Zero-lag peak or period peaks missing
89001011	ChT	750	3	Phase-locking
91013073	ChT	750	3	Phase-locking
91057061	ChT	750	1	Zero-lag peak or period peaks missing
88328049	ChT	850	3	Phase-locking
88374013	ChT	850	4	1-2 peaks at < period-lag
88393087	ChT	850	3	Phase-locking
91013073	ChT	850	3	Phase-locking
91057061	ChT	850	12	7+ additional peaks
88328049	ChT	950	2	Zero-lag peak or period peaks missing
88335012	ChT	950	9	5-6 additional peaks
88374013	ChT	950	10	7+ additional peaks
88384032	ChT	950	9	5-6 additional peaks
89001011	ChT	950	5	1-2 peaks at < period-lag
91013073	ChT	950	3	Phase-locking
88335046	On	50	1	Zero-lag peak or period peaks missing
88340006	On	50	2	Zero-lag peak or period peaks missing
88358021	On	50	2	Zero-lag peak or period peaks missing
88401009	On	50	2	Zero-lag peak or period peaks missing
89001007	On	50	3	Phase-locking
89001041	On	50	3	Phase-locking
90275043	On	50	2	Zero-lag peak or period peaks missing
90300006	On	50	2	Zero-lag peak or period peaks missing
91018011	On	50	2	Zero-lag peak or period peaks missing
88335046	On	150	3	Phase-locking
88340006	On	150	3	Phase-locking
88358021	On	150	3	Phase-locking
88401009	On	150	3	Phase-locking
89001007	On	150	3	Phase-locking
90275043	On	150	3	Phase-locking
90300006	On	150	3	Phase-locking
91016067	On	150	3	Phase-locking
91018011	On	150	13	7+ additional peaks
91029007	On	150	3	Phase-locking
88335046	On	250	3	Phase-locking
88340006	On	250	3	Phase-locking
88358021	On	250	3	Phase-locking
88401009	On	250	3	Phase-locking
89001007	On	250	5	1-2 peaks at < period-lag
90275043	On	250	3	Phase-locking
91016067	On	250	3	Phase-locking
91018011	On	250	3	Phase-locking
91029007	On	250	5	1-2 peaks at < period-lag
88335046	On	350	3	Phase-locking
88340006	On	350	3	Phase-locking
88358021	On	350	3	Phase-locking
88401009	On	350	3	Phase-locking
89001007	On	350	3	Phase-locking
90275043	On	350	3	Phase-locking
91016067	On	350	3	Phase-locking
91018011	On	350	3	Phase-locking
88335046	On	450	3	Phase-locking
88358021	On	450	3	Phase-locking
88401009	On	450	3	Phase-locking
89001007	On	450	3	Phase-locking
90275043	On	450	3	Phase-locking
91018011	On	450	3	Phase-locking
88340006	On	550	3	Phase-locking
88358021	On	550	3	Phase-locking
88401009	On	550	3	Phase-locking
89001007	On	550	3	Phase-locking
90275043	On	550	3	Phase-locking
91018011	On	550	3	Phase-locking
88358021	On	650	3	Phase-locking
88401009	On	650	3	Phase-locking
89001007	On	650	3	Phase-locking
90275043	On	650	3	Phase-locking
91018011	On	650	3	Phase-locking
88358021	On	750	2	Zero-lag peak or period peaks missing
88401009	On	750	2	Zero-lag peak or period peaks missing
89001007	On	750	3	Phase-locking
90275043	On	750	3	Phase-locking
91018011	On	750	3	Phase-locking
88358021	On	850	3	Phase-locking
88401009	On	850	3	Phase-locking
89001007	On	850	5	1-2 peaks at < period-lag
91018011	On	850	9	5-6 additional peaks
88401009	On	950	5	1-2 peaks at < period-lag
90275043	On	950	3	Phase-locking
91018011	On	950	10	7+ additional peaks
88299014	PBU	50	3	Phase-locking
88299033	PBU	50	2	Zero-lag peak or period peaks missing
88299035	PBU	50	5	1-2 peaks at < period-lag
88307002	PBU	50	3	Phase-locking
88340049	PBU	50	5	1-2 peaks at < period-lag
88355022	PBU	50	1	Zero-lag peak or period peaks missing
88355039	PBU	50	7	3-4 additional peaks
88358001	PBU	50	3	Phase-locking
91052027	PBU	50	7	3-4 additional peaks
91052027	PBU	100	3	Phase-locking
88299014	PBU	150	3	Phase-locking
88299035	PBU	150	7	3-4 additional peaks
88307002	PBU	150	3	Phase-locking
88328003	PBU	150	4	1-2 peaks at < period-lag
88335014	PBU	150	4	1-2 peaks at < period-lag
88340049	PBU	150	3	Phase-locking
88355039	PBU	150	3	Phase-locking
88358001	PBU	150	5	1-2 peaks at < period-lag
91052027	PBU	150	5	1-2 peaks at < period-lag
91052027	PBU	200	3	Phase-locking
88299014	PBU	250	4	1-2 peaks at < period-lag
88299035	PBU	250	3	Phase-locking
88307002	PBU	250	3	Phase-locking
88328003	PBU	250	3	Phase-locking
88335014	PBU	250	3	Phase-locking
88340049	PBU	250	17	7+ additional peaks
88355039	PBU	250	3	Phase-locking
88358001	PBU	250	3	Phase-locking
91052027	PBU	250	3	Phase-locking
88299014	PBU	350	3	Phase-locking
88299033	PBU	350	24	7+ additional peaks
88299035	PBU	350	3	Phase-locking
88307002	PBU	350	4	1-2 peaks at < period-lag
88328003	PBU	350	3	Phase-locking
88335014	PBU	350	3	Phase-locking
88355039	PBU	350	3	Phase-locking
88358001	PBU	350	4	1-2 peaks at < period-lag
91052027	PBU	350	9	5-6 additional peaks
88299014	PBU	450	3	Phase-locking
88299033	PBU	450	2	Zero-lag peak or period peaks missing
88299035	PBU	450	3	Phase-locking
88307002	PBU	450	3	Phase-locking
88328003	PBU	450	3	Phase-locking
88335014	PBU	450	3	Phase-locking
88355039	PBU	450	3	Phase-locking
88358001	PBU	450	3	Phase-locking
88299014	PBU	550	1	Zero-lag peak or period peaks missing
88299035	PBU	550	3	Phase-locking
88307002	PBU	550	5	1-2 peaks at < period-lag
88335041	PBU	550	0	Zero-lag peak or period peaks missing
88355039	PBU	550	3	Phase-locking
88358001	PBU	550	1	Zero-lag peak or period peaks missing
88299014	PBU	650	1	Zero-lag peak or period peaks missing
88299035	PBU	650	4	1-2 peaks at < period-lag
88307002	PBU	650	3	Phase-locking
88335041	PBU	650	2	Zero-lag peak or period peaks missing
88355039	PBU	650	4	1-2 peaks at < period-lag
88358001	PBU	650	4	1-2 peaks at < period-lag
88299033	PBU	750	2	Zero-lag peak or period peaks missing
88335014	PBU	750	10	7+ additional peaks
88335041	PBU	750	6	3-4 additional peaks
88340049	PBU	750	1	Zero-lag peak or period peaks missing
88355039	PBU	750	1	Zero-lag peak or period peaks missing
88299014	PBU	850	4	1-2 peaks at < period-lag
88328003	PBU	850	1	Zero-lag peak or period peaks missing
88355039	PBU	850	1	Zero-lag peak or period peaks missing
88358001	PBU	850	12	7+ additional peaks
88328003	PBU	950	13	7+ additional peaks
88335041	PBU	950	3	Phase-locking
88328034	PL	50	1	Zero-lag peak or period peaks missing
88340053	PL	50	2	Zero-lag peak or period peaks missing
88349020	PL	50	2	Zero-lag peak or period peaks missing
88349055	PL	50	2	Zero-lag peak or period peaks missing
88374008	PL	50	3	Phase-locking
88374038	PL	50	2	Zero-lag peak or period peaks missing
88389023	PL	50	2	Zero-lag peak or period peaks missing
88389026	PL	50	2	Zero-lag peak or period peaks missing
88389027	PL	50	3	Phase-locking
88393044	PL	50	2	Zero-lag peak or period peaks missing
88393045	PL	50	3	Phase-locking
88393063	PL	50	3	Phase-locking
88393066	PL	50	3	Phase-locking
88393076	PL	50	2	Zero-lag peak or period peaks missing
88393079	PL	50	2	Zero-lag peak or period peaks missing
88393094	PL	50	2	Zero-lag peak or period peaks missing
88393095	PL	50	3	Phase-locking
88393102	PL	50	3	Phase-locking
88393105	PL	50	3	Phase-locking
88393106	PL	50	3	Phase-locking
88393108	PL	50	3	Phase-locking
88393112	PL	50	2	Zero-lag peak or period peaks missing
88393116	PL	50	2	Zero-lag peak or period peaks missing
88393125	PL	50	3	Phase-locking
88393128	PL	50	3	Phase-locking
88393133	PL	50	3	Phase-locking
88399030	PL	50	2	Zero-lag peak or period peaks missing
88399034	PL	50	3	Phase-locking
88399042	PL	50	3	Phase-locking
89001034	PL	50	3	Phase-locking
90251006	PL	50	3	Phase-locking
90251011	PL	50	2	Zero-lag peak or period peaks missing
90261018	PL	50	3	Phase-locking
91013078	PL	50	3	Phase-locking
91013085	PL	50	2	Zero-lag peak or period peaks missing
91016035	PL	50	2	Zero-lag peak or period peaks missing
91016093	PL	50	3	Phase-locking
91016096	PL	50	3	Phase-locking
91019020	PL	50	3	Phase-locking
91020023	PL	50	2	Zero-lag peak or period peaks missing
91020024	PL	50	3	Phase-locking
91039027	PL	50	3	Phase-locking
91056015	PL	50	2	Zero-lag peak or period peaks missing
91057010	PL	50	2	Zero-lag peak or period peaks missing
91060008	PL	50	3	Phase-locking
88328034	PL	150	1	Zero-lag peak or period peaks missing
88340053	PL	150	3	Phase-locking
88349020	PL	150	3	Phase-locking
88349055	PL	150	3	Phase-locking
88374008	PL	150	3	Phase-locking
88374038	PL	150	3	Phase-locking
88389023	PL	150	3	Phase-locking
88389026	PL	150	3	Phase-locking
88393044	PL	150	3	Phase-locking
88399030	PL	150	3	Phase-locking
88399034	PL	150	3	Phase-locking
88399042	PL	150	3	Phase-locking
89001029	PL	150	8	5-6 additional peaks
89001034	PL	150	3	Phase-locking
90251011	PL	150	3	Phase-locking
90261018	PL	150	3	Phase-locking
90265011	PL	150	21	7+ additional peaks
91013078	PL	150	3	Phase-locking
91013085	PL	150	3	Phase-locking
91016035	PL	150	3	Phase-locking
91016093	PL	200	3	Phase-locking
91016096	PL	150	3	Phase-locking
91019020	PL	150	3	Phase-locking
91020023	PL	150	3	Phase-locking
91020024	PL	150	3	Phase-locking
91039027	PL	150	3	Phase-locking
91056015	PL	150	3	Phase-locking
91057010	PL	150	3	Phase-locking
91060008	PL	150	1	Zero-lag peak or period peaks missing
88340053	PL	250	4	1-2 peaks at < period-lag
88349020	PL	250	3	Phase-locking
88349055	PL	250	4	1-2 peaks at < period-lag
88374008	PL	250	3	Phase-locking
88374038	PL	250	3	Phase-locking
88389023	PL	250	3	Phase-locking
88389026	PL	250	3	Phase-locking
88389027	PL	250	3	Phase-locking
88393044	PL	250	3	Phase-locking
88393045	PL	250	3	Phase-locking
88393063	PL	250	3	Phase-locking
88393066	PL	250	3	Phase-locking
88393076	PL	250	3	Phase-locking
88393079	PL	250	3	Phase-locking
88393094	PL	250	3	Phase-locking
88393095	PL	250	3	Phase-locking
88393102	PL	250	3	Phase-locking
88393105	PL	250	3	Phase-locking
88393106	PL	250	3	Phase-locking
88393108	PL	250	3	Phase-locking
88393112	PL	250	3	Phase-locking
88393116	PL	250	3	Phase-locking
88393125	PL	250	3	Phase-locking
88393128	PL	250	3	Phase-locking
88393133	PL	250	3	Phase-locking
88399030	PL	250	2	Zero-lag peak or period peaks missing
88399034	PL	250	3	Phase-locking
88399042	PL	250	3	Phase-locking
89001034	PL	250	5	1-2 peaks at < period-lag
90251006	PL	250	3	Phase-locking
90251011	PL	250	3	Phase-locking
90261018	PL	250	3	Phase-locking
91013078	PL	250	3	Phase-locking
91013085	PL	250	7	3-4 additional peaks
91016035	PL	250	3	Phase-locking
91016096	PL	250	3	Phase-locking
91019020	PL	250	3	Phase-locking
91020023	PL	250	3	Phase-locking
91020024	PL	250	3	Phase-locking
91039027	PL	250	3	Phase-locking
91056015	PL	250	1	Zero-lag peak or period peaks missing
91057010	PL	250	3	Phase-locking
91060008	PL	250	1	Zero-lag peak or period peaks missing
88340053	PL	350	3	Phase-locking
88349020	PL	350	3	Phase-locking
88349055	PL	350	3	Phase-locking
88374008	PL	350	3	Phase-locking
88374038	PL	350	3	Phase-locking
88389023	PL	350	3	Phase-locking
88389026	PL	350	1	Zero-lag peak or period peaks missing
88393044	PL	350	3	Phase-locking
88399030	PL	350	3	Phase-locking
88399034	PL	350	3	Phase-locking
88399042	PL	350	3	Phase-locking
89001022	PL	350	14	7+ additional peaks
89001029	PL	350	13	7+ additional peaks
89001034	PL	350	1	Zero-lag peak or period peaks missing
90251011	PL	350	3	Phase-locking
90261018	PL	350	2	Zero-lag peak or period peaks missing
91013078	PL	350	1	Zero-lag peak or period peaks missing
91016035	PL	350	19	7+ additional peaks
91016093	PL	350	3	Phase-locking
91016096	PL	350	3	Phase-locking
91019020	PL	350	3	Phase-locking
91020023	PL	350	3	Phase-locking
91020024	PL	350	3	Phase-locking
91039027	PL	350	3	Phase-locking
91056015	PL	350	1	Zero-lag peak or period peaks missing
91057010	PL	350	3	Phase-locking
88328034	PL	450	4	1-2 peaks at < period-lag
88340053	PL	450	3	Phase-locking
88349055	PL	450	3	Phase-locking
88374008	PL	450	1	Zero-lag peak or period peaks missing
88374038	PL	450	3	Phase-locking
88389023	PL	450	1	Zero-lag peak or period peaks missing
88389026	PL	450	3	Phase-locking
88389027	PL	450	3	Phase-locking
88393044	PL	450	3	Phase-locking
88393045	PL	450	3	Phase-locking
88393063	PL	450	3	Phase-locking
88393066	PL	450	3	Phase-locking
88393076	PL	450	3	Phase-locking
88393079	PL	450	3	Phase-locking
88393094	PL	450	3	Phase-locking
88393095	PL	450	3	Phase-locking
88393102	PL	450	3	Phase-locking
88393105	PL	450	3	Phase-locking
88393106	PL	450	6	3-4 additional peaks
88393108	PL	450	3	Phase-locking
88393112	PL	450	3	Phase-locking
88393116	PL	450	4	1-2 peaks at < period-lag
88393125	PL	450	3	Phase-locking
88393128	PL	450	3	Phase-locking
88393133	PL	450	9	5-6 additional peaks
88399030	PL	450	3	Phase-locking
88399034	PL	450	2	Zero-lag peak or period peaks missing
88399042	PL	450	3	Phase-locking
89001034	PL	450	3	Phase-locking
90251006	PL	450	3	Phase-locking
90251011	PL	450	3	Phase-locking
90261018	PL	450	3	Phase-locking
91013078	PL	450	3	Phase-locking
91016035	PL	450	3	Phase-locking
91016093	PL	500	3	Phase-locking
91016096	PL	450	3	Phase-locking
91019020	PL	450	3	Phase-locking
91020023	PL	450	3	Phase-locking
91020024	PL	450	3	Phase-locking
91039027	PL	450	3	Phase-locking
91056015	PL	450	3	Phase-locking
91057010	PL	450	3	Phase-locking
91060008	PL	450	18	7+ additional peaks
88340053	PL	550	3	Phase-locking
88349020	PL	550	3	Phase-locking
88349055	PL	550	3	Phase-locking
88374008	PL	550	3	Phase-locking
88389023	PL	550	2	Zero-lag peak or period peaks missing
88389026	PL	550	3	Phase-locking
88393044	PL	550	5	1-2 peaks at < period-lag
88399030	PL	550	3	Phase-locking
88399042	PL	550	3	Phase-locking
89001022	PL	550	7	3-4 additional peaks
89001029	PL	550	4	1-2 peaks at < period-lag
89001034	PL	550	3	Phase-locking
90251011	PL	550	3	Phase-locking
90261018	PL	550	3	Phase-locking
91013078	PL	550	2	Zero-lag peak or period peaks missing
91016035	PL	550	3	Phase-locking
91016096	PL	550	3	Phase-locking
91019020	PL	550	1	Zero-lag peak or period peaks missing
91020023	PL	550	3	Phase-locking
91020024	PL	550	2	Zero-lag peak or period peaks missing
91039027	PL	550	3	Phase-locking
91056015	PL	550	3	Phase-locking
91057010	PL	550	3	Phase-locking
88328034	PL	650	10	7+ additional peaks
88340053	PL	650	3	Phase-locking
88349055	PL	650	3	Phase-locking
88374008	PL	650	3	Phase-locking
88389023	PL	650	3	Phase-locking
88389026	PL	650	3	Phase-locking
88389027	PL	650	3	Phase-locking
88393044	PL	650	1	Zero-lag peak or period peaks missing
88393045	PL	650	3	Phase-locking
88393063	PL	650	3	Phase-locking
88393066	PL	650	3	Phase-locking
88393076	PL	650	3	Phase-locking
88393079	PL	650	3	Phase-locking
88393094	PL	650	3	Phase-locking
88393095	PL	650	4	1-2 peaks at < period-lag
88393102	PL	650	3	Phase-locking
88393105	PL	650	3	Phase-locking
88393106	PL	650	4	1-2 peaks at < period-lag
88393108	PL	650	3	Phase-locking
88393116	PL	650	3	Phase-locking
88393128	PL	650	3	Phase-locking
88399030	PL	650	3	Phase-locking
88399042	PL	650	3	Phase-locking
89001034	PL	650	3	Phase-locking
90251006	PL	650	3	Phase-locking
90251011	PL	650	3	Phase-locking
90261018	PL	650	3	Phase-locking
91013078	PL	650	3	Phase-locking
91016035	PL	650	3	Phase-locking
91016093	PL	650	3	Phase-locking
91016096	PL	650	3	Phase-locking
91020023	PL	650	3	Phase-locking
91020024	PL	650	3	Phase-locking
91039027	PL	650	3	Phase-locking
91056015	PL	650	3	Phase-locking
91057010	PL	650	3	Phase-locking
91060008	PL	650	10	7+ additional peaks
88340053	PL	750	3	Phase-locking
88349020	PL	750	5	1-2 peaks at < period-lag
88349055	PL	750	3	Phase-locking
88374008	PL	750	3	Phase-locking
88389023	PL	750	3	Phase-locking
88389026	PL	750	3	Phase-locking
88393044	PL	750	6	3-4 additional peaks
88399030	PL	750	2	Zero-lag peak or period peaks missing
89001022	PL	750	5	1-2 peaks at < period-lag
89001034	PL	750	3	Phase-locking
90251011	PL	750	2	Zero-lag peak or period peaks missing
90261018	PL	750	3	Phase-locking
91013078	PL	750	1	Zero-lag peak or period peaks missing
91016035	PL	750	3	Phase-locking
91016096	PL	750	3	Phase-locking
91020023	PL	750	3	Phase-locking
91039027	PL	750	3	Phase-locking
91056015	PL	750	3	Phase-locking
91057010	PL	750	3	Phase-locking
91060008	PL	750	3	Phase-locking
88340053	PL	850	3	Phase-locking
88349055	PL	850	16	7+ additional peaks
88374008	PL	850	1	Zero-lag peak or period peaks missing
88374038	PL	850	1	Zero-lag peak or period peaks missing
88389023	PL	850	11	7+ additional peaks
88389026	PL	850	4	1-2 peaks at < period-lag
88389027	PL	850	3	Phase-locking
88393044	PL	850	0	Zero-lag peak or period peaks missing
88393045	PL	850	3	Phase-locking
88393066	PL	850	3	Phase-locking
88393076	PL	850	2	Zero-lag peak or period peaks missing
88393094	PL	850	3	Phase-locking
88393095	PL	850	4	1-2 peaks at < period-lag
88393102	PL	850	3	Phase-locking
88393105	PL	850	3	Phase-locking
88393106	PL	850	11	7+ additional peaks
88393108	PL	850	5	1-2 peaks at < period-lag
88393116	PL	850	7	3-4 additional peaks
88393128	PL	850	13	7+ additional peaks
88399030	PL	850	3	Phase-locking
88399034	PL	850	3	Phase-locking
88399042	PL	850	9	5-6 additional peaks
89001022	PL	850	11	7+ additional peaks
89001034	PL	850	3	Phase-locking
90251006	PL	850	3	Phase-locking
90251011	PL	850	3	Phase-locking
91013085	PL	850	9	5-6 additional peaks
91016035	PL	850	2	Zero-lag peak or period peaks missing
91016096	PL	850	7	3-4 additional peaks
91020023	PL	850	2	Zero-lag peak or period peaks missing
91039027	PL	850	3	Phase-locking
91057010	PL	850	3	Phase-locking
91060008	PL	850	1	Zero-lag peak or period peaks missing
88328034	PL	950	1	Zero-lag peak or period peaks missing
88340053	PL	950	3	Phase-locking
88374008	PL	950	13	7+ additional peaks
88389023	PL	950	3	Phase-locking
88393044	PL	950	15	7+ additional peaks
88399030	PL	950	3	Phase-locking
88399042	PL	950	3	Phase-locking
89001029	PL	950	12	7+ additional peaks
89001034	PL	950	10	7+ additional peaks
90251011	PL	950	4	1-2 peaks at < period-lag
90261018	PL	950	3	Phase-locking
91016093	PL	950	5	1-2 peaks at < period-lag
91016096	PL	950	3	Phase-locking
91020023	PL	950	12	7+ additional peaks
91039027	PL	950	11	7+ additional peaks
91056015	PL	950	12	7+ additional peaks
91057010	PL	950	3	Phase-locking
91060008	PL	950	4	1-2 peaks at < period-lag
88299010	PLN	50	2	Zero-lag peak or period peaks missing
88299024	PLN	50	3	Phase-locking
88299042	PLN	50	2	Zero-lag peak or period peaks missing
88310010	PLN	50	2	Zero-lag peak or period peaks missing
88310013	PLN	50	3	Phase-locking
88310023	PLN	50	3	Phase-locking
88328008	PLN	50	5	1-2 peaks at < period-lag
88328020	PLN	50	2	Zero-lag peak or period peaks missing
88340014	PLN	50	3	Phase-locking
88340044	PLN	50	2	Zero-lag peak or period peaks missing
88340046	PLN	50	2	Zero-lag peak or period peaks missing
88349001	PLN	50	2	Zero-lag peak or period peaks missing
88349040	PLN	50	2	Zero-lag peak or period peaks missing
88374015	PLN	50	3	Phase-locking
88374034	PLN	50	3	Phase-locking
88393057	PLN	50	2	Zero-lag peak or period peaks missing
88399007	PLN	50	2	Zero-lag peak or period peaks missing
88401008	PLN	50	2	Zero-lag peak or period peaks missing
88401012	PLN	50	3	Phase-locking
89001032	PLN	50	3	Phase-locking
89001033	PLN	50	2	Zero-lag peak or period peaks missing
89001035	PLN	50	3	Phase-locking
89001036	PLN	50	3	Phase-locking
90261010	PLN	50	2	Zero-lag peak or period peaks missing
90275086	PLN	50	2	Zero-lag peak or period peaks missing
90275086	PLN	100	3	Phase-locking
90275121	PLN	50	2	Zero-lag peak or period peaks missing
90303047	PLN	50	2	Zero-lag peak or period peaks missing
90340010	PLN	50	3	Phase-locking
90340011	PLN	50	2	Zero-lag peak or period peaks missing
91013037	PLN	100	3	Phase-locking
91016050	PLN	50	5	1-2 peaks at < period-lag
91016056	PLN	50	2	Zero-lag peak or period peaks missing
91017021	PLN	50	3	Phase-locking
91017021	PLN	100	3	Phase-locking
91019017	PLN	50	3	Phase-locking
91029049	PLN	50	3	Phase-locking
91029049	PLN	100	3	Phase-locking
91029054	PLN	50	3	Phase-locking
91029063	PLN	50	2	Zero-lag peak or period peaks missing
91054036	PLN	50	2	Zero-lag peak or period peaks missing
91054054	PLN	50	3	Phase-locking
91056034	PLN	50	3	Phase-locking
91057011	PLN	50	2	Zero-lag peak or period peaks missing
91057013	PLN	50	2	Zero-lag peak or period peaks missing
88299010	PLN	150	3	Phase-locking
88299024	PLN	150	3	Phase-locking
88299042	PLN	150	3	Phase-locking
88310010	PLN	150	3	Phase-locking
88310013	PLN	150	3	Phase-locking
88328008	PLN	150	3	Phase-locking
88328020	PLN	150	3	Phase-locking
88340014	PLN	150	3	Phase-locking
88340044	PLN	150	3	Phase-locking
88340046	PLN	150	3	Phase-locking
88349001	PLN	150	3	Phase-locking
88349040	PLN	150	3	Phase-locking
88358042	PLN	150	5	1-2 peaks at < period-lag
88374015	PLN	150	3	Phase-locking
88374034	PLN	150	3	Phase-locking
88393057	PLN	150	3	Phase-locking
88399007	PLN	150	7	3-4 additional peaks
88401008	PLN	150	7	3-4 additional peaks
88401012	PLN	150	3	Phase-locking
89001033	PLN	150	3	Phase-locking
89001035	PLN	150	3	Phase-locking
89001036	PLN	150	3	Phase-locking
90261010	PLN	150	3	Phase-locking
90275064	PLN	150	4	1-2 peaks at < period-lag
90275086	PLN	150	3	Phase-locking
90275086	PLN	200	3	Phase-locking
90275121	PLN	150	3	Phase-locking
90300010	PLN	150	3	Phase-locking
90303047	PLN	150	3	Phase-locking
90340010	PLN	150	3	Phase-locking
90340011	PLN	150	3	Phase-locking
91013037	PLN	150	35	7+ additional peaks
91013075	PLN	200	3	Phase-locking
91016050	PLN	150	3	Phase-locking
91016056	PLN	150	3	Phase-locking
91017021	PLN	150	3	Phase-locking
91017021	PLN	200	3	Phase-locking
91019017	PLN	150	3	Phase-locking
91019022	PLN	200	19	7+ additional peaks
91029049	PLN	150	3	Phase-locking
91029049	PLN	200	3	Phase-locking
91029054	PLN	150	3	Phase-locking
91029063	PLN	150	3	Phase-locking
91054019	PLN	150	3	Phase-locking
91054032	PLN	150	1	Zero-lag peak or period peaks missing
91054036	PLN	150	3	Phase-locking
91054054	PLN	150	3	Phase-locking
91056034	PLN	150	3	Phase-locking
91057011	PLN	150	3	Phase-locking
91057013	PLN	150	3	Phase-locking
91060021	PLN	150	3	Phase-locking
88299010	PLN	250	3	Phase-locking
88299024	PLN	250	3	Phase-locking
88299042	PLN	250	3	Phase-locking
88310010	PLN	250	3	Phase-locking
88310013	PLN	250	3	Phase-locking
88310023	PLN	250	3	Phase-locking
88328008	PLN	250	3	Phase-locking
88328020	PLN	250	3	Phase-locking
88340014	PLN	250	3	Phase-locking
88340046	PLN	250	3	Phase-locking
88349001	PLN	250	3	Phase-locking
88349040	PLN	250	3	Phase-locking
88358042	PLN	250	3	Phase-locking
88374015	PLN	250	3	Phase-locking
88374034	PLN	250	3	Phase-locking
88393057	PLN	250	3	Phase-locking
88393109	PLN	250	7	3-4 additional peaks
88399007	PLN	250	5	1-2 peaks at < period-lag
88401008	PLN	250	5	1-2 peaks at < period-lag
88401012	PLN	250	3	Phase-locking
89001032	PLN	250	3	Phase-locking
89001033	PLN	250	3	Phase-locking
89001035	PLN	250	3	Phase-locking
89001036	PLN	250	3	Phase-locking
90261010	PLN	250	2	Zero-lag peak or period peaks missing
90275086	PLN	250	3	Phase-locking
90275086	PLN	300	3	Phase-locking
90275121	PLN	250	3	Phase-locking
90300010	PLN	250	3	Phase-locking
90303047	PLN	250	3	Phase-locking
90340010	PLN	250	3	Phase-locking
90340011	PLN	250	3	Phase-locking
91013037	PLN	250	12	7+ additional peaks
91013037	PLN	300	23	7+ additional peaks
91013075	PLN	250	3	Phase-locking
91013075	PLN	300	1	Zero-lag peak or period peaks missing
91016050	PLN	250	3	Phase-locking
91016056	PLN	250	3	Phase-locking
91017021	PLN	250	3	Phase-locking
91017021	PLN	300	3	Phase-locking
91019017	PLN	250	3	Phase-locking
91029049	PLN	250	3	Phase-locking
91029049	PLN	300	3	Phase-locking
91029054	PLN	250	3	Phase-locking
91029063	PLN	250	3	Phase-locking
91054019	PLN	250	3	Phase-locking
91054032	PLN	250	3	Phase-locking
91054036	PLN	250	7	3-4 additional peaks
91054054	PLN	250	3	Phase-locking
91056034	PLN	250	3	Phase-locking
91057011	PLN	250	3	Phase-locking
91057013	PLN	250	3	Phase-locking
91060021	PLN	250	3	Phase-locking
88299010	PLN	350	3	Phase-locking
88299024	PLN	350	3	Phase-locking
88299042	PLN	350	3	Phase-locking
88310010	PLN	350	3	Phase-locking
88310013	PLN	350	4	1-2 peaks at < period-lag
88328008	PLN	350	3	Phase-locking
88328020	PLN	350	3	Phase-locking
88340014	PLN	350	3	Phase-locking
88340046	PLN	350	3	Phase-locking
88349001	PLN	350	7	3-4 additional peaks
88349040	PLN	350	3	Phase-locking
88358042	PLN	350	3	Phase-locking
88374015	PLN	350	3	Phase-locking
88374034	PLN	350	3	Phase-locking
88393057	PLN	350	3	Phase-locking
88399007	PLN	350	3	Phase-locking
88401008	PLN	350	3	Phase-locking
88401012	PLN	350	3	Phase-locking
89001033	PLN	350	3	Phase-locking
89001035	PLN	350	3	Phase-locking
89001036	PLN	350	3	Phase-locking
90261010	PLN	350	3	Phase-locking
90275063	PLN	350	29	7+ additional peaks
90275086	PLN	350	3	Phase-locking
90275086	PLN	400	3	Phase-locking
90275121	PLN	350	3	Phase-locking
90300010	PLN	350	3	Phase-locking
90303047	PLN	350	4	1-2 peaks at < period-lag
90340010	PLN	350	3	Phase-locking
90340011	PLN	350	3	Phase-locking
91013037	PLN	350	21	7+ additional peaks
91013037	PLN	400	18	7+ additional peaks
91013075	PLN	350	3	Phase-locking
91013075	PLN	400	3	Phase-locking
91016050	PLN	350	3	Phase-locking
91016056	PLN	350	3	Phase-locking
91017021	PLN	350	3	Phase-locking
91017021	PLN	400	21	7+ additional peaks
91019017	PLN	350	3	Phase-locking
91029049	PLN	350	3	Phase-locking
91029049	PLN	400	3	Phase-locking
91029054	PLN	350	4	1-2 peaks at < period-lag
91029063	PLN	350	3	Phase-locking
91054032	PLN	350	18	7+ additional peaks
91054036	PLN	350	11	7+ additional peaks
91054054	PLN	350	3	Phase-locking
91056034	PLN	350	3	Phase-locking
91057011	PLN	350	3	Phase-locking
91057013	PLN	350	3	Phase-locking
91060021	PLN	350	5	1-2 peaks at < period-lag
88299010	PLN	450	3	Phase-locking
88299024	PLN	450	3	Phase-locking
88299042	PLN	450	3	Phase-locking
88310010	PLN	450	3	Phase-locking
88310013	PLN	450	3	Phase-locking
88310023	PLN	450	2	Zero-lag peak or period peaks missing
88328008	PLN	450	3	Phase-locking
88328020	PLN	450	3	Phase-locking
88340014	PLN	450	3	Phase-locking
88340044	PLN	450	3	Phase-locking
88340046	PLN	450	3	Phase-locking
88349001	PLN	450	3	Phase-locking
88349040	PLN	450	3	Phase-locking
88374015	PLN	450	3	Phase-locking
88374034	PLN	450	3	Phase-locking
88393057	PLN	450	3	Phase-locking
88399007	PLN	450	2	Zero-lag peak or period peaks missing
88401008	PLN	450	2	Zero-lag peak or period peaks missing
88401012	PLN	450	3	Phase-locking
89001032	PLN	450	3	Phase-locking
89001033	PLN	450	3	Phase-locking
89001035	PLN	450	3	Phase-locking
89001036	PLN	450	3	Phase-locking
90261010	PLN	450	3	Phase-locking
90275086	PLN	450	3	Phase-locking
90275086	PLN	500	3	Phase-locking
90275121	PLN	450	3	Phase-locking
90303047	PLN	450	2	Zero-lag peak or period peaks missing
90340010	PLN	450	3	Phase-locking
90340011	PLN	450	3	Phase-locking
91013037	PLN	450	10	7+ additional peaks
91013075	PLN	450	3	Phase-locking
91013075	PLN	500	3	Phase-locking
91016050	PLN	450	3	Phase-locking
91016056	PLN	450	2	Zero-lag peak or period peaks missing
91017021	PLN	450	3	Phase-locking
91017021	PLN	500	3	Phase-locking
91019017	PLN	450	1	Zero-lag peak or period peaks missing
91019022	PLN	450	9	5-6 additional peaks
91029049	PLN	450	3	Phase-locking
91029049	PLN	500	4	1-2 peaks at < period-lag
91029054	PLN	450	3	Phase-locking
91029063	PLN	450	3	Phase-locking
91054032	PLN	450	1	Zero-lag peak or period peaks missing
91054036	PLN	450	1	Zero-lag peak or period peaks missing
91054054	PLN	450	3	Phase-locking
91056034	PLN	450	3	Phase-locking
91057011	PLN	450	3	Phase-locking
91057013	PLN	450	3	Phase-locking
88299010	PLN	550	3	Phase-locking
88299024	PLN	550	3	Phase-locking
88299042	PLN	550	3	Phase-locking
88310010	PLN	550	3	Phase-locking
88310013	PLN	550	3	Phase-locking
88328008	PLN	550	1	Zero-lag peak or period peaks missing
88328020	PLN	550	3	Phase-locking
88340014	PLN	550	3	Phase-locking
88340044	PLN	550	1	Zero-lag peak or period peaks missing
88340046	PLN	550	2	Zero-lag peak or period peaks missing
88349001	PLN	550	3	Phase-locking
88349040	PLN	550	3	Phase-locking
88358042	PLN	550	3	Phase-locking
88374015	PLN	550	3	Phase-locking
88374034	PLN	550	3	Phase-locking
88393057	PLN	550	3	Phase-locking
88399007	PLN	550	3	Phase-locking
88401008	PLN	550	3	Phase-locking
88401012	PLN	550	3	Phase-locking
89001033	PLN	550	3	Phase-locking
89001035	PLN	550	3	Phase-locking
89001036	PLN	550	3	Phase-locking
90261010	PLN	550	3	Phase-locking
90275086	PLN	550	3	Phase-locking
90275086	PLN	600	3	Phase-locking
90275121	PLN	550	3	Phase-locking
90340010	PLN	550	3	Phase-locking
90340011	PLN	550	3	Phase-locking
91013075	PLN	550	3	Phase-locking
91016050	PLN	550	3	Phase-locking
91016056	PLN	550	3	Phase-locking
91017021	PLN	550	3	Phase-locking
91019017	PLN	550	3	Phase-locking
91019022	PLN	600	2	Zero-lag peak or period peaks missing
91029049	PLN	550	3	Phase-locking
91029049	PLN	600	3	Phase-locking
91029054	PLN	550	3	Phase-locking
91029063	PLN	550	3	Phase-locking
91054032	PLN	550	3	Phase-locking
91054054	PLN	550	3	Phase-locking
91056034	PLN	550	3	Phase-locking
91057011	PLN	550	3	Phase-locking
91057013	PLN	550	3	Phase-locking
91060021	PLN	550	3	Phase-locking
88299010	PLN	650	2	Zero-lag peak or period peaks missing
88299024	PLN	650	2	Zero-lag peak or period peaks missing
88299042	PLN	650	3	Phase-locking
88310010	PLN	650	3	Phase-locking
88310013	PLN	650	3	Phase-locking
88310023	PLN	650	2	Zero-lag peak or period peaks missing
88328020	PLN	650	4	1-2 peaks at < period-lag
88340044	PLN	650	3	Phase-locking
88340046	PLN	650	3	Phase-locking
88349001	PLN	650	3	Phase-locking
88374015	PLN	650	3	Phase-locking
88374034	PLN	650	3	Phase-locking
88393057	PLN	650	3	Phase-locking
88393109	PLN	650	14	7+ additional peaks
88399007	PLN	650	3	Phase-locking
88401008	PLN	650	3	Phase-locking
88401012	PLN	650	4	1-2 peaks at < period-lag
89001032	PLN	650	3	Phase-locking
89001033	PLN	650	3	Phase-locking
89001035	PLN	650	3	Phase-locking
89001036	PLN	650	3	Phase-locking
90261010	PLN	650	3	Phase-locking
90275063	PLN	650	10	7+ additional peaks
90275086	PLN	650	3	Phase-locking
90275086	PLN	700	3	Phase-locking
90275121	PLN	650	3	Phase-locking
90340010	PLN	650	3	Phase-locking
90340011	PLN	650	3	Phase-locking
91016050	PLN	650	2	Zero-lag peak or period peaks missing
91016056	PLN	650	2	Zero-lag peak or period peaks missing
91017021	PLN	650	5	1-2 peaks at < period-lag
91017021	PLN	700	2	Zero-lag peak or period peaks missing
91029049	PLN	650	1	Zero-lag peak or period peaks missing
91029049	PLN	700	3	Phase-locking
91029054	PLN	650	3	Phase-locking
91029063	PLN	650	3	Phase-locking
91054032	PLN	650	3	Phase-locking
91054036	PLN	650	1	Zero-lag peak or period peaks missing
91054054	PLN	650	3	Phase-locking
91056034	PLN	650	3	Phase-locking
91057011	PLN	650	2	Zero-lag peak or period peaks missing
91057013	PLN	650	3	Phase-locking
91060021	PLN	650	3	Phase-locking
88299010	PLN	750	2	Zero-lag peak or period peaks missing
88299024	PLN	750	3	Phase-locking
88299042	PLN	750	2	Zero-lag peak or period peaks missing
88310010	PLN	750	3	Phase-locking
88328020	PLN	750	3	Phase-locking
88340046	PLN	750	3	Phase-locking
88349001	PLN	750	3	Phase-locking
88349040	PLN	750	1	Zero-lag peak or period peaks missing
88374015	PLN	750	3	Phase-locking
88374034	PLN	750	3	Phase-locking
88393057	PLN	750	3	Phase-locking
88399007	PLN	750	1	Zero-lag peak or period peaks missing
88401008	PLN	750	3	Phase-locking
89001033	PLN	750	3	Phase-locking
89001035	PLN	750	3	Phase-locking
89001036	PLN	750	2	Zero-lag peak or period peaks missing
90261010	PLN	750	3	Phase-locking
90275086	PLN	750	3	Phase-locking
90275086	PLN	800	3	Phase-locking
90275121	PLN	750	3	Phase-locking
90340010	PLN	750	3	Phase-locking
90340011	PLN	750	3	Phase-locking
91016050	PLN	750	3	Phase-locking
91016056	PLN	750	3	Phase-locking
91019017	PLN	750	1	Zero-lag peak or period peaks missing
91029049	PLN	750	3	Phase-locking
91029049	PLN	800	3	Phase-locking
91029054	PLN	750	3	Phase-locking
91029063	PLN	750	3	Phase-locking
91054032	PLN	750	3	Phase-locking
91054054	PLN	750	3	Phase-locking
91056034	PLN	750	3	Phase-locking
91057011	PLN	750	2	Zero-lag peak or period peaks missing
91057013	PLN	750	2	Zero-lag peak or period peaks missing
88299010	PLN	850	7	3-4 additional peaks
88299024	PLN	850	2	Zero-lag peak or period peaks missing
88299042	PLN	850	3	Phase-locking
88310010	PLN	850	3	Phase-locking
88310023	PLN	850	3	Phase-locking
88340046	PLN	850	3	Phase-locking
88349001	PLN	850	8	5-6 additional peaks
88374015	PLN	850	2	Zero-lag peak or period peaks missing
88374034	PLN	850	1	Zero-lag peak or period peaks missing
88393057	PLN	850	11	7+ additional peaks
88393109	PLN	850	7	3-4 additional peaks
88399007	PLN	850	3	Phase-locking
88401008	PLN	850	3	Phase-locking
89001032	PLN	850	1	Zero-lag peak or period peaks missing
89001033	PLN	850	5	1-2 peaks at < period-lag
89001036	PLN	850	1	Zero-lag peak or period peaks missing
90261010	PLN	850	1	Zero-lag peak or period peaks missing
90275086	PLN	850	3	Phase-locking
90275086	PLN	900	12	7+ additional peaks
90275121	PLN	850	3	Phase-locking
90340010	PLN	850	2	Zero-lag peak or period peaks missing
90340011	PLN	850	12	7+ additional peaks
91016050	PLN	850	3	Phase-locking
91016056	PLN	850	3	Phase-locking
91017021	PLN	900	9	5-6 additional peaks
91019017	PLN	850	9	5-6 additional peaks
91029049	PLN	850	3	Phase-locking
91029054	PLN	850	3	Phase-locking
91054032	PLN	850	8	5-6 additional peaks
91054036	PLN	850	8	5-6 additional peaks
91056034	PLN	850	8	5-6 additional peaks
91057011	PLN	850	4	1-2 peaks at < period-lag
91057013	PLN	850	3	Phase-locking
88299010	PLN	950	3	Phase-locking
88299024	PLN	950	3	Phase-locking
88299042	PLN	950	3	Phase-locking
88310010	PLN	950	1	Zero-lag peak or period peaks missing
88328008	PLN	950	7	3-4 additional peaks
88340014	PLN	950	5	1-2 peaks at < period-lag
88340046	PLN	950	3	Phase-locking
88349001	PLN	950	10	7+ additional peaks
88374015	PLN	950	4	1-2 peaks at < period-lag
88374034	PLN	950	3	Phase-locking
88393057	PLN	950	3	Phase-locking
88399007	PLN	950	1	Zero-lag peak or period peaks missing
88401008	PLN	950	3	Phase-locking
88401012	PLN	950	5	1-2 peaks at < period-lag
89001033	PLN	950	3	Phase-locking
89001035	PLN	950	7	3-4 additional peaks
89001036	PLN	950	2	Zero-lag peak or period peaks missing
90261010	PLN	950	3	Phase-locking
90275121	PLN	950	5	1-2 peaks at < period-lag
90303047	PLN	950	11	7+ additional peaks
90340010	PLN	950	7	3-4 additional peaks
91016050	PLN	950	4	1-2 peaks at < period-lag
91016056	PLN	950	3	Phase-locking
91029049	PLN	950	10	7+ additional peaks
91029054	PLN	950	3	Phase-locking
91056034	PLN	950	5	1-2 peaks at < period-lag
91057011	PLN	950	5	1-2 peaks at < period-lag
91057013	PLN	950	3	Phase-locking
