# Supplementary material for: Precise spike-timing information in the brainstem is well aligned with the needs of communication and the perception of environmental sounds
Source: PLoS Biol. 2025 Jun 16;23(6):e3003213. doi: 10.1371/journal.pbio.3003213 (PMC12204627; doi:10.1371/journal.pbio.3003213)
Supplement: S6 Data — (XLSX) [file pbio.3003213.s007.xlsx]

## Sheet: addSACpeak0_150Hz
C_prime	Predicted_C_prime	R^2
3.08536	4.03992	0.552247
4.79689	4.27746
6.12589	3.83825
5.25193	2.67484
4.16159	1.83919
3.23047	1.19969
1.31965	0.867426
1.1659	0.517395
0.194662	0.396127
0.193994	0.292249
0.184677	0.19269
0.0845349	0.141558
0.157318	0.128067
0.0472017	-0.00590889
0.0752087	0.0564269
-0.045712	0.0394592
0.132632	0.0541537
2.19898	2.85209
3.76957	2.95751
3.39638	2.80228
2.90869	2.14064
1.89845	1.45616
1.3987	0.967894
0.49811	0.67501
0.125725	0.382077
0.286147	0.299332
0.00190423	0.226267
0.0805612	0.138623
0.270032	0.146891
0.231196	0.0878953
0.0432376	-0.00471505
0.288934	0.0469418
0.0483701	0.0306474
1.10076	0.78914
0.859688	1.30458
1.13255	1.5758
0.445091	0.903462
0.14345	0.557673
0.31249	0.261785
0.170295	0.168032
-0.112371	0.114453
0.0452214	0.0811868
-0.138684	0.0935036
0.0113914	0.0488432
0.143533	0.0423532
0.152948	0.0453695
-0.0124651	-0.0021398
-0.0123071	0.0290148
0.165126	0.0133784
6.44226	4.04832
7.88636	4.60747
7.85959	3.97447
3.01703	2.2336
3.2639	1.24666
0.661289	0.765936
0.801418	0.51876
-0.393017	0.310069
6.13672	2.90732
7.51539	3.24818
7.295	3.70595
3.94599	2.53857
5.14373	1.43778
-0.399386	0.894396
3.92653	0.579768
-1.27298	0.315094
4.20481	1.16238
4.1445	1.34325
3.87844	1.76766
0.0383529	1.74356
2.45032	0.904326
0.186235	0.426858
1.35428	0.222939
3.12	2.51898
1.64842	4.13987
1.70464	4.05338
1.73504	2.70573
0.780414	1.77453
0.753002	0.916693
0.248257	0.476001
0.0662252	0.273694
0.0941956	0.119663
0.0729485	0.108092
0.368044	0.0890095
2.49891	2.95221
3.41433	4.05356
2.58238	3.89773
0.993056	2.48238
0.2211	1.32673
0.113379	0.521939
0.125466	0.235965
0.159436	0.234187
0.105864	0.150019
0.375735	0.129688
5.92561	5.04359
2.78923	4.33931
1.74868	3.66931
0.886921	2.29605
0.614219	1.56285
0.546033	0.159065
0.211721	0.140937
0.297696	0.0781732
0.433231	0.104533
0.670678	0.0857239
0.422891	-0.00516899
3.34237	3.50273
2.41932	3.15857
2.62698	3.29782
2.1179	2.44605
1.11192	1.72668
0.347322	1.02462
0.173124	0.689311
0.182546	0.300949
0.180198	0.183448
0.0982384	0.230219
0.101775	0.130898
-0.0214301	0.145146
0.0458136	0.0923442
1.03682	1.33678
1.07317	1.90731
0.500505	1.0377
0.412118	1.09096
0.462455	1.10931
0.116104	0.488138
0.0221451	0.236961
0.000566871	0.146981
-0.177281	0.13152
0.05284	0.0884075
0.215676	0.0815023
0.0812566	0.070913
-0.0443706	0.0532201
6.4952	4.42956
7.21372	4.43516
7.75716	3.32699
6.9085	2.73943
5.60585	1.72523
2.21645	1.03238
1.38874	0.66894
0.668766	0.377428
0.539805	0.301124
0.559617	0.224931
0.692941	0.142448
0.417328	0.126724
0.605829	0.101864
0.480394	-0.00497431
0.431239	0.0567639
0.487037	0.033206
0.360493	0.0609383
0.636552	0.0737261
7.29688	2.98558
7.53687	3.36894
7.00826	2.6715
7.80535	2.42667
5.31163	1.65416
2.68551	1.04513
1.52428	0.732351
1.1523	0.436159
0.558704	0.374204
0.750806	0.273521
0.814384	0.213024
0.727089	0.174763
-0.184282	0.132555
0.661166	-0.00718183
-0.14621	0.0759376
0.381622	0.0419135
0.22731	0.0706968
0.276423	0.0790282
3.81876	1.27694
3.77456	1.56296
3.41377	1.55633
2.50026	1.28695
2.29946	0.968546
2.01782	0.7002
1.1399	0.495681
0.689238	0.26026
0.404661	0.210343
0.522091	0.146325
0.336696	0.107302
0.303202	0.111786
0.0284674	0.0913044
-0.139056	-0.00415432
0.40306	0.0405242
0.159797	0.0238281
0.0656705	0.0449842
0.0371071	0.0571925
8	4.34148
8	4.49596
7.98388	4.62633
6.88804	4.03853
8	4.31954
7.95073	3.97164
6.87738	3.46615
7.75874	2.85006
7.77765	3.13385
7.73557	3.59435
7.80388	3.59274
7.51502	2.65516
7.54034	2.78586
6.93636	2.78357
6.35619	2.54476
7.28595	1.87079
5.88886	1.8491
4.33657	1.67797
2.68996	1.6482
4.17319	1.10979
2.93004	1.02786
1.45915	0.977962
2.37137	0.962809
1.94649	0.721401
1.43302	0.627648
1.89037	0.6171
1.57977	0.567737
1.68035	0.387125
1.79442	0.348807
1.34716	0.378934
0.93056	0.389648
1.3923	0.301945
1.25216	0.310118
1.04327	0.291606
1.90912	0.31703
6.72933	2.90592
6.57792	2.72214
7.02104	3.21302
7.59919	2.89982
7.76502	3.12945
7.62308	3.58004
7.09231	3.56773
7.4994	2.85483
7.39616	2.91192
7.31129	2.73873
6.21228	2.9866
5.56954	2.03507
6.9488	2.4025
7.24131	2.47777
6.23014	2.45013
4.89603	1.6785
5.11003	1.63201
3.36647	1.57352
4.22071	1.62729
3.25671	1.05281
2.67608	1.04444
2.84259	1.0216
2.61968	1.06104
2.24992	0.757662
1.66283	0.759697
1.35596	0.700882
1.47246	0.638713
1.96756	0.427476
1.82555	0.439213
1.05171	0.402357
1.1162	0.412148
1.52191	0.348615
0.621204	0.35594
0.619442	0.339997
1.04639	0.319798
3.58617	1.12317
4.10897	1.08339
3.69043	1.15642
4.10293	1.21426
3.99898	1.53178
3.91531	1.73077
4.64002	1.80044
4.01419	1.71064
3.20235	1.57977
4.1048	1.67933
2.47589	1.52189
3.66607	1.14366
1.9249	1.2218
1.8592	1.18718
1.77956	1.28517
1.18385	0.890022
2.15233	0.952612
2.00923	1.04615
1.86621	1.07178
2.66494	0.751586
2.30851	0.691479
1.51926	0.644551
0.862398	0.585251
1.87004	0.504252
0.952115	0.412867
1.08995	0.461477
1.16161	0.403272
0.036864	0.28369
0.164134	0.266716
0.460046	0.245001
-0.796703	0.274385
0.788246	0.19962
0.922186	0.202279
0.349461	0.196174
3.10462	3.75394
4.76929	3.99513
5.21557	3.52854
5.24711	2.61143
4.11699	1.75597
3.49706	1.17396
3.33467	0.917623
3.36627	0.585867
2.98583	0.486181
2.1165	0.397201
0.603429	0.27598
0.204354	0.255584
-0.219469	0.214805
-0.140144	-0.0104116
-0.0899279	0.106352
0.268086	0.0532649
0.265281	0.0833837
-0.0255276	0.107762
-0.0611975	0.0815265
-0.187529	0.0987329
1.40145	2.6186
2.18528	2.65375
1.53959	2.36566
1.0419	1.70457
0.677204	1.30287
0.750445	0.883826
1.42664	0.742364
1.71184	0.496579
1.4731	0.446255
1.75589	0.3794
0.643801	0.274701
0.329988	0.247103
0.26283	0.221796
0.159957	-0.0118219
0.0646083	0.131514
0.0917839	0.0696153
0.287378	0.105716
-0.0148937	0.138939
-0.109194	0.113952
-0.0568847	0.141528
0.671972	0.944972
0.355295	0.683343
0.0730646	1.11237
0.286728	0.847577
0.487417	0.882686
0.222315	0.581169
0.128716	0.506562
0.490376	0.317407
0.256226	0.26953
0.325149	0.200292
0.0408424	0.126844
-0.154604	0.106938
-0.226879	0.0911351
0.087673	-0.00394686
0.202893	0.0428169
-0.226846	0.0336035
-0.0257029	0.044917
-0.42325	0.0646003
0.0479013	0.0436128
0.0279307	0.0409121
7.99306	4.37998
5.51754	3.62121
4.44642	3.3683
3.7845	1.83933
3.9946	1.69546
2.99502	1.15495
2.22617	0.801088
1.13732	0.519845
1.11251	0.378845
0.435804	0.326507
0.293731	0.205978
0.0786699	0.19492
0.0305603	0.132302
0.255453	-0.00553902
0.154336	0.0674241
0.0886234	0.0416831
0.0687416	0.0537822
0.0111397	0.065576
0.477904	0.0598428
0.149079	0.0758166
6.65995	2.72697
5.82088	2.77336
3.96928	1.92504
4.44157	1.58763
7.30474	1.84166
4.13677	1.11737
2.6889	0.71003
2.36258	0.432724
1.9493	0.385816
1.27198	0.291144
0.438941	0.223824
0.361276	0.206288
0.447534	0.172573
0.403999	-0.00851783
-0.160896	0.0991334
0.390065	0.0446908
0.212677	0.0789484
0.76711	0.110832
0.345888	0.0998209
0.335453	0.103853
2.95402	0.924968
0.90664	0.928663
1.10554	0.828082
1.00157	1.02201
1.661	1.28066
0.906643	0.598141
1.78196	0.262376
1.78409	0.161383
2.66471	0.111701
3.14598	0.116571
2.81305	0.0821819
2.71501	0.0665683
2.82641	0.0778196
3.33495	-0.00518776
2.33052	0.0679315
1.47611	0.0372994
1.50904	0.0500297
1.40418	0.069117
1.50976	0.0547471
1.52888	0.0566973
3.94111	3.73181
6.18572	4.02049
6.78154	3.63585
5.67855	2.70391
4.03891	1.83198
3.03774	1.17356
0.847816	0.817253
0.489149	0.410831
0.0922792	0.277775
0.0701719	0.186917
0.0270978	0.122659
-0.161331	0.101383
0.064634	0.101905
0.0797325	-0.00404876
0.0602241	0.0637675
0.055928	0.0259841
2.69955	2.88779
3.36269	2.95109
4.18229	2.99587
3.03848	2.18134
2.92506	1.60698
2.21211	1.05997
2.01824	0.790298
0.668808	0.473874
0.0826545	0.367924
0.281696	0.256435
0.260679	0.191046
0.0895048	0.169941
0.216358	0.126068
0.061663	-0.00640883
0.00799093	0.0631389
1.04365	1.23945
1.74631	1.45257
1.46081	1.71198
1.79148	1.34784
1.89344	1.11468
0.778925	0.681936
0.29024	0.466166
0.361019	0.244326
0.10765	0.179381
0.166779	0.120367
0.0546157	0.0803705
-0.0438779	0.108317
0.233322	0.0619113
0.192625	-0.00217947
0.169974	0.0271249
5.36606	3.88812
7.6321	4.10499
7.82689	3.9826
7.91506	2.92104
7.47116	1.90214
4.99434	1.26355
3.96263	0.917979
3.42137	0.585291
1.29299	0.444822
1.02947	0.348306
-1.07566	0.211252
0.50699	0.181853
0.136385	0.106182
0.0813836	-0.00420193
0.17308	0.0553973
0.208827	0.035197
0.123299	0.0536349
0.289369	0.0648016
0.131432	0.0591314
3.6329	3.01073
7.26331	3.41831
7.4041	3.58278
7.71108	2.80755
7.17271	1.95329
7.33859	1.33184
5.89669	1.00002
4.16092	0.637354
3.33169	0.520243
2.66381	0.412173
1.80163	0.263428
0.185323	0.198182
0.329725	0.113865
0.461983	-0.00653528
0.155949	0.0663037
0.327984	0.0470049
0.193898	0.07652
0.296546	0.106364
0.108675	0.0972792
2.1	1.40641
1.79451	1.48415
0.778998	1.24408
1.32104	1.10171
2.14413	1.01379
3.76862	1.01643
1.4389	0.700457
0.423484	0.352048
0.415301	0.291927
0.604388	0.268013
0.358654	0.215346
0.535175	0.206288
0.327835	0.171703
0.407878	-0.0093342
0.525418	0.100439
1.53864	0.0622503
0.461094	0.113117
1.31931	0.100625
2.44693	0.101628
3.64987	0.157432
3.38862	4.4823
1.0325	3.34962
1.22763	1.183
-0.198574	1.5982
0.00225328	1.09399
0.387271	0.36005
0.553877	0.338284
0.337255	0.193427
0.30235	0.184279
0.206697	0.120621
4.14424	3.09563
1.34928	2.88281
1.57444	1.33991
0.0590909	1.47684
-0.170787	1.093
0.084665	0.441191
0.543328	0.300595
0.339208	0.229818
1.07914	0.140507
2.02632	1.34121
-0.00973316	0.772045
0.242087	0.893579
0.128684	1.12156
0.16006	0.464349
-0.058921	0.174392
-0.0213019	0.112236
-0.0571928	0.0872746
0.357596	0.07328
4.0899	4.45304
2.91955	4.53341
1.38084	4.04609
0.975905	2.71094
0.427967	1.75682
0.0579104	1.6136
-0.0151486	1.54501
0.216509	1.72833
0.0726364	1.04817
0.124805	0.916909
0.206925	0.385875
0.103702	0.343524
0.0101568	0.410436
0.028564	0.399776
0.0497355	0.145012
-0.00202369	0.163333
3.94238	3.07847
3.34949	3.91832
2.62499	2.94127
0.995314	1.3371
0.611339	1.31556
0.751773	2.53747
0.276476	1.75209
0.174646	1.6784
0.0410197	1.13443
0.0564425	0.794704
0.378051	0.491164
0.907844	0.370653
0.153337	0.341024
0.166128	0.266145
0.361667	0.167489
3.09149	1.41385
0.97024	1.07044
0.921975	1.10138
0.222033	1.037
0.512478	0.668016
0.168457	1.42056
0.300243	1.02627
0.0302125	0.800738
-0.0406944	0.372204
-0.15768	0.406889
0.057503	0.261603
0.00409237	0.245155
0.215867	0.168869
0.0634191	0.193049
0.439062	0.0745916
2.34411	1.54705
1.40312	1.91489
1.48574	3.65845
2.00284	2.51476
0.630789	1.47656
0.497356	0.805574
-0.0279447	0.309372
0.229046	0.191718
0.160654	0.178309
0.0393879	0.154447
0.555552	0.0872944
0.888267	1.61023
1.8217	1.56905
1.88895	3.21909
2.09201	2.58169
1.79266	1.50997
0.147519	0.803821
0.00529217	0.284358
0.031317	0.213392
-0.0697243	0.19099
0.145436	0.123101
0.976241	1.04365
1.95867	1.87176
1.19192	1.99933
1.73785	2.27179
1.14949	1.43478
0.0682506	0.696849
0.116562	0.247491
0.13814	0.0897585
0.0141602	0.0622234
0.26126	0.0764273
7.00173	3.66644
6.08742	2.66086
7.76203	4.29105
3.13627	2.1628
0.971908	1.01536
0.654965	0.781087
0.997602	0.450092
0.199038	0.227945
0.240422	0.205313
0.630579	0.130209
0.739575	0.0973956
0.779859	0.0906164
6.68875	2.44737
4.61018	2.42221
2.74061	1.968
5.13186	2.57394
1.27543	1.12144
0.457276	0.493139
0.331094	0.367697
-0.240308	0.283484
0.139064	0.1779
0.215466	0.165257
0.381629	0.104128
-0.0348747	0.110204
3.70735	0.842988
0.878577	0.747293
0.0587936	0.664779
0.276754	0.56691
0.174098	0.403197
-0.10378	0.185892
0.0418107	0.0958413
-0.0649082	0.0951332
0.167095	0.109968
-0.0654315	0.0510866
0.389826	0.0401004
6.1753	4.39758
7.31817	4.58997
7.97878	4.03496
6.90248	2.8051
5.23226	1.94646
3.54622	1.30514
2.81519	0.96756
1.37165	0.620924
-0.117562	0.522565
-0.457881	0.422356
0.0460066	0.314325
0.0620399	0.251407
0.212245	0.207973
0.0349951	-0.0109561
0.0978688	0.107447
0.10719	0.0389743
0.0109516	0.0698814
0.139042	0.142218
-0.086905	0.077584
0.0599398	0.11066
6.64907	3.21291
7.74373	3.2787
7.52926	3.17464
7.74554	2.72618
7.93189	1.9338
5.51151	1.26964
3.15196	0.926925
3.20106	0.601621
2.76991	0.508004
2.21335	0.413421
2.23562	0.296284
0.429154	0.29154
0.330177	0.225335
0.366991	-0.0116966
0.487789	0.121325
0.130474	0.0689802
0.226852	0.115972
0.420311	0.127279
0.332183	0.101558
0.24847	0.130979
3.17104	1.3249
3.74668	1.60673
3.35575	1.85508
3.84491	1.65958
3.83897	1.32935
3.27457	0.931808
2.3699	0.69909
2.23707	0.467618
1.6004	0.408246
0.84576	0.312841
0.690273	0.216889
0.64693	0.201716
0.463955	0.15598
0.119017	-0.0074855
0.208419	0.07809
0.364107	0.0434693
0.164224	0.061653
0.516599	0.0556844
0.136033	0.0573171
0.617409	0.0526552
4.21348	3.0208
1.81034	3.20792
1.29941	4.09112
0.524675	2.50943
0.388218	1.56043
0.238831	0.726704
0.199849	0.402463
0.00878778	0.264903
0.0748041	0.115192
0.682249	0.094567
0.548324	0.080151
1.27623	2.00612
0.481936	2.66073
0.870855	2.52486
-0.149043	1.70935
0.776539	1.00705
0.0376988	0.44167
-0.190014	0.273906
0.345442	0.141729
-0.148839	0.141139
0.270934	0.152818
0.419041	0.0828113
0.344782	0.943649
0.0823688	1.06705
0.490995	1.31426
0.25778	0.731008
0.0865974	0.180824
0.162465	0.159287
0.0329284	0.108777
0.538468	0.0913155
0.0908883	0.0874927
0.358215	0.0510857
1.15189	3.10184
1.23481	2.76903
0.974017	2.63446
1.00544	1.80051
1.30463	1.27902
0.729014	0.842765
0.23787	0.652923
0.560421	0.399074
1.69961	0.315039
0.957714	0.203937
1.06237	0.113419
0.286441	0.137873
0.136707	0.0906352
-0.361974	-0.00499231
0.12424	0.0520944
-0.0941313	0.0312493
0.158898	0.0540881
0.26294	0.0667363
1.06322	2.10653
0.0668521	1.97754
0.163754	1.47625
0.234327	1.14764
0.28042	0.789493
0.334995	0.545916
-0.000647241	0.382326
0.278716	0.215333
1.33316	0.1717
2.14401	0.14706
1.35589	0.0888569
0.207271	0.0935025
0.16019	0.065694
0.315782	-0.00474755
0.452896	0.0490415
0.361734	0.0269898
0.190434	0.0508904
1.31807	0.0845796
0.857085	1.06233
0.882125	1.12704
-0.0232147	0.571354
0.341541	0.528045
0.244492	0.475254
0.332568	0.291255
0.0856945	0.331961
0.233416	0.19145
2.06075	0.154381
2.08616	0.161043
1.10691	0.119835
0.150702	0.0989598
0.169787	0.081616
0.217804	-0.00415531
0.649352	0.0486625
-0.204406	0.0206148
0.129512	0.037476
5.97125	3.13584
3.10971	2.51491
1.45798	1.73016
0.897039	1.63929
0.720935	0.970043
0.40401	0.634675
0.804603	0.42182
3.70112	2.29279
1.92285	2.37604
1.5362	1.68354
0.701544	0.995772
0.57387	0.566254
0.664615	0.466078
2.32052	0.328079
3.2701	1.40343
1.5243	2.27426
1.31308	2.2387
0.466181	0.965051
0.300602	0.56525
1.64352	0.194214
4.15841	4.7811
3.57148	3.53072
2.39112	1.71616
0.608697	0.819326
0.30176	0.422047
0.312773	0.234008
0.000866913	0.167156
0.000901268	0.106045
0.188114	0.0889816
0.169817	0.085767
7.15217	3.14205
5.07026	2.34748
3.32504	1.2737
2.94218	0.81755
1.97368	0.443854
0.594853	0.257798
0.390096	0.186476
0.189132	0.111626
0.0754608	0.0996694
-0.76442	0.112349
2.88402	1.25591
1.41093	0.947001
0.529329	0.501531
0.558047	0.321202
0.558759	0.225232
0.21608	0.118611
0.403658	0.0897171
0.108726	0.0472481
0.437987	0.0404816
0.303451	0.0353534
3.15344	3.19311
3.88958	3.36199
3.22977	2.79015
2.43455	1.87076
2.19892	1.47817
2.22141	1.11078
2.21314	0.863352
2.50288	0.554713
2.18616	0.468852
2.07495	0.391878
0.789873	0.272965
-0.338531	0.262578
0.0740859	0.214177
-0.0192352	-0.0108205
0.14008	0.118047
0.375053	0.0557017
0.143589	0.0781019
0.167309	0.111092
0.186448	0.0955797
0.0618704	0.122293
1.55879	2.22996
1.47973	2.09897
1.10073	1.75656
1.14917	1.4162
1.52754	1.11499
1.02917	0.823826
0.653162	0.6253
1.05749	0.449585
0.918233	0.396428
0.335998	0.337085
0.328189	0.248958
0.360987	0.238399
-0.0363921	0.202177
-0.0626225	-0.0103845
-0.1481	0.11949
0.448466	0.0648865
0.24853	0.110088
-0.013777	0.143863
0.0682598	0.112317
0.100609	0.161649
-0.162775	0.824566
0.541381	0.972693
0.222199	0.694499
0.235057	0.790623
0.0761777	0.624189
0.256793	0.463428
0.13195	0.342571
0.403748	0.280753
0.137944	0.21699
0.175111	0.192751
-0.0403678	0.134957
0.133949	0.123884
0.549178	0.103593
0.590532	-0.00508909
1.01999	0.0433311
1.113	0.0233315
0.33749	0.048017
0.180342	0.0713121
0.236965	0.053293
0.130848	0.0670195
7.98595	3.9777
7.43303	3.76963
6.79796	3.99825
3.55891	2.88634
2.67792	1.98977
2.49815	1.3004
2.04589	0.860437
2.03201	0.457333
1.52083	0.321956
0.995607	0.232013
0.423261	0.216618
4.20441	2.37583
3.81805	2.35125
4.05569	3.05978
4.78995	2.78067
4.19957	1.91061
3.09485	1.25526
2.29037	0.874975
0.422872	0.436621
-0.300008	0.336747
-0.270771	0.246901
-0.369819	0.192194
1.07776	0.955875
0.580861	0.972356
0.486616	1.59149
0.700512	1.76796
0.500307	1.21124
0.666727	0.765521
0.775973	0.546313
1.64521	0.267307
1.5988	0.220457
1.66446	0.111822
1.4709	0.171999
4.44687	3.59228
3.9614	3.94414
2.80101	3.26346
2.03308	1.94382
1.06587	1.41675
1.72949	0.884234
0.666968	0.620198
-0.22184	0.367762
-0.0345507	0.355815
-0.0955134	0.228155
0.255997	0.102303
1.97664	2.17087
1.17865	2.4966
1.06324	2.14211
0.911454	1.61892
0.609719	0.963204
0.504148	0.528314
0.576024	0.295022
0.629071	0.233856
0.577973	0.24328
0.639646	0.167492
0.641938	0.0824619
1.01739	0.0854985
1.04163	0.0698822
0.572017	-0.00501041
1.6448	0.696675
0.793527	1.01026
0.913574	0.73227
0.874977	0.546684
0.733318	0.516429
0.791494	0.271602
0.876317	0.108123
0.712492	0.0734263
0.937101	0.104234
0.718239	0.0676252
1.11713	0.0419124
1.60572	0.0606515
1.16631	0.0820151
6.15473	4.82695
1.97252	4.00818
0.599386	2.91055
0.635665	1.2175
0.415091	0.705073
-0.00216631	0.504827
0.206112	0.268387
0.594086	0.192427
0.506254	0.11892
0.523915	0.123377
0.340858	0.0740279
0.606502	0.068136
6.29258	3.09634
3.65776	2.59094
6.1819	4.25214
1.80171	2.05408
0.0549772	0.915012
0.161775	0.719195
0.536471	0.438815
0.453813	0.301707
0.293087	0.211222
-0.209038	0.182866
0.0400427	0.116082
0.308564	0.106656
4.06463	1.22621
2.90951	1.4159
2.49715	1.71658
1.26137	1.25364
0.0665841	0.417111
0.118811	0.281667
-0.13033	0.258109
0.173365	0.139839
-0.0598067	0.110565
0.0453935	0.0917464
0.336749	0.0446345
4.67324	4.32833
1.85064	4.77011
1.07577	3.56185
0.0391348	2.42115
-0.03498	1.49443
0.17628	0.5355
0.0658563	0.25676
0.192205	0.198708
0.504577	0.158495
0.596349	0.104964
2.81549	4.54331
2.43918	5.21877
1.82353	4.2816
1.66801	2.82996
0.932763	1.71287
-0.0539523	0.935717
0.0196408	0.374913
1.01288	0.184475
1.64469	0.151151
5.58033	3.06333
2.47869	1.41593
1.42235	1.90137
1.20151	1.73393
1.17329	1.05446
1.42855	0.60647
1.08001	0.390975
1.15817	0.105449
0.998051	0.0959152
7.30186	2.84378
7.01275	2.26868
7.95559	2.06505
7.86803	2.80484
5.74708	1.96975
3.31996	1.11058
2.45049	0.618978
0.63668	0.329045
0.574593	0.185998
0.335089	0.156857
4.88043	1.86487
6.11942	1.57424
5.79965	1.28846
4.99685	1.85084
4.48566	1.50425
3.01221	0.829579
2.15725	0.422986
0.0640811	0.196983
0.577976	0.183458
0.410268	0.135469
2.06084	0.694316
2.30053	0.538727
1.70402	0.442261
0.0487973	0.513295
0.862548	0.421182
0.541704	0.25165
0.285154	0.205492
1.22972	0.0933271
0.663629	0.128925
3.20687	5.82632
1.0676	4.85394
0.894289	3.45514
-0.0412224	1.82185
0.167166	0.763604
0.0112974	0.618278
0.0271054	0.386997
0.0366604	0.18358
-0.000505858	0.183463
-0.0225625	0.184993
-0.0914231	0.071953
0.0118531	0.151377
5.47392	3.75826
3.53364	3.33475
2.94712	3.822
1.08225	1.92189
0.670308	1.32965
0.518356	0.695074
0.556467	0.506682
0.391256	0.303643
-0.554526	0.23364
0.147281	0.152628
0.480439	0.105581
3.72978	1.63214
2.21743	1.51267
2.17862	2.23469
1.28867	1.35926
0.300919	0.806563
0.174488	0.518278
0.169431	0.315501
1.24933	0.212884
0.163457	0.168494
0.104385	0.10182
0.169392	0.0574545
3.98386	2.86869
5.71736	3.82539
7.09371	4.49285
5.35281	3.88912
5.03121	3.83749
4.07462	3.48949
2.51264	3.3046
1.44886	2.01413
0.681372	1.84717
0.857903	1.89726
1.00829	1.8321
1.00275	1.13971
0.623122	1.28944
0.0928389	2.90124
0.0835193	2.73741
0.0466816	2.45888
0.00571707	1.38243
0.0273213	1.01687
0.526791	0.592387
0.132762	0.423764
-0.0722635	0.307726
0.0146964	0.213189
0.00942706	0.234754
0.121295	0.122029
0.599913	0.132147
1.12338	0.116889
0.0532404	-0.00479565
0.137556	0.0568466
2.58183	3.67661
1.52666	3.38261
1.70585	2.54529
1.12734	1.65374
0.760816	1.19041
0.785068	0.783898
1.03899	0.545063
0.696646	0.357361
-0.00211551	0.328769
0.0256835	0.255263
-0.451266	0.167399
1.33439	0.164864
-0.00684086	0.135495
0.000694619	-0.00627038
0.368954	1.51737
0.212154	1.40897
-0.0557018	1.09737
0.050884	0.573068
0.227187	0.485199
0.362008	0.299652
0.267072	0.290736
0.066738	0.183239
0.539626	0.144654
0.75938	0.102596
1.89238	0.0597852
4.36363	0.0361218
0.0815232	0.0569562
0.400023	-0.00254928
0.170521	2.36008
1.08716	1.41956
0.516741	0.0538231
1.70717	0.0270326
3.07225	0.0620529
2.99167	0.0825314
3.21079	0.0561017
3.01809	0.0981386
7.57524	3.64254
7.6178	3.5203
7.20408	3.99185
6.5342	2.88677
7.54324	1.9728
6.46745	1.24426
2.76288	0.881562
1.48358	0.528158
1.45569	0.423068
0.715871	0.315939
0.9777	0.210939
1.16976	0.197418
0.843808	0.127428
0.700938	-0.00659363
0.810777	0.0683393
0.767047	0.0404788
4.01177	2.50038
6.52952	2.32581
6.76501	2.38179
7.08788	2.78553
6.29406	1.87246
3.49462	1.08036
1.06866	0.647463
0.709443	0.357829
0.221035	0.2739
0.364965	0.206366
0.397629	0.122665
0.316678	0.117453
0.423813	0.0983985
0.447147	-0.00481982
0.427729	0.0441859
0.371188	0.0319143
1.67352	0.907184
2.18927	0.91843
1.3095	1.06543
1.04053	0.942183
0.762808	0.687749
0.134379	0.372356
0.17838	0.265527
0.0778816	0.15154
0.113899	0.154037
0.193441	0.0999366
0.105697	0.0771203
0.201813	0.0508484
0.050756	0.0577319
-0.00277467	-0.0027881
0.0569785	0.0273897
1.36978	4.17439
2.20275	4.21686
3.31736	2.1314
1.73235	1.95956
2.54722	1.05631
3.47568	0.703669
1.20356	0.430607
0.0416153	0.291696
0.673367	0.205529
0.131829	0.135213
0.285373	0.0859194
0.163451	0.0841652
0.0246589	-0.00570024
0.131216	0.081574
0.204845	0.04424
2.44921	1.62775
1.45556	2.33749
3.07243	1.47627
3.15006	1.0776
3.05691	0.809044
3.45265	0.513328
5.68438	4.1869
5.37922	4.96629
1.95043	3.88322
0.45747	2.12038
0.462037	1.15539
0.286637	0.653649
0.117601	0.395031
0.190779	0.255206
0.149658	0.162926
0.238285	0.12278
3.29966	2.65404
4.20859	3.70999
2.44567	3.38962
0.721211	1.83221
0.0651669	1.04489
0.179668	0.526123
0.398925	0.339474
0.243066	0.195647
0.395977	0.161146
0.294486	0.119422
1.28478	1.00946
1.095	1.42024
1.08659	1.72034
0.384809	0.858039
0.00810802	0.347146
0.40757	0.17764
0.482786	0.114967
-0.0813937	0.0903879
-0.00806737	0.0722831
5.06185	4.43956
4.68739	4.89006
1.73885	3.44865
0.457681	1.81962
0.536335	1.21062
0.221995	0.646346
0.175374	0.39003
0.380597	0.215821
0.224909	0.179835
0.0224264	0.118533
0.297974	0.10774
0.139798	0.0807225
3.27344	3.00228
4.1099	3.10042
4.71965	3.84484
1.9613	2.11186
0.609348	1.20349
0.3176	0.712029
0.428043	0.543457
0.423127	0.306882
0.33271	0.264649
0.298218	0.176269
0.236384	0.124171
2.23601	1.24886
2.32633	1.52447
0.825663	1.64409
0.576765	1.13848
0.258648	0.494572
0.389539	0.372975
0.148327	0.229347
0.199753	0.178633
0.103354	0.108088
0.155714	0.0963386
0.337818	0.0684196
2.79143	2.95493
1.85066	2.87506
0.64292	2.29997
0.36732	1.49649
0.657827	0.919446
0.299239	0.547615
0.395915	0.400109
0.208341	0.194879
0.136453	0.177642
0.212048	0.14278
0.29959	0.0876897
0.341063	0.0781831
0.346394	2.06317
0.0633767	1.90104
0.449665	1.56696
0.166282	0.818082
0.349658	0.568208
0.117967	0.375241
0.116808	0.258298
0.13251	0.183284
0.103176	0.137087
0.212297	0.13424
0.301083	0.0980406
1.43246	0.0927517
0.427853	0.881104
0.438885	0.583457
0.213821	0.47043
0.157373	0.594822
0.0284883	0.197327
-0.229703	0.152112
-0.0841383	0.135916
0.211126	0.0649215
0.426826	0.0749226
0.0635272	0.0636307
0.163057	0.0677652
0.540316	0.067841
5.08032	5.88804
1.51783	5.3949
1.24186	4.09999
0.621899	2.65881
1.0266	1.35471
0.440592	0.482143
0.513364	0.31505
0.852689	0.162379
0.726376	0.147909
1.05554	0.119119
3.71202	2.79438
1.00608	2.76977
0.670997	3.442
0.662811	2.23526
0.39319	1.4979
0.360076	0.724011
0.802703	0.288059
0.736	0.187476
0.968358	0.149844
1.64878	0.701049
1.72354	3.35168
0.327074	2.14016
0.0801714	1.46168
0.0700962	0.622816
0.351006	0.369459
0.39792	0.247473
0.0216736	0.110637
0.153662	0.0677242
6.57339	3.7385
6.62438	3.84987
6.85784	3.19218
7.81514	2.68974
7.00157	1.74374
1.48042	0.986735
1.6	0.631755
4.48224	2.80343
3.97642	2.80685
4.67215	2.92518
3.40848	2.3604
2.14991	1.52541
0.819259	0.899308
0.509496	0.60879
1.50394	0.922207
1.19817	0.848152
1.90697	1.8349
1.50253	1.46167
1.72914	1.16408
0.754611	0.607069
1.12709	0.230309
7.41503	3.61861
7.96751	3.51535
7.70276	2.2746
7.02359	2.52978
6.6946	1.69922
3.49812	0.758113
3.27269	0.442351
3.33137	0.369289
1.63426	0.242117
1.11805	0.183904
-0.21942	0.129124
6.3864	2.62581
6.33493	2.3897
6.61578	2.63383
6.38393	2.3756
5.02096	1.46423
3.35288	0.774676
2.73963	0.497256
0.705535	0.33731
-0.323721	0.255657
-0.0661666	0.176763
0.155422	0.109551
3.21424	0.952711
3.82426	0.702763
4.02523	2.00573
4.51685	1.81693
3.34053	1.07232
2.12441	0.413941
0.568508	0.239035
0.154135	0.176599
-0.387742	0.15492
-0.0851564	0.0546186
0.568911	0.0517961
3.11754	6.08914
0.521286	4.1384
-0.00023167	2.8527
0.037077	1.64514
0.574709	0.984648
0.141362	0.314034
0.102191	0.255169
0.112074	0.153365
0.509251	0.161949
1.11078	0.160634
5.5255	3.26372
2.39808	3.7596
0.392058	1.8632
0.320346	1.16165
0.407773	0.702127
0.286005	0.313835
0.254513	0.260238
0.257707	0.112851
0.174258	0.0794249
7.73092	4.56474
6.11535	5.3221
2.05953	3.50562
0.512488	2.08443
0.181132	1.1935
0.377174	0.706006
0.138975	0.44726
0.274447	0.248994
0.310403	0.216975
0.118538	0.128003
0.12924	0.108296
0.485945	0.097937
0.29691	0.0644036
1.27408	-0.00449015
6.70021	2.74522
4.46507	2.32464
5.21123	3.75928
1.96456	1.95058
0.712066	1.12288
0.292833	0.715165
0.444971	0.536652
0.365381	0.303112
-0.0388505	0.250143
0.387975	0.200624
0.507919	0.118629
0.308183	0.114928
0.381781	0.102231
3.31359	1.12574
2.34717	1.07884
1.61437	1.59711
2.00141	1.38426
0.556151	0.714881
0.446099	0.494671
0.280047	0.37977
0.559576	0.21054
0.492896	0.177108
0.225374	0.126235
0.335607	0.0786321
0.548751	0.08916
0.580192	0.0577966
7.04182	4.50376
7.64209	4.82298
6.61587	3.97793
7.43421	4.55193
7.16443	5.329
6.08581	5.20347
6.42642	5.17576
6.45316	4.01692
3.88772	3.65181
3.04223	3.30817
2.09264	3.20164
2.06879	2.135
1.46349	2.0706
1.75512	2.18009
1.61447	2.14875
1.21064	1.33663
0.901611	1.29556
1.13615	1.29863
0.565381	1.15929
0.577594	0.745573
0.765453	0.745567
0.847625	0.713115
0.0784604	0.670107
0.389223	0.510928
0.234957	0.478624
0.85228	0.479817
0.142312	0.488986
0.205079	0.306784
0.356758	0.282144
0.177639	0.313237
0.408269	0.304856
0.475362	0.249819
0.37717	0.208945
0.431342	0.205646
0.256563	0.232684
0.137408	0.194666
0.455254	0.182177
0.268451	0.156944
0.332807	0.184035
7.24753	2.67753
5.67607	2.67363
5.70562	2.63777
7.65137	2.94902
4.75097	2.21837
3.11185	2.33241
3.73993	2.94419
6.25743	3.36962
6.23109	3.8206
5.16388	3.97759
3.80318	3.72721
4.57265	2.42187
2.42532	1.98725
1.43544	1.8007
1.40724	1.80265
0.887423	1.12536
0.794562	1.15572
0.709962	1.12657
0.807959	1.08081
0.365547	0.753567
0.70564	0.709526
0.594985	0.794331
0.599334	0.779378
0.304956	0.594845
0.496227	0.58604
0.44934	0.536787
0.554113	0.554976
0.585605	0.351171
0.239893	0.349201
-0.0939977	0.366134
0.121697	0.351861
0.613781	0.294558
0.373129	0.270869
0.710675	0.28269
0.745546	0.256515
0.574773	0.231598
-0.546184	0.201675
0.651709	0.199871
0.301625	0.199952
3.63297	1.07636
3.00332	1.16475
2.58973	1.07218
2.43619	1.03987
2.38876	1.02598
1.47548	0.912426
0.958698	1.08002
1.0341	1.08823
1.65311	1.59784
2.73013	2.40456
2.52083	2.46731
2.31009	1.63435
1.95541	1.40213
0.946467	1.12614
1.09243	1.16347
0.579402	0.667254
0.200586	0.740019
0.634888	0.687994
0.571483	0.659299
0.249315	0.515702
0.535559	0.515127
0.800421	0.546878
0.471943	0.528654
0.810539	0.410841
0.310551	0.3707
0.329191	0.413648
0.16229	0.375922
0.100229	0.240712
0.635701	0.233578
0.391929	0.233813
-0.308131	0.232333
0.201833	0.161485
0.446743	0.185896
0.247091	0.211239
0.310918	0.165807
0.772979	0.148044
0.328628	0.149723
0.519168	0.134896
0.34723	0.152585
1.0809	3.27839
1.6948	4.39219
0.362333	3.38163
0.503394	1.98787
0.204116	1.27431
-0.0433377	0.680081
0.620857	0.295666
0.126304	0.161338
0.735937	0.171138
1.00777	0.135628
2.01648	1.65311
1.39875	2.15409
0.307236	2.8027
0.0244751	1.46285
0.0912197	1.18151
0.332344	0.502409
0.146943	0.277234
0.166025	0.14381
0.204882	0.201205
0.660621	0.132235
1.76943	1.31418
0.673129	2.29726
-0.00752363	1.27525
0.158898	0.738424
0.417092	0.34097
-0.0347177	0.292501
0.183681	0.15109
0.27984	0.102673
0.0880749	0.0605455
2.86201	2.17126
1.21305	4.91271
0.635681	3.75732
0.191215	2.05543
0.455996	1.42564
0.36276	0.608755
0.180764	0.303575
0.349103	0.138088
0.361743	0.113336
1.36205	1.99257
0.814544	3.14048
0.921567	2.93903
0.0517341	1.45796
0.105988	1.09672
0.13123	0.623454
0.0998818	0.375565
0.0400281	0.239627
0.081907	0.166951
0.372338	1.15567
0.249758	1.44273
0.374224	1.47413
0.103102	0.722988
0.23826	0.762881
0.198245	0.415842
-0.0614046	0.132527
0.0933614	0.0948116
7.81472	4.32401
6.74365	4.04082
4.17454	3.72013
0.922829	1.73411
0.431003	1.08257
0.419166	0.607195
0.464082	0.428338
0.204253	0.250506
0.0749971	0.188589
0.517826	0.149772
0.611297	0.0799537
0.588796	0.0890374
7.20506	2.82506
7.66091	2.86134
2.77038	2.2262
5.90911	2.68565
1.54796	1.26839
1.18074	0.660017
0.296173	0.476021
0.445232	0.318822
0.569197	0.249847
0.673101	0.167168
0.458486	0.118096
3.59039	1.14345
2.01974	1.04537
0.837133	0.879166
1.76883	1.33988
0.937427	0.906232
0.0735823	0.417883
0.240534	0.289813
0.111347	0.20277
0.152618	0.116781
-0.169834	0.0909685
0.0413745	0.0839661
7.16892	4.47227
7.15779	4.11876
7.04205	4.98735
5.94148	4.89491
3.16888	3.41526
1.22675	2.66061
1.11417	1.66473
0.819358	1.63046
0.249017	1.13132
0.712775	1.00631
-0.125949	0.664353
0.367053	0.639222
0.510054	0.423214
0.092331	0.348792
0.027352	0.237597
0.449172	0.215372
0.336699	0.21666
0.645923	0.192501
6.98137	3.74042
7.5831	3.79866
7.56083	3.16085
4.1039	3.17061
6.45107	3.74104
7.21854	4.12043
4.71409	2.49893
1.97065	2.03579
1.14732	1.13504
0.883678	1.11687
0.751094	0.787141
0.215841	0.772496
0.697512	0.57053
0.442163	0.50145
0.422369	0.306371
0.460155	0.303885
0.601597	0.26127
0.187458	0.221399
7.36758	2.79227
7.40095	3.13435
6.72542	2.97361
2.62948	2.21356
3.16372	2.4747
4.76247	3.47781
3.92067	2.42197
2.15317	2.10264
1.09831	1.13395
-0.345019	1.00803
0.846515	0.65875
0.400492	0.698528
0.753002	0.468195
0.819967	0.503553
0.485883	0.318576
0.332575	0.299848
0.234783	0.231236
0.538878	0.222831
6.18427	1.62261
4.32429	1.60494
3.80813	1.52056
2.02225	1.1188
1.98089	1.25113
2.60482	1.98481
3.63257	2.05471
1.38611	1.44168
0.979836	0.821517
0.473011	0.663696
0.569045	0.397415
0.279542	0.412573
0.684308	0.28171
0.475968	0.296609
0.219219	0.188676
0.0442696	0.162798
0.477416	0.165147
0.440632	0.126638
4.35044	1.21725
3.23719	1.19446
2.03695	1.08416
1.04448	0.916557
0.93569	0.986678
1.22518	1.50137
2.11665	1.7281
1.01602	1.38508
0.87222	0.733127
0.211737	0.609511
0.152756	0.369739
0.0988759	0.342729
0.255091	0.251373
0.142334	0.273936
0.326295	0.168147
0.165767	0.166448
1.24924	0.0794262
0.21141	0.115592
2.42115	0.902585
1.35075	0.774089
0.650809	0.667955
0.850444	0.660063
0.727467	0.782752
1.21839	1.38558
1.6374	1.50115
1.35988	1.43965
0.615569	0.80408
0.470883	0.674377
0.301301	0.447299
0.482231	0.424305
0.238678	0.32815
-0.00181896	0.301589
0.396186	0.178662
0.18991	0.180715
0.211034	0.132066
5.22889	5.41943
5.20319	5.36626
3.40945	4.27625
2.96774	2.87955
2.30123	2.00388
0.771794	1.35024
1.70885	0.980187
4.01088	2.32089
6.26985	4.01747
4.03454	3.23325
2.29977	2.10504
1.63963	1.49053
0.962507	0.958397
0.687578	0.634152
-0.00645862	0.369172
0.158192	0.350915
0.301844	0.263767
0.130294	0.171628
0.0408514	0.106694
0.236956	0.135849
-0.0405811	-0.006134
0.0969085	0.0781546
0.0336778	0.0288134
-0.00168021	0.0739042
0.0509231	0.0620783
0.202094	0.072961
0.00279429	0.0628974
5.9717	5.30984
7.50388	5.43062
3.61086	4.2604
2.38272	2.86446
1.06499	2.0105
0.00039169	1.36916
0.223991	0.982658
-0.168908	0.636644
0.0659922	0.516727
0.114565	0.290013
2.43903	2.73456
3.77122	3.59855
2.59504	2.91146
1.07248	2.06694
0.745343	1.44207
0.797151	0.914034
0.370983	0.711711
-0.0475982	0.43124
0.198559	0.330412
-0.00600372	0.248577
-0.0583219	0.157597
0.113726	0.143225
-0.0179745	0.120982
-0.063704	-0.0059142
0.0509083	0.0678114
0.0969791	0.0265044
0.00575588	0.0460616
-0.186888	0.0595987
0.190944	0.0584907
0.251317	0.0526682
5.38595	3.54601
6.41067	4.27152
3.29703	3.22897
1.04053	2.10042
0.669147	1.59859
0.293319	1.11604
0.337133	0.774222
0.270369	0.537339
0.0552338	0.399003
0.0211603	0.288316
-0.118528	0.218672
0.129077	0.237416
0.0347572	0.148337
0.104863	-0.0085915
0.184204	0.0837047
0.0272841	0.0387909
0.210039	0.0574356
0.0771117	0.0599503
0.0963042	0.0702596
0.0966998	0.071522
2.31107	2.25749
2.88803	3.23528
3.76353	3.40425
0.989164	1.91377
1.17728	1.45448
0.413461	0.831426
0.720893	0.647412
0.397855	0.433309
0.325943	0.311572
0.13143	0.249468
-0.2285	0.145774
0.0163361	0.137182
0.132123	0.0882105
0.091214	-0.00465587
-0.00503833	0.0523773
-0.00188508	0.032478
0.24511	0.0491513
0.151868	0.0408694
0.150219	0.0316554
0.102938	0.0675764
7.9121	2.89046
7.33063	3.53516
7.83762	3.34722
7.87442	2.51391
1.58836	1.34523
0.985717	0.762414
0.560474	0.43385
0.559296	0.289078
0.306283	0.193344
0.965809	0.125551
1.09695	0.113144
3.61705	2.18264
3.23394	1.93639
4.69214	2.72022
1.51133	1.6689
0.483356	0.519044
0.308471	0.428479
0.326524	0.356534
0.453416	0.174845
0.607562	0.18853
0.296477	0.1538
0.300256	0.106582
1.84912	0.863127
0.696252	0.709703
1.57137	1.33556
0.362137	0.430257
0.130749	0.260445
0.0512753	0.181736
-0.0679935	0.143177
-0.479564	0.0849119
0.0878031	0.0682962
0.00412868	0.0678438
0.104837	0.0410259
3.27396	3.54092
2.40762	3.3306
1.01164	2.59664
1.7034	1.8229
0.812877	1.13071
1.76286	0.686267
0.257666	0.46012
0.262145	0.206285
0.0527229	0.177571
1.6518	2.67895
0.748859	2.08303
0.748997	1.6303
0.701722	0.923498
0.116427	0.60086
0.828471	0.479212
0.731955	0.257552
1.39798	0.23805
0.863029	0.184126
0.913785	0.124088
1.11939	0.85342
0.596136	0.853173
0.49203	0.971297
0.521433	0.293711
0.49184	0.301757
0.9845	0.25982
1.77768	0.27242
1.20311	0.103625
1.11188	0.127089
1.05307	0.0814094
7.99825	5.06452
5.11194	4.89706
3.59921	4.20133
2.74583	2.83203
0.302257	1.83221
0.691266	1.16433
3.80165	3.63117
0.649404	4.14702
0.65527	3.72963
0.699239	2.35346
0.498793	1.41753
0.485596	0.873009
0.269182	0.596539
0.664327	0.456921
1.67348	0.357955
2.32052	0.256164
2.5624	2.0516
0.250624	1.82647
0.355103	2.13399
0.00821428	1.16426
0.25585	0.685336
0.619191	0.604473
0.390592	0.460551
1.15196	0.321211
1.32159	0.279491
6.02368	5.25506
3.505	4.85722
0.888976	3.07893
0.358369	1.8309
0.231124	0.997421
0.146517	0.61439
0.343098	0.379175
0.0755226	0.191685
0.40072	0.146687
0.556034	0.114692
0.441453	0.0651929
7.89595	3.36637
6.2951	3.50763
5.43687	3.88977
1.83092	2.16471
0.168465	1.21292
0.463346	0.805604
0.566626	0.474086
0.145234	0.273518
0.277964	0.203527
0.565543	0.143523
0.109343	0.0924119
4.06829	1.53422
4.14518	1.86285
2.73725	1.95586
1.09634	1.26186
[truncated: 12,710 more rows]

## Sheet: addSACpeak01_150Hz
C_prime	Predicted_C_prime	R^2
3.08536	4.48739	0.544505
4.79689	4.01065
6.12589	3.26084
5.25193	2.24409
4.16159	1.55498
3.23047	1.04517
1.31965	0.775272
1.1659	0.507087
0.194662	0.426599
0.193994	0.357018
0.184677	0.264877
0.0845349	0.262974
0.157318	0.223512
0.0472017	-0.0124319
0.0752087	0.150589
-0.045712	0.0902615
0.132632	0.161043
2.19898	3.33921
3.76957	2.98445
3.39638	2.4265
2.90869	1.6699
1.89845	1.15711
1.3987	0.777748
0.49811	0.576905
0.125725	0.37734
0.286147	0.317446
0.00190423	0.265669
0.0805612	0.197104
0.270032	0.195688
0.231196	0.166323
0.0432376	-0.00925101
0.288934	0.112058
0.0483701	0.0671666
1.10076	1.59486
0.859688	1.42542
1.13255	1.15893
0.445091	0.797568
0.14345	0.552654
0.31249	0.371463
0.170295	0.275538
-0.112371	0.180223
0.0452214	0.151617
-0.138684	0.126887
0.0113914	0.0941395
0.143533	0.0934634
0.152948	0.079438
-0.0124651	-0.00441841
-0.0123071	0.0535207
0.165126	0.0320797
6.44226	6.27572
7.88636	5.60898
7.85959	4.56035
3.01703	3.13841
3.2639	2.17468
0.661289	1.4617
0.801418	1.08424
-0.393017	0.709172
1.49461	0.596608
6.13672	4.03786
7.51539	3.60888
7.295	2.93418
3.94599	2.01928
5.14373	1.39921
-0.399386	0.940472
3.92653	0.697608
-1.27298	0.456289
1.51072	0.383864
4.20481	1.69959
4.1445	1.51902
3.87844	1.23503
0.0383529	0.849943
2.45032	0.588946
0.186235	0.395857
1.35428	0.293632
3.57187	0.192058
3.12	4.89408
1.64842	4.37413
1.70464	3.55636
1.73504	2.44747
0.780414	1.69591
0.753002	1.1399
0.248257	0.845534
0.0662252	0.553043
0.0941956	0.465261
0.0729485	0.389374
0.368044	0.288882
2.49891	6.92787
3.41433	6.19186
2.58238	5.03425
0.993056	3.46455
0.2211	2.40067
0.113379	1.61359
0.125466	1.19691
0.159436	0.782868
0.105864	0.658606
0.375735	0.551184
5.92561	4.93078
2.78923	4.40693
1.74868	3.58303
0.886921	2.46582
0.614219	1.70863
1.41225	1.14844
0.736132	0.851874
0.761598	0.557191
0.546033	0.46875
0.211721	0.392294
0.297696	0.291049
0.433231	0.288958
0.670678	0.245596
0.422891	-0.0136603
3.34237	3.15927
2.41932	2.82363
2.62698	2.29574
2.1179	1.57991
1.11192	1.09476
0.347322	0.735837
0.173124	0.545817
0.182546	0.357006
0.180198	0.30034
0.0982384	0.251353
0.101775	0.186482
-0.0214301	0.185143
0.0458136	0.15736
1.03682	2.44752
1.07317	2.1875
0.500505	1.77853
0.412118	1.22398
0.462455	0.848123
0.116104	0.570061
0.0221451	0.422851
0.000566871	0.276577
-0.177281	0.232677
0.05284	0.194726
0.215676	0.14447
0.0812566	0.143432
-0.0443706	0.121908
6.4952	5.20053
7.21372	4.64802
7.75716	3.77905
6.9085	2.60072
5.60585	1.8021
2.21645	1.21127
1.38874	0.898478
0.668766	0.587673
0.539805	0.494394
0.559617	0.413755
0.692941	0.306971
0.417328	0.304766
0.605829	0.259032
0.480394	-0.0144076
0.431239	0.174521
0.487037	0.104606
0.360493	0.186635
0.636552	0.25845
7.29688	4.46625
7.53687	3.99175
7.00826	3.24547
7.80535	2.23352
5.31163	1.54766
2.68551	1.04025
1.52428	0.77162
1.1523	0.504698
0.558704	0.424589
0.750806	0.355336
0.814384	0.263629
0.727089	0.261736
-0.184282	0.222459
0.661166	-0.0123734
-0.14621	0.14988
0.381622	0.0898363
0.22731	0.160284
0.276423	0.221959
3.81876	1.85097
3.77456	1.65433
3.41377	1.34504
2.50026	0.92565
2.29946	0.641405
2.01782	0.431117
1.1399	0.319787
0.689238	0.209165
0.404661	0.175965
0.522091	0.147264
0.336696	0.109257
0.303202	0.108473
0.0284674	0.092195
-0.139056	-0.00512797
0.40306	0.0621156
0.159797	0.0372314
0.0656705	0.0664274
0.0371071	0.0919878
8	5.30647
8	5.30647
7.98388	5.30647
6.88804	4.74271
8	4.74271
7.95073	4.74271
6.87738	4.74271
7.75874	3.85603
7.77765	3.85603
7.73557	3.85603
7.80388	3.85603
7.51502	2.6537
7.54034	2.6537
6.93636	2.6537
6.35619	2.6537
7.28595	1.83881
5.88886	1.83881
4.33657	1.83881
2.68996	1.83881
4.17319	1.23595
2.93004	1.23595
1.45915	1.23595
2.37137	1.23595
1.94649	0.916781
1.43302	0.916781
1.89037	0.916781
1.57977	0.916781
1.68035	0.599644
1.79442	0.599644
1.34716	0.599644
0.93056	0.599644
1.3923	0.504465
1.25216	0.504465
1.04327	0.504465
1.90912	0.504465
6.72933	4.39434
6.57792	4.39434
7.02104	4.39434
7.59919	3.92748
7.76502	3.92748
7.62308	3.92748
7.09231	3.92748
7.4994	3.19322
7.39616	3.19322
7.31129	3.19322
6.21228	3.19322
5.56954	2.19755
6.9488	2.19755
7.24131	2.19755
6.23014	2.19755
4.89603	1.52274
5.11003	1.52274
3.36647	1.52274
4.22071	1.52274
3.25671	1.0235
2.67608	1.0235
2.84259	1.0235
2.61968	1.0235
2.24992	0.759196
1.66283	0.759196
1.35596	0.759196
1.47246	0.759196
1.96756	0.496572
1.82555	0.496572
1.05171	0.496572
1.1162	0.496572
1.52191	0.417753
0.621204	0.417753
0.619442	0.417753
1.04639	0.417753
3.58617	1.83103
4.10897	1.83103
3.69043	1.83103
4.10293	1.6365
3.99898	1.6365
3.91531	1.6365
4.64002	1.6365
4.01419	1.33055
3.20235	1.33055
4.1048	1.33055
2.47589	1.33055
3.66607	0.915674
1.9249	0.915674
1.8592	0.915674
1.77956	0.915674
1.18385	0.634493
2.15233	0.634493
2.00923	0.634493
1.86621	0.634493
2.66494	0.426471
2.30851	0.426471
1.51926	0.426471
0.862398	0.426471
1.87004	0.316341
0.952115	0.316341
1.08995	0.316341
1.16161	0.316341
0.036864	0.206911
0.164134	0.206911
0.460046	0.206911
-0.796703	0.206911
0.788246	0.174069
0.922186	0.174069
0.349461	0.174069
3.10462	4.19679
4.76929	3.75092
5.21557	3.04967
5.24711	2.09876
4.11699	1.45428
3.49706	0.977488
3.33467	0.725066
3.36627	0.474248
2.98583	0.398972
2.1165	0.333898
0.603429	0.247724
0.204354	0.245944
-0.219469	0.209037
-0.140144	-0.0116268
-0.0899279	0.140837
0.268086	0.0844162
0.265281	0.150613
-0.0255276	0.208568
-0.0611975	0.187986
-0.187529	0.250456
1.40145	3.22419
2.18528	2.88165
1.53959	2.34291
1.0419	1.61238
0.677204	1.11726
0.750445	0.750958
1.42664	0.557033
1.71184	0.364342
1.4731	0.306511
1.75589	0.256518
0.643801	0.190314
0.329988	0.188947
0.26283	0.160593
0.159957	-0.00893235
0.0646083	0.108198
0.0917839	0.064853
0.287378	0.115709
-0.0148937	0.160233
-0.109194	0.144421
-0.0568847	0.192413
0.671972	1.35334
0.355295	1.20956
0.0730646	0.983424
0.286728	0.676787
0.487417	0.468962
0.222315	0.31521
0.128716	0.233812
0.490376	0.15293
0.256226	0.128656
0.325149	0.107672
0.0408424	0.0798833
-0.154604	0.0793096
-0.226879	0.0674082
0.087673	-0.0037493
0.202893	0.0454157
-0.226846	0.0272217
-0.0257029	0.0485682
-0.42325	0.0672567
0.0479013	0.0606197
0.0279307	0.0807643
7.99306	4.00134
5.51754	3.57624
4.44642	2.90764
3.7845	2.00102
3.9946	1.38656
2.99502	0.931966
2.22617	0.691299
1.13732	0.452162
1.11251	0.380392
0.435804	0.318348
0.293731	0.236187
0.0786699	0.234491
0.0305603	0.199302
0.255453	-0.0110854
0.154336	0.134278
0.0886234	0.0804849
0.0687416	0.143599
0.0111397	0.198854
0.477904	0.179231
0.149079	0.238792
6.65995	3.1216
5.82088	2.78996
3.96928	2.26836
4.44157	1.56107
7.30474	1.08171
4.13677	0.727062
2.6889	0.539308
2.36258	0.352749
1.9493	0.296758
1.27198	0.248355
0.438941	0.184258
0.361276	0.182935
0.447534	0.155483
0.403999	-0.00864812
-0.160896	0.104756
0.390065	0.0627893
0.212677	0.112027
0.76711	0.155134
0.345888	0.139825
0.335453	0.18629
2.95402	1.6096
0.90664	1.4386
1.10554	1.16964
1.00157	0.804943
1.661	0.557765
0.906643	0.374898
1.78196	0.278086
1.78409	0.181889
2.66471	0.153019
3.14598	0.12806
2.81305	0.09501
2.71501	0.0943276
2.82641	0.0801726
3.33495	-0.00445927
2.33052	0.0540156
1.47611	0.0323763
1.50904	0.0577651
1.40418	0.0799924
1.50976	0.0720986
1.52888	0.0960578
3.94111	4.59376
6.18572	4.10572
6.78154	3.33814
5.67855	2.29729
4.03891	1.59185
3.03774	1.06995
0.847816	0.79365
0.489149	0.519107
0.0922792	0.436712
0.0701719	0.365481
0.0270978	0.271156
-0.161331	0.269208
0.064634	0.22881
0.0797325	-0.0127266
0.0602241	0.154159
0.055928	0.0924012
2.69955	3.27013
3.36269	2.92271
4.18229	2.37629
3.03848	1.63535
2.92506	1.13317
2.21211	0.761656
2.01824	0.564969
0.668808	0.369533
0.0826545	0.310878
0.281696	0.260172
0.260679	0.193026
0.0895048	0.191639
0.216358	0.162881
0.061663	-0.00905961
0.00799093	0.10974
1.04365	1.58215
1.74631	1.41407
1.46081	1.1497
1.79148	0.791216
1.89344	0.548253
0.778925	0.368505
0.29024	0.273344
0.361019	0.178788
0.10765	0.150409
0.166779	0.125877
0.0546157	0.0933897
-0.0438779	0.092719
0.233322	0.0788053
0.192625	-0.00438322
0.169974	0.0530944
5.36606	4.5773
7.6321	4.091
7.82689	3.32617
7.91506	2.28905
7.47116	1.58614
4.99434	1.06611
3.96263	0.790805
3.42137	0.517246
1.29299	0.435146
1.02947	0.364171
-1.07566	0.270184
0.50699	0.268243
0.136385	0.22799
0.0813836	-0.012681
0.17308	0.153606
0.208827	0.09207
0.123299	0.164269
0.289369	0.227478
0.131432	0.20503
3.6329	3.82285
7.26331	3.41671
7.4041	2.77794
7.71108	1.91176
7.17271	1.32471
7.33859	0.890393
5.89669	0.660462
4.16092	0.431992
3.33169	0.363424
2.66381	0.304147
1.80163	0.225651
0.185323	0.224031
0.329725	0.190412
0.461983	-0.0105909
0.155949	0.128288
0.327984	0.0768947
0.193898	0.137194
0.296546	0.189984
0.108675	0.171236
2.1	1.61823
1.79451	1.44631
0.778998	1.17591
1.32104	0.809256
2.14413	0.560753
3.76862	0.376907
1.4389	0.279576
0.423484	0.182864
0.415301	0.153839
0.604388	0.128747
0.358654	0.0955191
0.535175	0.094833
0.327835	0.0806021
0.407878	-0.00448316
0.525418	0.054305
1.53864	0.0325498
0.461094	0.0580747
1.31931	0.080421
2.44693	0.072485
3.64987	0.0965725
3.38862	2.08847
1.0325	1.86659
1.22763	1.51762
-0.198574	1.04442
0.00225328	0.723703
0.387271	0.486433
0.553877	0.360818
0.337255	0.236003
0.30235	0.198543
0.206697	0.166159
4.14424	2.38182
1.34928	2.12877
1.57444	1.73079
0.0590909	1.19112
-0.170787	0.825355
0.084665	0.554757
0.543328	0.411499
0.339208	0.269152
1.07914	0.22643
2.02632	1.13715
-0.00973316	1.01634
0.242087	0.826329
0.128684	0.568675
0.16006	0.394049
-0.058921	0.264858
-0.0213019	0.196462
-0.0571928	0.128501
0.357596	0.108104
4.0899	2.08847
2.91955	2.08847
1.38084	1.86659
0.975905	1.86659
0.427967	1.51762
0.0579104	1.51762
-0.0151486	1.04442
0.216509	1.04442
0.0726364	0.723703
0.124805	0.723703
0.206925	0.486433
0.103702	0.486433
0.0101568	0.360818
0.028564	0.360818
0.0497355	0.236003
-0.00202369	0.236003
3.94238	3.23571
3.34949	3.23571
2.62499	2.89195
0.995314	2.89195
0.611339	2.35128
0.751773	2.35128
0.276476	1.61814
0.174646	1.61814
0.0410197	1.12125
0.0564425	1.12125
0.378051	0.75364
0.907844	0.75364
0.153337	0.559023
0.166128	0.559023
0.361667	0.365643
3.09149	1.56985
0.97024	1.56985
0.921975	1.40307
0.222033	1.40307
0.512478	1.14076
0.168457	1.14076
0.300243	0.785065
0.0302125	0.785065
-0.0406944	0.543991
-0.15768	0.543991
0.057503	0.36564
0.00409237	0.36564
0.215867	0.271219
0.0634191	0.271219
0.439062	0.177398
2.34411	3.71792
1.40312	3.32293
1.48574	2.70169
2.00284	1.85929
0.630789	1.28834
0.497356	0.865953
-0.0279447	0.642333
0.229046	0.420135
0.160654	0.353448
0.0393879	0.295799
0.555552	0.219457
0.888267	3.75279
1.8217	3.35409
1.88895	2.72702
2.09201	1.87672
1.79266	1.30043
0.147519	0.874074
0.00529217	0.648357
0.031317	0.424075
-0.0697243	0.356763
0.145436	0.298573
0.976241	2.98804
1.95867	2.67059
1.19192	2.17131
1.73785	1.49428
1.14949	1.03543
0.0682506	0.695955
0.116562	0.516234
0.13814	0.337656
0.0141602	0.284062
0.26126	0.237729
7.00173	4.54413
6.08742	4.06136
7.76203	3.30207
3.13627	2.27246
0.971908	1.57465
0.654965	1.05839
0.997602	0.785075
0.199038	0.513498
0.240422	0.431993
0.630579	0.361532
0.739575	0.268226
0.779859	0.2663
6.68875	3.56905
4.61018	3.18987
2.74061	2.59351
5.13186	1.78484
1.27543	1.23676
0.457276	0.83128
0.331094	0.616613
-0.240308	0.403312
0.139064	0.339296
0.215466	0.283955
0.381629	0.21067
-0.0348747	0.209157
3.70735	1.35997
0.878577	1.21549
0.0587936	0.988245
0.276754	0.680104
0.174098	0.471261
-0.10378	0.316755
0.0418107	0.234958
-0.0649082	0.15368
0.167095	0.129287
-0.0654315	0.1082
0.389826	0.0802748
6.1753	4.98757
7.31817	4.45768
7.97878	3.6243
6.90248	2.49422
5.23226	1.72831
3.54622	1.16167
2.81519	0.861686
1.37165	0.563608
-0.117562	0.474149
-0.457881	0.396812
0.0460066	0.294401
0.0620399	0.292286
0.212245	0.248425
0.0349951	-0.0138176
0.0978688	0.167374
0.10719	0.100322
0.0109516	0.178993
0.139042	0.247867
-0.086905	0.223407
0.0599398	0.297648
6.64907	3.53037
7.74373	3.1553
7.52926	2.5654
7.74554	1.7655
7.93189	1.22335
5.51151	0.822271
3.15196	0.609931
3.20106	0.398941
2.76991	0.335619
2.21335	0.280877
2.23562	0.208387
0.429154	0.20689
0.330177	0.175844
0.366991	-0.00978059
0.487789	0.118473
0.130474	0.0710116
0.226852	0.126697
0.420311	0.175449
0.332183	0.158135
0.24847	0.210685
3.17104	1.79481
3.74668	1.60413
3.35575	1.30423
3.84491	0.897564
3.83897	0.621944
3.27457	0.418036
2.3699	0.310084
2.23707	0.202818
1.6004	0.170626
0.84576	0.142796
0.690273	0.105942
0.64693	0.105181
0.463955	0.0893976
0.119017	-0.00497237
0.208419	0.0602308
0.364107	0.0361017
0.164224	0.0644119
0.516599	0.0891967
0.136033	0.0803947
0.617409	0.107111
4.21348	4.44927
1.81034	3.97657
1.29941	3.23313
0.524675	2.22502
0.388218	1.54177
0.238831	1.03629
0.199849	0.768685
0.00878778	0.502779
0.0748041	0.422975
0.682249	0.353985
0.548324	0.262627
1.27623	3.61462
0.481936	3.2306
0.870855	2.62662
-0.149043	1.80763
0.776539	1.25255
0.0376988	0.841893
-0.190014	0.624486
0.345442	0.408461
-0.148839	0.343628
0.270934	0.28758
0.419041	0.21336
0.344782	1.13715
0.0823688	1.01634
0.490995	0.826329
0.25778	0.568675
0.0865974	0.394049
0.162465	0.264858
0.0329284	0.196462
0.538468	0.128501
0.0908883	0.108104
0.358215	0.090472
1.15189	2.95299
1.23481	2.63926
0.974017	2.14584
1.00544	1.47675
1.30463	1.02328
0.729014	0.687791
0.23787	0.510179
0.560421	0.333696
1.69961	0.280729
0.957714	0.234941
1.06237	0.174306
0.286441	0.173054
0.136707	0.147085
-0.361974	-0.00818101
0.12424	0.0990973
-0.0941313	0.0593979
0.158898	0.105976
0.26294	0.146755
1.06322	2.59377
0.0668521	2.31821
0.163754	1.88481
0.234327	1.29711
0.28042	0.898802
0.334995	0.604125
-0.000647241	0.448118
0.278716	0.293103
1.33316	0.24658
2.14401	0.206361
1.35589	0.153103
0.207271	0.152003
0.16019	0.129193
0.315782	-0.00718583
0.452896	0.0870427
0.361734	0.0521724
0.190434	0.0930848
1.31807	0.128903
0.857085	1.46239
0.882125	1.30702
-0.0232147	1.06267
0.341541	0.731321
0.244492	0.50675
0.332568	0.340609
0.0856945	0.252652
0.233416	0.165253
2.06075	0.139023
2.08616	0.116348
1.10691	0.0863201
0.150702	0.0857002
0.169787	0.0728398
0.217804	-0.00405141
0.649352	0.0490752
-0.204406	0.0294151
0.129512	0.0524818
5.97125	2.60753
3.10971	2.3305
1.45798	1.8948
0.897039	1.30399
0.720935	0.903568
0.40401	0.607328
0.804603	0.450494
3.70112	2.68626
1.92285	2.40087
1.5362	1.95202
0.701544	1.34337
0.57387	0.930852
0.664615	0.625667
2.32052	0.464097
3.2701	1.94089
1.5243	1.73469
1.31308	1.41038
0.466181	0.970615
0.300602	0.672563
1.64352	0.452059
3.15344	3.23805
3.88958	2.89404
3.22977	2.35298
2.43455	1.61931
2.19892	1.12206
2.22141	0.754186
2.21314	0.559428
2.50288	0.365908
2.18616	0.307829
2.07495	0.25762
0.789873	0.191132
-0.338531	0.18976
0.0740859	0.161284
-0.0192352	-0.00897075
0.14008	0.108664
0.375053	0.0651318
0.143589	0.116207
0.167309	0.160921
0.186448	0.145041
0.0618704	0.19324
1.55879	2.62758
1.47973	2.34843
1.10073	1.90938
1.14917	1.31402
1.52754	0.910518
1.02917	0.611999
0.653162	0.453959
1.05749	0.296924
0.918233	0.249794
0.335998	0.209051
0.328189	0.155098
0.360987	0.153984
-0.0363921	0.130877
-0.0626225	-0.00727949
-0.1481	0.0881772
0.448466	0.0528525
0.24853	0.0942982
-0.013777	0.130583
0.0682598	0.117697
0.100609	0.156809
-0.162775	1.35085
0.541381	1.20733
0.222199	0.981617
0.235057	0.675543
0.0761777	0.4681
0.256793	0.314631
0.13195	0.233382
0.403748	0.152649
0.137944	0.12842
0.175111	0.107474
-0.0403678	0.0797365
0.133949	0.0791638
0.549178	0.0672843
0.590532	-0.00374241
1.01999	0.0453322
1.113	0.0271716
0.33749	0.048479
0.180342	0.0671331
0.236965	0.0605083
0.130848	0.0806159
7.98595	6.39181
7.43303	5.71275
6.79796	4.64472
3.55891	3.19647
2.67792	2.21491
2.49815	1.48874
2.04589	1.10429
2.03201	0.722292
1.52083	0.607645
0.995607	0.508534
0.423261	0.377289
0.170128	0.37458
0.400799	0.318369
0.583678	-0.017708
4.20441	4.01953
3.81805	3.5925
4.05569	2.92086
4.78995	2.01012
4.19957	1.39286
3.09485	0.936203
2.29037	0.694442
0.422872	0.454218
-0.300008	0.382121
-0.270771	0.319795
-0.369819	0.237261
0.128433	0.235557
0.432798	0.200208
1.07776	2.18637
0.580861	1.95409
0.486616	1.58876
0.700512	1.09338
0.500307	0.757626
0.666727	0.509234
0.775973	0.377732
1.64521	0.247065
1.5988	0.207849
1.66446	0.173948
1.4709	0.129055
1.94817	0.128128
1.97961	0.1089
4.44687	3.89172
3.9614	3.47827
2.80101	2.82799
2.03308	1.9462
1.06587	1.34857
1.72949	0.906435
0.666968	0.672361
-0.22184	0.439775
-0.0345507	0.369971
-0.0955134	0.309627
0.255997	0.229716
0.411559	0.228067
0.057283	0.193842
-0.00403942	-0.0107817
1.97664	2.8683
1.17865	2.56357
1.06324	2.0843
0.911454	1.4344
0.609719	0.993932
0.504148	0.668066
0.576024	0.495547
0.629071	0.324125
0.577973	0.272678
0.639646	0.228203
0.641938	0.169307
1.01739	0.168091
1.04163	0.142867
0.572017	-0.00794638
1.6448	1.13715
0.793527	1.01634
0.913574	0.826329
0.874977	0.568675
0.733318	0.394049
0.791494	0.264858
0.876317	0.196462
0.712492	0.128501
0.937101	0.108104
0.718239	0.090472
1.11713	0.0671225
1.60572	0.0666404
1.16631	0.0566402
6.15473	3.73776
1.97252	3.34066
0.599386	2.7161
0.635665	1.86921
0.415091	1.29522
-0.00216631	0.870574
0.206112	0.645761
0.594086	0.422377
0.506254	0.355334
0.523915	0.297377
0.340858	0.220628
0.606502	0.219044
6.29258	3.71591
3.65776	3.32113
6.1819	2.70023
1.80171	1.85828
0.0549772	1.28765
0.161775	0.865485
0.536471	0.641986
0.453813	0.419907
0.293087	0.353257
-0.209038	0.295639
0.0400427	0.219339
0.308564	0.217764
4.06463	2.08511
2.90951	1.86358
2.49715	1.51518
1.26137	1.04274
0.0665841	0.722537
0.118811	0.485649
-0.13033	0.360237
0.173365	0.235622
-0.0598067	0.198223
0.0453935	0.165892
0.336749	0.123077
4.67324	3.36249
1.85064	3.00526
1.07577	2.44341
0.0391348	1.68154
-0.03498	1.16518
0.17628	0.78317
0.0658563	0.580927
0.192205	0.379971
0.504577	0.319659
0.596349	0.267521
2.81549	7.40954
2.43918	6.62235
1.82353	5.38426
1.66801	3.70542
0.932763	2.56758
-0.0539523	1.72578
0.0196408	1.28012
1.01288	0.837297
1.64469	0.704396
5.58033	2.32934
2.47869	2.08187
1.42235	1.69265
1.20151	1.16487
1.17329	0.807169
1.42855	0.542534
1.08001	0.402432
1.15817	0.263221
0.998051	0.221441
7.30186	4.54124
7.01275	4.05878
7.95559	3.29997
7.86803	2.27102
5.74708	1.57364
3.31996	1.05772
2.45049	0.784576
0.63668	0.513172
0.574593	0.431718
0.335089	0.361302
4.88043	3.58874
6.11942	3.20747
5.79965	2.60781
4.99685	1.79468
4.48566	1.24358
3.01221	0.835865
2.15725	0.620014
0.0640811	0.405536
0.577976	0.341167
0.410268	0.285521
2.06084	1.42979
2.30053	1.27789
1.70402	1.03898
0.0487973	0.715023
0.862548	0.495457
0.541704	0.333018
0.285154	0.247021
1.22972	0.16157
0.663629	0.135925
3.20687	2.08847
1.0676	1.86659
0.894289	1.51762
-0.0412224	1.04442
0.167166	0.723703
0.0112974	0.486433
0.0271054	0.360818
0.0366604	0.236003
-0.000505858	0.198543
-0.0225625	0.166159
-0.0914231	0.123276
0.0118531	0.122391
5.47392	3.87977
3.53364	3.46758
2.94712	2.8193
1.08225	1.94023
0.670308	1.34443
0.518356	0.90365
0.556467	0.670295
0.391256	0.438424
-0.554526	0.368835
0.147281	0.308676
0.480439	0.229011
3.72978	1.95855
2.21743	1.75047
2.17862	1.42321
1.28867	0.979445
0.300919	0.678681
0.174488	0.456172
0.169431	0.338372
1.24933	0.221321
0.163457	0.186191
0.104385	0.155822
0.169392	0.115607
3.98386	3.24256
5.71736	3.24256
7.09371	3.24256
5.35281	2.63635
5.03121	2.63635
4.07462	2.63635
2.51264	2.63635
1.44886	1.81432
0.681372	1.81432
0.857903	1.81432
1.00829	1.81432
1.00275	1.25719
0.623122	1.25719
0.0928389	2.73011
0.0835193	2.44006
0.0466816	1.98388
0.00571707	1.36529
0.0273213	0.946045
0.526791	0.635879
0.132762	0.471672
-0.0722635	0.308509
0.0146964	0.259541
0.00942706	0.217208
0.121295	0.16115
0.599913	0.159993
1.12338	0.135984
0.0532404	-0.00756353
0.137556	0.0916178
2.58183	3.29595
1.52666	2.94579
1.70585	2.39506
1.12734	1.64826
0.760816	1.14212
0.785068	0.767671
1.03899	0.569431
0.696646	0.372451
-0.00211551	0.313333
0.0256835	0.262227
-0.451266	0.19455
1.33439	0.193153
-0.00684086	0.164168
0.000694619	-0.00913115
0.368954	1.2813
0.212154	1.14518
-0.0557018	0.931081
0.050884	0.640765
0.227187	0.444001
0.362008	0.298433
0.267072	0.221367
0.066738	0.144791
0.539626	0.121809
0.75938	0.101941
1.89238	0.0756315
4.36363	0.0750883
0.0815232	0.0638203
0.400023	-0.00354974
7.57524	3.90667
7.6178	3.49162
7.20408	2.83885
6.5342	1.95368
7.54324	1.35375
6.46745	0.909915
2.76288	0.674943
1.48358	0.441464
1.45569	0.371392
0.715871	0.310816
0.9777	0.230599
1.16976	0.228943
0.843808	0.194587
0.700938	-0.0108231
0.810777	0.131101
0.767047	0.0785806
4.01177	3.82941
6.52952	3.42257
6.76501	2.7827
7.08788	1.91504
6.29406	1.32698
3.49462	0.891921
1.06866	0.661595
0.709443	0.432733
0.221035	0.364047
0.364965	0.304669
0.397629	0.226038
0.316678	0.224415
0.423813	0.190739
0.447147	-0.0106091
0.427729	0.128508
0.371188	0.0770266
1.67352	1.77862
2.18927	1.58966
1.3095	1.29246
1.04053	0.889465
0.762808	0.616332
0.134379	0.414264
0.17838	0.307286
0.0778816	0.200988
0.113899	0.169086
0.193441	0.141507
0.105697	0.104986
0.201813	0.104232
0.050756	0.0885909
-0.00277467	-0.00492751
0.0569785	0.0596874
1.36978	4.23764
2.20275	3.78743
3.31736	3.07935
1.73235	2.11919
2.54722	1.46844
3.47568	0.987003
1.20356	0.732123
0.0416153	0.478864
0.673367	0.402856
0.604586	0.337148
0.131829	0.250135
0.285373	0.248338
0.163451	0.211072
0.0246589	-0.01174
0.131216	0.142208
0.204845	0.0852379
2.44921	2.42809
1.45556	2.17013
3.07243	1.76441
3.15006	1.21426
3.05691	0.841388
3.45265	0.565534
0.678497	0.419493
0.185967	0.27438
-0.0113047	0.230829
-0.0443464	0.193179
-0.594499	0.143323
-0.713064	0.142293
-1.43474	0.12094
-0.711666	-0.00672681
-0.00422665	0.0814825
-0.0295958	0.0488397
5.68438	5.31063
5.37922	4.74642
1.95043	3.85905
0.45747	2.65578
0.462037	1.84025
0.286637	1.23692
0.117601	0.9175
0.190779	0.600114
0.149658	0.504861
0.238285	0.422515
3.29966	3.99012
4.20859	3.56621
2.44567	2.89949
0.721211	1.99541
0.0651669	1.38267
0.179668	0.929353
0.398925	0.689361
0.243066	0.450894
0.395977	0.379326
0.294486	0.317455
1.28478	1.5515
1.095	1.38667
1.08659	1.12742
0.384809	0.775886
0.00810802	0.53763
0.40757	0.361365
0.482786	0.268048
-0.0813937	0.175323
-0.00806737	0.147495
5.06185	5.37593
4.68739	4.80479
1.73885	3.90651
0.457681	2.68843
0.536335	1.86288
0.221995	1.25213
0.175374	0.928781
0.380597	0.607494
0.224909	0.511068
0.0224264	0.42771
0.297974	0.317324
0.139798	0.315045
3.27344	3.49135
4.1099	3.12043
4.71965	2.53705
1.9613	1.74598
0.609348	1.20983
0.3176	0.813182
0.428043	0.603189
0.423127	0.394532
0.33271	0.331909
0.298218	0.277773
0.236384	0.206084
2.23601	2.04944
2.32633	1.83171
0.825663	1.48926
0.576765	1.0249
0.258648	0.710179
0.389539	0.477343
0.148327	0.354076
0.199753	0.231592
0.103354	0.194833
0.155714	0.163054
0.337818	0.120972
2.79143	2.90904
1.85066	2.59998
0.64292	2.1139
0.36732	1.45477
0.657827	1.00805
0.299239	0.677554
0.395915	0.502585
0.208341	0.328729
0.136453	0.276551
0.212048	0.231444
0.29959	0.171712
0.341063	0.170478
0.346394	2.54555
0.0633767	2.27511
0.449665	1.84977
0.166282	1.273
0.349658	0.882093
0.117967	0.592894
0.116808	0.439787
0.13251	0.287654
0.103176	0.241996
0.212297	0.202525
0.301083	0.150256
1.43246	0.149177
0.427853	1.29514
0.438885	1.15754
0.213821	0.941136
0.157373	0.647684
0.0284883	0.448796
-0.229703	0.301656
-0.0841383	0.223757
0.211126	0.146354
0.426826	0.123124
0.0635272	0.103042
0.163057	0.0764482
0.540316	0.0758992
5.08032	3.50087
1.51783	3.12894
1.24186	2.54397
0.621899	1.75074
1.0266	1.21313
0.440592	0.8154
0.513364	0.604834
0.852689	0.395608
0.726376	0.332814
1.05554	0.27853
3.71202	5.64265
1.00608	5.04317
0.670997	4.10033
0.662811	2.82182
0.39319	1.95531
0.360076	1.31425
0.802703	0.974863
0.736	0.637634
0.968358	0.536425
1.64878	3.08658
1.72354	2.75866
0.327074	2.24292
0.0801714	1.54356
0.0700962	1.06957
0.351006	0.718907
0.39792	0.533259
0.0216736	0.348792
0.153662	0.29343
6.57339	4.84271
6.62438	4.32822
6.85784	3.51904
7.81514	2.42178
7.00157	1.67811
1.48042	1.12793
1.6	0.83666
4.48224	3.21202
3.97642	2.87077
4.67215	2.33406
3.40848	1.60629
2.14991	1.11304
0.819259	0.748122
0.509496	0.55493
1.50394	1.90465
1.19817	1.7023
1.90697	1.38405
1.50253	0.952492
1.72914	0.660005
0.754611	0.443619
1.12709	0.32906
7.41503	4.59181
7.96751	4.10398
7.70276	3.33672
7.02359	2.29631
6.6946	1.59117
3.49812	1.06949
3.27269	0.793313
3.33137	0.518887
1.63426	0.436526
1.11805	0.365326
-0.21942	0.271041
0.705514	0.269094
6.3864	3.57399
6.33493	3.19429
6.61578	2.5971
6.38393	1.78731
5.02096	1.23847
3.35288	0.83243
2.73963	0.617467
0.705535	0.40387
-0.323721	0.339765
-0.0661666	0.284347
0.155422	0.210962
2.26361	0.209446
3.21424	1.94636
3.82426	1.73958
4.02523	1.41436
4.51685	0.973352
3.34053	0.674459
2.12441	0.453334
0.568508	0.336267
0.154135	0.219944
-0.387742	0.185033
-0.0851564	0.154853
0.568911	0.114888
3.11754	4.15868
0.521286	3.71686
-0.00023167	3.02197
0.037077	2.07971
0.574709	1.44108
0.141362	0.968613
0.102191	0.718482
0.112074	0.469942
0.509251	0.39535
1.11078	0.330866
5.5255	3.32116
2.39808	2.96832
0.392058	2.41338
0.320346	1.66087
0.407773	1.15086
0.286005	0.773543
0.254513	0.573786
0.257707	0.3753
0.174258	0.31573
7.73092	6.72768
6.11535	6.01293
2.05953	4.88878
0.512488	3.36443
0.181132	2.3313
0.377174	1.56697
0.138975	1.16232
0.274447	0.760246
0.310403	0.639575
0.118538	0.535256
0.12924	0.397114
0.485945	0.394262
0.29691	0.335098
1.27408	-0.0186385
6.70021	3.83948
4.46507	3.43157
5.21123	2.79002
1.96456	1.92008
0.712066	1.33047
0.292833	0.894267
0.444971	0.663335
0.365381	0.433871
-0.0388505	0.365005
0.387975	0.30547
0.507919	0.226633
0.308183	0.225005
0.381781	0.19124
3.31359	1.90454
2.34717	1.7022
1.61437	1.38397
2.00141	0.952439
0.556151	0.659968
0.446099	0.443594
0.280047	0.329042
0.559576	0.215218
0.492896	0.181058
0.225374	0.151526
0.335607	0.112419
0.548751	0.111612
0.580192	0.0948632
7.04182	7.15099
7.64209	7.15099
6.61587	7.15099
7.43421	6.39127
7.16443	6.39127
6.08581	6.39127
6.42642	6.39127
6.45316	5.19639
3.88772	5.19639
3.04223	5.19639
2.09264	5.19639
2.06879	3.57612
1.46349	3.57612
1.75512	3.57612
1.61447	3.57612
1.21064	2.47798
0.901611	2.47798
1.13615	2.47798
0.565381	2.47798
0.577594	1.66556
0.765453	1.66556
0.847625	1.66556
0.0784604	1.66556
0.389223	1.23545
0.234957	1.23545
0.85228	1.23545
0.142312	1.23545
0.205079	0.808081
0.356758	0.808081
0.177639	0.808081
0.408269	0.808081
0.475362	0.679817
0.37717	0.679817
0.431342	0.679817
0.256563	0.679817
0.137408	0.568935
0.455254	0.568935
0.268451	0.568935
0.332807	0.568935
7.24753	4.09293
5.67607	4.09293
5.70562	4.09293
7.65137	3.6581
4.75097	3.6581
3.11185	3.6581
3.73993	3.6581
6.25743	2.97419
6.23109	2.97419
5.16388	2.97419
3.80318	2.97419
4.57265	2.04682
2.42532	2.04682
1.43544	2.04682
1.40724	2.04682
0.887423	1.41829
0.794562	1.41829
0.709962	1.41829
0.807959	1.41829
0.365547	0.953298
0.70564	0.953298
0.594985	0.953298
0.599334	0.953298
0.304956	0.707122
0.496227	0.707122
0.44934	0.707122
0.554113	0.707122
0.585605	0.462512
0.239893	0.462512
-0.0939977	0.462512
0.121697	0.462512
0.613781	0.389099
0.373129	0.389099
0.710675	0.389099
0.745546	0.389099
0.574773	0.325635
-0.546184	0.325635
0.651709	0.325635
0.301625	0.325635
3.63297	1.90535
3.00332	1.90535
2.58973	1.90535
2.43619	1.70292
2.38876	1.70292
1.47548	1.70292
0.958698	1.70292
1.0341	1.38455
1.65311	1.38455
2.73013	1.38455
2.52083	1.38455
2.31009	0.952841
1.95541	0.952841
0.946467	0.952841
1.09243	0.952841
0.579402	0.660247
0.200586	0.660247
0.634888	0.660247
0.571483	0.660247
0.249315	0.443781
0.535559	0.443781
0.800421	0.443781
0.471943	0.443781
0.810539	0.329181
0.310551	0.329181
0.329191	0.329181
0.16229	0.329181
0.100229	0.215309
0.635701	0.215309
0.391929	0.215309
-0.308131	0.215309
0.201833	0.181134
0.446743	0.181134
0.247091	0.181134
0.310918	0.181134
0.772979	0.15159
0.328628	0.15159
0.519168	0.15159
0.34723	0.15159
1.0809	2.08847
1.6948	1.86659
0.362333	1.51762
0.503394	1.04442
0.204116	0.723703
-0.0433377	0.486433
0.620857	0.360818
0.126304	0.236003
0.735937	0.198543
1.00777	0.166159
2.01648	3.49422
1.39875	3.123
0.307236	2.53914
0.0244751	1.74742
0.0912197	1.21083
0.332344	0.813852
0.146943	0.603686
0.166025	0.394857
0.204882	0.332182
0.660621	0.278001
1.76943	2.2419
0.673129	2.00372
-0.00752363	1.62911
0.158898	1.12115
0.417092	0.776869
-0.0347177	0.522168
0.183681	0.387325
0.27984	0.25334
0.0880749	0.213129
2.86201	2.08847
1.21305	1.86659
0.635681	1.51762
0.191215	1.04442
0.455996	0.723703
0.36276	0.486433
0.180764	0.360818
0.349103	0.236003
0.361743	0.198543
1.36205	3.62569
0.814544	3.24049
0.921567	2.63467
0.0517341	1.81316
0.105988	1.25638
0.13123	0.844471
0.0998818	0.626398
0.0400281	0.409712
0.081907	0.34468
0.372338	1.86329
0.249758	1.66533
0.374224	1.35399
0.103102	0.931808
0.23826	0.645672
0.198245	0.433985
-0.0614046	0.321914
0.0933614	0.210556
7.81472	5.20922
6.74365	4.65579
4.17454	3.78537
0.922829	2.60507
0.431003	1.80512
0.419166	1.2133
0.464082	0.899981
0.204253	0.588656
0.0749971	0.495221
0.517826	0.414447
0.611297	0.307484
0.588796	0.305276
7.20506	3.85881
7.66091	3.44885
2.77038	2.80407
5.90911	1.92975
1.54796	1.33717
1.18074	0.898769
0.296173	0.666675
0.445232	0.436056
0.569197	0.366842
0.673101	0.307008
0.458486	0.227774
3.59039	1.59651
2.01974	1.4269
0.837133	1.16013
1.76883	0.798395
0.937427	0.553227
0.0735823	0.371849
0.240534	0.275824
0.111347	0.18041
0.152618	0.151774
-0.169834	0.127019
0.0413745	0.0942371
7.16892	6.03343
7.15779	6.03343
7.04205	5.39244
5.94148	5.39244
3.16888	4.3843
1.22675	4.3843
1.11417	3.01725
0.819358	3.01725
0.249017	2.09072
0.712775	2.09072
-0.125949	1.40527
0.367053	1.40527
0.510054	1.04238
0.092331	1.04238
0.027352	0.681794
0.449172	0.681794
0.336699	0.573575
0.645923	0.573575
6.98137	4.53527
7.5831	4.53527
7.56083	4.05344
4.1039	4.05344
6.45107	3.29563
7.21854	3.29563
4.71409	2.26804
1.97065	2.26804
1.14732	1.57158
0.883678	1.57158
0.751094	1.05633
0.215841	1.05633
0.697512	0.783545
0.442163	0.783545
0.422369	0.512498
0.460155	0.512498
0.601597	0.431151
0.187458	0.431151
7.36758	4.10754
7.40095	4.10754
6.72542	3.67115
2.62948	3.67115
3.16372	2.98481
4.76247	2.98481
3.92067	2.05413
2.15317	2.05413
1.09831	1.42336
-0.345019	1.42336
0.846515	0.956701
0.400492	0.956701
0.753002	0.709646
0.819967	0.709646
0.485883	0.464162
0.332575	0.464162
0.234783	0.390488
0.538878	0.390488
6.18427	1.87065
4.32429	1.87065
3.80813	1.67191
2.02225	1.67191
1.98089	1.35934
2.60482	1.35934
3.63257	0.935489
1.38611	0.935489
0.979836	0.648223
0.473011	0.648223
0.569045	0.435699
0.279542	0.435699
0.684308	0.323186
0.475968	0.323186
0.219219	0.211388
0.0442696	0.211388
0.477416	0.177835
0.440632	0.177835
4.35044	1.49931
3.23719	1.49931
2.03695	1.34002
1.04448	1.34002
0.93569	1.0895
1.22518	1.0895
2.11665	0.749784
1.01602	0.749784
0.87222	0.519544
0.211737	0.519544
0.152756	0.349208
0.0988759	0.349208
0.255091	0.25903
0.142334	0.25903
0.326295	0.169425
0.165767	0.169425
1.24924	0.142533
0.21141	0.142533
2.42115	1.3717
1.35075	1.3717
0.650809	1.22597
0.850444	1.22597
0.727467	0.996772
1.21839	0.996772
1.6374	0.685973
1.35988	0.685973
0.615569	0.475327
0.470883	0.475327
0.301301	0.319488
0.482231	0.319488
0.238678	0.236985
-0.00181896	0.236985
0.396186	0.155006
0.18991	0.155006
0.211034	0.130403
5.22889	6.66233
5.20319	5.95452
3.40945	4.84129
2.96774	3.33175
2.30123	2.30865
0.771794	1.55175
1.70885	1.15103
-0.261995	0.752861
0.143531	0.633362
0.0118492	0.530057
-0.130694	0.393257
-0.433797	0.390433
-0.0592785	0.331843
-0.276545	-0.0184574
0.052283	0.223577
0.0271853	0.134009
-0.721808	0.239096
-0.547228	0.331098
-0.00667624	0.298425
-0.413158	0.397594
4.01088	4.01828
6.26985	3.59138
4.03454	2.91995
2.29977	2.00949
1.63963	1.39243
0.962507	0.935912
0.687578	0.694226
-0.00645862	0.454076
0.158192	0.382002
0.301844	0.319696
0.130294	0.237187
0.0408514	0.235483
0.236956	0.200146
-0.0405811	-0.0111323
0.0969085	0.134847
0.0336778	0.0808257
-0.00168021	0.144207
0.0509231	0.199696
0.202094	0.17999
0.00279429	0.239803
5.9717	6.79113
7.50388	6.06963
3.61086	4.93488
2.38272	3.39616
1.06499	2.35328
0.00039169	1.58174
0.223991	1.17328
-0.168908	0.767415
0.0659922	0.645606
0.0257211	0.540304
0.114565	0.400859
0.0852307	0.39798
0.131375	0.338258
0.0848006	-0.0188142
0.0797466	0.227899
0.147345	0.1366
0.0554056	0.243719
0.172737	0.337498
0.178584	0.304194
-0.119893	0.40528
2.43903	3.43922
3.77122	3.07384
2.59504	2.49917
1.07248	1.71991
0.745343	1.19177
0.797151	0.801041
0.370983	0.594183
-0.0475982	0.388641
0.198559	0.326953
-0.00600372	0.273625
-0.0583219	0.203007
0.113726	0.201549
-0.0179745	0.171304
-0.063704	-0.00952807
0.0509083	0.115414
0.0969791	0.0691782
0.00575588	0.123426
-0.186888	0.170919
0.190944	0.154052
0.251317	0.205246
5.38595	4.51218
6.41067	4.0328
3.29703	3.27885
1.04053	2.25649
0.669147	1.56357
0.293319	1.05095
0.337133	0.779555
0.270369	0.509888
0.0552338	0.428956
0.0211603	0.35899
-0.118528	0.26634
0.129077	0.264427
0.0347572	0.224747
0.104863	-0.0125006
0.184204	0.151421
0.0272841	0.0907602
0.210039	0.161932
0.0771117	0.224242
0.0963042	0.202113
0.0966998	0.269278
2.31107	2.99355
2.88803	2.67552
3.76353	2.17531
0.989164	1.49704
1.17728	1.03733
0.413461	0.697238
0.720893	0.517186
0.397855	0.338279
0.325943	0.284585
0.13143	0.238168
-0.2285	0.1767
0.0163361	0.175431
0.132123	0.149105
0.091214	-0.00829338
-0.00503833	0.100459
-0.00188508	0.0602137
0.24511	0.107432
0.151868	0.14877
0.150219	0.13409
0.102938	0.178649
7.9121	5.21866
7.33063	4.66423
7.83762	3.79222
7.87442	2.60979
1.58836	1.80838
0.985717	1.2155
0.560474	0.901611
0.559296	0.589722
0.306283	0.496118
0.965809	0.415198
1.09695	0.308041
3.61705	3.33156
3.23394	2.97762
4.69214	2.42094
1.51133	1.66607
0.483356	1.15446
0.308471	0.775966
0.326524	0.575584
0.453416	0.376475
0.607562	0.316719
0.296477	0.26506
0.300256	0.196652
1.84912	1.34654
0.696252	1.20348
1.57137	0.978484
0.362137	0.673387
0.130749	0.466606
0.0512753	0.313627
-0.0679935	0.232637
-0.479564	0.152162
0.0878031	0.12801
0.00412868	0.107131
0.104837	0.079482
3.27396	3.2889
2.40762	2.93948
1.01164	2.38993
1.7034	1.64474
0.812877	1.13968
1.76286	0.766028
0.257666	0.568212
0.262145	0.371654
0.637596	0.312663
0.0527229	0.261665
1.6518	2.57416
0.748859	2.30068
0.748997	1.87056
0.701722	1.28731
0.116427	0.892006
0.828471	0.599557
0.731955	0.44473
1.39798	0.290887
0.863029	0.244716
0.913785	0.204801
1.11939	1.38738
0.596136	1.23998
0.49203	1.00816
0.521433	0.69381
0.49184	0.480758
0.9845	0.323139
1.77768	0.239693
1.20311	0.156777
1.11188	0.131893
1.05307	0.11038
7.99825	6.69209
5.11194	5.98112
3.59921	4.86292
2.74583	3.34663
0.302257	2.31896
0.691266	1.55868
0.0157852	1.15617
-0.00182459	0.756223
0.20045	0.636191
0.0808386	0.532424
3.80165	5.3557
0.649404	4.78671
0.65527	3.89181
0.699239	2.67832
0.498793	1.85587
0.485596	1.24741
0.269182	0.925287
0.664327	0.605208
1.67348	0.509146
2.32052	0.426101
5.01978	0.316131
2.5624	2.2764
0.250624	2.03456
0.355103	1.65419
0.00821428	1.1384
0.25585	0.788827
0.619191	0.530205
0.390592	0.393287
1.15196	0.25724
1.32159	0.216409
5.54595	0.181111
6.02368	4.963
3.505	4.43573
0.888976	3.60645
0.358369	2.48194
0.231124	1.7198
[truncated: 12,576 more rows]

## Sheet: addSACpeak012_150Hz
C_prime	Predicted_C_prime	R^2
3.08536	4.13647	0.568371
4.79689	3.69701
6.12589	3.00583
5.25193	2.0686
4.16159	1.43338
3.23047	0.963438
1.31965	0.714644
1.1659	0.467431
0.194662	0.393238
0.193994	0.329098
0.184677	0.244163
0.0845349	0.242409
0.157318	0.206033
0.0472017	-0.0114597
0.0752087	0.138813
-0.045712	0.0832029
0.132632	0.148449
2.19898	2.93737
3.76957	2.62531
3.39638	2.13449
2.90869	1.46895
1.89845	1.01787
1.3987	0.684154
0.49811	0.507481
0.125725	0.331931
0.286147	0.279245
0.00190423	0.233698
0.0805612	0.173384
0.270032	0.172139
0.231196	0.146307
0.0432376	-0.00813775
0.288934	0.0985733
0.0483701	0.0590838
1.10076	1.60515
0.859688	1.43462
1.13255	1.16641
0.445091	0.802715
0.14345	0.55622
0.31249	0.37386
0.170295	0.277316
-0.112371	0.181386
0.0452214	0.152595
-0.138684	0.127706
0.0113914	0.0947469
0.143533	0.0940665
0.152948	0.0799506
-0.0124651	-0.00444692
-0.0123071	0.053866
0.165126	0.0322867
6.44226	5.78806
7.88636	5.17314
7.85959	4.20599
3.01703	2.89454
3.2639	2.0057
0.661289	1.34812
0.801418	0.999985
-0.393017	0.654066
1.49461	0.550249
6.13672	4.62008
7.51539	4.12925
7.295	3.35726
3.94599	2.31045
5.14373	1.60097
-0.399386	1.07608
3.92653	0.798197
-1.27298	0.522082
1.51072	0.439214
4.20481	1.76494
4.1445	1.57743
3.87844	1.28252
0.0383529	0.882624
2.45032	0.611591
0.186235	0.411078
1.35428	0.304923
3.57187	0.199443
3.12	4.52514
1.64842	4.04439
1.70464	3.28827
1.73504	2.26297
0.780414	1.56806
0.753002	1.05397
0.248257	0.781794
0.0662252	0.511353
0.0941956	0.430188
0.0729485	0.360021
0.368044	0.267105
2.49891	8.45775
3.41433	7.5592
2.58238	6.14597
0.993056	4.22962
0.2211	2.93081
0.113379	1.96992
0.125466	1.46122
0.159436	0.955748
0.105864	0.804046
0.375735	0.672901
5.92561	4.51161
2.78923	4.0323
1.74868	3.27844
0.886921	2.2562
0.614219	1.56338
1.41225	1.05082
0.736132	0.779457
0.761598	0.509824
0.546033	0.428902
0.211721	0.358945
0.297696	0.266307
0.433231	0.264394
0.670678	0.224718
0.422891	-0.012499
3.34237	2.77797
2.41932	2.48284
2.62698	2.01866
2.1179	1.38923
1.11192	0.962632
0.347322	0.647028
0.173124	0.479942
0.182546	0.313918
0.180198	0.264091
0.0982384	0.221016
0.101775	0.163975
-0.0214301	0.162798
0.0458136	0.138368
1.03682	2.97666
1.07317	2.66041
0.500505	2.16304
0.412118	1.48859
0.462455	1.03148
0.116104	0.693303
0.0221451	0.514267
0.000566871	0.33637
-0.177281	0.282979
0.05284	0.236823
0.215676	0.175703
0.0812566	0.174441
-0.0443706	0.148264
6.4952	7.13465
7.21372	6.37666
7.75716	5.18451
6.9085	3.56795
5.60585	2.47232
2.21645	1.66176
1.38874	1.23263
0.668766	0.806234
0.539805	0.678264
0.559617	0.567635
0.692941	0.421137
0.417328	0.418112
0.605829	0.355369
0.480394	-0.0197659
0.431239	0.239427
0.487037	0.14351
0.360493	0.256047
0.636552	0.35457
7.29688	5.89079
7.53687	5.26495
7.00826	4.28064
7.80535	2.94591
5.31163	2.0413
2.68551	1.37205
1.52428	1.01773
1.1523	0.665675
0.558704	0.560015
0.750806	0.468673
0.814384	0.347716
0.727089	0.345218
-0.184282	0.293414
0.661166	-0.0163199
-0.14621	0.197685
0.381622	0.11849
0.22731	0.211408
0.276423	0.292755
3.81876	2.02417
3.77456	1.80912
3.41377	1.4709
2.50026	1.01226
2.29946	0.701421
2.01782	0.471456
1.1399	0.349709
0.689238	0.228736
0.404661	0.19243
0.522091	0.161043
0.336696	0.119481
0.303202	0.118622
0.0284674	0.100822
-0.139056	-0.00560779
0.40306	0.0679277
0.159797	0.0407151
0.0656705	0.072643
0.0371071	0.100595
8	7.51391
8	7.51391
7.98388	7.51391
6.88804	6.71563
8	6.71563
7.95073	6.71563
6.87738	6.71563
7.75874	5.46011
7.77765	5.46011
7.73557	5.46011
7.80388	5.46011
7.51502	3.75762
7.54034	3.75762
6.93636	3.75762
6.35619	3.75762
7.28595	2.60374
5.88886	2.60374
4.33657	2.60374
2.68996	2.60374
4.17319	1.75009
2.93004	1.75009
1.45915	1.75009
2.37137	1.75009
1.94649	1.29815
1.43302	1.29815
1.89037	1.29815
1.57977	1.29815
1.68035	0.849091
1.79442	0.849091
1.34716	0.849091
0.93056	0.849091
1.3923	0.714318
1.25216	0.714318
1.04327	0.714318
1.90912	0.714318
6.72933	5.29591
6.57792	5.29591
7.02104	5.29591
7.59919	4.73327
7.76502	4.73327
7.62308	4.73327
7.09231	4.73327
7.4994	3.84836
7.39616	3.84836
7.31129	3.84836
6.21228	3.84836
5.56954	2.64842
6.9488	2.64842
7.24131	2.64842
6.23014	2.64842
4.89603	1.83515
5.11003	1.83515
3.36647	1.83515
4.22071	1.83515
3.25671	1.23349
2.67608	1.23349
2.84259	1.23349
2.61968	1.23349
2.24992	0.914957
1.66283	0.914957
1.35596	0.914957
1.47246	0.914957
1.96756	0.598451
1.82555	0.598451
1.05171	0.598451
1.1162	0.598451
1.52191	0.503461
0.621204	0.503461
0.619442	0.503461
1.04639	0.503461
3.58617	2.27365
4.10897	2.27365
3.69043	2.27365
4.10293	2.03209
3.99898	2.03209
3.91531	2.03209
4.64002	2.03209
4.01419	1.65218
3.20235	1.65218
4.1048	1.65218
2.47589	1.65218
3.66607	1.13702
1.9249	1.13702
1.8592	1.13702
1.77956	1.13702
1.18385	0.787871
2.15233	0.787871
2.00923	0.787871
1.86621	0.787871
2.66494	0.529563
2.30851	0.529563
1.51926	0.529563
0.862398	0.529563
1.87004	0.392811
0.952115	0.392811
1.08995	0.392811
1.16161	0.392811
0.036864	0.256928
0.164134	0.256928
0.460046	0.256928
-0.796703	0.256928
0.788246	0.216147
0.922186	0.216147
0.349461	0.216147
3.10462	3.87797
4.76929	3.46597
5.21557	2.81799
5.24711	1.93932
4.11699	1.34381
3.49706	0.903231
3.33467	0.669984
3.36627	0.43822
2.98583	0.368663
2.1165	0.308532
0.603429	0.228905
0.204354	0.227261
-0.219469	0.193157
-0.140144	-0.0107436
-0.0899279	0.130138
0.268086	0.0780033
0.265281	0.139172
-0.0255276	0.192723
-0.0611975	0.173705
-0.187529	0.231429
1.40145	2.82269
2.18528	2.52281
1.53959	2.05116
1.0419	1.41159
0.677204	0.978128
0.750445	0.657443
1.42664	0.487667
1.71184	0.318972
1.4731	0.268342
1.75589	0.224574
0.643801	0.166615
0.329988	0.165418
0.26283	0.140595
0.159957	-0.00782003
0.0646083	0.0947248
0.0917839	0.056777
0.287378	0.1013
-0.0148937	0.140279
-0.109194	0.126436
-0.0568847	0.168452
0.671972	1.41322
0.355295	1.26308
0.0730646	1.02694
0.286728	0.706734
0.487417	0.489713
0.222315	0.329158
0.128716	0.244157
0.490376	0.159697
0.256226	0.134349
0.325149	0.112436
0.0408424	0.083418
-0.154604	0.0828189
-0.226879	0.0703909
0.087673	-0.0039152
0.202893	0.0474253
-0.226846	0.0284262
-0.0257029	0.0507173
-0.42325	0.0702327
0.0479013	0.0633021
0.0279307	0.084338
7.99306	3.70222
5.51754	3.30889
4.44642	2.69028
3.7845	1.85143
3.9946	1.2829
2.99502	0.862296
2.22617	0.63962
1.13732	0.41836
1.11251	0.351955
0.435804	0.294549
0.293731	0.21853
0.0786699	0.216961
0.0305603	0.184403
0.255453	-0.0102567
0.154336	0.12424
0.0886234	0.0744682
0.0687416	0.132864
0.0111397	0.183989
0.477904	0.165833
0.149079	0.220941
6.65995	3.09232
5.82088	2.76379
3.96928	2.24708
4.44157	1.54643
7.30474	1.07156
4.13677	0.720243
2.6889	0.53425
2.36258	0.34944
1.9493	0.293975
1.27198	0.246026
0.438941	0.18253
0.361276	0.181219
0.447534	0.154025
0.403999	-0.008567
-0.160896	0.103773
0.390065	0.0622004
0.212677	0.110977
0.76711	0.153679
0.345888	0.138514
0.335453	0.184543
2.95402	1.76395
0.90664	1.57654
1.10554	1.2818
1.00157	0.882129
1.661	0.611248
0.906643	0.410847
1.78196	0.304752
1.78409	0.199331
2.66471	0.167692
3.14598	0.14034
2.81305	0.10412
2.71501	0.103373
2.82641	0.0878602
3.33495	-0.00488686
2.33052	0.0591951
1.47611	0.0354809
1.50904	0.0633042
1.40418	0.0876628
1.50976	0.0790121
1.52888	0.105269
3.94111	4.23757
6.18572	3.78737
6.78154	3.0793
5.67855	2.11916
4.03891	1.46842
3.03774	0.986988
0.847816	0.732112
0.489149	0.478857
0.0922792	0.40285
0.0701719	0.337143
0.0270978	0.250131
-0.161331	0.248335
0.064634	0.211069
0.0797325	-0.0117398
0.0602241	0.142206
0.055928	0.0852366
2.69955	3.21677
3.36269	2.87502
4.18229	2.33752
3.03848	1.60867
2.92506	1.11469
2.21211	0.74923
2.01824	0.555752
0.668808	0.363504
0.0826545	0.305806
0.281696	0.255927
0.260679	0.189876
0.0895048	0.188513
0.216358	0.160224
0.061663	-0.0089118
0.00799093	0.107949
1.04365	1.56397
1.74631	1.39781
1.46081	1.13648
1.79148	0.78212
1.89344	0.54195
0.778925	0.364269
0.29024	0.270201
0.361019	0.176732
0.10765	0.14868
0.166779	0.12443
0.0546157	0.0923161
-0.0438779	0.0916531
0.233322	0.0778994
0.192625	-0.00433283
0.169974	0.052484
5.36606	4.23264
7.6321	3.78297
7.82689	3.07572
7.91506	2.11669
7.47116	1.46671
4.99434	0.98584
3.96263	0.73126
3.42137	0.4783
1.29299	0.402381
1.02947	0.33675
-1.07566	0.24984
0.50699	0.248046
0.136385	0.210823
0.0813836	-0.0117262
0.17308	0.14204
0.208827	0.0851374
0.123299	0.1519
0.289369	0.21035
0.131432	0.189592
3.6329	3.88189
7.26331	3.46947
7.4041	2.82084
7.71108	1.94128
7.17271	1.34516
7.33859	0.904143
5.89669	0.670661
4.16092	0.438663
3.33169	0.369036
2.66381	0.308844
1.80163	0.229136
0.185323	0.22749
0.329725	0.193352
0.461983	-0.0107544
0.155949	0.13027
0.327984	0.0780821
0.193898	0.139312
0.296546	0.192918
0.108675	0.173881
2.1	1.75941
1.79451	1.57249
0.778998	1.27851
1.32104	0.879861
2.14413	0.609677
3.76862	0.409791
1.4389	0.303968
0.423484	0.198818
0.415301	0.167261
0.604388	0.139979
0.358654	0.103853
0.535175	0.103107
0.327835	0.0876344
0.407878	-0.0048743
0.525418	0.0590429
1.53864	0.0353897
0.461094	0.0631415
1.31931	0.0874375
2.44693	0.078809
3.64987	0.104998
3.38862	1.95381
1.0325	1.74624
1.22763	1.41977
-0.198574	0.977077
0.00225328	0.67704
0.387271	0.455069
0.553877	0.337553
0.337255	0.220786
0.30235	0.185741
0.206697	0.155446
4.14424	3.6104
1.34928	3.22683
1.57444	2.62356
0.0590909	1.80552
-0.170787	1.25109
0.084665	0.840911
0.543328	0.623757
0.339208	0.407985
1.07914	0.343227
2.02632	0.874837
-0.00973316	0.781894
0.242087	0.635715
0.128684	0.437495
0.16006	0.303151
-0.058921	0.203761
-0.0213019	0.151143
-0.0571928	0.0988589
0.357596	0.0831674
4.0899	1.95381
2.91955	1.95381
1.38084	1.74624
0.975905	1.74624
0.427967	1.41977
0.0579104	1.41977
-0.0151486	0.977077
0.216509	0.977077
0.0726364	0.67704
0.124805	0.67704
0.206925	0.455069
0.103702	0.455069
0.0101568	0.337553
0.028564	0.337553
0.0497355	0.220786
-0.00202369	0.220786
3.94238	2.77435
3.34949	2.77435
2.62499	2.4796
0.995314	2.4796
0.611339	2.01603
0.751773	2.01603
0.276476	1.38742
0.174646	1.38742
0.0410197	0.961377
0.0564425	0.961377
0.378051	0.646184
0.907844	0.646184
0.153337	0.479316
0.166128	0.479316
0.361667	0.313509
3.09149	1.84459
0.97024	1.84459
0.921975	1.64862
0.222033	1.64862
0.512478	1.3404
0.168457	1.3404
0.300243	0.922455
0.0302125	0.922455
-0.0406944	0.639191
-0.15768	0.639191
0.057503	0.429629
0.00409237	0.429629
0.215867	0.318683
0.0634191	0.318683
0.439062	0.208443
2.34411	4.31202
1.40312	3.85391
1.48574	3.1334
2.00284	2.15639
0.630789	1.49421
0.497356	1.00433
-0.0279447	0.744974
0.229046	0.487269
0.160654	0.409927
0.0393879	0.343065
0.555552	0.254525
0.888267	5.75003
1.8217	5.13915
1.88895	4.17836
2.09201	2.87552
1.79266	1.99252
0.147519	1.33926
0.00529217	0.993415
0.031317	0.649769
-0.0697243	0.546633
0.145436	0.457474
0.976241	4.25438
1.95867	3.8024
1.19192	3.09152
1.73785	2.12757
1.14949	1.47424
0.0682506	0.990903
0.116562	0.735016
0.13814	0.480756
0.0141602	0.404448
0.26126	0.33848
7.00173	4.92333
6.08742	4.40028
7.76203	3.57762
3.13627	2.4621
0.971908	1.70605
0.654965	1.14671
0.997602	0.850589
0.199038	0.55635
0.240422	0.468042
0.630579	0.391702
0.739575	0.290609
0.779859	0.288522
6.68875	4.90022
4.61018	4.37962
2.74061	3.56083
5.13186	2.45054
1.27543	1.69804
0.457276	1.14133
0.331094	0.846596
-0.240308	0.553738
0.139064	0.465845
0.215466	0.389863
0.381629	0.289245
-0.0348747	0.287168
3.70735	1.06313
0.878577	0.950181
0.0587936	0.77254
0.276754	0.531658
0.174098	0.368398
-0.10378	0.247617
0.0418107	0.183673
-0.0649082	0.120136
0.167095	0.101068
-0.0654315	0.0845828
0.389826	0.0627532
6.1753	4.59804
7.31817	4.10954
7.97878	3.34124
6.90248	2.29942
5.23226	1.59333
3.54622	1.07094
2.81519	0.794388
1.37165	0.51959
-0.117562	0.437118
-0.457881	0.365821
0.0460066	0.271408
0.0620399	0.269459
0.212245	0.229023
0.0349951	-0.0127385
0.0978688	0.154302
0.10719	0.0924871
0.0109516	0.165013
0.139042	0.228508
-0.086905	0.205959
0.0599398	0.274401
6.64907	3.36954
7.74373	3.01156
7.52926	2.44854
7.74554	1.68507
7.93189	1.16762
5.51151	0.784812
3.15196	0.582145
3.20106	0.380767
2.76991	0.32033
2.21335	0.268082
2.23562	0.198894
0.429154	0.197465
0.330177	0.167833
0.366991	-0.00933503
0.487789	0.113076
0.130474	0.0677767
0.226852	0.120926
0.420311	0.167456
0.332183	0.150931
0.24847	0.201087
3.17104	1.71353
3.74668	1.53149
3.35575	1.24517
3.84491	0.856917
3.83897	0.593779
3.27457	0.399105
2.3699	0.296042
2.23707	0.193634
1.6004	0.162899
0.84576	0.136329
0.690273	0.101145
0.64693	0.100418
0.463955	0.0853492
0.119017	-0.0047472
0.208419	0.0575033
0.364107	0.0344668
0.164224	0.0614949
0.516599	0.0851574
0.136033	0.076754
0.617409	0.10226
4.21348	4.10234
1.81034	3.6665
1.29941	2.98103
0.524675	2.05153
0.388218	1.42155
0.238831	0.955489
0.199849	0.708747
0.00878778	0.463575
0.0748041	0.389993
0.682249	0.326383
0.548324	0.242148
1.27623	4.53482
0.481936	4.05304
0.870855	3.2953
-0.149043	2.26781
0.776539	1.57142
0.0376988	1.05622
-0.190014	0.783466
0.345442	0.512446
-0.148839	0.431108
0.270934	0.360791
0.419041	0.267676
0.344782	0.874837
0.0823688	0.781894
0.490995	0.635715
0.25778	0.437495
0.0865974	0.303151
0.162465	0.203761
0.0329284	0.151143
0.538468	0.0988589
0.0908883	0.0831674
0.358215	0.0696023
1.15189	2.73966
1.23481	2.44859
0.974017	1.99082
1.00544	1.37007
1.30463	0.949354
0.729014	0.638103
0.23787	0.473322
0.560421	0.309588
1.69961	0.260449
0.957714	0.217968
1.06237	0.161714
0.286441	0.160552
0.136707	0.136459
-0.361974	-0.00758999
0.12424	0.0919382
-0.0941313	0.0551068
0.158898	0.0983203
0.26294	0.136153
1.06322	2.25601
0.0668521	2.01633
0.163754	1.63937
0.234327	1.1282
0.28042	0.78176
0.334995	0.525455
-0.000647241	0.389764
0.278716	0.254935
1.33316	0.21447
2.14401	0.179489
1.35589	0.133165
0.207271	0.132209
0.16019	0.112369
0.315782	-0.00625008
0.452896	0.0757079
0.361734	0.0453785
0.190434	0.0809633
1.31807	0.112117
0.857085	1.16856
0.882125	1.04441
-0.0232147	0.849154
0.341541	0.584383
0.244492	0.404933
0.332568	0.272174
0.0856945	0.201889
0.233416	0.13205
2.06075	0.111091
2.08616	0.092971
1.10691	0.0689766
0.150702	0.0684812
0.169787	0.0582047
0.217804	-0.0032374
0.649352	0.0392149
-0.204406	0.023505
0.129512	0.0419371
5.97125	2.42789
3.10971	2.16995
1.45798	1.76427
0.897039	1.21416
0.720935	0.84132
0.40401	0.565488
0.804603	0.419459
3.70112	2.58799
1.92285	2.31304
1.5362	1.88061
0.701544	1.29422
0.57387	0.896798
0.664615	0.602778
2.32052	0.447119
3.2701	1.60383
1.5243	1.43344
1.31308	1.16545
0.466181	0.802055
0.300602	0.555764
1.64352	0.373553
3.15344	3.00185
3.88958	2.68293
3.22977	2.18134
2.43455	1.50119
2.19892	1.04021
2.22141	0.69917
2.21314	0.518619
2.50288	0.339216
2.18616	0.285374
2.07495	0.238828
0.789873	0.17719
-0.338531	0.175917
0.0740859	0.149519
-0.0192352	-0.00831636
0.14008	0.100737
0.375053	0.0603806
0.143589	0.10773
0.167309	0.149183
0.186448	0.134461
0.0618704	0.179144
1.55879	2.27897
1.47973	2.03685
1.10073	1.65605
1.14917	1.13969
1.52754	0.789716
1.02917	0.530803
0.653162	0.393731
1.05749	0.25753
0.918233	0.216653
0.335998	0.181316
0.328189	0.134521
0.360987	0.133555
-0.0363921	0.113513
-0.0626225	-0.0063137
-0.1481	0.0764784
0.448466	0.0458404
0.24853	0.0817873
-0.013777	0.113258
0.0682598	0.102082
0.100609	0.136004
-0.162775	1.05542
0.541381	0.943293
0.222199	0.766939
0.235057	0.527803
0.0761777	0.365728
0.256793	0.245822
0.13195	0.182342
0.403748	0.119265
0.137944	0.100335
0.175111	0.0839696
-0.0403678	0.0622983
0.133949	0.0618508
0.549178	0.0525693
0.590532	-0.00292395
1.01999	0.0354181
1.113	0.0212292
0.33749	0.0378767
0.180342	0.0524512
0.236965	0.0472753
0.130848	0.0629853
7.98595	8.20376
7.43303	7.33219
6.79796	5.9614
3.55891	4.1026
2.67792	2.84279
2.49815	1.91077
2.04589	1.41734
2.03201	0.927046
1.52083	0.7799
0.995607	0.652693
0.423261	0.484243
0.170128	0.480765
0.400799	0.40862
0.583678	-0.0227278
4.20441	4.97264
3.81805	4.44435
4.05569	3.61345
4.78995	2.48676
4.19957	1.72313
3.09485	1.15819
2.29037	0.859107
0.422872	0.561921
-0.300008	0.47273
-0.270771	0.395625
-0.369819	0.29352
0.128433	0.291412
0.432798	0.247682
1.07776	2.59579
0.580861	2.32001
0.486616	1.88627
0.700512	1.29812
0.500307	0.8995
0.666727	0.604594
0.775973	0.448466
1.64521	0.293331
1.5988	0.246772
1.66446	0.206522
1.4709	0.153221
1.94817	0.152121
1.97961	0.129293
4.44687	3.59726
3.9614	3.21509
2.80101	2.61401
2.03308	1.79895
1.06587	1.24653
1.72949	0.837851
0.666968	0.621488
-0.22184	0.4065
-0.0345507	0.341978
-0.0955134	0.286199
0.255997	0.212335
0.411559	0.21081
0.057283	0.179176
-0.00403942	-0.00996591
1.97664	2.50814
1.17865	2.24167
1.06324	1.82258
0.911454	1.25429
0.609719	0.869127
0.504148	0.584179
0.576024	0.433323
0.629071	0.283426
0.577973	0.238439
0.639646	0.199548
0.641938	0.148048
1.01739	0.146984
1.04163	0.124928
0.572017	-0.00694858
1.6448	0.874837
0.793527	0.781894
0.913574	0.635715
0.874977	0.437495
0.733318	0.303151
0.791494	0.203761
0.876317	0.151143
0.712492	0.0988589
0.937101	0.0831674
0.718239	0.0696023
1.11713	0.051639
1.60572	0.0512681
1.16631	0.0435747
6.15473	3.46277
1.97252	3.09489
0.599386	2.51628
0.635665	1.73169
0.415091	1.19993
-0.00216631	0.806527
0.206112	0.598252
0.594086	0.391302
0.506254	0.329193
0.523915	0.275499
0.340858	0.204397
0.606502	0.202929
6.29258	4.49984
3.65776	4.02178
6.1819	3.26988
1.80171	2.25032
0.0549772	1.5593
0.161775	1.04807
0.536471	0.777423
0.453813	0.508494
0.293087	0.427783
-0.209038	0.358009
0.0400427	0.265612
0.308564	0.263704
4.06463	2.99997
2.90951	2.68125
2.49715	2.17998
1.26137	1.50025
0.0665841	1.03956
0.118811	0.698734
-0.13033	0.518296
0.173365	0.339005
-0.0598067	0.285196
0.0453935	0.238679
0.336749	0.177079
4.67324	3.3112
1.85064	2.95942
1.07577	2.40614
0.0391348	1.65589
-0.03498	1.14741
0.17628	0.771223
0.0658563	0.572065
0.192205	0.374174
0.504577	0.314783
0.596349	0.26344
2.81549	6.65918
2.43918	5.9517
1.82353	4.839
1.66801	3.33017
0.932763	2.30756
-0.0539523	1.55101
0.0196408	1.15048
1.01288	0.752504
1.64469	0.633062
5.58033	3.05537
2.47869	2.73077
1.42235	2.22024
1.20151	1.52795
1.17329	1.05876
1.42855	0.711637
1.08001	0.527867
1.15817	0.345265
0.998051	0.290462
7.30186	5.94159
7.01275	5.31036
7.95559	4.31756
7.86803	2.97132
5.74708	2.0589
3.31996	1.38388
2.45049	1.02651
0.63668	0.671415
0.574593	0.564844
0.335089	0.472715
4.88043	4.33762
6.11942	3.87679
5.79965	3.152
4.99685	2.16919
4.48566	1.50308
3.01221	1.01029
2.15725	0.749396
0.0640811	0.490162
0.577976	0.41236
0.410268	0.345102
2.06084	1.41235
2.30053	1.2623
1.70402	1.02631
0.0487973	0.706299
0.862548	0.489412
0.541704	0.328955
0.285154	0.244007
1.22972	0.159599
0.663629	0.134267
3.20687	1.95381
1.0676	1.74624
0.894289	1.41977
-0.0412224	0.977077
0.167166	0.67704
0.0112974	0.455069
0.0271054	0.337553
0.0366604	0.220786
-0.000505858	0.185741
-0.0225625	0.155446
-0.0914231	0.115327
0.0118531	0.114499
5.47392	4.12043
3.53364	3.68268
2.94712	2.99418
1.08225	2.06058
0.670308	1.42782
0.518356	0.959704
0.556467	0.711874
0.391256	0.46562
-0.554526	0.391714
0.147281	0.327823
0.480439	0.243217
3.72978	2.67499
2.21743	2.3908
2.17862	1.94383
1.28867	1.33773
0.300919	0.926946
0.174488	0.623041
0.169431	0.46215
1.24933	0.302281
0.163457	0.254301
0.104385	0.212823
0.169392	0.157897
3.98386	3.67487
5.71736	3.67487
7.09371	3.67487
5.35281	2.98783
5.03121	2.98783
4.07462	2.98783
2.51264	2.98783
1.44886	2.05621
0.681372	2.05621
0.857903	2.05621
1.00829	2.05621
1.00275	1.4248
0.623122	1.4248
0.0928389	2.49602
0.0835193	2.23084
0.0466816	1.81377
0.00571707	1.24823
0.0273213	0.864928
0.526791	0.581357
0.132762	0.431229
-0.0722635	0.282057
0.0146964	0.237287
0.00942706	0.198584
0.121295	0.147332
0.599913	0.146274
1.12338	0.124324
0.0532404	-0.00691501
0.137556	0.0837622
2.58183	2.89845
1.52666	2.59051
1.70585	2.1062
1.12734	1.44948
0.760816	1.00438
0.785068	0.675087
1.03899	0.500755
0.696646	0.327532
-0.00211551	0.275544
0.0256835	0.230601
-0.451266	0.171086
1.33439	0.169858
-0.00684086	0.144368
0.000694619	-0.0080299
0.368954	1.28452
0.212154	1.14805
-0.0557018	0.933415
0.050884	0.642371
0.227187	0.445114
0.362008	0.299181
0.267072	0.221922
0.066738	0.145154
0.539626	0.122114
0.75938	0.102196
1.89238	0.0758211
4.36363	0.0752765
0.0815232	0.0639803
0.400023	-0.00355864
7.57524	3.61602
7.6178	3.23185
7.20408	2.62764
6.5342	1.80833
7.54324	1.25303
6.46745	0.842219
2.76288	0.624728
1.48358	0.40862
1.45569	0.343761
0.715871	0.287691
0.9777	0.213443
1.16976	0.21191
0.843808	0.18011
0.700938	-0.0100179
0.810777	0.121347
0.767047	0.0727344
4.01177	4.45215
6.52952	3.97915
6.76501	3.23523
7.08788	2.22646
6.29406	1.54277
3.49462	1.03696
1.06866	0.769183
0.709443	0.503104
0.221035	0.423248
0.364965	0.354214
0.397629	0.262797
0.316678	0.260909
0.423813	0.221756
0.447147	-0.0123343
0.427729	0.149406
0.371188	0.0895526
1.67352	2.00029
2.18927	1.78778
1.3095	1.45355
1.04053	1.00032
0.762808	0.693148
0.134379	0.465895
0.17838	0.345584
0.0778816	0.226038
0.113899	0.19016
0.193441	0.159144
0.105697	0.118071
0.201813	0.117223
0.050756	0.0996324
-0.00277467	-0.00554164
0.0569785	0.0671265
1.36978	3.7523
2.20275	3.35366
3.31736	2.72667
1.73235	1.87648
2.54722	1.30026
3.47568	0.873961
1.20356	0.648273
0.0416153	0.42402
0.673367	0.356717
0.604586	0.298534
0.131829	0.221487
0.285373	0.219896
0.163451	0.186898
0.0246589	-0.0103954
0.131216	0.125921
0.204845	0.0754756
2.44921	2.03933
1.45556	1.82267
3.07243	1.48191
3.15006	1.01985
3.05691	0.706675
3.45265	0.474988
0.678497	0.352329
0.185967	0.23045
-0.0113047	0.193871
-0.0443464	0.16225
-0.594499	0.120376
-0.713064	0.119511
-1.43474	0.101577
-0.711666	-0.00564979
-0.00422665	0.0684365
-0.0295958	0.0410201
5.68438	4.89658
5.37922	4.37637
1.95043	3.55818
0.45747	2.44872
0.462037	1.69678
0.286637	1.14048
0.117601	0.845967
0.190779	0.553327
0.149658	0.465499
0.238285	0.389574
3.29966	3.52206
4.20859	3.14787
2.44567	2.55936
0.721211	1.76134
0.0651669	1.22047
0.179668	0.820335
0.398925	0.608495
0.243066	0.398002
0.395977	0.334828
0.294486	0.280216
1.28478	1.68258
1.095	1.50382
1.08659	1.22268
0.384809	0.841439
0.00810802	0.583054
0.40757	0.391896
0.482786	0.290694
-0.0813937	0.190136
-0.00806737	0.159957
5.06185	4.9739
4.68739	4.44547
1.73885	3.61437
0.457681	2.48739
0.536335	1.72357
0.221995	1.15849
0.175374	0.859325
0.380597	0.562063
0.224909	0.472849
0.0224264	0.395725
0.297974	0.293594
0.139798	0.291485
3.27344	3.52713
4.1099	3.15241
4.71965	2.56305
1.9613	1.76388
0.609348	1.22223
0.3176	0.821516
0.428043	0.609371
0.423127	0.398575
0.33271	0.335311
0.298218	0.280619
0.236384	0.208196
2.23601	2.50851
2.32633	2.24201
0.825663	1.82285
0.576765	1.25448
0.258648	0.869256
0.389539	0.584266
0.148327	0.433387
0.199753	0.283468
0.103354	0.238474
0.155714	0.199578
0.337818	0.14807
2.79143	2.70316
1.85066	2.41597
0.64292	1.96429
0.36732	1.35182
0.657827	0.936706
0.299239	0.629601
0.395915	0.467016
0.208341	0.305464
0.136453	0.256979
0.212048	0.215064
0.29959	0.159559
0.341063	0.158413
0.346394	2.20999
0.0633767	1.9752
0.449665	1.60592
0.166282	1.10519
0.349658	0.765812
0.117967	0.514736
0.116808	0.381813
0.13251	0.249734
0.103176	0.210095
0.212297	0.175827
0.301083	0.130449
1.43246	0.129512
0.427853	1.26645
0.438885	1.1319
0.213821	0.920288
0.157373	0.633337
0.0284883	0.438855
-0.229703	0.294974
-0.0841383	0.218801
0.211126	0.143112
0.426826	0.120397
0.0635272	0.100759
0.163057	0.0747548
0.540316	0.0742179
5.08032	3.52679
1.51783	3.15211
1.24186	2.5628
0.621899	1.76371
1.0266	1.22211
0.440592	0.821437
0.513364	0.609313
0.852689	0.398537
0.726376	0.335279
1.05554	0.280593
3.71202	8.70473
1.00608	7.77994
0.670997	6.32543
0.662811	4.35313
0.39319	3.01639
0.360076	2.02745
0.802703	1.50389
0.736	0.983657
0.968358	0.827525
1.64878	2.64879
1.72354	2.36738
0.327074	1.92478
0.0801714	1.32463
0.0700962	0.917866
0.351006	0.616938
0.39792	0.457622
0.0216736	0.29932
0.153662	0.25181
6.57339	6.31929
6.62438	5.64793
6.85784	4.59202
7.81514	3.1602
7.00157	2.18978
1.48042	1.47185
1.6	1.09176
4.48224	2.81367
3.97642	2.51475
4.67215	2.0446
3.40848	1.40708
2.14991	0.975003
0.819259	0.655343
0.509496	0.48611
1.50394	2.47246
1.19817	2.20978
1.90697	1.79665
1.50253	1.23645
1.72914	0.856764
0.754611	0.575869
1.12709	0.427159
7.41503	6.64925
7.96751	5.94283
7.70276	4.83179
7.02359	3.32521
6.6946	2.30412
3.49812	1.5487
3.27269	1.14877
3.33137	0.751382
1.63426	0.632118
1.11805	0.529016
-0.21942	0.392485
0.705514	0.389666
6.3864	4.40328
6.33493	3.93547
6.61578	3.19971
6.38393	2.20203
5.02096	1.52584
3.35288	1.02558
2.73963	0.76074
0.705535	0.497582
-0.323721	0.418603
-0.0661666	0.350326
0.155422	0.259912
2.26361	0.258045
3.21424	1.89345
3.82426	1.69229
4.02523	1.37591
4.51685	0.946894
3.34053	0.656126
2.12441	0.441011
0.568508	0.327126
0.154135	0.213965
-0.387742	0.180003
-0.0851564	0.150644
0.568911	0.111765
3.11754	3.69789
0.521286	3.30503
-0.00023167	2.68713
0.037077	1.84927
0.574709	1.2814
0.141362	0.861289
0.102191	0.638873
0.112074	0.417871
0.509251	0.351544
1.11078	0.294205
5.5255	2.88327
2.39808	2.57695
0.392058	2.09517
0.320346	1.44189
0.407773	0.999119
0.286005	0.671552
0.254513	0.498133
0.257707	0.325817
0.174258	0.274101
7.73092	6.18669
6.11535	5.52941
2.05953	4.49566
0.512488	3.09389
0.181132	2.14383
0.377174	1.44096
0.138975	1.06885
0.274447	0.699112
0.310403	0.588144
0.118538	0.492214
0.12924	0.365181
0.485945	0.362558
0.29691	0.308152
1.27408	-0.0171397
6.70021	5.00929
4.46507	4.4771
5.21123	3.64008
1.96456	2.50508
0.712066	1.73583
0.292833	1.16673
0.444971	0.865439
0.365381	0.566063
-0.0388505	0.476214
0.387975	0.39854
0.507919	0.295683
0.308183	0.293559
0.381781	0.249507
3.31359	2.78624
2.34717	2.49023
1.61437	2.02467
2.00141	1.39336
0.556151	0.965496
0.446099	0.648952
0.280047	0.481369
0.559576	0.314852
0.492896	0.264877
0.225374	0.221674
0.335607	0.164463
0.548751	0.163282
0.580192	0.138779
7.04182	6.58449
7.64209	6.58449
6.61587	6.58449
7.43421	5.88495
7.16443	5.88495
6.08581	5.88495
6.42642	5.88495
6.45316	4.78473
3.88772	4.78473
3.04223	4.78473
2.09264	4.78473
2.06879	3.29282
1.46349	3.29282
1.75512	3.29282
1.61447	3.29282
1.21064	2.28168
0.901611	2.28168
1.13615	2.28168
0.565381	2.28168
0.577594	1.53362
0.765453	1.53362
0.847625	1.53362
0.0784604	1.53362
0.389223	1.13758
0.234957	1.13758
0.85228	1.13758
0.142312	1.13758
0.205079	0.744065
0.356758	0.744065
0.177639	0.744065
0.408269	0.744065
0.475362	0.625962
0.37717	0.625962
0.431342	0.625962
0.256563	0.625962
0.137408	0.523864
0.455254	0.523864
0.268451	0.523864
0.332807	0.523864
7.24753	5.91733
5.67607	5.91733
5.70562	5.91733
7.65137	5.28867
4.75097	5.28867
3.11185	5.28867
3.73993	5.28867
6.25743	4.29993
6.23109	4.29993
5.16388	4.29993
3.80318	4.29993
4.57265	2.95919
2.42532	2.95919
1.43544	2.95919
1.40724	2.95919
0.887423	2.05049
0.794562	2.05049
0.709962	2.05049
0.807959	2.05049
0.365547	1.37823
0.70564	1.37823
0.594985	1.37823
0.599334	1.37823
0.304956	1.02232
0.496227	1.02232
0.44934	1.02232
0.554113	1.02232
0.585605	0.668674
0.239893	0.668674
-0.0939977	0.668674
0.121697	0.668674
0.613781	0.562538
0.373129	0.562538
0.710675	0.562538
0.745546	0.562538
0.574773	0.470785
-0.546184	0.470785
0.651709	0.470785
0.301625	0.470785
3.63297	2.62401
3.00332	2.62401
2.58973	2.62401
2.43619	2.34523
2.38876	2.34523
1.47548	2.34523
0.958698	2.34523
1.0341	1.90678
1.65311	1.90678
2.73013	1.90678
2.52083	1.90678
2.31009	1.31224
1.95541	1.31224
0.946467	1.31224
1.09243	1.31224
0.579402	0.90928
0.200586	0.90928
0.634888	0.90928
0.571483	0.90928
0.249315	0.611167
0.535559	0.611167
0.800421	0.611167
0.471943	0.611167
0.810539	0.453342
0.310551	0.453342
0.329191	0.453342
0.16229	0.453342
0.100229	0.29652
0.635701	0.29652
0.391929	0.29652
-0.308131	0.29652
0.201833	0.249454
0.446743	0.249454
0.247091	0.249454
0.310918	0.249454
0.772979	0.208767
0.328628	0.208767
0.519168	0.208767
0.34723	0.208767
1.0809	1.95381
1.6948	1.74624
0.362333	1.41977
0.503394	0.977077
0.204116	0.67704
-0.0433377	0.455069
0.620857	0.337553
0.126304	0.220786
0.735937	0.185741
1.00777	0.155446
2.01648	5.17834
1.39875	4.62819
0.307236	3.76293
0.0244751	2.58963
0.0912197	1.79442
0.332344	1.20611
0.146943	0.894646
0.166025	0.585166
0.204882	0.492285
0.660621	0.41199
1.76943	1.89726
0.673129	1.69569
-0.00752363	1.37868
0.158898	0.948797
0.417092	0.657444
-0.0347177	0.441897
0.183681	0.327784
0.27984	0.214395
0.0880749	0.180365
2.86201	1.95381
1.21305	1.74624
0.635681	1.41977
0.191215	0.977077
0.455996	0.67704
0.36276	0.455069
0.180764	0.337553
0.349103	0.220786
0.361743	0.185741
1.36205	3.19899
0.814544	2.85913
0.921567	2.3246
0.0517341	1.59978
0.105988	1.10852
0.13123	0.745088
0.0998818	0.552679
0.0400281	0.361494
0.081907	0.304116
0.372338	1.5387
0.249758	1.37523
0.374224	1.11812
0.103102	0.769485
0.23826	0.533195
0.198245	0.358384
-0.0614046	0.265836
0.0933614	0.173877
7.81472	5.65535
6.74365	5.05453
4.17454	4.10956
0.922829	2.82817
0.431003	1.95971
0.419166	1.31721
0.464082	0.977057
0.204253	0.63907
0.0749971	0.537633
0.517826	0.449941
0.611297	0.333818
0.588796	0.331421
7.20506	5.02221
7.66091	4.48865
2.77038	3.64947
5.90911	2.51155
1.54796	1.74031
1.18074	1.16974
0.296173	0.867671
0.445232	0.567523
0.569197	0.477442
0.673101	0.399568
0.458486	0.296446
3.59039	1.90413
2.01974	1.70184
0.837133	1.38367
1.76883	0.952234
0.937427	0.659826
0.0735823	0.443498
0.240534	0.328971
0.111347	0.215172
0.152618	0.181019
-0.169834	0.151493
0.0413745	0.112395
7.16892	5.56613
7.15779	5.56613
7.04205	4.97478
5.94148	4.97478
3.16888	4.04472
1.22675	4.04472
1.11417	2.78355
0.819358	2.78355
0.249017	1.92879
0.712775	1.92879
-0.125949	1.29643
0.367053	1.29643
0.510054	0.961642
0.092331	0.961642
0.027352	0.628987
0.449172	0.628987
0.336699	0.52915
0.645923	0.52915
6.98137	5.55237
7.5831	5.55237
7.56083	4.96248
4.1039	4.96248
6.45107	4.03472
7.21854	4.03472
4.71409	2.77667
1.97065	2.77667
1.14732	1.92402
0.883678	1.92402
0.751094	1.29322
0.215841	1.29322
0.697512	0.959265
0.442163	0.959265
0.422369	0.627432
0.460155	0.627432
0.601597	0.527842
0.187458	0.527842
7.36758	4.9682
7.40095	4.9682
6.72542	4.44038
2.62948	4.44038
3.16372	3.61023
4.76247	3.61023
3.92067	2.48454
2.15317	2.48454
1.09831	1.7216
-0.345019	1.7216
0.846515	1.15716
0.400492	1.15716
0.753002	0.858341
0.819967	0.858341
0.485883	0.56142
0.332575	0.56142
0.234783	0.472308
0.538878	0.472308
6.18427	2.18214
4.32429	2.18214
3.80813	1.9503
2.02225	1.9503
1.98089	1.58568
2.60482	1.58568
3.63257	1.09126
1.38611	1.09126
0.979836	0.75616
0.473011	0.75616
0.569045	0.508249
0.279542	0.508249
0.684308	0.377001
0.475968	0.377001
0.219219	0.246587
0.0442696	0.246587
0.477416	0.207447
0.440632	0.207447
4.35044	1.55206
3.23719	1.55206
2.03695	1.38717
1.04448	1.38717
0.93569	1.12783
1.22518	1.12783
2.11665	0.776168
1.01602	0.776168
0.87222	0.537826
0.211737	0.537826
0.152756	0.361496
0.0988759	0.361496
0.255091	0.268145
0.142334	0.268145
0.326295	0.175387
0.165767	0.175387
1.24924	0.147549
0.21141	0.147549
2.42115	1.0861
1.35075	1.0861
0.650809	0.970716
0.850444	0.970716
0.727467	0.789235
1.21839	0.789235
1.6374	0.543147
1.35988	0.543147
0.615569	0.37636
0.470883	0.37636
0.301301	0.252968
0.482231	0.252968
0.238678	0.187643
-0.00181896	0.187643
0.396186	0.122733
0.18991	0.122733
0.211034	0.103252
5.22889	5.97596
5.20319	5.34107
3.40945	4.34253
2.96774	2.9885
2.30123	2.07081
0.771794	1.39188
1.70885	1.03245
-0.261995	0.675299
0.143531	0.568111
0.0118492	0.475449
-0.130694	0.352742
-0.433797	0.350209
-0.0592785	0.297656
-0.276545	-0.0165559
0.052283	0.200543
0.0271853	0.120203
-0.721808	0.214464
-0.547228	0.296987
-0.00667624	0.26768
-0.413158	0.356633
4.01088	3.50674
6.26985	3.13418
4.03454	2.54823
2.29977	1.75368
1.63963	1.21516
0.962507	0.816766
0.687578	0.605847
-0.00645862	0.39627
0.158192	0.333372
0.301844	0.278997
0.130294	0.206992
0.0408514	0.205505
0.236956	0.174667
-0.0405811	-0.00971511
0.0969085	0.11768
0.0336778	0.0705362
-0.00168021	0.125849
0.0509231	0.174274
0.202094	0.157076
0.00279429	0.209275
5.9717	6.09361
7.50388	5.44623
3.61086	4.42803
2.38272	3.04734
1.06499	2.11158
0.00039169	1.41928
0.223991	1.05277
-0.168908	0.688594
0.0659922	0.579296
0.0257211	0.48481
0.114565	0.359687
0.0852307	0.357104
0.131375	0.303516
0.0848006	-0.0168818
0.0797466	0.204491
0.147345	0.12257
0.0554056	0.218686
0.172737	0.302834
0.178584	0.27295
-0.119893	0.363654
2.43903	2.98573
3.77122	2.66852
2.59504	2.16963
1.07248	1.49313
0.745343	1.03462
0.797151	0.695416
0.370983	0.515834
-0.0475982	0.337395
0.198559	0.283841
-0.00600372	0.237545
-0.0583219	0.176238
0.113726	0.174973
-0.0179745	0.148716
-0.063704	-0.0082717
0.0509083	0.100196
0.0969791	0.0600563
0.00575588	0.107151
-0.186888	0.148382
0.190944	0.133739
0.251317	0.178182
5.38595	3.95554
6.41067	3.5353
3.29703	2.87436
1.04053	1.97812
0.669147	1.37068
0.293319	0.921297
0.337133	0.683385
0.270369	0.446986
0.0552338	0.376037
0.0211603	0.314703
-0.118528	0.233483
0.129077	0.231806
0.0347572	0.197021
0.104863	-0.0109585
0.184204	0.132741
0.0272841	0.0795636
0.210039	0.141955
0.0771117	0.196578
0.0963042	0.17718
0.0966998	0.236058
2.31107	2.56199
2.88803	2.2898
3.76353	1.86171
0.989164	1.28122
1.17728	0.887788
0.413461	0.596722
0.720893	0.442627
0.397855	0.289511
0.325943	0.243558
0.13143	0.203833
-0.2285	0.151226
0.0163361	0.15014
0.132123	0.12761
0.091214	-0.00709777
-0.00503833	0.085976
-0.00188508	0.0515331
0.24511	0.0919442
0.151868	0.127323
0.150219	0.114759
0.102938	0.152894
7.9121	7.0993
7.33063	6.34507
7.83762	5.15883
7.87442	3.55028
1.58836	2.46007
0.985717	1.65352
0.560474	1.22652
0.559296	0.80224
0.306283	0.674903
0.965809	0.564822
1.09695	0.41905
3.61705	3.80866
3.23394	3.40403
4.69214	2.76763
1.51133	1.90467
0.483356	1.31979
0.308471	0.887088
0.326524	0.65801
0.453416	0.430389
0.607562	0.362075
0.296477	0.303018
0.300256	0.224814
1.84912	1.39754
0.696252	1.24906
1.57137	1.01555
0.362137	0.698892
0.130749	0.48428
0.0512753	0.325506
-0.0679935	0.241448
-0.479564	0.157926
0.0878031	0.132859
0.00412868	0.111189
0.104837	0.0824925
3.27396	3.0384
2.40762	2.7156
1.01164	2.20791
1.7034	1.51947
0.812877	1.05288
1.76286	0.707685
0.257666	0.524935
0.262145	0.343348
0.637596	0.288849
0.0527229	0.241736
1.6518	2.21532
0.748859	1.97996
0.748997	1.6098
0.701722	1.10785
0.116427	0.767659
0.828471	0.515977
0.731955	0.382733
1.39798	0.250337
0.863029	0.210602
0.913785	0.176251
1.11939	1.31828
0.596136	1.17822
0.49203	0.957947
0.521433	0.659254
0.49184	0.456813
0.9845	0.307044
1.77768	0.227754
1.20311	0.148969
1.11188	0.125323
1.05307	0.104882
7.99825	6.12525
5.11194	5.47451
3.59921	4.45102
2.74583	3.06317
0.302257	2.12254
0.691266	1.42665
0.0157852	1.05824
-0.00182459	0.69217
0.20045	0.582304
0.0808386	0.487327
3.80165	4.78213
0.649404	4.27408
0.65527	3.47502
0.699239	2.39149
0.498793	1.65712
0.485596	1.11382
0.269182	0.826194
0.664327	0.540394
1.67348	0.454619
2.32052	0.380468
5.01978	0.282275
2.5624	2.69097
0.250624	2.40508
0.355103	1.95544
0.00821428	1.34572
0.25585	0.932482
0.619191	0.626763
0.390592	0.46491
1.15196	0.304086
1.32159	0.25582
5.54595	0.214094
6.02368	4.5869
3.505	4.09958
0.888976	3.33314
0.358369	2.29385
0.231124	1.58946
[truncated: 12,576 more rows]

## Sheet: addSACpeak0123_150Hz
C_prime	Predicted_C_prime	R^2
3.08536	4.08249	0.583757
4.79689	3.64877
6.12589	2.96661
5.25193	2.0416
4.16159	1.41468
3.23047	0.950867
1.31965	0.705319
1.1659	0.461332
0.194662	0.388107
0.193994	0.324804
0.184677	0.240977
0.0845349	0.239246
0.157318	0.203344
0.0472017	-0.0113102
0.0752087	0.137002
-0.045712	0.0821172
0.132632	0.146512
2.19898	2.9749
3.76957	2.65885
3.39638	2.16176
2.90869	1.48771
1.89845	1.03087
1.3987	0.692894
0.49811	0.513964
0.125725	0.336172
0.286147	0.282812
0.00190423	0.236684
0.0805612	0.175599
0.270032	0.174338
0.231196	0.148177
0.0432376	-0.00824171
0.288934	0.0998326
0.0483701	0.0598386
1.10076	1.45148
0.859688	1.29727
1.13255	1.05474
0.445091	0.725868
0.14345	0.502971
0.31249	0.338069
0.170295	0.250768
-0.112371	0.164021
0.0452214	0.137987
-0.138684	0.11548
0.0113914	0.0856764
0.143533	0.0850611
0.152948	0.0722966
-0.0124651	-0.0040212
-0.0123071	0.0487092
0.165126	0.0291958
6.44226	5.67565
7.88636	5.07267
7.85959	4.12431
3.01703	2.83833
3.2639	1.96674
0.661289	1.32194
0.801418	0.980565
-0.393017	0.641364
1.49461	0.539563
6.13672	5.35219
7.51539	4.78357
7.295	3.88925
3.94599	2.67656
5.14373	1.85466
-0.399386	1.2466
3.92653	0.92468
-1.27298	0.604811
1.51072	0.508812
4.20481	2.05241
4.1445	1.83436
3.87844	1.49142
0.0383529	1.02639
2.45032	0.711207
0.186235	0.478034
1.35428	0.354588
3.57187	0.231928
3.12	4.44341
1.64842	3.97134
1.70464	3.22887
1.73504	2.22209
0.780414	1.53974
0.753002	1.03493
0.248257	0.767673
0.0662252	0.502116
0.0941956	0.422417
0.0729485	0.353519
0.368044	0.262281
2.49891	6.72992
3.41433	6.01493
2.58238	4.89041
0.993056	3.36555
0.2211	2.33207
0.113379	1.56749
0.125466	1.16271
0.159436	0.760499
0.105864	0.639788
0.375735	0.535434
5.92561	4.48114
2.78923	4.00506
1.74868	3.25629
0.886921	2.24096
0.614219	1.55282
1.41225	1.04372
0.736132	0.774192
0.761598	0.50638
0.546033	0.426005
0.211721	0.356521
0.297696	0.264508
0.433231	0.262608
0.670678	0.223201
0.422891	-0.0124146
3.34237	2.81388
2.41932	2.51493
2.62698	2.04475
2.1179	1.40719
1.11192	0.975073
0.347322	0.65539
0.173124	0.486144
0.182546	0.317975
0.180198	0.267504
0.0982384	0.223873
0.101775	0.166094
-0.0214301	0.164902
0.0458136	0.140156
1.03682	2.35637
1.07317	2.10603
0.500505	1.71229
0.412118	1.17839
0.462455	0.816536
0.116104	0.54883
0.0221451	0.407102
0.000566871	0.266276
-0.177281	0.224011
0.05284	0.187473
0.215676	0.139089
0.0812566	0.13809
-0.0443706	0.117368
6.4952	8.88321
7.21372	7.93946
7.75716	6.45514
6.9085	4.44239
5.60585	3.07824
2.21645	2.06902
1.38874	1.53472
0.668766	1.00383
0.539805	0.844493
0.559617	0.706751
0.692941	0.524349
0.417328	0.520583
0.605829	0.442463
0.480394	-0.0246102
0.431239	0.298106
0.487037	0.178681
0.360493	0.318799
0.636552	0.441469
7.29688	7.37902
7.53687	6.59507
7.00826	5.36209
7.80535	3.69016
5.31163	2.557
2.68551	1.71867
1.52428	1.27485
1.1523	0.833849
0.558704	0.701495
0.750806	0.587077
0.814384	0.435561
0.727089	0.432433
-0.184282	0.367541
0.661166	-0.0204429
-0.14621	0.247627
0.381622	0.148425
0.22731	0.264817
0.276423	0.366715
3.81876	2.31218
3.77456	2.06653
3.41377	1.68018
2.50026	1.15629
2.29946	0.801222
2.01782	0.538537
1.1399	0.399467
0.689238	0.261282
0.404661	0.21981
0.522091	0.183957
0.336696	0.136481
0.303202	0.1355
0.0284674	0.115167
-0.139056	-0.00640569
0.40306	0.0775927
0.159797	0.0465082
0.0656705	0.0829789
0.0371071	0.114908
8	9.29608
8	9.29608
7.98388	9.29608
6.88804	8.30846
8	8.30846
7.95073	8.30846
6.87738	8.30846
7.75874	6.75515
7.77765	6.75515
7.73557	6.75515
7.80388	6.75515
7.51502	4.64886
7.54034	4.64886
6.93636	4.64886
6.35619	4.64886
7.28595	3.22131
5.88886	3.22131
4.33657	3.22131
2.68996	3.22131
4.17319	2.16518
2.93004	2.16518
1.45915	2.16518
2.37137	2.16518
1.94649	1.60605
1.43302	1.60605
1.89037	1.60605
1.57977	1.60605
1.68035	1.05048
1.79442	1.05048
1.34716	1.05048
0.93056	1.05048
1.3923	0.883743
1.25216	0.883743
1.04327	0.883743
1.90912	0.883743
6.72933	6.39835
6.57792	6.39835
7.02104	6.39835
7.59919	5.71859
7.76502	5.71859
7.62308	5.71859
7.09231	5.71859
7.4994	4.64947
7.39616	4.64947
7.31129	4.64947
6.21228	4.64947
5.56954	3.19974
6.9488	3.19974
7.24131	3.19974
6.23014	3.19974
4.89603	2.21718
5.11003	2.21718
3.36647	2.21718
4.22071	2.21718
3.25671	1.49026
2.67608	1.49026
2.84259	1.49026
2.61968	1.49026
2.24992	1.10542
1.66283	1.10542
1.35596	1.10542
1.47246	1.10542
1.96756	0.72303
1.82555	0.72303
1.05171	0.72303
1.1162	0.72303
1.52191	0.608267
0.621204	0.608267
0.619442	0.608267
1.04639	0.608267
3.58617	2.39458
4.10897	2.39458
3.69043	2.39458
4.10293	2.14018
3.99898	2.14018
3.91531	2.14018
4.64002	2.14018
4.01419	1.74006
3.20235	1.74006
4.1048	1.74006
2.47589	1.74006
3.66607	1.1975
1.9249	1.1975
1.8592	1.1975
1.77956	1.1975
1.18385	0.829776
2.15233	0.829776
2.00923	0.829776
1.86621	0.829776
2.66494	0.557729
2.30851	0.557729
1.51926	0.557729
0.862398	0.557729
1.87004	0.413703
0.952115	0.413703
1.08995	0.413703
1.16161	0.413703
0.036864	0.270593
0.164134	0.270593
0.460046	0.270593
-0.796703	0.270593
0.788246	0.227643
0.922186	0.227643
0.349461	0.227643
3.10462	3.82256
4.76929	3.41645
5.21557	2.77772
5.24711	1.91161
4.11699	1.3246
3.49706	0.890325
3.33467	0.660411
3.36627	0.431959
2.98583	0.363396
2.1165	0.304124
0.603429	0.225634
0.204354	0.224013
-0.219469	0.190397
-0.140144	-0.0105901
-0.0899279	0.128278
0.268086	0.0768887
0.265281	0.137183
-0.0255276	0.189969
-0.0611975	0.171223
-0.187529	0.228122
1.40145	2.87333
2.18528	2.56807
1.53959	2.08795
1.0419	1.43692
0.677204	0.995675
0.750445	0.669237
1.42664	0.496416
1.71184	0.324694
1.4731	0.273156
1.75589	0.228603
0.643801	0.169604
0.329988	0.168386
0.26283	0.143117
0.159957	-0.00796032
0.0646083	0.0964241
0.0917839	0.0577956
0.287378	0.103118
-0.0148937	0.142796
-0.109194	0.128705
-0.0568847	0.171474
0.671972	1.24195
0.355295	1.11001
0.0730646	0.902486
0.286728	0.621086
0.487417	0.430365
0.222315	0.289268
0.128716	0.214568
0.490376	0.140344
0.256226	0.118068
0.325149	0.0988102
0.0408424	0.0733087
-0.154604	0.0727822
-0.226879	0.0618603
0.087673	-0.00344073
0.202893	0.0416779
-0.226846	0.0249813
-0.0257029	0.044571
-0.42325	0.0617213
0.0479013	0.0556306
0.0279307	0.0741172
7.99306	3.64793
5.51754	3.26038
4.44642	2.65083
3.7845	1.82429
3.9946	1.26409
2.99502	0.849653
2.22617	0.630242
1.13732	0.412226
1.11251	0.346795
0.435804	0.290231
0.293731	0.215326
0.0786699	0.21378
0.0305603	0.1817
0.255453	-0.0101063
0.154336	0.122418
0.0886234	0.0733763
0.0687416	0.130916
0.0111397	0.181291
0.477904	0.163401
0.149079	0.217701
6.65995	2.87391
5.82088	2.56859
3.96928	2.08837
4.44157	1.43721
7.30474	0.995876
4.13677	0.669372
2.6889	0.496516
2.36258	0.324759
1.9493	0.273212
1.27198	0.228649
0.438941	0.169638
0.361276	0.16842
0.447534	0.143146
0.403999	-0.00796192
-0.160896	0.0964436
0.390065	0.0578072
0.212677	0.103138
0.76711	0.142825
0.345888	0.12873
0.335453	0.171509
2.95402	1.9235
0.90664	1.71915
1.10554	1.39774
1.00157	0.96192
1.661	0.666537
0.906643	0.448009
1.78196	0.332317
1.78409	0.217361
2.66471	0.18286
3.14598	0.153034
2.81305	0.113538
2.71501	0.112723
2.82641	0.0958075
3.33495	-0.0053289
2.33052	0.0645494
1.47611	0.0386902
1.50904	0.0690302
1.40418	0.0955922
1.50976	0.086159
1.52888	0.114791
3.94111	4.17696
6.18572	3.73319
6.78154	3.03525
5.67855	2.08884
4.03891	1.44741
3.03774	0.972869
0.847816	0.721639
0.489149	0.472007
0.0922792	0.397087
0.0701719	0.33232
0.0270978	0.246553
-0.161331	0.244782
0.064634	0.208049
0.0797325	-0.0115719
0.0602241	0.140172
0.055928	0.0840173
2.69955	2.9999
3.36269	2.68119
4.18229	2.17993
3.03848	1.50021
2.92506	1.03953
2.21211	0.698716
2.01824	0.518283
0.668808	0.338996
0.0826545	0.285189
0.281696	0.238673
0.260679	0.177075
0.0895048	0.175803
0.216358	0.149422
0.061663	-0.00831096
0.00799093	0.100671
1.04365	1.77152
1.74631	1.58331
1.46081	1.2873
1.79148	0.885915
1.89344	0.613872
0.778925	0.41261
0.29024	0.30606
0.361019	0.200186
0.10765	0.168411
0.166779	0.140943
0.0546157	0.104567
-0.0438779	0.103816
0.233322	0.0882374
0.192625	-0.00490784
0.169974	0.0594492
5.36606	4.16119
7.6321	3.7191
7.82689	3.0238
7.91506	2.08096
7.47116	1.44195
4.99434	0.969197
3.96263	0.718916
3.42137	0.470225
1.29299	0.395588
1.02947	0.331065
-1.07566	0.245622
0.50699	0.243858
0.136385	0.207264
0.0813836	-0.0115282
0.17308	0.139643
0.208827	0.0837002
0.123299	0.149336
0.289369	0.206799
0.131432	0.186391
3.6329	4.14117
7.26331	3.70121
7.4041	3.00925
7.71108	2.07095
7.17271	1.43501
7.33859	0.964535
5.89669	0.715457
4.16092	0.467963
3.33169	0.393685
2.66381	0.329473
1.80163	0.244441
0.185323	0.242685
0.329725	0.206267
0.461983	-0.0114728
0.155949	0.138971
0.327984	0.0832975
0.193898	0.148618
0.296546	0.205804
0.108675	0.185495
2.1	2.12415
1.79451	1.89848
0.778998	1.54355
1.32104	1.06226
2.14413	0.736066
3.76862	0.494742
1.4389	0.366982
0.423484	0.240034
0.415301	0.201934
0.604388	0.168998
0.358654	0.125382
0.535175	0.124481
0.327835	0.105801
0.407878	-0.00588477
0.525418	0.0712827
1.53864	0.0427261
0.461094	0.0762309
1.31931	0.105564
2.44693	0.0951465
3.64987	0.126765
3.38862	1.94189
1.0325	1.73558
1.22763	1.41111
-0.198574	0.971115
0.00225328	0.672909
0.387271	0.452292
0.553877	0.335494
0.337255	0.219438
0.30235	0.184608
0.206697	0.154497
4.14424	2.48726
1.34928	2.22301
1.57444	1.80741
0.0590909	1.24385
-0.170787	0.861893
0.084665	0.579316
0.543328	0.429716
0.339208	0.281067
1.07914	0.236454
2.02632	0.964374
-0.00973316	0.861918
0.242087	0.700778
0.128684	0.482272
0.16006	0.334178
-0.058921	0.224616
-0.0213019	0.166612
-0.0571928	0.108977
0.357596	0.0916793
4.0899	1.94189
2.91955	1.94189
1.38084	1.73558
0.975905	1.73558
0.427967	1.41111
0.0579104	1.41111
-0.0151486	0.971115
0.216509	0.971115
0.0726364	0.672909
0.124805	0.672909
0.206925	0.452292
0.103702	0.452292
0.0101568	0.335494
0.028564	0.335494
0.0497355	0.219438
-0.00202369	0.219438
3.94238	2.88986
3.34949	2.88986
2.62499	2.58284
0.995314	2.58284
0.611339	2.09996
0.751773	2.09996
0.276476	1.44518
0.174646	1.44518
0.0410197	1.0014
0.0564425	1.0014
0.378051	0.673086
0.907844	0.673086
0.153337	0.499271
0.166128	0.499271
0.361667	0.326561
3.09149	2.29659
0.97024	2.29659
0.921975	2.0526
0.222033	2.0526
0.512478	1.66885
0.168457	1.66885
0.300243	1.14849
0.0302125	1.14849
-0.0406944	0.79582
-0.15768	0.79582
0.057503	0.534906
0.00409237	0.534906
0.215867	0.396774
0.0634191	0.396774
0.439062	0.25952
2.34411	4.84093
1.40312	4.32663
1.48574	3.51774
2.00284	2.42089
0.630789	1.67749
0.497356	1.12752
-0.0279447	0.836352
0.229046	0.547038
0.160654	0.460208
0.0393879	0.385146
0.555552	0.285745
0.888267	3.94775
1.8217	3.52834
1.88895	2.8687
2.09201	1.97422
1.79266	1.36799
0.147519	0.919484
0.00529217	0.68204
0.031317	0.446106
-0.0697243	0.375297
0.145436	0.314084
0.976241	3.03367
1.95867	2.71137
1.19192	2.20447
1.73785	1.5171
1.14949	1.05124
0.0682506	0.706582
0.116562	0.524117
0.13814	0.342812
0.0141602	0.288399
0.26126	0.241359
7.00173	5.14267
6.08742	4.59631
7.76203	3.73701
3.13627	2.57179
0.971908	1.78205
0.654965	1.1978
0.997602	0.888482
0.199038	0.581135
0.240422	0.488894
0.630579	0.409152
0.739575	0.303556
0.779859	0.301376
6.68875	6.27836
4.61018	5.61135
2.74061	4.56228
5.13186	3.13973
1.27543	2.1756
0.457276	1.46231
0.331094	1.08469
-0.240308	0.709471
0.139064	0.59686
0.215466	0.499508
0.381629	0.370592
-0.0348747	0.367931
3.70735	1.16473
0.878577	1.04099
0.0587936	0.846374
0.276754	0.58247
0.174098	0.403607
-0.10378	0.271282
0.0418107	0.201227
-0.0649082	0.131618
0.167095	0.110727
-0.0654315	0.0926666
0.389826	0.0687507
6.1753	4.52812
7.31817	4.04705
7.97878	3.29043
6.90248	2.26446
5.23226	1.5691
3.54622	1.05466
2.81519	0.782309
1.37165	0.511689
-0.117562	0.430471
-0.457881	0.360259
0.0460066	0.267281
0.0620399	0.265362
0.212245	0.225541
0.0349951	-0.0125448
0.0978688	0.151956
0.10719	0.0910808
0.0109516	0.162504
0.139042	0.225034
-0.086905	0.202827
0.0599398	0.270229
6.64907	3.21026
7.74373	2.8692
7.52926	2.33279
7.74554	1.60541
7.93189	1.11243
5.51151	0.747712
3.15196	0.554626
3.20106	0.362767
2.76991	0.305187
2.21335	0.255409
2.23562	0.189492
0.429154	0.188131
0.330177	0.159899
0.366991	-0.00889374
0.487789	0.107731
0.130474	0.0645727
0.226852	0.115209
0.420311	0.15954
0.332183	0.143796
0.24847	0.191582
3.17104	1.61022
3.74668	1.43915
3.35575	1.1701
3.84491	0.805253
3.83897	0.557979
3.27457	0.375043
2.3699	0.278193
2.23707	0.181959
1.6004	0.153078
0.84576	0.12811
0.690273	0.0950465
0.64693	0.0943639
0.463955	0.0802034
0.119017	-0.00446098
0.208419	0.0540363
0.364107	0.0323888
0.164224	0.0577874
0.516599	0.0800232
0.136033	0.0721264
0.617409	0.0960948
4.21348	4.04842
1.81034	3.61831
1.29941	2.94185
0.524675	2.02456
0.388218	1.40287
0.238831	0.94293
0.199849	0.699432
0.00878778	0.457482
0.0748041	0.384867
0.682249	0.322093
0.548324	0.238966
1.27623	3.55107
0.481936	3.1738
0.870855	2.58044
-0.149043	1.77585
0.776539	1.23053
0.0376988	0.827091
-0.190014	0.613507
0.345442	0.40128
-0.148839	0.337586
0.270934	0.282524
0.419041	0.209609
0.344782	0.964374
0.0823688	0.861918
0.490995	0.700778
0.25778	0.482272
0.0865974	0.334178
0.162465	0.224616
0.0329284	0.166612
0.538468	0.108977
0.0908883	0.0916793
0.358215	0.0767258
1.15189	2.7134
1.23481	2.42512
0.974017	1.97173
1.00544	1.35694
1.30463	0.940254
0.729014	0.631986
0.23787	0.468785
0.560421	0.306621
1.69961	0.257952
0.957714	0.215878
1.06237	0.160163
0.286441	0.159013
0.136707	0.135151
-0.361974	-0.00751723
0.12424	0.091057
-0.0941313	0.0545786
0.158898	0.0973778
0.26294	0.134848
1.06322	2.31006
0.0668521	2.06464
0.163754	1.67864
0.234327	1.15523
0.28042	0.80049
0.334995	0.538044
-0.000647241	0.399102
0.278716	0.261043
1.33316	0.219609
2.14401	0.183789
1.35589	0.136356
0.207271	0.135377
0.16019	0.115062
0.315782	-0.00639983
0.452896	0.0775217
0.361734	0.0464657
0.190434	0.082903
1.31807	0.114803
0.857085	1.25482
0.882125	1.12151
-0.0232147	0.911836
0.341541	0.627521
0.244492	0.434824
0.332568	0.292265
0.0856945	0.216791
0.233416	0.141798
2.06075	0.119291
2.08616	0.0998339
1.10691	0.0740682
0.150702	0.0735363
0.169787	0.0625012
0.217804	-0.00347637
0.649352	0.0421097
-0.204406	0.0252401
0.129512	0.0450327
5.97125	2.40486
3.10971	2.14937
1.45798	1.74753
0.897039	1.20264
0.720935	0.83334
0.40401	0.560124
0.804603	0.41548
3.70112	2.45302
1.92285	2.19241
1.5362	1.78253
0.701544	1.22673
0.57387	0.850029
0.664615	0.571342
2.32052	0.423801
3.2701	1.68181
1.5243	1.50313
1.31308	1.22212
0.466181	0.841053
0.300602	0.582786
1.64352	0.391716
3.15344	2.96746
3.88958	2.6522
3.22977	2.15636
2.43455	1.48399
2.19892	1.02829
2.22141	0.691162
2.21314	0.512679
2.50288	0.335331
2.18616	0.282105
2.07495	0.236092
0.789873	0.17516
-0.338531	0.173902
0.0740859	0.147806
-0.0192352	-0.0082211
0.14008	0.099583
0.375053	0.059689
0.143589	0.106496
0.167309	0.147474
0.186448	0.132921
0.0618704	0.177092
1.55879	2.34106
1.47973	2.09234
1.10073	1.70117
1.14917	1.17074
1.52754	0.811231
1.02917	0.545264
0.653162	0.404457
1.05749	0.264546
0.918233	0.222555
0.335998	0.186255
0.328189	0.138186
0.360987	0.137193
-0.0363921	0.116606
-0.0626225	-0.0064857
-0.1481	0.078562
0.448466	0.0470892
0.24853	0.0840155
-0.013777	0.116344
0.0682598	0.104863
0.100609	0.13971
-0.162775	1.15653
0.541381	1.03366
0.222199	0.840414
0.235057	0.578368
0.0761777	0.400765
0.256793	0.269372
0.13195	0.19981
0.403748	0.130691
0.137944	0.109947
0.175111	0.0920141
-0.0403678	0.0682666
0.133949	0.0677763
0.549178	0.0576056
0.590532	-0.00320408
1.01999	0.0388113
1.113	0.0232631
0.33749	0.0415054
0.180342	0.0574762
0.236965	0.0518043
0.130848	0.0690195
7.98595	6.36671
7.43303	5.69031
6.79796	4.62647
3.55891	3.18391
2.67792	2.20621
2.49815	1.48289
2.04589	1.09996
2.03201	0.719455
1.52083	0.605258
0.995607	0.506537
0.423261	0.375807
0.170128	0.373108
0.400799	0.317119
0.583678	-0.0176384
4.20441	3.93819
3.81805	3.5198
4.05569	2.86175
4.78995	1.96944
4.19957	1.36468
3.09485	0.917259
2.29037	0.680389
0.422872	0.445026
-0.300008	0.374389
-0.270771	0.313324
-0.369819	0.23246
0.128433	0.23079
0.432798	0.196157
1.07776	2.08995
0.580861	1.86791
0.486616	1.5187
0.700512	1.04516
0.500307	0.724215
0.666727	0.486777
0.775973	0.361074
1.64521	0.23617
1.5988	0.198683
1.66446	0.166277
1.4709	0.123363
1.94817	0.122477
1.97961	0.104098
4.44687	3.55067
3.9614	3.17345
2.80101	2.58016
2.03308	1.77565
1.06587	1.23039
1.72949	0.827
0.666968	0.613439
-0.22184	0.401235
-0.0345507	0.337549
-0.0955134	0.282493
0.255997	0.209585
0.411559	0.20808
0.057283	0.176855
-0.00403942	-0.00983684
1.97664	2.55478
1.17865	2.28336
1.06324	1.85647
0.911454	1.27761
0.609719	0.885289
0.504148	0.595042
0.576024	0.441381
0.629071	0.288696
0.577973	0.242873
0.639646	0.203259
0.641938	0.150801
1.01739	0.149718
1.04163	0.127251
0.572017	-0.00707779
1.6448	0.964374
0.793527	0.861918
0.913574	0.700778
0.874977	0.482272
0.733318	0.334178
0.791494	0.224616
0.876317	0.166612
0.712492	0.108977
0.937101	0.0916793
0.718239	0.0767258
1.11713	0.056924
1.60572	0.0565152
1.16631	0.0480344
6.15473	3.41269
1.97252	3.05013
0.599386	2.47989
0.635665	1.70665
0.415091	1.18258
-0.00216631	0.794862
0.206112	0.5896
0.594086	0.385643
0.506254	0.324432
0.523915	0.271515
0.340858	0.201441
0.606502	0.199994
6.29258	3.61179
3.65776	3.22807
6.1819	2.62457
1.80171	1.80621
0.0549772	1.25157
0.161775	0.841234
0.536471	0.623997
0.453813	0.408142
0.293087	0.343359
-0.209038	0.287355
0.0400427	0.213193
0.308564	0.211662
4.06463	2.1222
2.90951	1.89674
2.49715	1.54213
1.26137	1.06129
0.0665841	0.735392
0.118811	0.494289
-0.13033	0.366646
0.173365	0.239814
-0.0598067	0.201749
0.0453935	0.168843
0.336749	0.125267
4.67324	3.05766
1.85064	2.73282
1.07577	2.2219
0.0391348	1.5291
-0.03498	1.05955
0.17628	0.712171
0.0658563	0.528263
0.192205	0.345524
0.504577	0.29068
0.596349	0.243268
2.81549	6.60498
2.43918	5.90326
1.82353	4.79962
1.66801	3.30307
0.932763	2.28878
-0.0539523	1.53839
0.0196408	1.14112
1.01288	0.74638
1.64469	0.62791
5.58033	2.29961
2.47869	2.0553
1.42235	1.67105
1.20151	1.15001
1.17329	0.796869
1.42855	0.535611
1.08001	0.397297
1.15817	0.259862
0.998051	0.218615
7.30186	7.00591
7.01275	6.2616
7.95559	5.09096
7.86803	3.50357
5.74708	2.42771
3.31996	1.63177
2.45049	1.21039
0.63668	0.791687
0.574593	0.666025
0.335089	0.557392
4.88043	5.11557
6.11942	4.57209
5.79965	3.71731
4.99685	2.55823
4.48566	1.77266
3.01221	1.19149
2.15725	0.883801
0.0640811	0.578073
0.577976	0.486318
0.410268	0.406996
2.06084	1.61585
2.30053	1.44418
1.70402	1.17418
0.0487973	0.808065
0.862548	0.559928
0.541704	0.376352
0.285154	0.279164
1.22972	0.182595
0.663629	0.153612
3.20687	1.94189
1.0676	1.73558
0.894289	1.41111
-0.0412224	0.971115
0.167166	0.672909
0.0112974	0.452292
0.0271054	0.335494
0.0366604	0.219438
-0.000505858	0.184608
-0.0225625	0.154497
-0.0914231	0.114624
0.0118531	0.113801
5.47392	3.6325
3.53364	3.24659
2.94712	2.63962
1.08225	1.81657
0.670308	1.25875
0.518356	0.846059
0.556467	0.627576
0.391256	0.410482
-0.554526	0.345328
0.147281	0.289003
0.480439	0.214416
3.72978	1.95875
2.21743	1.75065
2.17862	1.42336
1.28867	0.979548
0.300919	0.678752
0.174488	0.456219
0.169431	0.338407
1.24933	0.221344
0.163457	0.186211
0.104385	0.155839
0.169392	0.115619
3.98386	3.0908
5.71736	3.0908
7.09371	3.0908
5.35281	2.51295
5.03121	2.51295
4.07462	2.51295
2.51264	2.51295
1.44886	1.7294
0.681372	1.7294
0.857903	1.7294
1.00829	1.7294
1.00275	1.19834
0.623122	1.19834
0.0928389	2.51885
0.0835193	2.25125
0.0466816	1.83037
0.00571707	1.25965
0.0273213	0.872841
0.526791	0.586675
0.132762	0.435174
-0.0722635	0.284637
0.0146964	0.239458
0.00942706	0.200401
0.121295	0.14868
0.599913	0.147612
1.12338	0.125461
0.0532404	-0.00697827
0.137556	0.0845285
2.58183	2.93625
1.52666	2.6243
1.70585	2.13367
1.12734	1.46838
0.760816	1.01748
0.785068	0.683892
1.03899	0.507286
0.696646	0.331804
-0.00211551	0.279138
0.0256835	0.233609
-0.451266	0.173318
1.33439	0.172073
-0.00684086	0.146251
0.000694619	-0.00813463
0.368954	1.50179
0.212154	1.34224
-0.0557018	1.0913
0.050884	0.751027
0.227187	0.520405
0.362008	0.349787
0.267072	0.259459
0.066738	0.169706
0.539626	0.142769
0.75938	0.119483
1.89238	0.088646
4.36363	0.0880094
0.0815232	0.0748025
0.400023	-0.00416058
7.57524	3.56346
7.6178	3.18488
7.20408	2.58945
6.5342	1.78204
7.54324	1.23482
6.46745	0.829978
2.76288	0.615648
1.48358	0.40268
1.45569	0.338765
0.715871	0.28351
0.9777	0.21034
1.16976	0.20883
0.843808	0.177492
0.700938	-0.00987227
0.810777	0.119584
0.767047	0.0716772
4.01177	5.09705
6.52952	4.55554
6.76501	3.70386
7.08788	2.54898
6.29406	1.76625
3.49462	1.18717
1.06866	0.880602
0.709443	0.57598
0.221035	0.484557
0.364965	0.405523
0.397629	0.300864
0.316678	0.298703
0.423813	0.253879
0.447147	-0.014121
0.427729	0.171049
0.371188	0.102525
1.67352	2.49818
2.18927	2.23278
1.3095	1.81535
1.04053	1.24931
0.762808	0.865678
0.134379	0.581861
0.17838	0.431603
0.0778816	0.282301
0.113899	0.237493
0.193441	0.198756
0.105697	0.14746
0.201813	0.146401
0.050756	0.124432
-0.00277467	-0.006921
0.0569785	0.0838348
1.36978	3.77685
2.20275	3.3756
3.31736	2.74451
1.73235	1.88876
2.54722	1.30877
3.47568	0.879679
1.20356	0.652514
0.0416153	0.426794
0.673367	0.359051
0.604586	0.300487
0.131829	0.222936
0.285373	0.221335
0.163451	0.188121
0.0246589	-0.0104634
0.131216	0.126745
0.204845	0.0759694
2.44921	2.11737
1.45556	1.89242
3.07243	1.53862
3.15006	1.05887
3.05691	0.733719
3.45265	0.493165
0.678497	0.365812
0.185967	0.239269
-0.0113047	0.201291
-0.0443464	0.168459
-0.594499	0.124982
-0.713064	0.124084
-1.43474	0.105464
-0.711666	-0.005866
-0.00422665	0.0710555
-0.0295958	0.0425899
5.68438	4.8159
5.37922	4.30426
1.95043	3.49956
0.45747	2.40838
0.462037	1.66882
0.286637	1.12169
0.117601	0.832028
0.190779	0.54421
0.149658	0.457829
0.238285	0.383155
3.29966	3.55652
4.20859	3.17868
2.44567	2.58441
0.721211	1.77857
0.0651669	1.23242
0.179668	0.828362
0.398925	0.614449
0.243066	0.401896
0.395977	0.338105
0.294486	0.282958
1.28478	1.44036
1.095	1.28733
1.08659	1.04666
0.384809	0.720304
0.00810802	0.499116
0.40757	0.335478
0.482786	0.248846
-0.0813937	0.162764
-0.00806737	0.136929
5.06185	4.87227
4.68739	4.35464
1.73885	3.54052
0.457681	2.43656
0.536335	1.68835
0.221995	1.13482
0.175374	0.841767
0.380597	0.550579
0.224909	0.463188
0.0224264	0.387639
0.297974	0.287595
0.139798	0.28553
3.27344	3.68176
4.1099	3.29061
4.71965	2.67541
1.9613	1.84121
0.609348	1.27582
0.3176	0.857532
0.428043	0.636087
0.423127	0.416049
0.33271	0.350011
0.298218	0.292922
0.236384	0.217323
2.23601	1.97868
2.32633	1.76846
0.825663	1.43784
0.576765	0.989513
0.258648	0.685657
0.389539	0.460861
0.148327	0.34185
0.199753	0.223596
0.103354	0.188105
0.155714	0.157424
0.337818	0.116795
2.79143	2.67381
1.85066	2.38974
0.64292	1.94297
0.36732	1.33714
0.657827	0.926535
0.299239	0.622765
0.395915	0.461945
0.208341	0.302147
0.136453	0.254188
0.212048	0.212729
0.29959	0.157827
0.341063	0.156693
0.346394	2.26726
0.0633767	2.02639
0.449665	1.64754
0.166282	1.13383
0.349658	0.785658
0.117967	0.528076
0.116808	0.391708
0.13251	0.256206
0.103176	0.21554
0.212297	0.180384
0.301083	0.13383
1.43246	0.132868
0.427853	1.51725
0.438885	1.35605
0.213821	1.10253
0.157373	0.758756
0.0284883	0.525761
-0.229703	0.353387
-0.0841383	0.26213
0.211126	0.171453
0.426826	0.144239
0.0635272	0.120713
0.163057	0.0895584
0.540316	0.0889152
5.08032	3.17161
1.51783	2.83466
1.24186	2.3047
0.621899	1.58608
1.0266	1.09904
0.440592	0.738711
0.513364	0.547949
0.852689	0.3584
0.726376	0.301513
1.05554	0.252334
3.71202	5.93397
1.00608	5.30355
0.670997	4.31202
0.662811	2.96751
0.39319	2.05626
0.360076	1.3821
0.802703	1.02519
0.736	0.670555
0.968358	0.56412
1.64878	2.70386
1.72354	2.41661
0.327074	1.96481
0.0801714	1.35217
0.0700962	0.936951
0.351006	0.629766
0.39792	0.467138
0.0216736	0.305544
0.153662	0.257046
6.57339	7.32191
6.62438	6.54403
6.85784	5.32059
7.81514	3.6616
7.00157	2.53721
1.48042	1.70537
1.6	1.26498
4.48224	2.86225
3.97642	2.55816
4.67215	2.0799
3.40848	1.43137
2.14991	0.991834
0.819259	0.666656
0.509496	0.494501
1.50394	1.87167
1.19817	1.67282
1.90697	1.36008
1.50253	0.936
1.72914	0.648577
0.754611	0.435938
1.12709	0.323363
7.41503	8.41457
7.96751	7.5206
7.70276	6.11459
7.02359	4.20803
6.6946	2.91584
3.49812	1.95987
3.27269	1.45376
3.33137	0.950868
1.63426	0.799941
1.11805	0.669466
-0.21942	0.496686
0.705514	0.493119
6.3864	3.49535
6.33493	3.12401
6.61578	2.53996
6.38393	1.74798
5.02096	1.21122
3.35288	0.814115
2.73963	0.603881
0.705535	0.394984
-0.323721	0.33229
-0.0661666	0.278091
0.155422	0.20632
2.26361	0.204838
3.21424	2.08324
3.82426	1.86191
4.02523	1.51382
4.51685	1.0418
3.34053	0.72189
2.12441	0.485214
0.568508	0.359914
0.154135	0.235411
-0.387742	0.198045
-0.0851564	0.165743
0.568911	0.122967
3.11754	3.70454
0.521286	3.31097
-0.00023167	2.69197
0.037077	1.8526
0.574709	1.28371
0.141362	0.862838
0.102191	0.640022
0.112074	0.418623
0.509251	0.352177
1.11078	0.294734
5.5255	2.91095
2.39808	2.60169
0.392058	2.11529
0.320346	1.45573
0.407773	1.00871
0.286005	0.677999
0.254513	0.502915
0.257707	0.328945
0.174258	0.276733
7.73092	6.08029
6.11535	5.43432
2.05953	4.41834
0.512488	3.04068
0.181132	2.10696
0.377174	1.41618
0.138975	1.05047
0.274447	0.687088
0.310403	0.57803
0.118538	0.483749
0.12924	0.358901
0.485945	0.356323
0.29691	0.302852
1.27408	-0.0168449
6.70021	3.82017
4.46507	3.41431
5.21123	2.77599
1.96456	1.91042
0.712066	1.32378
0.292833	0.889768
0.444971	0.659998
0.365381	0.431689
-0.0388505	0.363168
0.387975	0.303933
0.507919	0.225493
0.308183	0.223873
0.381781	0.190278
3.31359	1.94786
2.34717	1.74092
1.61437	1.41544
2.00141	0.974099
0.556151	0.674977
0.446099	0.453682
0.280047	0.336525
0.559576	0.220113
0.492896	0.185175
0.225374	0.154972
0.335607	0.114976
0.548751	0.11415
0.580192	0.0970206
7.04182	6.45667
7.64209	6.45667
6.61587	6.45667
7.43421	5.77071
7.16443	5.77071
6.08581	5.77071
6.42642	5.77071
6.45316	4.69185
3.88772	4.69185
3.04223	4.69185
2.09264	4.69185
2.06879	3.2289
1.46349	3.2289
1.75512	3.2289
1.61447	3.2289
1.21064	2.23739
0.901611	2.23739
1.13615	2.23739
0.565381	2.23739
0.577594	1.50385
0.765453	1.50385
0.847625	1.50385
0.0784604	1.50385
0.389223	1.1155
0.234957	1.1155
0.85228	1.1155
0.142312	1.1155
0.205079	0.729621
0.356758	0.729621
0.177639	0.729621
0.408269	0.729621
0.475362	0.613811
0.37717	0.613811
0.431342	0.613811
0.256563	0.613811
0.137408	0.513694
0.455254	0.513694
0.268451	0.513694
0.332807	0.513694
7.24753	4.2148
5.67607	4.2148
5.70562	4.2148
7.65137	3.76702
4.75097	3.76702
3.11185	3.76702
3.73993	3.76702
6.25743	3.06276
6.23109	3.06276
5.16388	3.06276
3.80318	3.06276
4.57265	2.10777
2.42532	2.10777
1.43544	2.10777
1.40724	2.10777
0.887423	1.46053
0.794562	1.46053
0.709962	1.46053
0.807959	1.46053
0.365547	0.981684
0.70564	0.981684
0.594985	0.981684
0.599334	0.981684
0.304956	0.728178
0.496227	0.728178
0.44934	0.728178
0.554113	0.728178
0.585605	0.476284
0.239893	0.476284
-0.0939977	0.476284
0.121697	0.476284
0.613781	0.400685
0.373129	0.400685
0.710675	0.400685
0.745546	0.400685
0.574773	0.335331
-0.546184	0.335331
0.651709	0.335331
0.301625	0.335331
3.63297	1.91013
3.00332	1.91013
2.58973	1.91013
2.43619	1.7072
2.38876	1.7072
1.47548	1.7072
0.958698	1.7072
1.0341	1.38803
1.65311	1.38803
2.73013	1.38803
2.52083	1.38803
2.31009	0.955235
1.95541	0.955235
0.946467	0.955235
1.09243	0.955235
0.579402	0.661905
0.200586	0.661905
0.634888	0.661905
0.571483	0.661905
0.249315	0.444896
0.535559	0.444896
0.800421	0.444896
0.471943	0.444896
0.810539	0.330008
0.310551	0.330008
0.329191	0.330008
0.16229	0.330008
0.100229	0.21585
0.635701	0.21585
0.391929	0.21585
-0.308131	0.21585
0.201833	0.181589
0.446743	0.181589
0.247091	0.181589
0.310918	0.181589
0.772979	0.151971
0.328628	0.151971
0.519168	0.151971
0.34723	0.151971
1.0809	1.94189
1.6948	1.73558
0.362333	1.41111
0.503394	0.971115
0.204116	0.672909
-0.0433377	0.452292
0.620857	0.335494
0.126304	0.219438
0.735937	0.184608
1.00777	0.154497
2.01648	3.63095
1.39875	3.2452
0.307236	2.63849
0.0244751	1.8158
0.0912197	1.25821
0.332344	0.845698
0.146943	0.627308
0.166025	0.410307
0.204882	0.345181
0.660621	0.28888
1.76943	1.94833
0.673129	1.74134
-0.00752363	1.41578
0.158898	0.974335
0.417092	0.67514
-0.0347177	0.453792
0.183681	0.336606
0.27984	0.220166
0.0880749	0.18522
2.86201	1.94189
1.21305	1.73558
0.635681	1.41111
0.191215	0.971115
0.455996	0.672909
0.36276	0.452292
0.180764	0.335494
0.349103	0.219438
0.361743	0.184608
1.36205	3.23042
0.814544	2.88722
0.921567	2.34744
0.0517341	1.6155
0.105988	1.11942
0.13123	0.752409
0.0998818	0.55811
0.0400281	0.365046
0.081907	0.307104
0.372338	1.61198
0.249758	1.44073
0.374224	1.17137
0.103102	0.806133
0.23826	0.558589
0.198245	0.375452
-0.0614046	0.278497
0.0933614	0.182158
7.81472	4.93493
6.74365	4.41064
4.17454	3.58605
0.922829	2.4679
0.431003	1.71007
0.419166	1.14941
0.464082	0.852592
0.204253	0.55766
0.0749971	0.469145
0.517826	0.392624
0.611297	0.291294
0.588796	0.289202
7.20506	6.32844
7.66091	5.6561
2.77038	4.59866
5.90911	3.16478
1.54796	2.19295
1.18074	1.47398
0.296173	1.09334
0.445232	0.71513
0.569197	0.60162
0.673101	0.503492
0.458486	0.373548
3.59039	2.38786
2.01974	2.13417
0.837133	1.73518
1.76883	1.19414
0.937427	0.827447
0.0735823	0.556164
0.240534	0.412542
0.111347	0.269834
0.152618	0.227004
-0.169834	0.189979
0.0413745	0.140948
7.16892	5.45962
7.15779	5.45962
7.04205	4.87959
5.94148	4.87959
3.16888	3.96732
1.22675	3.96732
1.11417	2.73029
0.819358	2.73029
0.249017	1.89188
0.712775	1.89188
-0.125949	1.27162
0.367053	1.27162
0.510054	0.943241
0.092331	0.943241
0.027352	0.616951
0.449172	0.616951
0.336699	0.519025
0.645923	0.519025
6.98137	6.3834
7.5831	6.3834
7.56083	5.70522
4.1039	5.70522
6.45107	4.6386
7.21854	4.6386
4.71409	3.19226
1.97065	3.19226
1.14732	2.21199
0.883678	2.21199
0.751094	1.48678
0.215841	1.48678
0.697512	1.10284
0.442163	1.10284
0.422369	0.721341
0.460155	0.721341
0.601597	0.606845
0.187458	0.606845
7.36758	5.91059
7.40095	5.91059
6.72542	5.28265
2.62948	5.28265
3.16372	4.29503
4.76247	4.29503
3.92067	2.95582
2.15317	2.95582
1.09831	2.04816
-0.345019	2.04816
0.846515	1.37666
0.400492	1.37666
0.753002	1.02115
0.819967	1.02115
0.485883	0.667913
0.332575	0.667913
0.234783	0.561897
0.538878	0.561897
6.18427	2.48789
4.32429	2.48789
3.80813	2.22358
2.02225	2.22358
1.98089	1.80787
2.60482	1.80787
3.63257	1.24417
1.38611	1.24417
0.979836	0.862113
0.473011	0.862113
0.569045	0.579464
0.279542	0.579464
0.684308	0.429825
0.475968	0.429825
0.219219	0.281139
0.0442696	0.281139
0.477416	0.236514
0.440632	0.236514
4.35044	1.90501
3.23719	1.90501
2.03695	1.70262
1.04448	1.70262
0.93569	1.38431
1.22518	1.38431
2.11665	0.952673
1.01602	0.952673
0.87222	0.66013
0.211737	0.66013
0.152756	0.443703
0.0988759	0.443703
0.255091	0.329123
0.142334	0.329123
0.326295	0.215271
0.165767	0.215271
1.24924	0.181102
0.21141	0.181102
2.42115	1.1739
1.35075	1.1739
0.650809	1.04918
0.850444	1.04918
0.727467	0.853033
1.21839	0.853033
1.6374	0.587053
1.35988	0.587053
0.615569	0.406783
0.470883	0.406783
0.301301	0.273417
0.482231	0.273417
0.238678	0.202811
-0.00181896	0.202811
0.396186	0.132654
0.18991	0.132654
0.211034	0.111598
5.22889	5.93859
5.20319	5.30767
3.40945	4.31537
2.96774	2.96982
2.30123	2.05786
0.771794	1.38318
1.70885	1.02599
-0.261995	0.671076
0.143531	0.564559
0.0118492	0.472476
-0.130694	0.350537
-0.433797	0.348019
-0.0592785	0.295795
-0.276545	-0.0164524
0.052283	0.199289
0.0271853	0.119452
-0.721808	0.213123
-0.547228	0.29513
-0.00667624	0.266006
-0.413158	0.354403
4.01088	3.53415
6.26985	3.15868
4.03454	2.56815
2.29977	1.76739
1.63963	1.22466
0.962507	0.823151
0.687578	0.610584
-0.00645862	0.399368
0.158192	0.335978
0.301844	0.281178
0.130294	0.20861
0.0408514	0.207112
0.236956	0.176032
-0.0405811	-0.00979106
0.0969085	0.1186
0.0336778	0.0710876
-0.00168021	0.126833
0.0509231	0.175637
0.202094	0.158304
0.00279429	0.210911
5.9717	6.05346
7.50388	5.41034
3.61086	4.39885
2.38272	3.02726
1.06499	2.09766
0.00039169	1.40993
0.223991	1.04584
-0.168908	0.684057
0.0659922	0.575479
0.0257211	0.481615
0.114565	0.357317
0.0852307	0.354751
0.131375	0.301516
0.0848006	-0.0167706
0.0797466	0.203144
0.147345	0.121762
0.0554056	0.217246
0.172737	0.300839
0.178584	0.271152
-0.119893	0.361258
2.43903	3.01682
3.77122	2.69631
2.59504	2.19222
1.07248	1.50868
0.745343	1.0454
0.797151	0.702658
0.370983	0.521207
-0.0475982	0.340909
0.198559	0.286798
-0.00600372	0.240019
-0.0583219	0.178074
0.113726	0.176795
-0.0179745	0.150265
-0.063704	-0.00835785
0.0509083	0.101239
0.0969791	0.0606818
0.00575588	0.108267
-0.186888	0.149927
0.190944	0.135132
0.251317	0.180038
5.38595	3.97493
6.41067	3.55263
3.29703	2.88845
1.04053	1.98781
0.669147	1.3774
0.293319	0.925814
0.337133	0.686735
0.270369	0.449177
0.0552338	0.377881
0.0211603	0.316246
-0.118528	0.234628
0.129077	0.232943
0.0347572	0.197987
0.104863	-0.0110122
0.184204	0.133392
0.0272841	0.0799536
0.210039	0.142651
0.0771117	0.197542
0.0963042	0.178048
0.0966998	0.237215
2.31107	2.62108
2.88803	2.34262
3.76353	1.90465
0.989164	1.31077
1.17728	0.908264
0.413461	0.610485
0.720893	0.452836
0.397855	0.296189
0.325943	0.249176
0.13143	0.208534
-0.2285	0.154714
0.0163361	0.153603
0.132123	0.130553
0.091214	-0.00726148
-0.00503833	0.087959
-0.00188508	0.0527217
0.24511	0.0940648
0.151868	0.13026
0.150219	0.117405
0.102938	0.156421
7.9121	8.79811
7.33063	7.8634
7.83762	6.39329
7.87442	4.39983
1.58836	3.04875
0.985717	2.0492
0.560474	1.52002
0.559296	0.994209
0.306283	0.836402
0.965809	0.69998
1.09695	0.519326
3.61705	3.18455
3.23394	2.84623
4.69214	2.31411
1.51133	1.59256
0.483356	1.10352
0.308471	0.741725
0.326524	0.550185
0.453416	0.359863
0.607562	0.302743
0.296477	0.253364
0.300256	0.187974
1.84912	1.2327
0.696252	1.10174
1.57137	0.895761
0.362137	0.616457
0.130749	0.427158
0.0512753	0.287112
-0.0679935	0.212969
-0.479564	0.139298
0.0878031	0.117188
0.00412868	0.0980738
0.104837	0.0727624
3.27396	3.01386
2.40762	2.69367
1.01164	2.19007
1.7034	1.5072
0.812877	1.04437
1.76286	0.701969
0.257666	0.520695
0.262145	0.340574
0.637596	0.286516
0.0527229	0.239784
1.6518	2.29499
0.748859	2.05117
0.748997	1.66769
0.701722	1.1477
0.116427	0.795266
0.828471	0.534534
0.731955	0.396498
1.39798	0.25934
0.863029	0.218176
0.913785	0.18259
1.11939	1.51953
0.596136	1.35809
0.49203	1.10419
0.521433	0.759898
0.49184	0.526552
0.9845	0.353919
1.77768	0.262524
1.20311	0.171711
1.11188	0.144456
1.05307	0.120894
7.99825	6.05161
5.11194	5.40869
3.59921	4.39751
2.74583	3.02634
0.302257	2.09702
0.691266	1.4095
0.0157852	1.04552
-0.00182459	0.683848
0.20045	0.575304
0.0808386	0.481468
3.80165	4.77318
0.649404	4.26608
0.65527	3.46851
0.699239	2.38701
0.498793	1.65402
0.485596	1.11174
0.269182	0.824648
0.664327	0.539382
1.67348	0.453768
2.32052	0.379756
5.01978	0.281746
2.5624	2.17863
0.250624	1.94718
0.355103	1.58314
0.00821428	1.08951
0.25585	0.754947
0.619191	0.507433
0.390592	0.376396
1.15196	0.246191
1.32159	0.207114
5.54595	0.173333
6.02368	4.50501
3.505	4.0264
0.888976	3.27364
0.358369	2.2529
0.231124	1.56109
[truncated: 12,576 more rows]

## Sheet: addSACpeak01234_150Hz
C_prime	Predicted_C_prime	R^2
3.08536	4.08025	0.584157
4.79689	3.64676
6.12589	2.96498
5.25193	2.04048
4.16159	1.4139
3.23047	0.950344
1.31965	0.704931
1.1659	0.461078
0.194662	0.387893
0.193994	0.324625
0.184677	0.240844
0.0845349	0.239115
0.157318	0.203232
0.0472017	-0.011304
0.0752087	0.136926
-0.045712	0.082072
0.132632	0.146431
2.19898	2.98878
3.76957	2.67125
3.39638	2.17185
2.90869	1.49465
1.89845	1.03568
1.3987	0.696128
0.49811	0.516362
0.125725	0.33774
0.286147	0.284132
0.00190423	0.237788
0.0805612	0.176419
0.270032	0.175152
0.231196	0.148868
0.0432376	-0.00828017
0.288934	0.100298
0.0483701	0.0601178
1.10076	1.46984
0.859688	1.31369
1.13255	1.06809
0.445091	0.73505
0.14345	0.509334
0.31249	0.342346
0.170295	0.25394
-0.112371	0.166096
0.0452214	0.139732
-0.138684	0.116941
0.0113914	0.0867603
0.143533	0.0861372
0.152948	0.0732112
-0.0124651	-0.00407207
-0.0123071	0.0493254
0.165126	0.0295651
6.44226	5.65972
7.88636	5.05843
7.85959	4.11273
3.01703	2.83036
3.2639	1.96122
0.661289	1.31823
0.801418	0.977813
-0.393017	0.639564
1.49461	0.538048
6.13672	5.44047
7.51539	4.86248
7.295	3.95341
3.94599	2.72072
5.14373	1.88525
-0.399386	1.26716
3.92653	0.939933
-1.27298	0.614788
1.51072	0.517205
4.20481	2.09781
4.1445	1.87493
3.87844	1.5244
0.0383529	1.04909
2.45032	0.726938
0.186235	0.488607
1.35428	0.362431
3.57187	0.237057
3.12	4.43901
1.64842	3.96741
1.70464	3.22568
1.73504	2.21989
0.780414	1.53822
0.753002	1.0339
0.248257	0.766913
0.0662252	0.50162
0.0941956	0.421999
0.0729485	0.353169
0.368044	0.262021
2.49891	6.70855
3.41433	5.99583
2.58238	4.87488
0.993056	3.35487
0.2211	2.32467
0.113379	1.56251
0.125466	1.15902
0.159436	0.758084
0.105864	0.637756
0.375735	0.533734
5.92561	4.47298
2.78923	3.99777
1.74868	3.25036
0.886921	2.23688
0.614219	1.54999
1.41225	1.04182
0.736132	0.772782
0.761598	0.505458
0.546033	0.425229
0.211721	0.355871
0.297696	0.264026
0.433231	0.26213
0.670678	0.222794
0.422891	-0.012392
3.34237	2.82963
2.41932	2.52901
2.62698	2.0562
2.1179	1.41507
1.11192	0.980533
0.347322	0.65906
0.173124	0.488867
0.182546	0.319756
0.180198	0.269002
0.0982384	0.225126
0.101775	0.167025
-0.0214301	0.165825
0.0458136	0.140941
1.03682	2.36667
1.07317	2.11523
0.500505	1.71978
0.412118	1.18354
0.462455	0.820105
0.116104	0.551228
0.0221451	0.408881
0.000566871	0.26744
-0.177281	0.22499
0.05284	0.188293
0.215676	0.139697
0.0812566	0.138694
-0.0443706	0.117881
6.4952	9.06848
7.21372	8.10504
7.75716	6.58976
6.9085	4.53504
5.60585	3.14244
2.21645	2.11217
1.38874	1.56673
0.668766	1.02476
0.539805	0.862105
0.559617	0.721491
0.692941	0.535284
0.417328	0.53144
0.605829	0.451691
0.480394	-0.0251234
0.431239	0.304323
0.487037	0.182408
0.360493	0.325448
0.636552	0.450676
7.29688	7.05436
7.53687	6.30491
7.00826	5.12617
7.80535	3.5278
5.31163	2.4445
2.68551	1.64306
1.52428	1.21876
1.1523	0.797161
0.558704	0.670631
0.750806	0.561247
0.814384	0.416397
0.727089	0.413407
-0.184282	0.35137
0.661166	-0.0195435
-0.14621	0.236732
0.381622	0.141895
0.22731	0.253166
0.276423	0.35058
3.81876	2.26048
3.77456	2.02033
3.41377	1.64262
2.50026	1.13044
2.29946	0.78331
2.01782	0.526497
1.1399	0.390537
0.689238	0.255441
0.404661	0.214896
0.522091	0.179845
0.336696	0.133429
0.303202	0.132471
0.0284674	0.112592
-0.139056	-0.00626248
0.40306	0.075858
0.159797	0.0454685
0.0656705	0.0811238
0.0371071	0.112339
8	9.49354
8	9.49354
7.98388	9.49354
6.88804	8.48494
8	8.48494
7.95073	8.48494
6.87738	8.48494
7.75874	6.89864
7.77765	6.89864
7.73557	6.89864
7.80388	6.89864
7.51502	4.7476
7.54034	4.7476
6.93636	4.7476
6.35619	4.7476
7.28595	3.28973
5.88886	3.28973
4.33657	3.28973
2.68996	3.28973
4.17319	2.21117
2.93004	2.21117
1.45915	2.21117
2.37137	2.21117
1.94649	1.64017
1.43302	1.64017
1.89037	1.64017
1.57977	1.64017
1.68035	1.07279
1.79442	1.07279
1.34716	1.07279
0.93056	1.07279
1.3923	0.902514
1.25216	0.902514
1.04327	0.902514
1.90912	0.902514
6.72933	5.91211
6.57792	5.91211
7.02104	5.91211
7.59919	5.28401
7.76502	5.28401
7.62308	5.28401
7.09231	5.28401
7.4994	4.29614
7.39616	4.29614
7.31129	4.29614
6.21228	4.29614
5.56954	2.95658
6.9488	2.95658
7.24131	2.95658
6.23014	2.95658
4.89603	2.04868
5.11003	2.04868
3.36647	2.04868
4.22071	2.04868
3.25671	1.37701
2.67608	1.37701
2.84259	1.37701
2.61968	1.37701
2.24992	1.02142
1.66283	1.02142
1.35596	1.02142
1.47246	1.02142
1.96756	0.668084
1.82555	0.668084
1.05171	0.668084
1.1162	0.668084
1.52191	0.562042
0.621204	0.562042
0.619442	0.562042
1.04639	0.562042
3.58617	2.2008
4.10897	2.2008
3.69043	2.2008
4.10293	1.96699
3.99898	1.96699
3.91531	1.96699
4.64002	1.96699
4.01419	1.59925
3.20235	1.59925
4.1048	1.59925
2.47589	1.59925
3.66607	1.10059
1.9249	1.10059
1.8592	1.10059
1.77956	1.10059
1.18385	0.762628
2.15233	0.762628
2.00923	0.762628
1.86621	0.762628
2.66494	0.512596
2.30851	0.512596
1.51926	0.512596
0.862398	0.512596
1.87004	0.380225
0.952115	0.380225
1.08995	0.380225
1.16161	0.380225
0.036864	0.248696
0.164134	0.248696
0.460046	0.248696
-0.796703	0.248696
0.788246	0.209222
0.922186	0.209222
0.349461	0.209222
3.10462	3.82326
4.76929	3.41707
5.21557	2.77823
5.24711	1.91196
4.11699	1.32485
3.49706	0.890488
3.33467	0.660532
3.36627	0.432038
2.98583	0.363462
2.1165	0.304179
0.603429	0.225675
0.204354	0.224054
-0.219469	0.190432
-0.140144	-0.010592
-0.0899279	0.128302
0.268086	0.0769029
0.265281	0.137208
-0.0255276	0.190004
-0.0611975	0.171254
-0.187529	0.228164
1.40145	2.88747
2.18528	2.58071
1.53959	2.09823
1.0419	1.44399
0.677204	1.00058
0.750445	0.672531
1.42664	0.498859
1.71184	0.326292
1.4731	0.274501
1.75589	0.229728
0.643801	0.170439
0.329988	0.169215
0.26283	0.143822
0.159957	-0.00799949
0.0646083	0.0968986
0.0917839	0.05808
0.287378	0.103625
-0.0148937	0.143499
-0.109194	0.129338
-0.0568847	0.172318
0.671972	1.26253
0.355295	1.1284
0.0730646	0.91744
0.286728	0.631377
0.487417	0.437497
0.222315	0.294061
0.128716	0.218124
0.490376	0.142669
0.256226	0.120024
0.325149	0.100447
0.0408424	0.0745234
-0.154604	0.0739882
-0.226879	0.0628853
0.087673	-0.00349774
0.202893	0.0423685
-0.226846	0.0253952
-0.0257029	0.0453095
-0.42325	0.062744
0.0479013	0.0565524
0.0279307	0.0753453
7.99306	3.65048
5.51754	3.26265
4.44642	2.65268
3.7845	1.82556
3.9946	1.26498
2.99502	0.850246
2.22617	0.630682
1.13732	0.412514
1.11251	0.347037
0.435804	0.290433
0.293731	0.215477
0.0786699	0.213929
0.0305603	0.181826
0.255453	-0.0101133
0.154336	0.122504
0.0886234	0.0734275
0.0687416	0.131008
0.0111397	0.181418
0.477904	0.163515
0.149079	0.217853
6.65995	2.88759
5.82088	2.58081
3.96928	2.09831
4.44157	1.44405
7.30474	1.00062
4.13677	0.672558
2.6889	0.498879
2.36258	0.326305
1.9493	0.274512
1.27198	0.229737
0.438941	0.170445
0.361276	0.169221
0.447534	0.143828
0.403999	-0.00799982
-0.160896	0.0969026
0.390065	0.0580823
0.212677	0.103629
0.76711	0.143504
0.345888	0.129343
0.335453	0.172325
2.95402	1.85175
0.90664	1.65502
1.10554	1.3456
1.00157	0.926037
1.661	0.641673
0.906643	0.431297
1.78196	0.319921
1.78409	0.209252
2.66471	0.176039
3.14598	0.147326
2.81305	0.109303
2.71501	0.108518
2.82641	0.0922335
3.33495	-0.00513011
2.33052	0.0621415
1.47611	0.037247
1.50904	0.0664552
1.40418	0.0920263
1.50976	0.082945
1.52888	0.110508
3.94111	4.1741
6.18572	3.73065
6.78154	3.03318
5.67855	2.08742
4.03891	1.44642
3.03774	0.972205
0.847816	0.721147
0.489149	0.471685
0.0922792	0.396816
0.0701719	0.332093
0.0270978	0.246385
-0.161331	0.244615
0.064634	0.207908
0.0797325	-0.011564
0.0602241	0.140076
0.055928	0.08396
2.69955	3.01315
3.36269	2.69303
4.18229	2.18956
3.03848	1.50684
2.92506	1.04413
2.21211	0.701804
2.01824	0.520573
0.668808	0.340494
0.0826545	0.286449
0.281696	0.239727
0.260679	0.177857
0.0895048	0.17658
0.216358	0.150082
0.061663	-0.00834768
0.00799093	0.101116
1.04365	1.67836
1.74631	1.50005
1.46081	1.21961
1.79148	0.839326
1.89344	0.581589
0.778925	0.390912
0.29024	0.289964
0.361019	0.189659
0.10765	0.159555
0.166779	0.133531
0.0546157	0.0990683
-0.0438779	0.0983568
0.233322	0.0835971
0.192625	-0.00464975
0.169974	0.0563228
5.36606	4.15922
7.6321	3.71734
7.82689	3.02237
7.91506	2.07998
7.47116	1.44127
4.99434	0.968739
3.96263	0.718575
3.42137	0.470003
1.29299	0.395401
1.02947	0.330909
-1.07566	0.245506
0.50699	0.243743
0.136385	0.207166
0.0813836	-0.0115228
0.17308	0.139576
0.208827	0.0836606
0.123299	0.149265
0.289369	0.206701
0.131432	0.186303
3.6329	4.18431
7.26331	3.73976
7.4041	3.0406
7.71108	2.09252
7.17271	1.44996
7.33859	0.974581
5.89669	0.722909
4.16092	0.472838
3.33169	0.397786
2.66381	0.332905
1.80163	0.246987
0.185323	0.245213
0.329725	0.208416
0.461983	-0.0115923
0.155949	0.140418
0.327984	0.0841652
0.193898	0.150166
0.296546	0.207947
0.108675	0.187427
2.1	2.17607
1.79451	1.94489
0.778998	1.58128
1.32104	1.08823
2.14413	0.75406
3.76862	0.506837
1.4389	0.375953
0.423484	0.245902
0.415301	0.206871
0.604388	0.173129
0.358654	0.128447
0.535175	0.127524
0.327835	0.108388
0.407878	-0.00602863
0.525418	0.0730253
1.53864	0.0437706
0.461094	0.0780945
1.31931	0.108144
2.44693	0.0974724
3.64987	0.129864
3.38862	1.96041
1.0325	1.75213
1.22763	1.42456
-0.198574	0.980376
0.00225328	0.679326
0.387271	0.456605
0.553877	0.338693
0.337255	0.221531
0.30235	0.186368
0.206697	0.155971
4.14424	2.5091
1.34928	2.24253
1.57444	1.82328
0.0590909	1.25477
-0.170787	0.869459
0.084665	0.584402
0.543328	0.433488
0.339208	0.283534
1.07914	0.23853
2.02632	0.987656
-0.00973316	0.882727
0.242087	0.717697
0.128684	0.493915
0.16006	0.342246
-0.058921	0.230038
-0.0213019	0.170634
-0.0571928	0.111608
0.357596	0.0938927
4.0899	1.96041
2.91955	1.96041
1.38084	1.75213
0.975905	1.75213
0.427967	1.42456
0.0579104	1.42456
-0.0151486	0.980376
0.216509	0.980376
0.0726364	0.679326
0.124805	0.679326
0.206925	0.456605
0.103702	0.456605
0.0101568	0.338693
0.028564	0.338693
0.0497355	0.221531
-0.00202369	0.221531
3.94238	2.89958
3.34949	2.89958
2.62499	2.59152
0.995314	2.59152
0.611339	2.10703
0.751773	2.10703
0.276476	1.45004
0.174646	1.45004
0.0410197	1.00477
0.0564425	1.00477
0.378051	0.67535
0.907844	0.67535
0.153337	0.500951
0.166128	0.500951
0.361667	0.32766
3.09149	2.35795
0.97024	2.35795
0.921975	2.10744
0.222033	2.10744
0.512478	1.71344
0.168457	1.71344
0.300243	1.17918
0.0302125	1.17918
-0.0406944	0.817083
-0.15768	0.817083
0.057503	0.549198
0.00409237	0.549198
0.215867	0.407375
0.0634191	0.407375
0.439062	0.266454
2.34411	4.91186
1.40312	4.39002
1.48574	3.56928
2.00284	2.45636
0.630789	1.70207
0.497356	1.14404
-0.0279447	0.848606
0.229046	0.555053
0.160654	0.466951
0.0393879	0.390789
0.555552	0.289932
0.888267	3.95211
1.8217	3.53224
1.88895	2.87186
2.09201	1.9764
1.79266	1.3695
0.147519	0.920499
0.00529217	0.682793
0.031317	0.446599
-0.0697243	0.375712
0.145436	0.314431
0.976241	3.03733
1.95867	2.71464
1.19192	2.20712
1.73785	1.51893
1.14949	1.0525
0.0682506	0.707434
0.116562	0.524749
0.13814	0.343226
0.0141602	0.288747
0.26126	0.241651
7.00173	5.1839
6.08742	4.63316
7.76203	3.76696
3.13627	2.5924
0.971908	1.79634
0.654965	1.2074
0.997602	0.895605
0.199038	0.585794
0.240422	0.492813
0.630579	0.412432
0.739575	0.30599
0.779859	0.303792
6.68875	6.43394
4.61018	5.75039
2.74061	4.67533
5.13186	3.21753
1.27543	2.22951
0.457276	1.49855
0.331094	1.11157
-0.240308	0.727052
0.139064	0.611649
0.215466	0.511886
0.381629	0.379776
-0.0348747	0.377048
3.70735	1.18503
0.878577	1.05913
0.0587936	0.86112
0.276754	0.592618
0.174098	0.410639
-0.10378	0.276009
0.0418107	0.204733
-0.0649082	0.133911
0.167095	0.112656
-0.0654315	0.0942811
0.389826	0.0699485
6.1753	4.52202
7.31817	4.0416
7.97878	3.286
6.90248	2.26141
5.23226	1.56698
3.54622	1.05324
2.81519	0.781255
1.37165	0.511
-0.117562	0.429891
-0.457881	0.359773
0.0460066	0.266921
0.0620399	0.265004
0.212245	0.225237
0.0349951	-0.0125279
0.0978688	0.151751
0.10719	0.0909581
0.0109516	0.162285
0.139042	0.224731
-0.086905	0.202554
0.0599398	0.269865
6.64907	3.22169
7.74373	2.87941
7.52926	2.34109
7.74554	1.61113
7.93189	1.11639
5.51151	0.750374
3.15196	0.5566
3.20106	0.364059
2.76991	0.306273
2.21335	0.256318
2.23562	0.190166
0.429154	0.188801
0.330177	0.160469
0.366991	-0.00892541
0.487789	0.108114
0.130474	0.0648026
0.226852	0.115619
0.420311	0.160108
0.332183	0.144308
0.24847	0.192264
3.17104	1.62735
3.74668	1.45446
3.35575	1.18254
3.84491	0.813816
3.83897	0.563913
3.27457	0.379031
2.3699	0.281151
2.23707	0.183894
1.6004	0.154705
0.84576	0.129472
0.690273	0.0960572
0.64693	0.0953673
0.463955	0.0810562
0.119017	-0.00450842
0.208419	0.0546109
0.364107	0.0327332
0.164224	0.0584018
0.516599	0.0808741
0.136033	0.0728933
0.617409	0.0971166
4.21348	4.04654
1.81034	3.61663
1.29941	2.94049
0.524675	2.02363
0.388218	1.40222
0.238831	0.942493
0.199849	0.699108
0.00878778	0.45727
0.0748041	0.384689
0.682249	0.321944
0.548324	0.238855
1.27623	3.56
0.481936	3.18179
0.870855	2.58694
-0.149043	1.78031
0.776539	1.23362
0.0376988	0.829173
-0.190014	0.615051
0.345442	0.40229
-0.148839	0.338436
0.270934	0.283235
0.419041	0.210136
0.344782	0.987656
0.0823688	0.882727
0.490995	0.717697
0.25778	0.493915
0.0865974	0.342246
0.162465	0.230038
0.0329284	0.170634
0.538468	0.111608
0.0908883	0.0938927
0.358215	0.0785782
1.15189	2.72438
1.23481	2.43494
0.974017	1.97971
1.00544	1.36243
1.30463	0.944059
0.729014	0.634544
0.23787	0.470682
0.560421	0.307862
1.69961	0.258996
0.957714	0.216752
1.06237	0.160812
0.286441	0.159657
0.136707	0.135698
-0.361974	-0.00754765
0.12424	0.0914255
-0.0941313	0.0547994
0.158898	0.0977719
0.26294	0.135393
1.06322	2.33017
0.0668521	2.08261
0.163754	1.69325
0.234327	1.16529
0.28042	0.807456
0.334995	0.542727
-0.000647241	0.402575
0.278716	0.263315
1.33316	0.22152
2.14401	0.185389
1.35589	0.137543
0.207271	0.136555
0.16019	0.116063
0.315782	-0.00645553
0.452896	0.0781964
0.361734	0.0468701
0.190434	0.0836246
1.31807	0.115802
0.857085	1.27513
0.882125	1.13966
-0.0232147	0.926592
0.341541	0.637675
0.244492	0.441861
0.332568	0.296994
0.0856945	0.2203
0.233416	0.144093
2.06075	0.121221
2.08616	0.101449
1.10691	0.0752668
0.150702	0.0747263
0.169787	0.0635126
0.217804	-0.00353263
0.649352	0.0427911
-0.204406	0.0256485
0.129512	0.0457615
5.97125	2.41902
3.10971	2.16202
1.45798	1.75782
0.897039	1.20972
0.720935	0.838246
0.40401	0.563422
0.804603	0.417926
3.70112	2.47194
1.92285	2.20932
1.5362	1.79627
0.701544	1.23618
0.57387	0.856582
0.664615	0.575747
2.32052	0.427068
3.2701	1.69797
1.5243	1.51757
1.31308	1.23386
0.466181	0.849133
0.300602	0.588385
1.64352	0.395479
3.15344	2.97618
3.88958	2.65999
3.22977	2.16269
2.43455	1.48835
2.19892	1.03132
2.22141	0.693193
2.21314	0.514186
2.50288	0.336316
2.18616	0.282934
2.07495	0.236786
0.789873	0.175675
-0.338531	0.174413
0.0740859	0.14824
-0.0192352	-0.00824526
0.14008	0.0998757
0.375053	0.0598644
0.143589	0.106809
0.167309	0.147907
0.186448	0.133312
0.0618704	0.177612
1.55879	2.3603
1.47973	2.10954
1.10073	1.71515
1.14917	1.18036
1.52754	0.817898
1.02917	0.549745
0.653162	0.407781
1.05749	0.26672
0.918233	0.224384
0.335998	0.187786
0.328189	0.139321
0.360987	0.138321
-0.0363921	0.117564
-0.0626225	-0.00653901
-0.1481	0.0792076
0.448466	0.0474762
0.24853	0.0847059
-0.013777	0.1173
0.0682598	0.105724
0.100609	0.140858
-0.162775	1.17695
0.541381	1.05191
0.222199	0.855249
0.235057	0.588577
0.0761777	0.40784
0.256793	0.274127
0.13195	0.203338
0.403748	0.132998
0.137944	0.111888
0.175111	0.0936383
-0.0403678	0.0694716
0.133949	0.0689727
0.549178	0.0586225
0.590532	-0.00326063
1.01999	0.0394964
1.113	0.0236737
0.33749	0.0422381
0.180342	0.0584908
0.236965	0.0527188
0.130848	0.0702378
7.98595	6.34093
7.43303	5.66727
6.79796	4.60774
3.55891	3.17102
2.67792	2.19728
2.49815	1.47689
2.04589	1.0955
2.03201	0.716542
1.52083	0.602808
0.995607	0.504486
0.423261	0.374286
0.170128	0.371598
0.400799	0.315835
0.583678	-0.017567
4.20441	3.94161
3.81805	3.52285
4.05569	2.86424
4.78995	1.97115
4.19957	1.36586
3.09485	0.918054
2.29037	0.680979
0.422872	0.445412
-0.300008	0.374714
-0.270771	0.313596
-0.369819	0.232661
0.128433	0.23099
0.432798	0.196327
1.07776	2.1024
0.580861	1.87904
0.486616	1.52775
0.700512	1.05139
0.500307	0.728531
0.666727	0.489678
0.775973	0.363225
1.64521	0.237577
1.5988	0.199867
1.66446	0.167268
1.4709	0.124098
1.94817	0.123207
1.97961	0.104718
4.44687	3.55379
3.9614	3.17623
2.80101	2.58242
2.03308	1.77721
1.06587	1.23147
1.72949	0.827725
0.666968	0.613976
-0.22184	0.401587
-0.0345507	0.337845
-0.0955134	0.28274
0.255997	0.209769
0.411559	0.208263
0.057283	0.17701
-0.00403942	-0.00984546
1.97664	2.57268
1.17865	2.29936
1.06324	1.86948
0.911454	1.28657
0.609719	0.891492
0.504148	0.599211
0.576024	0.444473
0.629071	0.290719
0.577973	0.244575
0.639646	0.204683
0.641938	0.151857
1.01739	0.150767
1.04163	0.128142
0.572017	-0.00712739
1.6448	0.987656
0.793527	0.882727
0.913574	0.717697
0.874977	0.493915
0.733318	0.342246
0.791494	0.230038
0.876317	0.170634
0.712492	0.111608
0.937101	0.0938927
0.718239	0.0785782
1.11713	0.0582983
1.60572	0.0578796
1.16631	0.0491941
6.15473	3.41755
1.97252	3.05447
0.599386	2.48342
0.635665	1.70908
0.415091	1.18426
-0.00216631	0.795993
0.206112	0.590439
0.594086	0.386192
0.506254	0.324893
0.523915	0.271901
0.340858	0.201728
0.606502	0.200279
6.29258	3.61976
3.65776	3.2352
6.1819	2.63036
1.80171	1.8102
0.0549772	1.25433
0.161775	0.843092
0.536471	0.625375
0.453813	0.409043
0.293087	0.344117
-0.209038	0.287989
0.0400427	0.213664
0.308564	0.212129
4.06463	2.13441
2.90951	1.90765
2.49715	1.551
1.26137	1.06739
0.0665841	0.739621
0.118811	0.497132
-0.13033	0.368755
0.173365	0.241193
-0.0598067	0.20291
0.0453935	0.169814
0.336749	0.125987
4.67324	3.07972
1.85064	2.75253
1.07577	2.23793
0.0391348	1.54013
-0.03498	1.06719
0.17628	0.717307
0.0658563	0.532073
0.192205	0.348016
0.504577	0.292777
0.596349	0.245023
2.81549	6.58498
2.43918	5.88539
1.82353	4.78508
1.66801	3.29307
0.932763	2.28185
-0.0539523	1.53373
0.0196408	1.13767
1.01288	0.74412
1.64469	0.626009
5.58033	2.30993
2.47869	2.06453
1.42235	1.67855
1.20151	1.15517
1.17329	0.800445
1.42855	0.538015
1.08001	0.39908
1.15817	0.261029
0.998051	0.219597
7.30186	7.13474
7.01275	6.37675
7.95559	5.18458
7.86803	3.568
5.74708	2.47235
3.31996	1.66178
2.45049	1.23265
0.63668	0.806244
0.574593	0.678272
0.335089	0.567642
4.88043	5.11673
6.11942	4.57312
5.79965	3.71815
4.99685	2.55881
4.48566	1.77306
3.01221	1.19175
2.15725	0.884001
0.0640811	0.578204
0.577976	0.486428
0.410268	0.407088
2.06084	1.65401
2.30053	1.47829
1.70402	1.20191
0.0487973	0.82715
0.862548	0.573152
0.541704	0.385241
0.285154	0.285758
1.22972	0.186907
0.663629	0.15724
3.20687	1.96041
1.0676	1.75213
0.894289	1.42456
-0.0412224	0.980376
0.167166	0.679326
0.0112974	0.456605
0.0271054	0.338693
0.0366604	0.221531
-0.000505858	0.186368
-0.0225625	0.155971
-0.0914231	0.115717
0.0118531	0.114886
5.47392	3.63917
3.53364	3.25255
2.94712	2.64447
1.08225	1.81991
0.670308	1.26106
0.518356	0.847613
0.556467	0.628728
0.391256	0.411236
-0.554526	0.345962
0.147281	0.289534
0.480439	0.214809
3.72978	1.97225
2.21743	1.76271
2.17862	1.43316
1.28867	0.986296
0.300919	0.683428
0.174488	0.459362
0.169431	0.340738
1.24933	0.222869
0.163457	0.187494
0.104385	0.156912
0.169392	0.116416
3.98386	3.09904
5.71736	3.09904
7.09371	3.09904
5.35281	2.51966
5.03121	2.51966
4.07462	2.51966
2.51264	2.51966
1.44886	1.73401
0.681372	1.73401
0.857903	1.73401
1.00829	1.73401
1.00275	1.20154
0.623122	1.20154
0.0928389	2.52876
0.0835193	2.26011
0.0466816	1.83757
0.00571707	1.2646
0.0273213	0.876275
0.526791	0.588983
0.132762	0.436886
-0.0722635	0.285757
0.0146964	0.2404
0.00942706	0.201189
0.121295	0.149265
0.599913	0.148193
1.12338	0.125955
0.0532404	-0.00700572
0.137556	0.084861
2.58183	2.95054
1.52666	2.63707
1.70585	2.14406
1.12734	1.47553
0.760816	1.02243
0.785068	0.68722
1.03899	0.509755
0.696646	0.333418
-0.00211551	0.280496
0.0256835	0.234746
-0.451266	0.174161
1.33439	0.17291
-0.00684086	0.146963
0.000694619	-0.00817421
0.368954	1.43376
0.212154	1.28143
-0.0557018	1.04186
0.050884	0.717004
0.227187	0.49683
0.362008	0.333941
0.267072	0.247705
0.066738	0.162018
0.539626	0.136302
0.75938	0.11407
1.89238	0.0846302
4.36363	0.0840224
0.0815232	0.0714138
0.400023	-0.0039721
7.57524	3.56682
7.6178	3.18788
7.20408	2.59189
6.5342	1.78373
7.54324	1.23599
6.46745	0.830761
2.76288	0.616229
1.48358	0.40306
1.45569	0.339084
0.715871	0.283777
0.9777	0.210539
1.16976	0.209027
0.843808	0.17766
0.700938	-0.00988158
0.810777	0.119697
0.767047	0.0717448
4.01177	5.1828
6.52952	4.63217
6.76501	3.76616
7.08788	2.59185
6.29406	1.79596
3.49462	1.20714
1.06866	0.895415
0.709443	0.585669
0.221035	0.492708
0.364965	0.412345
0.397629	0.305925
0.316678	0.303728
0.423813	0.258149
0.447147	-0.0143585
0.427729	0.173926
0.371188	0.104249
1.67352	2.561
2.18927	2.28892
1.3095	1.86099
1.04053	1.28072
0.762808	0.887445
0.134379	0.596491
0.17838	0.442455
0.0778816	0.289399
0.113899	0.243464
0.193441	0.203754
0.105697	0.151168
0.201813	0.150082
0.050756	0.12756
-0.00277467	-0.00709503
0.0569785	0.0859427
1.36978	3.78277
2.20275	3.38089
3.31736	2.74881
1.73235	1.89172
2.54722	1.31082
3.47568	0.881058
1.20356	0.653537
0.0416153	0.427463
0.673367	0.359613
0.604586	0.300958
0.131829	0.223285
0.285373	0.221682
0.163451	0.188416
0.0246589	-0.0104798
0.131216	0.126943
0.204845	0.0760885
2.44921	2.12874
1.45556	1.90258
3.07243	1.54689
3.15006	1.06456
3.05691	0.737658
3.45265	0.495812
0.678497	0.367776
0.185967	0.240553
-0.0113047	0.202371
-0.0443464	0.169363
-0.594499	0.125653
-0.713064	0.124751
-1.43474	0.10603
-0.711666	-0.0058975
-0.00422665	0.071437
-0.0295958	0.0428185
5.68438	4.80735
5.37922	4.29661
1.95043	3.49334
0.45747	2.4041
0.462037	1.66586
0.286637	1.1197
0.117601	0.83055
0.190779	0.543243
0.149658	0.457016
0.238285	0.382474
3.29966	3.56421
4.20859	3.18555
2.44567	2.59
0.721211	1.78242
0.0651669	1.23508
0.179668	0.830154
0.398925	0.615778
0.243066	0.402766
0.395977	0.338836
0.294486	0.28357
1.28478	1.45911
1.095	1.30409
1.08659	1.06029
0.384809	0.729682
0.00810802	0.505615
0.40757	0.339846
0.482786	0.252085
-0.0813937	0.164883
-0.00806737	0.138712
5.06185	4.86446
4.68739	4.34766
1.73885	3.53484
0.457681	2.43266
0.536335	1.68565
0.221995	1.133
0.175374	0.840418
0.380597	0.549697
0.224909	0.462446
0.0224264	0.387018
0.297974	0.287134
0.139798	0.285072
3.27344	3.71858
4.1099	3.32352
4.71965	2.70217
1.9613	1.85962
0.609348	1.28858
0.3176	0.866108
0.428043	0.642448
0.423127	0.42021
0.33271	0.353511
0.298218	0.295852
0.236384	0.219497
2.23601	1.99187
2.32633	1.78025
0.825663	1.44743
0.576765	0.99611
0.258648	0.690229
0.389539	0.463933
0.148327	0.344129
0.199753	0.225086
0.103354	0.189359
0.155714	0.158474
0.337818	0.117574
2.79143	2.68542
1.85066	2.40012
0.64292	1.95141
0.36732	1.34295
0.657827	0.930561
0.299239	0.625471
0.395915	0.463952
0.208341	0.30346
0.136453	0.255293
0.212048	0.213653
0.29959	0.158512
0.341063	0.157374
0.346394	2.28763
0.0633767	2.04459
0.449665	1.66234
0.166282	1.14401
0.349658	0.792715
0.117967	0.532819
0.116808	0.395226
0.13251	0.258508
0.103176	0.217476
0.212297	0.182004
0.301083	0.135032
1.43246	0.134062
0.427853	1.44057
0.438885	1.28752
0.213821	1.04681
0.157373	0.72041
0.0284883	0.49919
-0.229703	0.335528
-0.0841383	0.248882
0.211126	0.162788
0.426826	0.136949
0.0635272	0.114612
0.163057	0.0850323
0.540316	0.0844216
5.08032	3.19905
1.51783	2.85919
1.24186	2.32465
0.621899	1.59981
1.0266	1.10855
0.440592	0.745103
0.513364	0.55269
0.852689	0.361501
0.726376	0.304122
1.05554	0.254518
3.71202	5.9203
1.00608	5.29133
0.670997	4.30208
0.662811	2.96067
0.39319	2.05152
0.360076	1.37892
0.802703	1.02283
0.736	0.669009
0.968358	0.56282
1.64878	2.71029
1.72354	2.42235
0.327074	1.96948
0.0801714	1.35538
0.0700962	0.939178
0.351006	0.631263
0.39792	0.468248
0.0216736	0.30627
0.153662	0.257657
6.57339	7.44843
6.62438	6.65711
6.85784	5.41253
7.81514	3.72487
7.00157	2.58105
1.48042	1.73484
1.6	1.28684
4.48224	2.87664
3.97642	2.57103
4.67215	2.09036
3.40848	1.43857
2.14991	0.996823
0.819259	0.670009
0.509496	0.496989
1.50394	1.88621
1.19817	1.68582
1.90697	1.37065
1.50253	0.943271
1.72914	0.653615
0.754611	0.439324
1.12709	0.325874
7.41503	8.33748
7.96751	7.45171
7.70276	6.05857
7.02359	4.16947
6.6946	2.88913
3.49812	1.94191
3.27269	1.44044
3.33137	0.942157
1.63426	0.792612
1.11805	0.663332
-0.21942	0.492136
0.705514	0.488602
6.3864	3.50402
6.33493	3.13175
6.61578	2.54625
6.38393	1.75232
5.02096	1.21422
3.35288	0.816133
2.73963	0.605378
0.705535	0.395963
-0.323721	0.333114
-0.0661666	0.278781
0.155422	0.206832
2.26361	0.205346
3.21424	2.11688
3.82426	1.89198
4.02523	1.53827
4.51685	1.05863
3.34053	0.733548
2.12441	0.49305
0.568508	0.365727
0.154135	0.239213
-0.387742	0.201244
-0.0851564	0.16842
0.568911	0.124953
3.11754	3.71243
0.521286	3.31802
-0.00023167	2.6977
0.037077	1.85654
0.574709	1.28644
0.141362	0.864674
0.102191	0.641384
0.112074	0.419514
0.509251	0.352926
1.11078	0.295362
5.5255	2.91689
2.39808	2.607
0.392058	2.11961
0.320346	1.4587
0.407773	1.01077
0.286005	0.679383
0.254513	0.503942
0.257707	0.329616
0.174258	0.277297
7.73092	6.05952
6.11535	5.41576
2.05953	4.40325
0.512488	3.03029
0.181132	2.09976
0.377174	1.41134
0.138975	1.04688
0.274447	0.684742
0.310403	0.576055
0.118538	0.482097
0.12924	0.357675
0.485945	0.355106
0.29691	0.301818
1.27408	-0.0167874
6.70021	3.82616
4.46507	3.41967
5.21123	2.78034
1.96456	1.91342
0.712066	1.32585
0.292833	0.891164
0.444971	0.661034
0.365381	0.432366
-0.0388505	0.363738
0.387975	0.30441
0.507919	0.225847
0.308183	0.224225
0.381781	0.190577
3.31359	1.96195
2.34717	1.75351
1.61437	1.42569
2.00141	0.981149
0.556151	0.679862
0.446099	0.456965
0.280047	0.33896
0.559576	0.221706
0.492896	0.186515
0.225374	0.156094
0.335607	0.115808
0.548751	0.114976
0.580192	0.0977227
7.04182	6.43317
7.64209	6.43317
6.61587	6.43317
7.43421	5.74971
7.16443	5.74971
6.08581	5.74971
6.42642	5.74971
6.45316	4.67477
3.88772	4.67477
3.04223	4.67477
2.09264	4.67477
2.06879	3.21715
1.46349	3.21715
1.75512	3.21715
1.61447	3.21715
1.21064	2.22924
0.901611	2.22924
1.13615	2.22924
0.565381	2.22924
0.577594	1.49837
0.765453	1.49837
0.847625	1.49837
0.0784604	1.49837
0.389223	1.11144
0.234957	1.11144
0.85228	1.11144
0.142312	1.11144
0.205079	0.726965
0.356758	0.726965
0.177639	0.726965
0.408269	0.726965
0.475362	0.611577
0.37717	0.611577
0.431342	0.611577
0.256563	0.611577
0.137408	0.511825
0.455254	0.511825
0.268451	0.511825
0.332807	0.511825
7.24753	4.21683
5.67607	4.21683
5.70562	4.21683
7.65137	3.76883
4.75097	3.76883
3.11185	3.76883
3.73993	3.76883
6.25743	3.06423
6.23109	3.06423
5.16388	3.06423
3.80318	3.06423
4.57265	2.10878
2.42532	2.10878
1.43544	2.10878
1.40724	2.10878
0.887423	1.46123
0.794562	1.46123
0.709962	1.46123
0.807959	1.46123
0.365547	0.982155
0.70564	0.982155
0.594985	0.982155
0.599334	0.982155
0.304956	0.728527
0.496227	0.728527
0.44934	0.728527
0.554113	0.728527
0.585605	0.476512
0.239893	0.476512
-0.0939977	0.476512
0.121697	0.476512
0.613781	0.400877
0.373129	0.400877
0.710675	0.400877
0.745546	0.400877
0.574773	0.335492
-0.546184	0.335492
0.651709	0.335492
0.301625	0.335492
3.63297	1.9242
3.00332	1.9242
2.58973	1.9242
2.43619	1.71978
2.38876	1.71978
1.47548	1.71978
0.958698	1.71978
1.0341	1.39825
1.65311	1.39825
2.73013	1.39825
2.52083	1.39825
2.31009	0.962271
1.95541	0.962271
0.946467	0.962271
1.09243	0.962271
0.579402	0.666781
0.200586	0.666781
0.634888	0.666781
0.571483	0.666781
0.249315	0.448173
0.535559	0.448173
0.800421	0.448173
0.471943	0.448173
0.810539	0.332438
0.310551	0.332438
0.329191	0.332438
0.16229	0.332438
0.100229	0.21744
0.635701	0.21744
0.391929	0.21744
-0.308131	0.21744
0.201833	0.182927
0.446743	0.182927
0.247091	0.182927
0.310918	0.182927
0.772979	0.15309
0.328628	0.15309
0.519168	0.15309
0.34723	0.15309
1.0809	1.96041
1.6948	1.75213
0.362333	1.42456
0.503394	0.980376
0.204116	0.679326
-0.0433377	0.456605
0.620857	0.338693
0.126304	0.221531
0.735937	0.186368
1.00777	0.155971
2.01648	3.63895
1.39875	3.25235
0.307236	2.6443
0.0244751	1.81979
0.0912197	1.26098
0.332344	0.84756
0.146943	0.62869
0.166025	0.411211
0.204882	0.345941
0.660621	0.289516
1.76943	1.96332
0.673129	1.75473
-0.00752363	1.42668
0.158898	0.98183
0.417092	0.680334
-0.0347177	0.457282
0.183681	0.339196
0.27984	0.22186
0.0880749	0.186645
2.86201	1.96041
1.21305	1.75213
0.635681	1.42456
0.191215	0.980376
0.455996	0.679326
0.36276	0.456605
0.180764	0.338693
0.349103	0.221531
0.361743	0.186368
1.36205	3.2419
0.814544	2.89748
0.921567	2.35578
0.0517341	1.62123
0.105988	1.12339
0.13123	0.755081
0.0998818	0.560092
0.0400281	0.366343
0.081907	0.308195
0.372338	1.62921
0.249758	1.45613
0.374224	1.18389
0.103102	0.81475
0.23826	0.56456
0.198245	0.379466
-0.0614046	0.281474
0.0933614	0.184105
7.81472	4.92547
6.74365	4.40219
4.17454	3.57918
0.922829	2.46317
0.431003	1.70679
0.419166	1.14721
0.464082	0.850958
0.204253	0.556591
0.0749971	0.468246
0.517826	0.391872
0.611297	0.290736
0.588796	0.288648
7.20506	6.47173
7.66091	5.78417
2.77038	4.70279
5.90911	3.23644
1.54796	2.2426
1.18074	1.50735
0.296173	1.1181
0.445232	0.731323
0.569197	0.615243
0.673101	0.514893
0.458486	0.382007
3.59039	2.45356
2.01974	2.19289
0.837133	1.78292
1.76883	1.22699
0.937427	0.850214
0.0735823	0.571466
0.240534	0.423893
0.111347	0.277258
0.152618	0.23325
-0.169834	0.195206
0.0413745	0.144826
7.16892	5.44568
7.15779	5.44568
7.04205	4.86713
5.94148	4.86713
3.16888	3.95719
1.22675	3.95719
1.11417	2.72332
0.819358	2.72332
0.249017	1.88705
0.712775	1.88705
-0.125949	1.26837
0.367053	1.26837
0.510054	0.940832
0.092331	0.940832
0.027352	0.615376
0.449172	0.615376
0.336699	0.517699
0.645923	0.517699
6.98137	6.49245
7.5831	6.49245
7.56083	5.80269
4.1039	5.80269
6.45107	4.71785
7.21854	4.71785
4.71409	3.2468
1.97065	3.2468
1.14732	2.24978
0.883678	2.24978
0.751094	1.51218
0.215841	1.51218
0.697512	1.12168
0.442163	1.12168
0.422369	0.733664
0.460155	0.733664
0.601597	0.617213
0.187458	0.617213
7.36758	6.0203
7.40095	6.0203
6.72542	5.3807
2.62948	5.3807
3.16372	4.37475
4.76247	4.37475
3.92067	3.01068
2.15317	3.01068
1.09831	2.08617
-0.345019	2.08617
0.846515	1.40221
0.400492	1.40221
0.753002	1.04011
0.819967	1.04011
0.485883	0.68031
0.332575	0.68031
0.234783	0.572327
0.538878	0.572327
6.18427	2.54259
4.32429	2.54259
3.80813	2.27246
2.02225	2.27246
1.98089	1.84761
2.60482	1.84761
3.63257	1.27152
1.38611	1.27152
0.979836	0.881065
0.473011	0.881065
0.569045	0.592203
0.279542	0.592203
0.684308	0.439275
0.475968	0.439275
0.219219	0.287319
0.0442696	0.287319
0.477416	0.241714
0.440632	0.241714
4.35044	1.95367
3.23719	1.95367
2.03695	1.74611
1.04448	1.74611
0.93569	1.41967
1.22518	1.41967
2.11665	0.977007
1.01602	0.977007
0.87222	0.676992
0.211737	0.676992
0.152756	0.455036
0.0988759	0.455036
0.255091	0.337529
0.142334	0.337529
0.326295	0.22077
0.165767	0.22077
1.24924	0.185728
0.21141	0.185728
2.42115	1.19499
1.35075	1.19499
0.650809	1.06804
0.850444	1.06804
0.727467	0.868362
1.21839	0.868362
1.6374	0.597602
1.35988	0.597602
0.615569	0.414093
0.470883	0.414093
0.301301	0.27833
0.482231	0.27833
0.238678	0.206455
-0.00181896	0.206455
0.396186	0.135037
0.18991	0.135037
0.211034	0.113603
5.22889	5.92481
5.20319	5.29536
3.40945	4.30536
2.96774	2.96293
2.30123	2.05308
0.771794	1.37997
1.70885	1.02361
-0.261995	0.669519
0.143531	0.563249
0.0118492	0.47138
-0.130694	0.349723
-0.433797	0.347212
-0.0592785	0.295108
-0.276545	-0.0164142
0.052283	0.198827
0.0271853	0.119175
-0.721808	0.212628
-0.547228	0.294445
-0.00667624	0.265389
-0.413158	0.35358
4.01088	3.53326
6.26985	3.15789
4.03454	2.5675
2.29977	1.76694
1.63963	1.22436
0.962507	0.822944
0.687578	0.610431
-0.00645862	0.399268
0.158192	0.335894
0.301844	0.281107
0.130294	0.208558
0.0408514	0.20706
0.236956	0.175988
-0.0405811	-0.0097886
0.0969085	0.11857
0.0336778	0.0710698
-0.00168021	0.126801
0.0509231	0.175592
0.202094	0.158265
0.00279429	0.210858
5.9717	6.0386
7.50388	5.39706
3.61086	4.38805
2.38272	3.01983
1.06499	2.09252
0.00039169	1.40647
0.223991	1.04327
-0.168908	0.682378
0.0659922	0.574067
0.0257211	0.480433
0.114565	0.35644
0.0852307	0.35388
0.131375	0.300776
0.0848006	-0.0167294
0.0797466	0.202645
0.147345	0.121463
0.0554056	0.216712
0.172737	0.3001
0.178584	0.270486
-0.119893	0.360371
2.43903	3.02138
3.77122	2.70039
2.59504	2.19553
1.07248	1.51095
0.745343	1.04698
0.797151	0.703719
0.370983	0.521994
-0.0475982	0.341423
0.198559	0.287231
-0.00600372	0.240382
-0.0583219	0.178343
0.113726	0.177062
-0.0179745	0.150491
-0.063704	-0.00837047
0.0509083	0.101392
0.0969791	0.0607734
0.00575588	0.108431
-0.186888	0.150153
0.190944	0.135336
0.251317	0.18031
5.38595	3.96972
6.41067	3.54798
3.29703	2.88466
1.04053	1.98521
0.669147	1.3756
0.293319	0.924602
0.337133	0.685836
0.270369	0.448589
0.0552338	0.377386
0.0211603	0.315832
-0.118528	0.234321
0.129077	0.232638
0.0347572	0.197727
0.104863	-0.0109978
0.184204	0.133217
0.0272841	0.0798489
0.210039	0.142465
0.0771117	0.197283
0.0963042	0.177815
0.0966998	0.236905
2.31107	2.62815
2.88803	2.34894
3.76353	1.90979
0.989164	1.31431
1.17728	0.910716
0.413461	0.612132
0.720893	0.454058
0.397855	0.296988
0.325943	0.249848
0.13143	0.209097
-0.2285	0.155132
0.0163361	0.154018
0.132123	0.130905
0.091214	-0.00728107
-0.00503833	0.0881964
-0.00188508	0.0528639
0.24511	0.0943186
0.151868	0.130611
0.150219	0.117722
0.102938	0.156843
7.9121	8.97886
7.33063	8.02494
7.83762	6.52463
7.87442	4.49022
1.58836	3.11138
0.985717	2.0913
0.560474	1.55125
0.559296	1.01463
0.306283	0.853585
0.965809	0.71436
1.09695	0.529994
3.61705	3.19661
3.23394	2.857
4.69214	2.32287
1.51133	1.59859
0.483356	1.1077
0.308471	0.744534
0.326524	0.552268
0.453416	0.361225
0.607562	0.30389
0.296477	0.254323
0.300256	0.188686
1.84912	1.25354
0.696252	1.12036
1.57137	0.910905
0.362137	0.626879
0.130749	0.43438
0.0512753	0.291966
-0.0679935	0.21657
-0.479564	0.141653
0.0878031	0.119169
0.00412868	0.0997319
0.104837	0.0739925
3.27396	3.02143
2.40762	2.70043
1.01164	2.19557
1.7034	1.51098
0.812877	1.047
1.76286	0.703732
0.257666	0.522003
0.262145	0.341429
0.637596	0.287236
0.0527229	0.240386
1.6518	2.31358
0.748859	2.06779
0.748997	1.6812
0.701722	1.157
0.116427	0.80171
0.828471	0.538865
0.731955	0.399711
1.39798	0.261441
0.863029	0.219944
0.913785	0.184069
1.11939	1.44582
0.596136	1.29221
0.49203	1.05063
0.521433	0.723036
0.49184	0.50101
0.9845	0.336751
1.77768	0.249789
1.20311	0.163381
1.11188	0.137448
1.05307	0.11503
7.99825	6.02902
5.11194	5.3885
3.59921	4.38109
2.74583	3.01504
0.302257	2.08919
0.691266	1.40424
0.0157852	1.04161
-0.00182459	0.681295
0.20045	0.573156
0.0808386	0.479671
3.80165	4.77035
0.649404	4.26355
0.65527	3.46645
0.699239	2.38559
0.498793	1.65304
0.485596	1.11108
0.269182	0.824158
0.664327	0.539062
1.67348	0.453499
2.32052	0.37953
5.01978	0.281579
2.5624	2.18919
0.250624	1.95661
0.355103	1.59081
0.00821428	1.09479
0.25585	0.758606
0.619191	0.509892
0.390592	0.37822
1.15196	0.247385
1.32159	0.208118
5.54595	0.174173
6.02368	4.49995
3.505	4.02187
0.888976	3.26996
0.358369	2.25037
0.231124	1.55934
[truncated: 12,576 more rows]

## Sheet: addSACpeak012345_150Hz
C_prime	Predicted_C_prime	R^2
3.08536	4.04295	0.594508
4.79689	3.61342
6.12589	2.93788
5.25193	2.02183
4.16159	1.40097
3.23047	0.941657
1.31965	0.698487
1.1659	0.456864
0.194662	0.384347
0.193994	0.321658
0.184677	0.238643
0.0845349	0.236929
0.157318	0.201375
0.0472017	-0.0112006
0.0752087	0.135674
-0.045712	0.0813218
0.132632	0.145093
2.19898	2.96441
3.76957	2.64947
3.39638	2.15414
2.90869	1.48247
1.89845	1.02724
1.3987	0.690451
0.49811	0.512152
0.125725	0.334986
0.286147	0.281815
0.00190423	0.235849
0.0805612	0.17498
0.270032	0.173723
0.231196	0.147654
0.0432376	-0.00821265
0.288934	0.0994806
0.0483701	0.0596276
1.10076	1.49586
0.859688	1.33694
1.13255	1.08699
0.445091	0.748061
0.14345	0.51835
0.31249	0.348406
0.170295	0.258435
-0.112371	0.169036
0.0452214	0.142206
-0.138684	0.119011
0.0113914	0.088296
0.143533	0.0876619
0.152948	0.0745071
-0.0124651	-0.00414415
-0.0123071	0.0501985
0.165126	0.0300884
6.44226	5.58179
7.88636	4.98878
7.85959	4.0561
3.01703	2.79138
3.2639	1.93422
0.661289	1.30007
0.801418	0.964348
-0.393017	0.630757
1.49461	0.530639
6.13672	5.37398
7.51539	4.80305
7.295	3.90509
3.94599	2.68746
5.14373	1.86221
-0.399386	1.25167
3.92653	0.928445
-1.27298	0.607274
1.51072	0.510883
4.20481	2.11054
4.1445	1.88631
3.87844	1.53366
0.0383529	1.05545
2.45032	0.73135
0.186235	0.491573
1.35428	0.364631
3.57187	0.238496
3.12	4.39667
1.64842	3.92957
1.70464	3.19491
1.73504	2.19872
0.780414	1.52355
0.753002	1.02404
0.248257	0.759599
0.0662252	0.496835
0.0941956	0.417975
0.0729485	0.3498
0.368044	0.259522
2.49891	6.63443
3.41433	5.92959
2.58238	4.82102
0.993056	3.3178
0.2211	2.29898
0.113379	1.54525
0.125466	1.14621
0.159436	0.749708
0.105864	0.63071
0.375735	0.527837
5.92561	4.41457
2.78923	3.94557
1.74868	3.20792
0.886921	2.20767
0.614219	1.52975
1.41225	1.02821
0.736132	0.762691
0.761598	0.498858
0.546033	0.419676
0.211721	0.351224
0.297696	0.260579
0.433231	0.258707
0.670678	0.219885
0.422891	-0.0122302
3.34237	2.81153
2.41932	2.51283
2.62698	2.04305
2.1179	1.40601
1.11192	0.97426
0.347322	0.654843
0.173124	0.485739
0.182546	0.31771
0.180198	0.267281
0.0982384	0.223686
0.101775	0.165956
-0.0214301	0.164764
0.0458136	0.140039
1.03682	2.38382
1.07317	2.13056
0.500505	1.73224
0.412118	1.19212
0.462455	0.826048
0.116104	0.555224
0.0221451	0.411845
0.000566871	0.269378
-0.177281	0.226621
0.05284	0.189657
0.215676	0.14071
0.0812566	0.139699
-0.0443706	0.118735
6.4952	8.9546
7.21372	8.00326
7.75716	6.50701
6.9085	4.47809
5.60585	3.10298
2.21645	2.08565
1.38874	1.54706
0.668766	1.01189
0.539805	0.851279
0.559617	0.712431
0.692941	0.528563
0.417328	0.524767
0.605829	0.446019
0.480394	-0.024808
0.431239	0.300501
0.487037	0.180117
0.360493	0.321361
0.636552	0.445017
7.29688	8.66919
7.53687	7.74817
7.00826	6.29961
7.80535	4.33536
5.31163	3.00407
2.68551	2.01917
1.52428	1.49775
1.1523	0.979641
0.558704	0.824147
0.750806	0.689723
0.814384	0.511716
0.727089	0.508041
-0.184282	0.431803
0.661166	-0.0240173
-0.14621	0.290923
0.381622	0.174376
0.22731	0.311118
0.276423	0.430833
3.81876	2.62157
3.77456	2.34306
3.41377	1.90501
2.50026	1.31102
2.29946	0.908435
2.01782	0.6106
1.1399	0.452921
0.689238	0.296245
0.404661	0.249223
0.522091	0.208573
0.336696	0.154743
0.303202	0.153632
0.0284674	0.130578
-0.139056	-0.00726284
0.40306	0.0879756
0.159797	0.0527316
0.0656705	0.0940825
0.0371071	0.130284
8	9.37503
8	9.37503
7.98388	9.37503
6.88804	8.37902
8	8.37902
7.95073	8.37902
6.87738	8.37902
7.75874	6.81252
7.77765	6.81252
7.73557	6.81252
7.80388	6.81252
7.51502	4.68834
7.54034	4.68834
6.93636	4.68834
6.35619	4.68834
7.28595	3.24866
5.88886	3.24866
4.33657	3.24866
2.68996	3.24866
4.17319	2.18357
2.93004	2.18357
1.45915	2.18357
2.37137	2.18357
1.94649	1.61969
1.43302	1.61969
1.89037	1.61969
1.57977	1.61969
1.68035	1.0594
1.79442	1.0594
1.34716	1.0594
0.93056	1.0594
1.3923	0.891248
1.25216	0.891248
1.04327	0.891248
1.90912	0.891248
6.72933	7.96202
6.57792	7.96202
7.02104	7.96202
7.59919	7.11613
7.76502	7.11613
7.62308	7.11613
7.09231	7.11613
7.4994	5.78573
7.39616	5.78573
7.31129	5.78573
6.21228	5.78573
5.56954	3.98171
6.9488	3.98171
7.24131	3.98171
6.23014	3.98171
4.89603	2.75902
5.11003	2.75902
3.36647	2.75902
4.22071	2.75902
3.25671	1.85446
2.67608	1.85446
2.84259	1.85446
2.61968	1.85446
2.24992	1.37557
1.66283	1.37557
1.35596	1.37557
1.47246	1.37557
1.96756	0.899729
1.82555	0.899729
1.05171	0.899729
1.1162	0.899729
1.52191	0.756919
0.621204	0.756919
0.619442	0.756919
1.04639	0.756919
3.58617	3.0713
4.10897	3.0713
3.69043	3.0713
4.10293	2.745
3.99898	2.745
3.91531	2.745
4.64002	2.745
4.01419	2.23181
3.20235	2.23181
4.1048	2.23181
2.47589	2.23181
3.66607	1.53592
1.9249	1.53592
1.8592	1.53592
1.77956	1.53592
1.18385	1.06427
2.15233	1.06427
2.00923	1.06427
1.86621	1.06427
2.66494	0.715346
2.30851	0.715346
1.51926	0.715346
0.862398	0.715346
1.87004	0.530618
0.952115	0.530618
1.08995	0.530618
1.16161	0.530618
0.036864	0.347064
0.164134	0.347064
0.460046	0.347064
-0.796703	0.347064
0.788246	0.291976
0.922186	0.291976
0.349461	0.291976
3.10462	3.79574
4.76929	3.39248
5.21557	2.75824
5.24711	1.8982
4.11699	1.31531
3.49706	0.884079
3.33467	0.655778
3.36627	0.428929
2.98583	0.360846
2.1165	0.30199
0.603429	0.224051
0.204354	0.222442
-0.219469	0.189062
-0.140144	-0.0105158
-0.0899279	0.127379
0.268086	0.0763494
0.265281	0.136221
-0.0255276	0.188637
-0.0611975	0.170022
-0.187529	0.226522
1.40145	2.863
2.18528	2.55883
1.53959	2.08044
1.0419	1.43175
0.677204	0.992094
0.750445	0.66683
1.42664	0.494631
1.71184	0.323526
1.4731	0.272174
1.75589	0.227781
0.643801	0.168994
0.329988	0.16778
0.26283	0.142603
0.159957	-0.00793169
0.0646083	0.0960773
0.0917839	0.0575877
0.287378	0.102747
-0.0148937	0.142282
-0.109194	0.128242
-0.0568847	0.170858
0.671972	1.2964
0.355295	1.15867
0.0730646	0.94205
0.286728	0.648313
0.487417	0.449232
0.222315	0.301949
0.128716	0.223975
0.490376	0.146496
0.256226	0.123244
0.325149	0.103142
0.0408424	0.0765224
-0.154604	0.0759729
-0.226879	0.0645722
0.087673	-0.00359156
0.202893	0.0435049
-0.226846	0.0260764
-0.0257029	0.0465249
-0.42325	0.0644271
0.0479013	0.0580693
0.0279307	0.0773664
7.99306	3.62893
5.51754	3.24339
4.44642	2.63702
3.7845	1.81478
3.9946	1.25751
2.99502	0.845227
2.22617	0.626959
1.13732	0.410079
1.11251	0.344988
0.435804	0.288719
0.293731	0.214205
0.0786699	0.212666
0.0305603	0.180753
0.255453	-0.0100536
0.154336	0.121781
0.0886234	0.0729941
0.0687416	0.130234
0.0111397	0.180347
0.477904	0.16255
0.149079	0.216567
6.65995	2.87086
5.82088	2.56586
3.96928	2.08616
4.44157	1.43568
7.30474	0.994819
4.13677	0.668661
2.6889	0.495989
2.36258	0.324414
1.9493	0.272921
1.27198	0.228406
0.438941	0.169458
0.361276	0.168241
0.447534	0.142994
0.403999	-0.00795347
-0.160896	0.0963411
0.390065	0.0577458
0.212677	0.103029
0.76711	0.142673
0.345888	0.128594
0.335453	0.171327
2.95402	2.26842
0.90664	2.02743
1.10554	1.64839
1.00157	1.13441
1.661	0.786061
0.906643	0.528346
1.78196	0.391908
1.78409	0.256338
2.66471	0.21565
3.14598	0.180476
2.81305	0.133898
2.71501	0.132936
2.82641	0.112988
3.33495	-0.00628447
2.33052	0.0761244
1.47611	0.0456282
1.50904	0.0814087
1.40418	0.112734
1.50976	0.101609
1.52888	0.135375
3.94111	4.13531
6.18572	3.69597
6.78154	3.00499
5.67855	2.06802
4.03891	1.43298
3.03774	0.963169
0.847816	0.714444
0.489149	0.467301
0.0922792	0.393128
0.0701719	0.329006
0.0270978	0.244095
-0.161331	0.242342
0.064634	0.205975
0.0797325	-0.0114565
0.0602241	0.138774
0.055928	0.0831796
2.69955	2.99553
3.36269	2.67728
4.18229	2.17675
3.03848	1.49803
2.92506	1.03802
2.21211	0.697698
2.01824	0.517527
0.668808	0.338502
0.0826545	0.284773
0.281696	0.238325
0.260679	0.176817
0.0895048	0.175547
0.216358	0.149204
0.061663	-0.00829885
0.00799093	0.100525
1.04365	2.15567
1.74631	1.92665
1.46081	1.56645
1.79148	1.07802
1.89344	0.746988
0.778925	0.502083
0.29024	0.372427
0.361019	0.243596
0.10765	0.204931
0.166779	0.171505
0.0546157	0.127242
-0.0438779	0.126329
0.233322	0.107371
0.192625	-0.00597209
0.169974	0.0723405
5.36606	4.1241
7.6321	3.68596
7.82689	2.99685
7.91506	2.06241
7.47116	1.4291
4.99434	0.960559
3.96263	0.712508
3.42137	0.466035
1.29299	0.392063
1.02947	0.328115
-1.07566	0.243433
0.50699	0.241685
0.136385	0.205417
0.0813836	-0.0114255
0.17308	0.138398
0.208827	0.0829542
0.123299	0.148005
0.289369	0.204956
0.131432	0.18473
3.6329	4.14127
7.26331	3.7013
7.4041	3.00932
7.71108	2.071
7.17271	1.43505
7.33859	0.964558
5.89669	0.715474
4.16092	0.467974
3.33169	0.393695
2.66381	0.329481
1.80163	0.244447
0.185323	0.242691
0.329725	0.206272
0.461983	-0.011473
0.155949	0.138974
0.327984	0.0832995
0.193898	0.148621
0.296546	0.205809
0.108675	0.185499
2.1	2.18535
1.79451	1.95318
0.778998	1.58802
1.32104	1.09287
2.14413	0.757273
3.76862	0.508997
1.4389	0.377556
0.423484	0.24695
0.415301	0.207753
0.604388	0.173867
0.358654	0.128994
0.535175	0.128068
0.327835	0.10885
0.407878	-0.00605432
0.525418	0.0733366
1.53864	0.0439572
0.461094	0.0784273
1.31931	0.108605
2.44693	0.0978879
3.64987	0.130417
3.38862	1.98818
1.0325	1.77695
1.22763	1.44474
-0.198574	0.994264
0.00225328	0.68895
0.387271	0.463074
0.553877	0.343491
0.337255	0.224669
0.30235	0.189008
0.206697	0.15818
4.14424	2.55338
1.34928	2.2821
1.57444	1.85545
0.0590909	1.27691
-0.170787	0.884804
0.084665	0.594716
0.543328	0.441139
0.339208	0.288538
1.07914	0.24274
2.02632	1.02096
-0.00973316	0.912495
0.242087	0.7419
0.128684	0.510571
0.16006	0.353787
-0.058921	0.237796
-0.0213019	0.176388
-0.0571928	0.115371
0.357596	0.097059
4.0899	1.98818
2.91955	1.98818
1.38084	1.77695
0.975905	1.77695
0.427967	1.44474
0.0579104	1.44474
-0.0151486	0.994264
0.216509	0.994264
0.0726364	0.68895
0.124805	0.68895
0.206925	0.463074
0.103702	0.463074
0.0101568	0.343491
0.028564	0.343491
0.0497355	0.224669
-0.00202369	0.224669
3.94238	2.85589
3.34949	2.85589
2.62499	2.55248
0.995314	2.55248
0.611339	2.07528
0.751773	2.07528
0.276476	1.4282
0.174646	1.4282
0.0410197	0.989632
0.0564425	0.989632
0.378051	0.665175
0.907844	0.665175
0.153337	0.493403
0.166128	0.493403
0.361667	0.322723
3.09149	2.36304
0.97024	2.36304
0.921975	2.11199
0.222033	2.11199
0.512478	1.71714
0.168457	1.71714
0.300243	1.18173
0.0302125	1.18173
-0.0406944	0.818849
-0.15768	0.818849
0.057503	0.550384
0.00409237	0.550384
0.215867	0.408255
0.0634191	0.408255
0.439062	0.26703
2.34411	4.87801
1.40312	4.35977
1.48574	3.54469
2.00284	2.43943
0.630789	1.69034
0.497356	1.13615
-0.0279447	0.842758
0.229046	0.551228
0.160654	0.463734
0.0393879	0.388096
0.555552	0.287934
0.888267	3.96227
1.8217	3.54132
1.88895	2.87925
2.09201	1.98148
1.79266	1.37302
0.147519	0.922866
0.00529217	0.684549
0.031317	0.447747
-0.0697243	0.376678
0.145436	0.315239
0.976241	3.0544
1.95867	2.7299
1.19192	2.21953
1.73785	1.52747
1.14949	1.05842
0.0682506	0.711411
0.116562	0.527699
0.13814	0.345155
0.0141602	0.29037
0.26126	0.243009
7.00173	5.13455
6.08742	4.58906
7.76203	3.73111
3.13627	2.56773
0.971908	1.77924
0.654965	1.19591
0.997602	0.88708
0.199038	0.580218
0.240422	0.488122
0.630579	0.408506
0.739575	0.303077
0.779859	0.3009
6.68875	6.35989
4.61018	5.68422
2.74061	4.62152
5.13186	3.18051
1.27543	2.20385
0.457276	1.4813
0.331094	1.09878
-0.240308	0.718684
0.139064	0.60461
0.215466	0.505995
0.381629	0.375405
-0.0348747	0.372709
3.70735	1.20765
0.878577	1.07935
0.0587936	0.877559
0.276754	0.603931
0.174098	0.418479
-0.10378	0.281278
0.0418107	0.208642
-0.0649082	0.136468
0.167095	0.114807
-0.0654315	0.096081
0.389826	0.0712839
6.1753	4.47324
7.31817	3.998
7.97878	3.25055
6.90248	2.23701
5.23226	1.55008
3.54622	1.04188
2.81519	0.772827
1.37165	0.505488
-0.117562	0.425254
-0.457881	0.355892
0.0460066	0.264042
0.0620399	0.262145
0.212245	0.222807
0.0349951	-0.0123927
0.0978688	0.150114
0.10719	0.0899769
0.0109516	0.160535
0.139042	0.222306
-0.086905	0.200369
0.0599398	0.266954
6.64907	3.19631
7.74373	2.85674
7.52926	2.32265
7.74554	1.59844
7.93189	1.1076
5.51151	0.744464
3.15196	0.552217
3.20106	0.361192
2.76991	0.303861
2.21335	0.254299
2.23562	0.188669
0.429154	0.187314
0.330177	0.159205
0.366991	-0.00885511
0.487789	0.107263
0.130474	0.0642922
0.226852	0.114709
0.420311	0.158847
0.332183	0.143172
0.24847	0.190749
3.17104	1.6478
3.74668	1.47274
3.35575	1.1974
3.84491	0.824045
3.83897	0.571001
3.27457	0.383795
2.3699	0.284685
2.23707	0.186206
1.6004	0.15665
0.84576	0.131099
0.690273	0.0972646
0.64693	0.0965661
0.463955	0.0820751
0.119017	-0.00456509
0.208419	0.0552974
0.364107	0.0331447
0.164224	0.059136
0.516599	0.0818907
0.136033	0.0738096
0.617409	0.0983374
4.21348	4.01045
1.81034	3.58438
1.29941	2.91426
0.524675	2.00558
0.388218	1.38971
0.238831	0.934089
0.199849	0.692873
0.00878778	0.453192
0.0748041	0.381258
0.682249	0.319073
0.548324	0.236725
1.27623	3.55634
0.481936	3.17852
0.870855	2.58428
-0.149043	1.77848
0.776539	1.23235
0.0376988	0.82832
-0.190014	0.614418
0.345442	0.401876
-0.148839	0.338088
0.270934	0.282944
0.419041	0.20992
0.344782	1.02096
0.0823688	0.912495
0.490995	0.7419
0.25778	0.510571
0.0865974	0.353787
0.162465	0.237796
0.0329284	0.176388
0.538468	0.115371
0.0908883	0.097059
0.358215	0.0812281
1.15189	2.72846
1.23481	2.43859
0.974017	1.98268
1.00544	1.36447
1.30463	0.945475
0.729014	0.635495
0.23787	0.471388
0.560421	0.308323
1.69961	0.259384
0.957714	0.217077
1.06237	0.161053
0.286441	0.159896
0.136707	0.135902
-0.361974	-0.00755897
0.12424	0.0915626
-0.0941313	0.0548816
0.158898	0.0979185
0.26294	0.135596
1.06322	2.32501
0.0668521	2.078
0.163754	1.68951
0.234327	1.16271
0.28042	0.80567
0.334995	0.541526
-0.000647241	0.401685
0.278716	0.262732
1.33316	0.22103
2.14401	0.184978
1.35589	0.137238
0.207271	0.136253
0.16019	0.115806
0.315782	-0.00644124
0.452896	0.0780234
0.361734	0.0467664
0.190434	0.0834395
1.31807	0.115546
0.857085	1.29891
0.882125	1.16091
-0.0232147	0.943873
0.341541	0.649568
0.244492	0.450101
0.332568	0.302533
0.0856945	0.224408
0.233416	0.14678
2.06075	0.123482
2.08616	0.103341
1.10691	0.0766705
0.150702	0.0761199
0.169787	0.0646971
0.217804	-0.00359851
0.649352	0.0435891
-0.204406	0.0261269
0.129512	0.0466149
5.97125	2.4333
3.10971	2.17478
1.45798	1.76819
0.897039	1.21686
0.720935	0.843193
0.40401	0.566747
0.804603	0.420393
3.70112	2.46977
1.92285	2.20738
1.5362	1.7947
0.701544	1.2351
0.57387	0.855832
0.664615	0.575242
2.32052	0.426694
3.2701	1.70874
1.5243	1.5272
1.31308	1.24168
0.466181	0.854519
0.300602	0.592117
1.64352	0.397988
3.15344	2.97344
3.88958	2.65754
3.22977	2.1607
2.43455	1.48698
2.19892	1.03037
2.22141	0.692555
2.21314	0.513713
2.50288	0.336007
2.18616	0.282674
2.07495	0.236568
0.789873	0.175513
-0.338531	0.174253
0.0740859	0.148104
-0.0192352	-0.00823767
0.14008	0.0997838
0.375053	0.0598093
0.143589	0.10671
0.167309	0.147771
0.186448	0.133189
0.0618704	0.177449
1.55879	2.35172
1.47973	2.10187
1.10073	1.70892
1.14917	1.17607
1.52754	0.814925
1.02917	0.547747
0.653162	0.406299
1.05749	0.26575
0.918233	0.223569
0.335998	0.187103
0.328189	0.138815
0.360987	0.137818
-0.0363921	0.117137
-0.0626225	-0.00651524
-0.1481	0.0789197
0.448466	0.0473036
0.24853	0.084398
-0.013777	0.116873
0.0682598	0.10534
0.100609	0.140346
-0.162775	1.20001
0.541381	1.07252
0.222199	0.872006
0.235057	0.600109
0.0761777	0.41583
0.256793	0.279498
0.13195	0.207322
0.403748	0.135604
0.137944	0.11408
0.175111	0.095473
-0.0403678	0.0708328
0.133949	0.0703241
0.549178	0.0597711
0.590532	-0.00332452
1.01999	0.0402702
1.113	0.0241375
0.33749	0.0430657
0.180342	0.0596368
0.236965	0.0537517
0.130848	0.071614
7.98595	6.29045
7.43303	5.62216
6.79796	4.57106
3.55891	3.14578
2.67792	2.17979
2.49815	1.46513
2.04589	1.08678
2.03201	0.710838
1.52083	0.598009
0.995607	0.50047
0.423261	0.371306
0.170128	0.36864
0.400799	0.313321
0.583678	-0.0174272
4.20441	3.92091
3.81805	3.50435
4.05569	2.8492
4.78995	1.9608
4.19957	1.35869
3.09485	0.913233
2.29037	0.677404
0.422872	0.443073
-0.300008	0.372746
-0.270771	0.311949
-0.369819	0.231439
0.128433	0.229777
0.432798	0.195296
1.07776	2.12214
0.580861	1.89668
0.486616	1.54209
0.700512	1.06126
0.500307	0.73537
0.666727	0.494275
0.775973	0.366635
1.64521	0.239807
1.5988	0.201744
1.66446	0.168838
1.4709	0.125263
1.94817	0.124364
1.97961	0.105701
4.44687	3.53353
3.9614	3.15813
2.80101	2.5677
2.03308	1.76708
1.06587	1.22445
1.72949	0.823008
0.666968	0.610477
-0.22184	0.399299
-0.0345507	0.335919
-0.0955134	0.281129
0.255997	0.208574
0.411559	0.207076
0.057283	0.176001
-0.00403942	-0.00978935
1.97664	2.56083
1.17865	2.28877
1.06324	1.86087
0.911454	1.28064
0.609719	0.887387
0.504148	0.596452
0.576024	0.442427
0.629071	0.289381
0.577973	0.243448
0.639646	0.20374
0.641938	0.151158
1.01739	0.150072
1.04163	0.127552
0.572017	-0.00709456
1.6448	1.02096
0.793527	0.912495
0.913574	0.7419
0.874977	0.510571
0.733318	0.353787
0.791494	0.237796
0.876317	0.176388
0.712492	0.115371
0.937101	0.097059
0.718239	0.0812281
1.11713	0.0602643
1.60572	0.0598315
1.16631	0.050853
6.15473	3.40327
1.97252	3.04171
0.599386	2.47304
0.635665	1.70194
0.415091	1.17931
-0.00216631	0.792668
0.206112	0.587972
0.594086	0.384579
0.506254	0.323536
0.523915	0.270765
0.340858	0.200885
0.606502	0.199442
6.29258	3.60939
3.65776	3.22593
6.1819	2.62282
1.80171	1.80501
0.0549772	1.25074
0.161775	0.840675
0.536471	0.623583
0.453813	0.40787
0.293087	0.343131
-0.209038	0.287164
0.0400427	0.213051
0.308564	0.211521
4.06463	2.16654
2.90951	1.93637
2.49715	1.57436
1.26137	1.08346
0.0665841	0.750757
0.118811	0.504617
-0.13033	0.374307
0.173365	0.244825
-0.0598067	0.205965
0.0453935	0.172371
0.336749	0.127884
4.67324	3.13662
1.85064	2.80339
1.07577	2.27928
0.0391348	1.56859
-0.03498	1.08691
0.17628	0.730561
0.0658563	0.541904
0.192205	0.354446
0.504577	0.298186
0.596349	0.24955
2.81549	6.45612
2.43918	5.77022
1.82353	4.69145
1.66801	3.22863
0.932763	2.23719
-0.0539523	1.50372
0.0196408	1.1154
1.01288	0.729559
1.64469	0.613759
5.58033	2.33162
2.47869	2.0839
1.42235	1.69431
1.20151	1.16601
1.17329	0.807959
1.42855	0.543065
1.08001	0.402826
1.15817	0.263479
0.998051	0.221658
7.30186	7.05987
7.01275	6.30983
7.95559	5.13017
7.86803	3.53056
5.74708	2.44641
3.31996	1.64434
2.45049	1.21971
0.63668	0.797784
0.574593	0.671155
0.335089	0.561685
4.88043	5.40756
6.11942	4.83306
5.79965	3.92949
4.99685	2.70426
4.48566	1.87384
3.01221	1.25949
2.15725	0.934247
0.0640811	0.611068
0.577976	0.514076
0.410268	0.430227
2.06084	1.6756
2.30053	1.49759
1.70402	1.2176
0.0487973	0.837948
0.862548	0.580635
0.541704	0.39027
0.285154	0.289488
1.22972	0.189347
0.663629	0.159293
3.20687	1.98818
1.0676	1.77695
0.894289	1.44474
-0.0412224	0.994264
0.167166	0.68895
0.0112974	0.463074
0.0271054	0.343491
0.0366604	0.224669
-0.000505858	0.189008
-0.0225625	0.15818
-0.0914231	0.117356
0.0118531	0.116513
5.47392	3.60975
3.53364	3.22625
2.94712	2.62309
1.08225	1.80519
0.670308	1.25086
0.518356	0.84076
0.556467	0.623645
0.391256	0.407911
-0.554526	0.343165
0.147281	0.287193
0.480439	0.213073
3.72978	2.00261
2.21743	1.78985
2.17862	1.45523
1.28867	1.00148
0.300919	0.69395
0.174488	0.466434
0.169431	0.345984
1.24933	0.2263
0.163457	0.19038
0.104385	0.159328
0.169392	0.118208
3.98386	3.0858
5.71736	3.0858
7.09371	3.0858
5.35281	2.50889
5.03121	2.50889
4.07462	2.50889
2.51264	2.50889
1.44886	1.72661
0.681372	1.72661
0.857903	1.72661
1.00829	1.72661
1.00275	1.19641
0.623122	1.19641
0.0928389	2.52577
0.0835193	2.25743
0.0466816	1.83539
0.00571707	1.26311
0.0273213	0.875237
0.526791	0.588286
0.132762	0.436369
-0.0722635	0.285419
0.0146964	0.240115
0.00942706	0.200951
0.121295	0.149088
0.599913	0.148018
1.12338	0.125806
0.0532404	-0.00699743
0.137556	0.0847605
2.58183	2.92748
1.52666	2.61646
1.70585	2.1273
1.12734	1.464
0.760816	1.01444
0.785068	0.68185
1.03899	0.505771
0.696646	0.330813
-0.00211551	0.278304
0.0256835	0.232911
-0.451266	0.1728
1.33439	0.171559
-0.00684086	0.145815
0.000694619	-0.00811033
0.368954	0.637716
0.212154	0.569965
-0.0557018	0.463407
0.050884	0.318914
0.227187	0.220983
0.362008	0.148533
0.267072	0.110176
0.066738	0.0720636
0.539626	0.0606252
0.75938	0.0507369
1.89238	0.0376424
4.36363	0.0373721
0.0815232	0.0317639
0.400023	-0.00176674
7.57524	3.54782
7.6178	3.1709
7.20408	2.57808
6.5342	1.77422
7.54324	1.2294
6.46745	0.826336
2.76288	0.612946
1.48358	0.400913
1.45569	0.337278
0.715871	0.282266
0.9777	0.209417
1.16976	0.207913
0.843808	0.176713
0.700938	-0.00982894
0.810777	0.119059
0.767047	0.0713626
4.01177	5.12401
6.52952	4.57963
6.76501	3.72345
7.08788	2.56245
6.29406	1.77559
3.49462	1.19345
1.06866	0.885259
0.709443	0.579026
0.221035	0.48712
0.364965	0.407668
0.397629	0.302455
0.316678	0.300282
0.423813	0.255221
0.447147	-0.0141956
0.427729	0.171953
0.371188	0.103067
1.67352	2.56478
2.18927	2.2923
1.3095	1.86374
1.04053	1.28261
0.762808	0.888755
0.134379	0.597371
0.17838	0.443109
0.0778816	0.289827
0.113899	0.243824
0.193441	0.204054
0.105697	0.151391
0.201813	0.150304
0.050756	0.127749
-0.00277467	-0.0071055
0.0569785	0.0860696
1.36978	3.73323
2.20275	3.33661
3.31736	2.71281
1.73235	1.86694
2.54722	1.29365
3.47568	0.869518
1.20356	0.644977
0.0416153	0.421864
0.673367	0.354903
0.604586	0.297016
0.131829	0.220361
0.285373	0.218778
0.163451	0.185948
0.0246589	-0.0103426
0.131216	0.125281
0.204845	0.0750919
2.44921	2.1238
1.45556	1.89817
3.07243	1.54329
3.15006	1.06209
3.05691	0.735945
3.45265	0.494661
0.678497	0.366922
0.185967	0.239995
-0.0113047	0.201901
-0.0443464	0.16897
-0.594499	0.125361
-0.713064	0.124461
-1.43474	0.105784
-0.711666	-0.0058838
-0.00422665	0.0712711
-0.0295958	0.0427191
5.68438	4.75128
5.37922	4.24651
1.95043	3.4526
0.45747	2.37606
0.462037	1.64643
0.286637	1.10664
0.117601	0.820864
0.190779	0.536908
0.149658	0.451686
0.238285	0.378013
3.29966	3.51976
4.20859	3.14582
2.44567	2.55769
0.721211	1.76019
0.0651669	1.21968
0.179668	0.8198
0.398925	0.608098
0.243066	0.397742
0.395977	0.33461
0.294486	0.280033
1.28478	1.4897
1.095	1.33143
1.08659	1.08251
0.384809	0.744979
0.00810802	0.516214
0.40757	0.34697
0.482786	0.25737
-0.0813937	0.16834
-0.00806737	0.14162
5.06185	4.81238
4.68739	4.30111
1.73885	3.497
0.457681	2.40661
0.536335	1.6676
0.221995	1.12087
0.175374	0.83142
0.380597	0.543812
0.224909	0.457495
0.0224264	0.382874
0.297974	0.28406
0.139798	0.28202
3.27344	3.68493
4.1099	3.29344
4.71965	2.67771
1.9613	1.84279
0.609348	1.27691
0.3176	0.858269
0.428043	0.636633
0.423127	0.416406
0.33271	0.350312
0.298218	0.293174
0.236384	0.21751
2.23601	2.0146
2.32633	1.80057
0.825663	1.46394
0.576765	1.00748
0.258648	0.698104
0.389539	0.469227
0.148327	0.348056
0.199753	0.227655
0.103354	0.19152
0.155714	0.160282
0.337818	0.118916
2.79143	2.69182
1.85066	2.40584
0.64292	1.95606
0.36732	1.34615
0.657827	0.932778
0.299239	0.626962
0.395915	0.465058
0.208341	0.304183
0.136453	0.255901
0.212048	0.214162
0.29959	0.15889
0.341063	0.157749
0.346394	2.28309
0.0633767	2.04053
0.449665	1.65904
0.166282	1.14174
0.349658	0.791143
0.117967	0.531762
0.116808	0.394442
0.13251	0.257995
0.103176	0.217044
0.212297	0.181643
0.301083	0.134764
1.43246	0.133796
0.427853	0.587472
0.438885	0.525059
0.213821	0.426897
0.157373	0.293788
0.0284883	0.203573
-0.229703	0.13683
-0.0841383	0.101496
0.211126	0.0663859
0.426826	0.0558487
0.0635272	0.0467395
0.163057	0.0346767
0.540316	0.0344277
5.08032	3.28103
1.51783	2.93245
1.24186	2.38421
0.621899	1.6408
1.0266	1.13695
0.440592	0.764195
0.513364	0.566852
0.852689	0.370764
0.726376	0.311914
1.05554	0.261039
3.71202	5.90775
1.00608	5.28011
0.670997	4.29297
0.662811	2.9544
0.39319	2.04717
0.360076	1.376
0.802703	1.02066
0.736	0.667592
0.968358	0.561627
1.64878	2.6908
1.72354	2.40493
0.327074	1.95532
0.0801714	1.34564
0.0700962	0.932426
0.351006	0.626724
0.39792	0.464882
0.0216736	0.304068
0.153662	0.255804
6.57339	7.3648
6.62438	6.58236
6.85784	5.35175
7.81514	3.68305
7.00157	2.55207
1.48042	1.71536
1.6	1.27239
4.48224	2.85316
3.97642	2.55004
4.67215	2.0733
3.40848	1.42683
2.14991	0.988687
0.819259	0.66454
0.509496	0.492932
1.50394	1.91596
1.19817	1.71241
1.90697	1.39226
1.50253	0.958148
1.72914	0.663924
0.754611	0.446253
1.12709	0.331014
7.41503	9.19647
7.96751	8.21944
7.70276	6.68277
7.02359	4.59904
6.6946	3.18679
3.49812	2.14198
3.27269	1.58885
3.33137	1.03923
1.63426	0.874273
1.11805	0.731674
-0.21942	0.54284
0.705514	0.538941
6.3864	3.49628
6.33493	3.12484
6.61578	2.54063
6.38393	1.74845
5.02096	1.21154
3.35288	0.814332
2.73963	0.604042
0.705535	0.395089
-0.323721	0.332378
-0.0661666	0.278165
0.155422	0.206375
2.26361	0.204893
3.21424	2.12387
3.82426	1.89823
4.02523	1.54334
4.51685	1.06212
3.34053	0.735969
2.12441	0.494677
0.568508	0.366934
0.154135	0.240002
-0.387742	0.201908
-0.0851564	0.168975
0.568911	0.125365
3.11754	3.67062
0.521286	3.28066
-0.00023167	2.66732
0.037077	1.83563
0.574709	1.27196
0.141362	0.854938
0.102191	0.634162
0.112074	0.41479
0.509251	0.348952
1.11078	0.292036
5.5255	2.8978
2.39808	2.58994
0.392058	2.10574
0.320346	1.44916
0.407773	1.00416
0.286005	0.674937
0.254513	0.500644
0.257707	0.327459
0.174258	0.275483
7.73092	5.96528
6.11535	5.33153
2.05953	4.33477
0.512488	2.98316
0.181132	2.06711
0.377174	1.38939
0.138975	1.0306
0.274447	0.674092
0.310403	0.567096
0.118538	0.474599
0.12924	0.352112
0.485945	0.349583
0.29691	0.297124
1.27408	-0.0165263
6.70021	3.82013
4.46507	3.41428
5.21123	2.77596
1.96456	1.9104
0.712066	1.32376
0.292833	0.889761
0.444971	0.659992
0.365381	0.431685
-0.0388505	0.363165
0.387975	0.303931
0.507919	0.225491
0.308183	0.223871
0.381781	0.190277
3.31359	1.99889
2.34717	1.78653
1.61437	1.45253
2.00141	0.99962
0.556151	0.692661
0.446099	0.465568
0.280047	0.345342
0.559576	0.22588
0.492896	0.190027
0.225374	0.159032
0.335607	0.117988
0.548751	0.117141
0.580192	0.0995625
7.04182	6.33151
7.64209	6.33151
6.61587	6.33151
7.43421	5.65885
7.16443	5.65885
6.08581	5.65885
6.42642	5.65885
6.45316	4.6009
3.88772	4.6009
3.04223	4.6009
2.09264	4.6009
2.06879	3.16631
1.46349	3.16631
1.75512	3.16631
1.61447	3.16631
1.21064	2.19401
0.901611	2.19401
1.13615	2.19401
0.565381	2.19401
0.577594	1.47469
0.765453	1.47469
0.847625	1.47469
0.0784604	1.47469
0.389223	1.09388
0.234957	1.09388
0.85228	1.09388
0.142312	1.09388
0.205079	0.715477
0.356758	0.715477
0.177639	0.715477
0.408269	0.715477
0.475362	0.601912
0.37717	0.601912
0.431342	0.601912
0.256563	0.601912
0.137408	0.503737
0.455254	0.503737
0.268451	0.503737
0.332807	0.503737
7.24753	4.21614
5.67607	4.21614
5.70562	4.21614
7.65137	3.76822
4.75097	3.76822
3.11185	3.76822
3.73993	3.76822
6.25743	3.06373
6.23109	3.06373
5.16388	3.06373
3.80318	3.06373
4.57265	2.10844
2.42532	2.10844
1.43544	2.10844
1.40724	2.10844
0.887423	1.46099
0.794562	1.46099
0.709962	1.46099
0.807959	1.46099
0.365547	0.981996
0.70564	0.981996
0.594985	0.981996
0.599334	0.981996
0.304956	0.72841
0.496227	0.72841
0.44934	0.72841
0.554113	0.72841
0.585605	0.476435
0.239893	0.476435
-0.0939977	0.476435
0.121697	0.476435
0.613781	0.400812
0.373129	0.400812
0.710675	0.400812
0.745546	0.400812
0.574773	0.335437
-0.546184	0.335437
0.651709	0.335437
0.301625	0.335437
3.63297	1.95639
3.00332	1.95639
2.58973	1.95639
2.43619	1.74855
2.38876	1.74855
1.47548	1.74855
0.958698	1.74855
1.0341	1.42165
1.65311	1.42165
2.73013	1.42165
2.52083	1.42165
2.31009	0.978369
1.95541	0.978369
0.946467	0.978369
1.09243	0.978369
0.579402	0.677936
0.200586	0.677936
0.634888	0.677936
0.571483	0.677936
0.249315	0.455671
0.535559	0.455671
0.800421	0.455671
0.471943	0.455671
0.810539	0.338
0.310551	0.338
0.329191	0.338
0.16229	0.338
0.100229	0.221078
0.635701	0.221078
0.391929	0.221078
-0.308131	0.221078
0.201833	0.185987
0.446743	0.185987
0.247091	0.185987
0.310918	0.185987
0.772979	0.155651
0.328628	0.155651
0.519168	0.155651
0.34723	0.155651
1.0809	1.98818
1.6948	1.77695
0.362333	1.44474
0.503394	0.994264
0.204116	0.68895
-0.0433377	0.463074
0.620857	0.343491
0.126304	0.224669
0.735937	0.189008
1.00777	0.15818
2.01648	3.65211
1.39875	3.26411
0.307236	2.65387
0.0244751	1.82638
0.0912197	1.26554
0.332344	0.850626
0.146943	0.630964
0.166025	0.412698
0.204882	0.347192
0.660621	0.290563
1.76943	1.97221
0.673129	1.76268
-0.00752363	1.43314
0.158898	0.986276
0.417092	0.683415
-0.0347177	0.459353
0.183681	0.340732
0.27984	0.222864
0.0880749	0.18749
2.86201	1.98818
1.21305	1.77695
0.635681	1.44474
0.191215	0.994264
0.455996	0.68895
0.36276	0.463074
0.180764	0.343491
0.349103	0.224669
0.361743	0.189008
1.36205	3.21007
0.814544	2.86903
0.921567	2.33265
0.0517341	1.60532
0.105988	1.11236
0.13123	0.747668
0.0998818	0.554593
0.0400281	0.362746
0.081907	0.305169
0.372338	1.64385
0.249758	1.46921
0.374224	1.19453
0.103102	0.822068
0.23826	0.569631
0.198245	0.382874
-0.0614046	0.284002
0.0933614	0.185759
7.81472	4.88934
6.74365	4.3699
4.17454	3.55292
0.922829	2.4451
0.431003	1.69427
0.419166	1.13879
0.464082	0.844716
0.204253	0.552509
0.0749971	0.464811
0.517826	0.388997
0.611297	0.288603
0.588796	0.28653
7.20506	6.39065
7.66091	5.71171
2.77038	4.64387
5.90911	3.19589
1.54796	2.21451
1.18074	1.48847
0.296173	1.10409
0.445232	0.72216
0.569197	0.607535
0.673101	0.508442
0.458486	0.377221
3.59039	2.46117
2.01974	2.19969
0.837133	1.78845
1.76883	1.2308
0.937427	0.852851
0.0735823	0.573239
0.240534	0.425208
0.111347	0.278118
0.152618	0.233974
-0.169834	0.195811
0.0413745	0.145275
7.16892	5.37383
7.15779	5.37383
7.04205	4.80291
5.94148	4.80291
3.16888	3.90498
1.22675	3.90498
1.11417	2.68739
0.819358	2.68739
0.249017	1.86216
0.712775	1.86216
-0.125949	1.25164
0.367053	1.25164
0.510054	0.92842
0.092331	0.92842
0.027352	0.607257
0.449172	0.607257
0.336699	0.510869
0.645923	0.510869
6.98137	6.40872
7.5831	6.40872
7.56083	5.72786
4.1039	5.72786
6.45107	4.657
7.21854	4.657
4.71409	3.20492
1.97065	3.20492
1.14732	2.22077
0.883678	2.22077
0.751094	1.49268
0.215841	1.49268
0.697512	1.10721
0.442163	1.10721
0.422369	0.724202
0.460155	0.724202
0.601597	0.609252
0.187458	0.609252
7.36758	5.94222
7.40095	5.94222
6.72542	5.31092
2.62948	5.31092
3.16372	4.31801
4.76247	4.31801
3.92067	2.97163
2.15317	2.97163
1.09831	2.05912
-0.345019	2.05912
0.846515	1.38402
0.400492	1.38402
0.753002	1.02662
0.819967	1.02662
0.485883	0.671487
0.332575	0.671487
0.234783	0.564904
0.538878	0.564904
6.18427	2.54722
4.32429	2.54722
3.80813	2.2766
2.02225	2.2766
1.98089	1.85098
2.60482	1.85098
3.63257	1.27383
1.38611	1.27383
0.979836	0.88267
0.473011	0.88267
0.569045	0.593282
0.279542	0.593282
0.684308	0.440075
0.475968	0.440075
0.219219	0.287842
0.0442696	0.287842
0.477416	0.242154
0.440632	0.242154
4.35044	1.96799
3.23719	1.96799
2.03695	1.75891
1.04448	1.75891
0.93569	1.43007
1.22518	1.43007
2.11665	0.984165
1.01602	0.984165
0.87222	0.681952
0.211737	0.681952
0.152756	0.45837
0.0988759	0.45837
0.255091	0.340002
0.142334	0.340002
0.326295	0.222387
0.165767	0.222387
1.24924	0.187089
0.21141	0.187089
2.42115	1.22125
1.35075	1.22125
0.650809	1.0915
0.850444	1.0915
0.727467	0.887441
1.21839	0.887441
1.6374	0.610732
1.35988	0.610732
0.615569	0.423191
0.470883	0.423191
0.301301	0.284446
0.482231	0.284446
0.238678	0.210991
-0.00181896	0.210991
0.396186	0.138004
0.18991	0.138004
0.211034	0.1161
5.22889	5.81514
5.20319	5.19733
3.40945	4.22567
2.96774	2.90808
2.30123	2.01508
0.771794	1.35442
1.70885	1.00466
-0.261995	0.657126
0.143531	0.552823
0.0118492	0.462654
-0.130694	0.34325
-0.433797	0.340785
-0.0592785	0.289645
-0.276545	-0.0161103
0.052283	0.195146
0.0271853	0.116968
-0.721808	0.208692
-0.547228	0.288995
-0.00667624	0.260476
-0.413158	0.347035
4.01088	3.4918
6.26985	3.12083
4.03454	2.53737
2.29977	1.7462
1.63963	1.20999
0.962507	0.813286
0.687578	0.603266
-0.00645862	0.394582
0.158192	0.331952
0.301844	0.277808
0.130294	0.20611
0.0408514	0.20463
0.236956	0.173922
-0.0405811	-0.00967372
0.0969085	0.117179
0.0336778	0.0702357
-0.00168021	0.125313
0.0509231	0.173532
0.202094	0.156407
0.00279429	0.208383
5.9717	5.92559
7.50388	5.29605
3.61086	4.30593
2.38272	2.96332
1.06499	2.05335
0.00039169	1.38015
0.223991	1.02375
-0.168908	0.669607
0.0659922	0.563323
0.0257211	0.471441
0.114565	0.349769
0.0852307	0.347257
0.131375	0.295147
0.0848006	-0.0164163
0.0797466	0.198853
0.147345	0.11919
0.0554056	0.212656
0.172737	0.294484
0.178584	0.265424
-0.119893	0.353627
2.43903	2.9975
3.77122	2.67904
2.59504	2.17818
1.07248	1.49901
0.745343	1.0387
0.797151	0.698157
0.370983	0.517868
-0.0475982	0.338725
0.198559	0.28496
-0.00600372	0.238482
-0.0583219	0.176933
0.113726	0.175662
-0.0179745	0.149302
-0.063704	-0.00830431
0.0509083	0.100591
0.0969791	0.0602931
0.00575588	0.107574
-0.186888	0.148966
0.190944	0.134266
0.251317	0.178884
5.38595	3.91467
6.41067	3.49878
3.29703	2.84466
1.04053	1.95768
0.669147	1.35652
0.293319	0.91178
0.337133	0.676326
0.270369	0.442368
0.0552338	0.372153
0.0211603	0.311453
-0.118528	0.231071
0.129077	0.229412
0.0347572	0.194986
0.104863	-0.0108453
0.184204	0.13137
0.0272841	0.0787417
0.210039	0.140489
0.0771117	0.194547
0.0963042	0.175349
0.0966998	0.23362
2.31107	2.6105
2.88803	2.33316
3.76353	1.89696
0.989164	1.30548
1.17728	0.904598
0.413461	0.60802
0.720893	0.451007
0.397855	0.294993
0.325943	0.24817
0.13143	0.207692
-0.2285	0.15409
0.0163361	0.152983
0.132123	0.130026
0.091214	-0.00723216
-0.00503833	0.0876039
-0.00188508	0.0525088
0.24511	0.093685
0.151868	0.129734
0.150219	0.116931
0.102938	0.155789
7.9121	8.86735
7.33063	7.92528
7.83762	6.4436
7.87442	4.43445
1.58836	3.07274
0.985717	2.06532
0.560474	1.53198
0.559296	1.00203
0.306283	0.842984
0.965809	0.705488
1.09695	0.523412
3.61705	3.18995
3.23394	2.85105
4.69214	2.31803
1.51133	1.59525
0.483356	1.10539
0.308471	0.742982
0.326524	0.551117
0.453416	0.360472
0.607562	0.303256
0.296477	0.253793
0.300256	0.188293
1.84912	1.28812
0.696252	1.15127
1.57137	0.936037
0.362137	0.644175
0.130749	0.446365
0.0512753	0.300022
-0.0679935	0.222545
-0.479564	0.145561
0.0878031	0.122457
0.00412868	0.102484
0.104837	0.076034
3.27396	3.01419
2.40762	2.69397
1.01164	2.19031
1.7034	1.50736
0.812877	1.04449
1.76286	0.702046
0.257666	0.520753
0.262145	0.340612
0.637596	0.286548
0.0527229	0.23981
1.6518	2.30162
0.748859	2.05709
0.748997	1.67251
0.701722	1.15101
0.116427	0.797564
0.828471	0.536078
0.731955	0.397643
1.39798	0.260089
0.863029	0.218806
0.913785	0.183117
1.11939	0.670605
0.596136	0.59936
0.49203	0.487306
0.521433	0.335362
0.49184	0.23238
0.9845	0.156193
1.77768	0.115858
1.20311	0.0757801
1.11188	0.0637519
1.05307	0.0533535
7.99825	5.92641
5.11194	5.29679
3.59921	4.30652
2.74583	2.96373
0.302257	2.05364
0.691266	1.38034
0.0157852	1.02389
-0.00182459	0.6697
0.20045	0.563401
0.0808386	0.471507
3.80165	4.69452
0.649404	4.19577
0.65527	3.41135
0.699239	2.34767
0.498793	1.62676
0.485596	1.09342
0.269182	0.811056
0.664327	0.530492
1.67348	0.446289
2.32052	0.373497
5.01978	0.277103
2.5624	2.20242
0.250624	1.96843
0.355103	1.60042
0.00821428	1.1014
0.25585	0.763188
0.619191	0.512972
0.390592	0.380504
1.15196	0.248879
1.32159	0.209375
5.54595	0.175225
6.02368	4.45544
3.505	3.98209
0.888976	3.23762
0.358369	2.22811
0.231124	1.54391
[truncated: 12,576 more rows]

## Sheet: addSACpeak1_150Hz
C_prime	Predicted_C_prime	R^2
3.08536	4.34191	0.539502
4.79689	3.88063
6.12589	3.15512
5.25193	2.17134
4.16159	1.50457
3.23047	1.01129
1.31965	0.750138
1.1659	0.490647
0.194662	0.412769
0.193994	0.345444
0.184677	0.25629
0.0845349	0.254449
0.157318	0.216266
0.0472017	-0.0120289
0.0752087	0.145707
-0.045712	0.0873353
0.132632	0.155822
2.19898	3.38579
3.76957	3.02608
3.39638	2.46034
2.90869	1.69319
1.89845	1.17325
1.3987	0.788595
0.49811	0.584951
0.125725	0.382603
0.286147	0.321874
0.00190423	0.269374
0.0805612	0.199853
0.270032	0.198417
0.231196	0.168642
0.0432376	-0.00938003
0.288934	0.113621
0.0483701	0.0681033
1.10076	1.57003
0.859688	1.40323
1.13255	1.14089
0.445091	0.785151
0.14345	0.54405
0.31249	0.36568
0.170295	0.271249
-0.112371	0.177417
0.0452214	0.149256
-0.138684	0.124912
0.0113914	0.0926739
0.143533	0.0920083
0.152948	0.0782013
-0.0124651	-0.00434963
-0.0123071	0.0526874
0.165126	0.0315803
6.44226	6.27602
7.88636	5.60926
7.85959	4.56058
3.01703	3.13856
3.2639	2.17479
0.661289	1.46177
0.801418	1.08429
-0.393017	0.709207
1.49461	0.596637
6.13672	4.06315
7.51539	3.63148
7.295	2.95255
3.94599	2.03193
5.14373	1.40797
-0.399386	0.946362
3.92653	0.701977
-1.27298	0.459146
1.51072	0.386268
4.20481	1.79778
4.1445	1.60678
3.87844	1.30639
0.0383529	0.899048
2.45032	0.622972
0.186235	0.418727
1.35428	0.310597
3.57187	0.203154
3.12	4.96198
1.64842	4.43482
1.70464	3.6057
1.73504	2.48143
0.780414	1.71944
0.753002	1.15571
0.248257	0.857265
0.0662252	0.560717
0.0941956	0.471716
0.0729485	0.394776
0.368044	0.29289
2.49891	6.81506
3.41433	6.09102
2.58238	4.95227
0.993056	3.40813
0.2211	2.36157
0.113379	1.58732
0.125466	1.17742
0.159436	0.770119
0.105864	0.647881
0.375735	0.542208
5.92561	4.34836
2.78923	3.88639
1.74868	3.15981
0.886921	2.17456
0.614219	1.50681
1.41225	1.01279
0.736132	0.751252
0.761598	0.491376
0.546033	0.413382
0.211721	0.345956
0.297696	0.25667
0.433231	0.254827
0.670678	0.216587
0.422891	-0.0120468
3.34237	3.28462
2.41932	2.93566
2.62698	2.38682
2.1179	1.6426
1.11192	1.1382
0.347322	0.765033
0.173124	0.567474
0.182546	0.371171
0.180198	0.312256
0.0982384	0.261325
0.101775	0.193881
-0.0214301	0.192489
0.0458136	0.163603
1.03682	2.46789
1.07317	2.2057
0.500505	1.79333
0.412118	1.23416
0.462455	0.855181
0.116104	0.574805
0.0221451	0.42637
0.000566871	0.278878
-0.177281	0.234613
0.05284	0.196346
0.215676	0.145672
0.0812566	0.144626
-0.0443706	0.122923
6.4952	5.17079
7.21372	4.62145
7.75716	3.75744
6.9085	2.58585
5.60585	1.7918
2.21645	1.20435
1.38874	0.893341
0.668766	0.584313
0.539805	0.491567
0.559617	0.41139
0.692941	0.305216
0.417328	0.303024
0.605829	0.257551
0.480394	-0.0143252
0.431239	0.173523
0.487037	0.104008
0.360493	0.185568
0.636552	0.256973
7.29688	4.50938
7.53687	4.0303
7.00826	3.27681
7.80535	2.25508
5.31163	1.5626
2.68551	1.05029
1.52428	0.779071
1.1523	0.509571
0.558704	0.428689
0.750806	0.358767
0.814384	0.266175
0.727089	0.264263
-0.184282	0.224607
0.661166	-0.0124928
-0.14621	0.151327
0.381622	0.0907038
0.22731	0.161832
0.276423	0.224102
3.81876	1.8767
3.77456	1.67732
3.41377	1.36373
2.50026	0.938514
2.29946	0.650319
2.01782	0.437108
1.1399	0.324231
0.689238	0.212072
0.404661	0.17841
0.522091	0.149311
0.336696	0.110776
0.303202	0.10998
0.0284674	0.0934762
-0.139056	-0.00519923
0.40306	0.0629788
0.159797	0.0377488
0.0656705	0.0673505
0.0371071	0.0932662
8	5.27552
8	5.27552
7.98388	5.27552
6.88804	4.71505
8	4.71505
7.95073	4.71505
6.87738	4.71505
7.75874	3.83355
7.77765	3.83355
7.73557	3.83355
7.80388	3.83355
7.51502	2.63822
7.54034	2.63822
6.93636	2.63822
6.35619	2.63822
7.28595	1.82809
5.88886	1.82809
4.33657	1.82809
2.68996	1.82809
4.17319	1.22874
2.93004	1.22874
1.45915	1.22874
2.37137	1.22874
1.94649	0.911435
1.43302	0.911435
1.89037	0.911435
1.57977	0.911435
1.68035	0.596148
1.79442	0.596148
1.34716	0.596148
0.93056	0.596148
1.3923	0.501524
1.25216	0.501524
1.04327	0.501524
1.90912	0.501524
6.72933	4.35986
6.57792	4.35986
7.02104	4.35986
7.59919	3.89667
7.76502	3.89667
7.62308	3.89667
7.09231	3.89667
7.4994	3.16817
7.39616	3.16817
7.31129	3.16817
6.21228	3.16817
5.56954	2.18032
6.9488	2.18032
7.24131	2.18032
6.23014	2.18032
4.89603	1.51079
5.11003	1.51079
3.36647	1.51079
4.22071	1.51079
3.25671	1.01547
2.67608	1.01547
2.84259	1.01547
2.61968	1.01547
2.24992	0.75324
1.66283	0.75324
1.35596	0.75324
1.47246	0.75324
1.96756	0.492676
1.82555	0.492676
1.05171	0.492676
1.1162	0.492676
1.52191	0.414475
0.621204	0.414475
0.619442	0.414475
1.04639	0.414475
3.58617	1.82114
4.10897	1.82114
3.69043	1.82114
4.10293	1.62766
3.99898	1.62766
3.91531	1.62766
4.64002	1.62766
4.01419	1.32336
3.20235	1.32336
4.1048	1.32336
2.47589	1.32336
3.66607	0.910729
1.9249	0.910729
1.8592	0.910729
1.77956	0.910729
1.18385	0.631066
2.15233	0.631066
2.00923	0.631066
1.86621	0.631066
2.66494	0.424168
2.30851	0.424168
1.51926	0.424168
0.862398	0.424168
1.87004	0.314632
0.952115	0.314632
1.08995	0.314632
1.16161	0.314632
0.036864	0.205793
0.164134	0.205793
0.460046	0.205793
-0.796703	0.205793
0.788246	0.173129
0.922186	0.173129
0.349461	0.173129
3.10462	4.1638
4.76929	3.72144
5.21557	3.0257
5.24711	2.08227
4.11699	1.44285
3.49706	0.969806
3.33467	0.719367
3.36627	0.470521
2.98583	0.395837
2.1165	0.331273
0.603429	0.245777
0.204354	0.244011
-0.219469	0.207394
-0.140144	-0.0115355
-0.0899279	0.13973
0.268086	0.0837528
0.265281	0.14943
-0.0255276	0.206928
-0.0611975	0.186508
-0.187529	0.248487
1.40145	3.14489
2.18528	2.81078
1.53959	2.28529
1.0419	1.57272
0.677204	1.08978
0.750445	0.732487
1.42664	0.543333
1.71184	0.355381
1.4731	0.298973
1.75589	0.250208
0.643801	0.185633
0.329988	0.1843
0.26283	0.156643
0.159957	-0.00871265
0.0646083	0.105537
0.0917839	0.0632578
0.287378	0.112863
-0.0148937	0.156291
-0.109194	0.140868
-0.0568847	0.187681
0.671972	1.38953
0.355295	1.24191
0.0730646	1.00973
0.286728	0.694889
0.487417	0.481505
0.222315	0.323641
0.128716	0.240065
0.490376	0.157021
0.256226	0.132098
0.325149	0.110552
0.0408424	0.0820199
-0.154604	0.0814309
-0.226879	0.0692111
0.087673	-0.00384958
0.202893	0.0466304
-0.226846	0.0279498
-0.0257029	0.0498673
-0.42325	0.0690556
0.0479013	0.0622411
0.0279307	0.0829245
7.99306	4.01787
5.51754	3.59101
4.44642	2.91965
3.7845	2.00929
3.9946	1.39229
2.99502	0.935817
2.22617	0.694155
1.13732	0.45403
1.11251	0.381964
0.435804	0.319663
0.293731	0.237163
0.0786699	0.23546
0.0305603	0.200126
0.255453	-0.0111312
0.154336	0.134833
0.0886234	0.0808175
0.0687416	0.144193
0.0111397	0.199676
0.477904	0.179972
0.149079	0.239778
6.65995	2.96656
5.82088	2.65139
3.96928	2.1557
4.44157	1.48354
7.30474	1.02798
4.13677	0.690952
2.6889	0.512523
2.36258	0.335229
1.9493	0.28202
1.27198	0.23602
0.438941	0.175107
0.361276	0.173849
0.447534	0.147761
0.403999	-0.0082186
-0.160896	0.0995528
0.390065	0.0596709
0.212677	0.106463
0.76711	0.147429
0.345888	0.132881
0.335453	0.177038
2.95402	1.62388
0.90664	1.45135
1.10554	1.18002
1.00157	0.812081
1.661	0.56271
0.906643	0.378222
1.78196	0.280552
1.78409	0.183502
2.66471	0.154376
3.14598	0.129196
2.81305	0.0958524
2.71501	0.095164
2.82641	0.0808834
3.33495	-0.00449881
2.33052	0.0544945
1.47611	0.0326634
1.50904	0.0582773
1.40418	0.0807017
1.50976	0.0727379
1.52888	0.0969095
3.94111	4.49644
6.18572	4.01874
6.78154	3.26741
5.67855	2.24862
4.03891	1.55812
3.03774	1.04728
0.847816	0.776836
0.489149	0.50811
0.0922792	0.427459
0.0701719	0.357738
0.0270978	0.265411
-0.161331	0.263505
0.064634	0.223963
0.0797325	-0.012457
0.0602241	0.150893
0.055928	0.0904436
2.69955	3.25109
3.36269	2.90569
4.18229	2.36245
3.03848	1.62583
2.92506	1.12658
2.21211	0.757221
2.01824	0.56168
0.668808	0.367381
0.0826545	0.309068
0.281696	0.258657
0.260679	0.191902
0.0895048	0.190523
0.216358	0.161933
0.061663	-0.00900685
0.00799093	0.109101
1.04365	1.58257
1.74631	1.41444
1.46081	1.15
1.79148	0.791426
1.89344	0.548398
0.778925	0.368603
0.29024	0.273416
0.361019	0.178835
0.10765	0.150449
0.166779	0.12591
0.0546157	0.0934145
-0.0438779	0.0927436
0.233322	0.0788262
0.192625	-0.00438438
0.169974	0.0531085
5.36606	4.62025
7.6321	4.12939
7.82689	3.35738
7.91506	2.31053
7.47116	1.60102
4.99434	1.07612
3.96263	0.798226
3.42137	0.5221
1.29299	0.439229
1.02947	0.367588
-1.07566	0.272719
0.50699	0.270761
0.136385	0.230129
0.0813836	-0.0128
0.17308	0.155048
0.208827	0.0929339
0.123299	0.165811
0.289369	0.229612
0.131432	0.206954
3.6329	3.95493
7.26331	3.53475
7.4041	2.87391
7.71108	1.97781
7.17271	1.37047
7.33859	0.921156
5.89669	0.68328
4.16092	0.446917
3.33169	0.37598
2.66381	0.314655
1.80163	0.233447
0.185323	0.231771
0.329725	0.196991
0.461983	-0.0109568
0.155949	0.132721
0.327984	0.0795513
0.193898	0.141934
0.296546	0.196548
0.108675	0.177152
2.1	1.57402
1.79451	1.40679
0.778998	1.14378
1.32104	0.787146
2.14413	0.545433
3.76862	0.366609
1.4389	0.271938
0.423484	0.177868
0.415301	0.149636
0.604388	0.125229
0.358654	0.0929093
0.535175	0.0922421
0.327835	0.0784
0.407878	-0.00436068
0.525418	0.0528213
1.53864	0.0316605
0.461094	0.056488
1.31931	0.0782238
2.44693	0.0705046
3.64987	0.093934
3.38862	2.19992
1.0325	1.9662
1.22763	1.59861
-0.198574	1.10015
0.00225328	0.762322
0.387271	0.512391
0.553877	0.380073
0.337255	0.248597
0.30235	0.209138
0.206697	0.175026
4.14424	3.14499
1.34928	2.81086
1.57444	2.28536
0.0590909	1.57277
-0.170787	1.08981
0.084665	0.73251
0.543328	0.543349
0.339208	0.355392
1.07914	0.298982
2.02632	1.19829
-0.00973316	1.07098
0.242087	0.870755
0.128684	0.599249
0.16006	0.415234
-0.058921	0.279097
-0.0213019	0.207024
-0.0571928	0.13541
0.357596	0.113917
4.0899	2.19992
2.91955	2.19992
1.38084	1.9662
0.975905	1.9662
0.427967	1.59861
0.0579104	1.59861
-0.0151486	1.10015
0.216509	1.10015
0.0726364	0.762322
0.124805	0.762322
0.206925	0.512391
0.103702	0.512391
0.0101568	0.380073
0.028564	0.380073
0.0497355	0.248597
-0.00202369	0.248597
3.94238	2.34483
3.34949	2.34483
2.62499	2.09571
0.995314	2.09571
0.611339	1.70391
0.751773	1.70391
0.276476	1.17262
0.174646	1.17262
0.0410197	0.812537
0.0564425	0.812537
0.378051	0.546142
0.907844	0.546142
0.153337	0.405109
0.166128	0.405109
0.361667	0.264972
3.09149	1.41215
0.97024	1.41215
0.921975	1.26212
0.222033	1.26212
0.512478	1.02616
0.168457	1.02616
0.300243	0.706198
0.0302125	0.706198
-0.0406944	0.489341
-0.15768	0.489341
0.057503	0.328908
0.00409237	0.328908
0.215867	0.243972
0.0634191	0.243972
0.439062	0.159576
2.34411	3.76188
1.40312	3.36222
1.48574	2.73364
2.00284	1.88127
0.630789	1.30358
0.497356	0.876193
-0.0279447	0.649929
0.229046	0.425103
0.160654	0.357628
0.0393879	0.299296
0.555552	0.222052
0.888267	3.74014
1.8217	3.34279
1.88895	2.71784
2.09201	1.8704
1.79266	1.29605
0.147519	0.871129
0.00529217	0.646172
0.031317	0.422646
-0.0697243	0.355561
0.145436	0.297567
0.976241	2.93776
1.95867	2.62565
1.19192	2.13477
1.73785	1.46914
1.14949	1.018
0.0682506	0.684243
0.116562	0.507547
0.13814	0.331974
0.0141602	0.279281
0.26126	0.233729
7.00173	4.39304
6.08742	3.92632
7.76203	3.19227
3.13627	2.1969
0.971908	1.52229
0.654965	1.0232
0.997602	0.758971
0.199038	0.496425
0.240422	0.417629
0.630579	0.349511
0.739575	0.259308
0.779859	0.257445
6.68875	3.6865
4.61018	3.29485
2.74061	2.67886
5.13186	1.84357
1.27543	1.27746
0.457276	0.858636
0.331094	0.636905
-0.240308	0.416584
0.139064	0.350461
0.215466	0.293299
0.381629	0.217603
-0.0348747	0.21604
3.70735	1.19829
0.878577	1.07098
0.0587936	0.870755
0.276754	0.599249
0.174098	0.415234
-0.10378	0.279097
0.0418107	0.207024
-0.0649082	0.13541
0.167095	0.113917
-0.0654315	0.095336
0.389826	0.0707312
6.1753	4.87786
7.31817	4.35964
7.97878	3.54458
6.90248	2.43936
5.23226	1.69029
3.54622	1.13612
2.81519	0.842733
1.37165	0.551211
-0.117562	0.46372
-0.457881	0.388084
0.0460066	0.287925
0.0620399	0.285858
0.212245	0.242961
0.0349951	-0.0135137
0.0978688	0.163693
0.10719	0.0981157
0.0109516	0.175056
0.139042	0.242415
-0.086905	0.218493
0.0599398	0.291101
6.64907	3.52445
7.74373	3.15002
7.52926	2.5611
7.74554	1.76254
7.93189	1.2213
5.51151	0.820893
3.15196	0.608909
3.20106	0.398272
2.76991	0.335056
2.21335	0.280407
2.23562	0.208038
0.429154	0.206544
0.330177	0.175549
0.366991	-0.0097642
0.487789	0.118275
0.130474	0.0708926
0.226852	0.126485
0.420311	0.175155
0.332183	0.15787
0.24847	0.210332
3.17104	1.80567
3.74668	1.61384
3.35575	1.31212
3.84491	0.902995
3.83897	0.625707
3.27457	0.420565
2.3699	0.31196
2.23707	0.204046
1.6004	0.171658
0.84576	0.14366
0.690273	0.106583
0.64693	0.105818
0.463955	0.0899385
0.119017	-0.00500246
0.208419	0.0605953
0.364107	0.0363202
0.164224	0.0648016
0.516599	0.0897364
0.136033	0.0808811
0.617409	0.107759
4.21348	4.31553
1.81034	3.85705
1.29941	3.13595
0.524675	2.15815
0.388218	1.49543
0.238831	1.00515
0.199849	0.745581
0.00878778	0.487666
0.0748041	0.410261
0.682249	0.343345
0.548324	0.254733
1.27623	3.75501
0.481936	3.35607
0.870855	2.72864
-0.149043	1.87783
0.776539	1.3012
0.0376988	0.874591
-0.190014	0.64874
0.345442	0.424326
-0.148839	0.356974
0.270934	0.298749
0.419041	0.221647
0.344782	1.19829
0.0823688	1.07098
0.490995	0.870755
0.25778	0.599249
0.0865974	0.415234
0.162465	0.279097
0.0329284	0.207024
0.538468	0.13541
0.0908883	0.113917
0.358215	0.095336
1.15189	2.9617
1.23481	2.64705
0.974017	2.15217
1.00544	1.48111
1.30463	1.0263
0.729014	0.689821
0.23787	0.511684
0.560421	0.33468
1.69961	0.281558
0.957714	0.235634
1.06237	0.17482
0.286441	0.173565
0.136707	0.147519
-0.361974	-0.00820515
0.12424	0.0993898
-0.0941313	0.0595732
0.158898	0.106289
0.26294	0.147188
1.06322	2.67712
0.0668521	2.3927
0.163754	1.94537
0.234327	1.33879
0.28042	0.927682
0.334995	0.623536
-0.000647241	0.462517
0.278716	0.302521
1.33316	0.254503
2.14401	0.212992
1.35589	0.158022
0.207271	0.156887
0.16019	0.133344
0.315782	-0.00741672
0.452896	0.0898395
0.361734	0.0538488
0.190434	0.0960758
1.31807	0.133045
0.857085	1.4585
0.882125	1.30355
-0.0232147	1.05985
0.341541	0.729379
0.244492	0.505405
0.332568	0.339705
0.0856945	0.251981
0.233416	0.164815
2.06075	0.138654
2.08616	0.116039
1.10691	0.0860909
0.150702	0.0854727
0.169787	0.0726464
0.217804	-0.00404066
0.649352	0.0489449
-0.204406	0.029337
0.129512	0.0523425
5.97125	2.6884
3.10971	2.40278
1.45798	1.95357
0.897039	1.34444
0.720935	0.931592
0.40401	0.626164
0.804603	0.464466
3.70112	2.79662
1.92285	2.4995
1.5362	2.03221
0.701544	1.39855
0.57387	0.969092
0.664615	0.65137
2.32052	0.483163
3.2701	1.88439
1.5243	1.68419
1.31308	1.36932
0.466181	0.942359
0.300602	0.652983
1.64352	0.438899
3.15344	3.25516
3.88958	2.90933
3.22977	2.36542
2.43455	1.62787
2.19892	1.12799
2.22141	0.758171
2.21314	0.562384
2.50288	0.367842
2.18616	0.309456
2.07495	0.258981
0.789873	0.192142
-0.338531	0.190762
0.0740859	0.162136
-0.0192352	-0.00901814
0.14008	0.109238
0.375053	0.0654759
0.143589	0.116821
0.167309	0.161772
0.186448	0.145808
0.0618704	0.194261
1.55879	2.59984
1.47973	2.32364
1.10073	1.88922
1.14917	1.30015
1.52754	0.900906
1.02917	0.605539
0.653162	0.449167
1.05749	0.293789
0.918233	0.247157
0.335998	0.206844
0.328189	0.153461
0.360987	0.152359
-0.0363921	0.129495
-0.0626225	-0.00720265
-0.1481	0.0872464
0.448466	0.0522945
0.24853	0.0933027
-0.013777	0.129204
0.0682598	0.116454
0.100609	0.155153
-0.162775	1.19829
0.541381	1.07098
0.222199	0.870755
0.235057	0.599249
0.0761777	0.415234
0.256793	0.279097
0.13195	0.207024
0.403748	0.13541
0.137944	0.113917
0.175111	0.095336
-0.0403678	0.0707312
0.133949	0.0702232
0.549178	0.0596853
0.590532	-0.00331975
1.01999	0.0402125
1.113	0.0241029
0.33749	0.0430039
0.180342	0.0595512
0.236965	0.0536746
0.130848	0.0715113
7.98595	5.78365
7.43303	5.16919
6.79796	4.20278
3.55891	2.89233
2.67792	2.00417
2.49815	1.34709
2.04589	0.999222
2.03201	0.653567
1.52083	0.549829
0.995607	0.460149
0.423261	0.341391
0.170128	0.338939
0.400799	0.288077
0.583678	-0.0160231
4.20441	3.7809
3.81805	3.37922
4.05569	2.74746
4.78995	1.89078
4.19957	1.31017
3.09485	0.880623
2.29037	0.653215
0.422872	0.427252
-0.300008	0.359436
-0.270771	0.30081
-0.369819	0.223175
0.128433	0.221572
0.432798	0.188323
1.07776	2.1531
0.580861	1.92436
0.486616	1.56459
0.700512	1.07674
0.500307	0.746099
0.666727	0.501486
0.775973	0.371985
1.64521	0.243306
1.5988	0.204687
1.66446	0.171301
1.4709	0.127091
1.94817	0.126178
1.97961	0.107244
4.44687	3.84811
3.9614	3.43929
2.80101	2.79629
2.03308	1.92439
1.06587	1.33346
1.72949	0.896277
0.666968	0.664826
-0.22184	0.434847
-0.0345507	0.365825
-0.0955134	0.306157
0.255997	0.227142
0.411559	0.225511
0.057283	0.19167
-0.00403942	-0.0106609
1.97664	2.95461
1.17865	2.64071
1.06324	2.14702
0.911454	1.47756
0.609719	1.02384
0.504148	0.688168
0.576024	0.510458
0.629071	0.333878
0.577973	0.280883
0.639646	0.235069
0.641938	0.174402
1.01739	0.173149
1.04163	0.147166
0.572017	-0.00818549
1.6448	1.19829
0.793527	1.07098
0.913574	0.870755
0.874977	0.599249
0.733318	0.415234
0.791494	0.279097
0.876317	0.207024
0.712492	0.13541
0.937101	0.113917
0.718239	0.095336
1.11713	0.0707312
1.60572	0.0702232
1.16631	0.0596853
6.15473	3.78773
1.97252	3.38532
0.599386	2.75242
0.635665	1.8942
0.415091	1.31254
-0.00216631	0.882213
0.206112	0.654394
0.594086	0.428023
0.506254	0.360085
0.523915	0.301353
0.340858	0.223578
0.606502	0.221972
6.29258	3.77434
3.65776	3.37335
6.1819	2.74269
1.80171	1.8875
0.0549772	1.3079
0.161775	0.879094
0.536471	0.65208
0.453813	0.42651
0.293087	0.358812
-0.209038	0.300287
0.0400427	0.222788
0.308564	0.221188
4.06463	2.07493
2.90951	1.85449
2.49715	1.50778
1.26137	1.03765
0.0665841	0.719012
0.118811	0.48328
-0.13033	0.35848
0.173365	0.234473
-0.0598067	0.197256
0.0453935	0.165082
0.336749	0.122477
4.67324	6.06841
1.85064	5.4237
1.07577	4.40971
0.0391348	3.03474
-0.03498	2.10284
0.17628	1.41341
0.0658563	1.04842
0.192205	0.685746
0.504577	0.5769
0.596349	0.482804
2.81549	7.27392
2.43918	6.50114
1.82353	5.28571
1.66801	3.6376
0.932763	2.52058
-0.0539523	1.69419
0.0196408	1.25669
1.01288	0.821972
1.64469	0.691503
5.58033	2.26215
2.47869	2.02182
1.42235	1.64383
1.20151	1.13127
1.17329	0.783888
1.42855	0.526886
1.08001	0.390825
1.15817	0.255629
0.998051	0.215054
7.30186	4.51757
7.01275	4.03763
7.95559	3.28277
7.86803	2.25918
5.74708	1.56544
3.31996	1.0522
2.45049	0.780487
0.63668	0.510498
0.574593	0.429468
0.335089	0.359419
4.88043	3.6734
6.11942	3.28314
5.79965	2.66934
4.99685	1.83702
4.48566	1.27292
3.01221	0.855584
2.15725	0.634642
0.0640811	0.415104
0.577976	0.349216
0.410268	0.292257
2.06084	1.48938
2.30053	1.33115
1.70402	1.08229
0.0487973	0.744823
0.862548	0.516106
0.541704	0.346897
0.285154	0.257316
1.22972	0.168304
0.663629	0.14159
3.20687	2.19992
1.0676	1.9662
0.894289	1.59861
-0.0412224	1.10015
0.167166	0.762322
0.0112974	0.512391
0.0271054	0.380073
0.0366604	0.248597
-0.000505858	0.209138
-0.0225625	0.175026
-0.0914231	0.129854
0.0118531	0.128922
5.47392	3.71071
3.53364	3.31649
2.94712	2.69645
1.08225	1.85568
0.670308	1.28585
0.518356	0.864275
0.556467	0.641088
0.391256	0.41932
-0.554526	0.352763
0.147281	0.295225
0.480439	0.219032
3.72978	1.90542
2.21743	1.70299
2.17862	1.38461
1.28867	0.952879
0.300919	0.660273
0.174488	0.443799
0.169431	0.329194
1.24933	0.215318
0.163457	0.181141
0.104385	0.151596
0.169392	0.112471
3.98386	3.26252
5.71736	3.26252
7.09371	3.26252
5.35281	2.65258
5.03121	2.65258
4.07462	2.65258
2.51264	2.65258
1.44886	1.82549
0.681372	1.82549
0.857903	1.82549
1.00829	1.82549
1.00275	1.26493
0.623122	1.26493
0.0928389	2.19992
0.0835193	1.9662
0.0466816	1.59861
0.00571707	1.10015
0.0273213	0.762322
0.526791	0.512391
0.132762	0.380073
-0.0722635	0.248597
0.0146964	0.209138
0.00942706	0.175026
0.121295	0.129854
0.599913	0.128922
1.12338	0.109575
0.0532404	-0.00609469
0.137556	0.0738255
2.58183	3.35314
1.52666	2.9969
1.70585	2.43662
1.12734	1.67687
0.760816	1.16194
0.785068	0.780992
1.03899	0.579312
0.696646	0.378914
-0.00211551	0.31877
0.0256835	0.266777
-0.451266	0.197926
1.33439	0.196504
-0.00684086	0.167016
0.000694619	-0.0092896
0.368954	1.26477
0.212154	1.1304
-0.0557018	0.919066
0.050884	0.632496
0.227187	0.438272
0.362008	0.294582
0.267072	0.21851
0.066738	0.142922
0.539626	0.120237
0.75938	0.100625
1.89238	0.0746555
4.36363	0.0741193
0.0815232	0.0629968
0.400023	-0.00350394
7.57524	3.93253
7.6178	3.51474
7.20408	2.85764
6.5342	1.96661
7.54324	1.36271
6.46745	0.91594
2.76288	0.679411
1.48358	0.444387
1.45569	0.373851
0.715871	0.312873
0.9777	0.232125
1.16976	0.230458
0.843808	0.195875
0.700938	-0.0108947
0.810777	0.131969
0.767047	0.0791009
4.01177	3.8508
6.52952	3.44169
6.76501	2.79825
7.08788	1.92574
6.29406	1.33439
3.49462	0.896903
1.06866	0.66529
0.709443	0.43515
0.221035	0.366081
0.364965	0.306371
0.397629	0.227301
0.316678	0.225668
0.423813	0.191804
0.447147	-0.0106683
0.427729	0.129226
0.371188	0.0774569
1.67352	1.86741
2.18927	1.66902
1.3095	1.35699
1.04053	0.933871
0.762808	0.647102
0.134379	0.434946
0.17838	0.322627
0.0778816	0.211023
0.113899	0.177528
0.193441	0.148572
0.105697	0.110228
0.201813	0.109436
0.050756	0.0930138
-0.00277467	-0.00517351
0.0569785	0.0626672
1.36978	4.15347
2.20275	3.71221
3.31736	3.01819
1.73235	2.0771
2.54722	1.43927
3.47568	0.967399
1.20356	0.717582
0.0416153	0.469353
0.673367	0.394854
0.604586	0.330451
0.131829	0.245167
0.285373	0.243406
0.163451	0.20688
0.0246589	-0.0115068
0.131216	0.139383
0.204845	0.0835449
2.44921	2.2123
1.45556	1.97726
3.07243	1.6076
3.15006	1.10634
3.05691	0.766612
3.45265	0.515274
0.678497	0.382211
0.185967	0.249995
-0.0113047	0.210314
-0.0443464	0.176011
-0.594499	0.130585
-0.713064	0.129647
-1.43474	0.110192
-0.711666	-0.00612898
-0.00422665	0.0742409
-0.0295958	0.0444992
5.68438	5.22985
5.37922	4.67423
1.95043	3.80036
0.45747	2.61539
0.462037	1.81227
0.286637	1.2181
0.117601	0.903545
0.190779	0.590987
0.149658	0.497182
0.238285	0.416089
3.29966	3.86301
4.20859	3.4526
2.44567	2.80712
0.721211	1.93185
0.0651669	1.33862
0.179668	0.899747
0.398925	0.6674
0.243066	0.43653
0.395977	0.367242
0.294486	0.307342
1.28478	1.58524
1.095	1.41682
1.08659	1.15194
0.384809	0.792757
0.00810802	0.549321
0.40757	0.369223
0.482786	0.273876
-0.0813937	0.179136
-0.00806737	0.150702
5.06185	5.5348
4.68739	4.94678
1.73885	4.02195
0.457681	2.76789
0.536335	1.91794
0.221995	1.28913
0.175374	0.956229
0.380597	0.625447
0.224909	0.526172
0.0224264	0.44035
0.297974	0.326702
0.139798	0.324356
3.27344	3.51505
4.1099	3.14161
4.71965	2.55427
1.9613	1.75783
0.609348	1.21804
0.3176	0.818701
0.428043	0.607283
0.423127	0.397209
0.33271	0.334162
0.298218	0.279658
0.236384	0.207482
2.23601	1.9658
2.32633	1.75695
0.825663	1.42848
0.576765	0.983071
0.258648	0.681194
0.389539	0.457861
0.148327	0.339624
0.199753	0.22214
0.103354	0.186881
0.155714	0.156399
0.337818	0.116035
2.79143	2.97053
1.85066	2.65494
0.64292	2.15859
0.36732	1.48553
0.657827	1.02936
0.299239	0.691876
0.395915	0.513209
0.208341	0.335678
0.136453	0.282397
0.212048	0.236336
0.29959	0.175341
0.341063	0.174082
0.346394	2.60446
0.0633767	2.32776
0.449665	1.89257
0.166282	1.30246
0.349658	0.902505
0.117967	0.606614
0.116808	0.449964
0.13251	0.294311
0.103176	0.247596
0.212297	0.207212
0.301083	0.153733
1.43246	0.152629
0.427853	1.33823
0.438885	1.19606
0.213821	0.972447
0.157373	0.669233
0.0284883	0.463727
-0.229703	0.311692
-0.0841383	0.231202
0.211126	0.151223
0.426826	0.12722
0.0635272	0.10647
0.163057	0.0789916
0.540316	0.0784243
5.08032	7.42764
1.51783	6.63853
1.24186	5.39742
0.621899	3.71447
1.0266	2.57385
0.440592	1.73
0.513364	1.28325
0.852689	0.839343
0.726376	0.706117
1.05554	0.590945
3.71202	5.66394
1.00608	5.0622
0.670997	4.11579
0.662811	2.83247
0.39319	1.96268
0.360076	1.31921
0.802703	0.97854
0.736	0.64004
0.968358	0.538449
1.64878	2.94249
1.72354	2.62988
0.327074	2.13821
0.0801714	1.47151
0.0700962	1.01964
0.351006	0.685346
0.39792	0.508365
0.0216736	0.332509
0.153662	0.279731
6.57339	4.69663
6.62438	4.19766
6.85784	3.41289
7.81514	2.34873
7.00157	1.62749
1.48042	1.09391
1.6	0.811423
4.48224	3.16241
3.97642	2.82644
4.67215	2.29802
3.40848	1.58148
2.14991	1.09585
0.819259	0.736568
0.509496	0.54636
1.50394	1.89507
1.19817	1.69373
1.90697	1.37708
1.50253	0.9477
1.72914	0.656684
0.754611	0.441386
1.12709	0.327405
7.41503	4.65746
7.96751	4.16265
7.70276	3.38442
7.02359	2.32914
6.6946	1.61392
3.49812	1.08478
3.27269	0.804654
3.33137	0.526305
1.63426	0.442767
1.11805	0.370549
-0.21942	0.274916
0.705514	0.272941
6.3864	3.56437
6.33493	3.18569
6.61578	2.59011
6.38393	1.7825
5.02096	1.23514
3.35288	0.830191
2.73963	0.615806
0.705535	0.402784
-0.323721	0.338851
-0.0661666	0.283583
0.155422	0.210394
2.26361	0.208883
3.21424	1.91784
3.82426	1.71409
4.02523	1.39363
4.51685	0.959091
3.34053	0.664577
2.12441	0.446692
0.568508	0.33134
0.154135	0.216721
-0.387742	0.182322
-0.0851564	0.152584
0.568911	0.113204
3.11754	4.3231
0.521286	3.86381
-0.00023167	3.14145
0.037077	2.16193
0.574709	1.49805
0.141362	1.00691
0.102191	0.746888
0.112074	0.488521
0.509251	0.41098
1.11078	0.343947
5.5255	3.44196
2.39808	3.07628
0.392058	2.50115
0.320346	1.72128
0.407773	1.19272
0.286005	0.801678
0.254513	0.594656
0.257707	0.38895
0.174258	0.327213
7.73092	6.50608
6.11535	5.81488
2.05953	4.72775
0.512488	3.25361
0.181132	2.25451
0.377174	1.51535
0.138975	1.12404
0.274447	0.735204
0.310403	0.618508
0.118538	0.517626
0.12924	0.384034
0.485945	0.381276
0.29691	0.324061
1.27408	-0.0180245
6.70021	3.89327
4.46507	3.47965
5.21123	2.82911
1.96456	1.94698
0.712066	1.34911
0.292833	0.906796
0.444971	0.672629
0.365381	0.43995
-0.0388505	0.370119
0.387975	0.30975
0.507919	0.229808
0.308183	0.228158
0.381781	0.19392
3.31359	1.95179
2.34717	1.74443
1.61437	1.4183
2.00141	0.976066
0.556151	0.67634
0.446099	0.454598
0.280047	0.337204
0.559576	0.220557
0.492896	0.185549
0.225374	0.155285
0.335607	0.115208
0.548751	0.114381
0.580192	0.0972164
7.04182	7.05842
7.64209	7.05842
6.61587	7.05842
7.43421	6.30853
7.16443	6.30853
6.08581	6.30853
6.42642	6.30853
6.45316	5.12912
3.88772	5.12912
3.04223	5.12912
2.09264	5.12912
2.06879	3.52983
1.46349	3.52983
1.75512	3.52983
1.61447	3.52983
1.21064	2.44591
0.901611	2.44591
1.13615	2.44591
0.565381	2.44591
0.577594	1.644
0.765453	1.644
0.847625	1.644
0.0784604	1.644
0.389223	1.21946
0.234957	1.21946
0.85228	1.21946
0.142312	1.21946
0.205079	0.79762
0.356758	0.79762
0.177639	0.79762
0.408269	0.79762
0.475362	0.671017
0.37717	0.671017
0.431342	0.671017
0.256563	0.671017
0.137408	0.56157
0.455254	0.56157
0.268451	0.56157
0.332807	0.56157
7.24753	4.09258
5.67607	4.09258
5.70562	4.09258
7.65137	3.65778
4.75097	3.65778
3.11185	3.65778
3.73993	3.65778
6.25743	2.97394
6.23109	2.97394
5.16388	2.97394
3.80318	2.97394
4.57265	2.04665
2.42532	2.04665
1.43544	2.04665
1.40724	2.04665
0.887423	1.41817
0.794562	1.41817
0.709962	1.41817
0.807959	1.41817
0.365547	0.953217
0.70564	0.953217
0.594985	0.953217
0.599334	0.953217
0.304956	0.707062
0.496227	0.707062
0.44934	0.707062
0.554113	0.707062
0.585605	0.462472
0.239893	0.462472
-0.0939977	0.462472
0.121697	0.462472
0.613781	0.389066
0.373129	0.389066
0.710675	0.389066
0.745546	0.389066
0.574773	0.325607
-0.546184	0.325607
0.651709	0.325607
0.301625	0.325607
3.63297	1.87775
3.00332	1.87775
2.58973	1.87775
2.43619	1.67826
2.38876	1.67826
1.47548	1.67826
0.958698	1.67826
1.0341	1.3645
1.65311	1.3645
2.73013	1.3645
2.52083	1.3645
2.31009	0.939042
1.95541	0.939042
0.946467	0.939042
1.09243	0.939042
0.579402	0.650685
0.200586	0.650685
0.634888	0.650685
0.571483	0.650685
0.249315	0.437354
0.535559	0.437354
0.800421	0.437354
0.471943	0.437354
0.810539	0.324413
0.310551	0.324413
0.329191	0.324413
0.16229	0.324413
0.100229	0.212191
0.635701	0.212191
0.391929	0.212191
-0.308131	0.212191
0.201833	0.178511
0.446743	0.178511
0.247091	0.178511
0.310918	0.178511
0.772979	0.149395
0.328628	0.149395
0.519168	0.149395
0.34723	0.149395
1.0809	2.19992
1.6948	1.9662
0.362333	1.59861
0.503394	1.10015
0.204116	0.762322
-0.0433377	0.512391
0.620857	0.380073
0.126304	0.248597
0.735937	0.209138
1.00777	0.175026
2.01648	3.61635
1.39875	3.23215
0.307236	2.62788
0.0244751	1.80849
0.0912197	1.25315
0.332344	0.842296
0.146943	0.624785
0.166025	0.408657
0.204882	0.343792
0.660621	0.287718
1.76943	2.42264
0.673129	2.16525
-0.00752363	1.76045
0.158898	1.21153
0.417092	0.839499
-0.0347177	0.564264
0.183681	0.418551
0.27984	0.273764
0.0880749	0.230311
2.86201	2.19992
1.21305	1.9662
0.635681	1.59861
0.191215	1.10015
0.455996	0.762322
0.36276	0.512391
0.180764	0.380073
0.349103	0.248597
0.361743	0.209138
1.36205	3.65492
0.814544	3.26662
0.921567	2.65591
0.0517341	1.82778
0.105988	1.26651
0.13123	0.851281
0.0998818	0.631449
0.0400281	0.413016
0.081907	0.347459
0.372338	1.89056
0.249758	1.6897
0.374224	1.3738
0.103102	0.945445
0.23826	0.655122
0.198245	0.440336
-0.0614046	0.326626
0.0933614	0.213638
7.81472	5.18876
6.74365	4.63751
4.17454	3.7705
0.922829	2.59484
0.431003	1.79803
0.419166	1.20853
0.464082	0.896446
0.204253	0.586344
0.0749971	0.493276
0.517826	0.412819
0.611297	0.306277
0.588796	0.304077
7.20506	3.86889
7.66091	3.45786
2.77038	2.81139
5.90911	1.93479
1.54796	1.34066
1.18074	0.901117
0.296173	0.668416
0.445232	0.437195
0.569197	0.367801
0.673101	0.30781
0.458486	0.228369
3.59039	1.63908
2.01974	1.46494
0.837133	1.19106
1.76883	0.819683
0.937427	0.567978
0.0735823	0.381763
0.240534	0.283178
0.111347	0.18522
0.152618	0.155821
-0.169834	0.130405
0.0413745	0.0967497
7.16892	6.03916
7.15779	6.03916
7.04205	5.39756
5.94148	5.39756
3.16888	4.38846
1.22675	4.38846
1.11417	3.02011
0.819358	3.02011
0.249017	2.09271
0.712775	2.09271
-0.125949	1.4066
0.367053	1.4066
0.510054	1.04337
0.092331	1.04337
0.027352	0.682441
0.449172	0.682441
0.336699	0.57412
0.645923	0.57412
6.98137	4.55494
7.5831	4.55494
7.56083	4.07102
4.1039	4.07102
6.45107	3.30992
7.21854	3.30992
4.71409	2.27787
1.97065	2.27787
1.14732	1.57839
0.883678	1.57839
0.751094	1.06091
0.215841	1.06091
0.697512	0.786942
0.442163	0.786942
0.422369	0.51472
0.460155	0.51472
0.601597	0.43302
0.187458	0.43302
7.36758	4.00668
7.40095	4.00668
6.72542	3.58101
2.62948	3.58101
3.16372	2.91152
4.76247	2.91152
3.92067	2.00369
2.15317	2.00369
1.09831	1.38841
-0.345019	1.38841
0.846515	0.93321
0.400492	0.93321
0.753002	0.692221
0.819967	0.692221
0.485883	0.452765
0.332575	0.452765
0.234783	0.3809
0.538878	0.3809
6.18427	1.85745
4.32429	1.85745
3.80813	1.66012
2.02225	1.66012
1.98089	1.34975
2.60482	1.34975
3.63257	0.928891
1.38611	0.928891
0.979836	0.643651
0.473011	0.643651
0.569045	0.432626
0.279542	0.432626
0.684308	0.320907
0.475968	0.320907
0.219219	0.209897
0.0442696	0.209897
0.477416	0.176581
0.440632	0.176581
4.35044	1.51874
3.23719	1.51874
2.03695	1.35739
1.04448	1.35739
0.93569	1.10362
1.22518	1.10362
2.11665	0.759505
1.01602	0.759505
0.87222	0.526279
0.211737	0.526279
0.152756	0.353736
0.0988759	0.353736
0.255091	0.262388
0.142334	0.262388
0.326295	0.171622
0.165767	0.171622
1.24924	0.144381
0.21141	0.144381
2.42115	1.3782
1.35075	1.3782
0.650809	1.23178
0.850444	1.23178
0.727467	1.00149
1.21839	1.00149
1.6374	0.68922
1.35988	0.68922
0.615569	0.477577
0.470883	0.477577
0.301301	0.321001
0.482231	0.321001
0.238678	0.238107
-0.00181896	0.238107
0.396186	0.15574
0.18991	0.15574
0.211034	0.13102
5.22889	6.56025
5.20319	5.86329
3.40945	4.76711
2.96774	3.2807
2.30123	2.27328
0.771794	1.52797
1.70885	1.13339
-0.261995	0.741325
0.143531	0.623658
0.0118492	0.521935
-0.130694	0.387232
-0.433797	0.38445
-0.0592785	0.326759
-0.276545	-0.0181746
0.052283	0.220151
0.0271853	0.131956
-0.721808	0.235433
-0.547228	0.326025
-0.00667624	0.293852
-0.413158	0.391502
4.01088	3.91553
6.26985	3.49954
4.03454	2.84528
2.29977	1.95811
1.63963	1.35682
0.962507	0.91198
0.687578	0.676474
-0.00645862	0.442465
0.158192	0.372234
0.301844	0.311521
0.130294	0.231122
0.0408514	0.229462
0.236956	0.195028
-0.0405811	-0.0108476
0.0969085	0.131399
0.0336778	0.0787589
-0.00168021	0.14052
0.0509231	0.19459
0.202094	0.175388
0.00279429	0.233671
5.9717	6.68178
7.50388	5.97191
3.61086	4.85543
2.38272	3.34148
1.06499	2.31539
0.00039169	1.55628
0.223991	1.15439
-0.168908	0.755058
0.0659922	0.635211
0.0257211	0.531604
0.114565	0.394405
0.0852307	0.391572
0.131375	0.332812
0.0848006	-0.0185113
0.0797466	0.224229
0.147345	0.134401
0.0554056	0.239794
0.172737	0.332064
0.178584	0.299296
-0.119893	0.398755
2.43903	3.47906
3.77122	3.10944
2.59504	2.52811
1.07248	1.73983
0.745343	1.20557
0.797151	0.810319
0.370983	0.601065
-0.0475982	0.393142
0.198559	0.33074
-0.00600372	0.276795
-0.0583219	0.205358
0.113726	0.203883
-0.0179745	0.173288
-0.063704	-0.00963843
0.0509083	0.116751
0.0969791	0.0699794
0.00575588	0.124856
-0.186888	0.172899
0.190944	0.155837
0.251317	0.207623
5.38595	4.34863
6.41067	3.88663
3.29703	3.16
1.04053	2.1747
0.669147	1.5069
0.293319	1.01285
0.337133	0.751299
0.270369	0.491406
0.0552338	0.413407
0.0211603	0.345978
-0.118528	0.256686
0.129077	0.254843
0.0347572	0.2166
0.104863	-0.0120475
0.184204	0.145933
0.0272841	0.0874704
0.210039	0.156063
0.0771117	0.216114
0.0963042	0.194787
0.0966998	0.259517
2.31107	2.82977
2.88803	2.52913
3.76353	2.0563
0.989164	1.41513
1.17728	0.98058
0.413461	0.659091
0.720893	0.48889
0.397855	0.319771
0.325943	0.269015
0.13143	0.225137
-0.2285	0.167033
0.0163361	0.165833
0.132123	0.140948
0.091214	-0.00783963
-0.00503833	0.0949622
-0.00188508	0.0569193
0.24511	0.101554
0.151868	0.140631
0.150219	0.126753
0.102938	0.168875
7.9121	5.24494
7.33063	4.68772
7.83762	3.81132
7.87442	2.62293
1.58836	1.81749
0.985717	1.22162
0.560474	0.906151
0.559296	0.592692
0.306283	0.498616
0.965809	0.417289
1.09695	0.309593
3.61705	3.41945
3.23394	3.05616
4.69214	2.4848
1.51133	1.71002
0.483356	1.18492
0.308471	0.796435
0.326524	0.590767
0.453416	0.386406
0.607562	0.325074
0.296477	0.272052
0.300256	0.201839
1.84912	1.41605
0.696252	1.26561
1.57137	1.02899
0.362137	0.708148
0.130749	0.490693
0.0512753	0.329817
-0.0679935	0.244646
-0.479564	0.160017
0.0878031	0.134618
0.00412868	0.112661
0.104837	0.083585
3.27396	3.16689
2.40762	2.83044
1.01164	2.30127
1.7034	1.58372
0.812877	1.0974
1.76286	0.737612
0.257666	0.547134
0.262145	0.357867
0.637596	0.301064
0.0527229	0.251959
1.6518	2.34483
0.748859	2.09571
0.748997	1.70391
0.701722	1.17262
0.116427	0.812537
0.828471	0.546142
0.731955	0.405109
1.39798	0.264972
0.863029	0.222914
0.913785	0.186555
1.11939	1.38146
0.596136	1.23469
0.49203	1.00386
0.521433	0.69085
0.49184	0.478707
0.9845	0.32176
1.77768	0.23867
1.20311	0.156108
1.11188	0.13133
1.05307	0.109909
7.99825	6.07412
5.11194	5.42881
3.59921	4.41386
2.74583	3.0376
0.302257	2.10482
0.691266	1.41474
0.0157852	1.04941
-0.00182459	0.686392
0.20045	0.577443
0.0808386	0.483259
3.80165	5.32488
0.649404	4.75916
0.65527	3.86941
0.699239	2.66291
0.498793	1.84519
0.485596	1.24024
0.269182	0.919963
0.664327	0.601725
1.67348	0.506216
2.32052	0.423649
5.01978	0.314311
2.5624	2.03659
0.250624	1.82022
0.355103	1.47992
0.00821428	1.01847
0.25585	0.705724
0.619191	0.474348
0.390592	0.351854
1.15196	0.23014
1.32159	0.19361
5.54595	0.162031
6.02368	5.01031
3.505	4.47802
0.888976	3.64083
0.358369	2.5056
0.231124	1.73619
[truncated: 12,576 more rows]

## Sheet: addSACpeak12_150Hz
C_prime	Predicted_C_prime	R^2
3.08536	4.0045	0.564821
4.79689	3.57906
6.12589	2.90993
5.25193	2.0026
4.16159	1.38765
3.23047	0.932701
1.31965	0.691844
1.1659	0.452518
0.194662	0.380692
0.193994	0.318599
0.184677	0.236373
0.0845349	0.234676
0.157318	0.199459
0.0472017	-0.0110941
0.0752087	0.134384
-0.045712	0.0805484
0.132632	0.143713
2.19898	2.96547
3.76957	2.65042
3.39638	2.15491
2.90869	1.483
1.89845	1.02761
1.3987	0.690699
0.49811	0.512336
0.125725	0.335106
0.286147	0.281916
0.00190423	0.235934
0.0805612	0.175043
0.270032	0.173786
0.231196	0.147707
0.0432376	-0.00821559
0.288934	0.0995163
0.0483701	0.059649
1.10076	1.58455
0.859688	1.41621
1.13255	1.15144
0.445091	0.792416
0.14345	0.549085
0.31249	0.369064
0.170295	0.273758
-0.112371	0.179059
0.0452214	0.150637
-0.138684	0.126068
0.0113914	0.0935314
0.143533	0.0928597
0.152948	0.0789249
-0.0124651	-0.00438987
-0.0123071	0.053175
0.165126	0.0318725
6.44226	5.7749
7.88636	5.16137
7.85959	4.19642
3.01703	2.88796
3.2639	2.00113
0.661289	1.34505
0.801418	0.997711
-0.393017	0.652578
1.49461	0.548997
6.13672	4.65737
7.51539	4.16257
7.295	3.38435
3.94599	2.32909
5.14373	1.61389
-0.399386	1.08476
3.92653	0.804639
-1.27298	0.526295
1.51072	0.442758
4.20481	1.84929
4.1445	1.65282
3.87844	1.34382
0.0383529	0.924809
2.45032	0.640823
0.186235	0.430725
1.35428	0.319497
3.57187	0.208975
3.12	4.57208
1.64842	4.08634
1.70464	3.32238
1.73504	2.28644
0.780414	1.58433
0.753002	1.0649
0.248257	0.789904
0.0662252	0.516657
0.0941956	0.43465
0.0729485	0.363756
0.368044	0.269876
2.49891	8.405
3.41433	7.51205
2.58238	6.10763
0.993056	4.20324
0.2211	2.91252
0.113379	1.95764
0.125466	1.4521
0.159436	0.949786
0.105864	0.799031
0.375735	0.668704
5.92561	4.0104
2.78923	3.58433
1.74868	2.91422
0.886921	2.00555
0.614219	1.38969
1.41225	0.934075
0.736132	0.692863
0.761598	0.453185
0.546033	0.381253
0.211721	0.319068
0.297696	0.236721
0.433231	0.235021
0.670678	0.199753
0.422891	-0.0111105
3.34237	2.87287
2.41932	2.56766
2.62698	2.08762
2.1179	1.43669
1.11192	0.995517
0.347322	0.669131
0.173124	0.496337
0.182546	0.324642
0.180198	0.273113
0.0982384	0.228567
0.101775	0.169577
-0.0214301	0.168359
0.0458136	0.143095
1.03682	3.00834
1.07317	2.68873
0.500505	2.18606
0.412118	1.50443
0.462455	1.04246
0.116104	0.700683
0.0221451	0.519741
0.000566871	0.33995
-0.177281	0.285991
0.05284	0.239344
0.215676	0.177573
0.0812566	0.176298
-0.0443706	0.149842
6.4952	7.16287
7.21372	6.40189
7.75716	5.20502
6.9085	3.58207
5.60585	2.4821
2.21645	1.66833
1.38874	1.23751
0.668766	0.809423
0.539805	0.680947
0.559617	0.56988
0.692941	0.422802
0.417328	0.419766
0.605829	0.356775
0.480394	-0.0198441
0.431239	0.240374
0.487037	0.144077
0.360493	0.25706
0.636552	0.355973
7.29688	5.96625
7.53687	5.3324
7.00826	4.33548
7.80535	2.98365
5.31163	2.06744
2.68551	1.38962
1.52428	1.03077
1.1523	0.674202
0.558704	0.567189
0.750806	0.474677
0.814384	0.35217
0.727089	0.34964
-0.184282	0.297172
0.661166	-0.016529
-0.14621	0.200217
0.381622	0.120008
0.22731	0.214116
0.276423	0.296505
3.81876	2.05056
3.77456	1.83271
3.41377	1.49007
2.50026	1.02546
2.29946	0.710567
2.01782	0.477603
1.1399	0.354269
0.689238	0.231719
0.404661	0.194939
0.522091	0.163143
0.336696	0.121038
0.303202	0.120169
0.0284674	0.102136
-0.139056	-0.00568091
0.40306	0.0688134
0.159797	0.041246
0.0656705	0.0735902
0.0371071	0.101907
8	7.54863
8	7.54863
7.98388	7.54863
6.88804	6.74666
8	6.74666
7.95073	6.74666
6.87738	6.74666
7.75874	5.48534
7.77765	5.48534
7.73557	5.48534
7.80388	5.48534
7.51502	3.77498
7.54034	3.77498
6.93636	3.77498
6.35619	3.77498
7.28595	2.61577
5.88886	2.61577
4.33657	2.61577
2.68996	2.61577
4.17319	1.75818
2.93004	1.75818
1.45915	1.75818
2.37137	1.75818
1.94649	1.30415
1.43302	1.30415
1.89037	1.30415
1.57977	1.30415
1.68035	0.853015
1.79442	0.853015
1.34716	0.853015
0.93056	0.853015
1.3923	0.717619
1.25216	0.717619
1.04327	0.717619
1.90912	0.717619
6.72933	5.29173
6.57792	5.29173
7.02104	5.29173
7.59919	4.72954
7.76502	4.72954
7.62308	4.72954
7.09231	4.72954
7.4994	3.84532
7.39616	3.84532
7.31129	3.84532
6.21228	3.84532
5.56954	2.64633
6.9488	2.64633
7.24131	2.64633
6.23014	2.64633
4.89603	1.83371
5.11003	1.83371
3.36647	1.83371
4.22071	1.83371
3.25671	1.23252
2.67608	1.23252
2.84259	1.23252
2.61968	1.23252
2.24992	0.914235
1.66283	0.914235
1.35596	0.914235
1.47246	0.914235
1.96756	0.597979
1.82555	0.597979
1.05171	0.597979
1.1162	0.597979
1.52191	0.503064
0.621204	0.503064
0.619442	0.503064
1.04639	0.503064
3.58617	2.27751
4.10897	2.27751
3.69043	2.27751
4.10293	2.03555
3.99898	2.03555
3.91531	2.03555
4.64002	2.03555
4.01419	1.65499
3.20235	1.65499
4.1048	1.65499
2.47589	1.65499
3.66607	1.13896
1.9249	1.13896
1.8592	1.13896
1.77956	1.13896
1.18385	0.78921
2.15233	0.78921
2.00923	0.78921
1.86621	0.78921
2.66494	0.530463
2.30851	0.530463
1.51926	0.530463
0.862398	0.530463
1.87004	0.393478
0.952115	0.393478
1.08995	0.393478
1.16161	0.393478
0.036864	0.257365
0.164134	0.257365
0.460046	0.257365
-0.796703	0.257365
0.788246	0.216514
0.922186	0.216514
0.349461	0.216514
3.10462	3.84146
4.76929	3.43335
5.21557	2.79146
5.24711	1.92107
4.11699	1.33116
3.49706	0.894729
3.33467	0.663677
3.36627	0.434095
2.98583	0.365193
2.1165	0.305628
0.603429	0.22675
0.204354	0.225121
-0.219469	0.191339
-0.140144	-0.0106424
-0.0899279	0.128913
0.268086	0.0772691
0.265281	0.137862
-0.0255276	0.190909
-0.0611975	0.17207
-0.187529	0.229251
1.40145	2.74497
2.18528	2.45334
1.53959	1.99468
1.0419	1.37273
0.677204	0.951195
0.750445	0.63934
1.42664	0.474239
1.71184	0.310189
1.4731	0.260954
1.75589	0.21839
0.643801	0.162027
0.329988	0.160863
0.26283	0.136724
0.159957	-0.0076047
0.0646083	0.0921165
0.0917839	0.0552136
0.287378	0.0985109
-0.0148937	0.136417
-0.109194	0.122955
-0.0568847	0.163814
0.671972	1.4453
0.355295	1.29175
0.0730646	1.05025
0.286728	0.722778
0.487417	0.50083
0.222315	0.33663
0.128716	0.2497
0.490376	0.163323
0.256226	0.137399
0.325149	0.114989
0.0408424	0.0853117
-0.154604	0.084699
-0.226879	0.0719889
0.087673	-0.00400408
0.202893	0.0485019
-0.226846	0.0290715
-0.0257029	0.0518687
-0.42325	0.0718271
0.0479013	0.0647391
0.0279307	0.0862526
7.99306	3.70789
5.51754	3.31396
4.44642	2.6944
3.7845	1.85427
3.9946	1.28487
2.99502	0.863616
2.22617	0.6406
1.13732	0.419001
1.11251	0.352494
0.435804	0.295
0.293731	0.218865
0.0786699	0.217293
0.0305603	0.184686
0.255453	-0.0102724
0.154336	0.12443
0.0886234	0.0745822
0.0687416	0.133068
0.0111397	0.184271
0.477904	0.166087
0.149079	0.221279
6.65995	2.96116
5.82088	2.64657
3.96928	2.15178
4.44157	1.48084
7.30474	1.02611
4.13677	0.689694
2.6889	0.511591
2.36258	0.334619
1.9493	0.281506
1.27198	0.235591
0.438941	0.174788
0.361276	0.173533
0.447534	0.147492
0.403999	-0.00820365
-0.160896	0.0993716
0.390065	0.0595623
0.212677	0.10627
0.76711	0.147161
0.345888	0.132639
0.335453	0.176716
2.95402	1.78019
0.90664	1.59107
1.10554	1.29361
1.00157	0.890253
1.661	0.616878
0.906643	0.414631
1.78196	0.307558
1.78409	0.201167
2.66471	0.169236
3.14598	0.141633
2.81305	0.105079
2.71501	0.104325
2.82641	0.0886695
3.33495	-0.00493187
2.33052	0.0597403
1.47611	0.0358077
1.50904	0.0638872
1.40418	0.0884702
1.50976	0.0797399
1.52888	0.106238
3.94111	4.14595
6.18572	3.70548
6.78154	3.01272
5.67855	2.07334
4.03891	1.43667
3.03774	0.965647
0.847816	0.716282
0.489149	0.468503
0.0922792	0.394139
0.0701719	0.329853
0.0270978	0.244723
-0.161331	0.242965
0.064634	0.206505
0.0797325	-0.011486
0.0602241	0.139131
0.055928	0.0833936
2.69955	3.1993
3.36269	2.8594
4.18229	2.32482
3.03848	1.59993
2.92506	1.10863
2.21211	0.745159
2.01824	0.552732
0.668808	0.361529
0.0826545	0.304145
0.281696	0.254537
0.260679	0.188845
0.0895048	0.187488
0.216358	0.159353
0.061663	-0.00886338
0.00799093	0.107363
1.04365	1.56382
1.74631	1.39768
1.46081	1.13637
1.79148	0.782046
1.89344	0.541899
0.778925	0.364234
0.29024	0.270176
0.361019	0.176715
0.10765	0.148666
0.166779	0.124418
0.0546157	0.0923074
-0.0438779	0.0916444
0.233322	0.077892
0.192625	-0.00433242
0.169974	0.0524791
5.36606	4.25927
7.6321	3.80677
7.82689	3.09507
7.91506	2.13001
7.47116	1.47594
4.99434	0.992042
3.96263	0.735861
3.42137	0.481309
1.29299	0.404913
1.02947	0.338869
-1.07566	0.251412
0.50699	0.249606
0.136385	0.21215
0.0813836	-0.0118
0.17308	0.142934
0.208827	0.0856731
0.123299	0.152856
0.289369	0.211673
0.131432	0.190785
3.6329	3.99456
7.26331	3.57017
7.4041	2.90271
7.71108	1.99763
7.17271	1.38421
7.33859	0.930386
5.89669	0.690127
4.16092	0.451395
3.33169	0.379747
2.66381	0.317808
1.80163	0.235786
0.185323	0.234093
0.329725	0.198964
0.461983	-0.0110666
0.155949	0.134051
0.327984	0.0803485
0.193898	0.143356
0.296546	0.198517
0.108675	0.178927
2.1	1.72612
1.79451	1.54274
0.778998	1.25432
1.32104	0.863214
2.14413	0.598142
3.76862	0.402038
1.4389	0.298217
0.423484	0.195057
0.415301	0.164096
0.604388	0.137331
0.358654	0.101888
0.535175	0.101156
0.327835	0.0859764
0.407878	-0.00478208
0.525418	0.0579258
1.53864	0.0347201
0.461094	0.0619468
1.31931	0.0857832
2.44693	0.077318
3.64987	0.103012
3.38862	2.04381
1.0325	1.82667
1.22763	1.48517
-0.198574	1.02208
0.00225328	0.708226
0.387271	0.47603
0.553877	0.353102
0.337255	0.230956
0.30235	0.194297
0.206697	0.162606
4.14424	4.28586
1.34928	3.83053
1.57444	3.11439
0.0590909	2.14331
-0.170787	1.48515
0.084665	0.998235
0.543328	0.740454
0.339208	0.484313
1.07914	0.40744
2.02632	0.919021
-0.00973316	0.821384
0.242087	0.667822
0.128684	0.459591
0.16006	0.318462
-0.058921	0.214052
-0.0213019	0.158776
-0.0571928	0.103852
0.357596	0.0873678
4.0899	2.04381
2.91955	2.04381
1.38084	1.82667
0.975905	1.82667
0.427967	1.48517
0.0579104	1.48517
-0.0151486	1.02208
0.216509	1.02208
0.0726364	0.708226
0.124805	0.708226
0.206925	0.47603
0.103702	0.47603
0.0101568	0.353102
0.028564	0.353102
0.0497355	0.230956
-0.00202369	0.230956
3.94238	2.01263
3.34949	2.01263
2.62499	1.79881
0.995314	1.79881
0.611339	1.46251
0.751773	1.46251
0.276476	1.00649
0.174646	1.00649
0.0410197	0.697422
0.0564425	0.697422
0.378051	0.468768
0.907844	0.468768
0.153337	0.347715
0.166128	0.347715
0.361667	0.227432
3.09149	1.71955
0.97024	1.71955
0.921975	1.53686
0.222033	1.53686
0.512478	1.24954
0.168457	1.24954
0.300243	0.859925
0.0302125	0.859925
-0.0406944	0.595863
-0.15768	0.595863
0.057503	0.400506
0.00409237	0.400506
0.215867	0.297081
0.0634191	0.297081
0.439062	0.194313
2.34411	4.36533
1.40312	3.90156
1.48574	3.17214
2.00284	2.18305
0.630789	1.51269
0.497356	1.01674
-0.0279447	0.754184
0.229046	0.493294
0.160654	0.414995
0.0393879	0.347307
0.555552	0.257672
0.888267	5.79436
1.8217	5.17876
1.88895	4.21057
2.09201	2.89769
1.79266	2.00788
0.147519	1.34958
0.00529217	1.00107
0.031317	0.654777
-0.0697243	0.550847
0.145436	0.461001
0.976241	4.24695
1.95867	3.79575
1.19192	3.08612
1.73785	2.12385
1.14949	1.47167
0.0682506	0.989172
0.116562	0.733732
0.13814	0.479916
0.0141602	0.403741
0.26126	0.337888
7.00173	4.80673
6.08742	4.29606
7.76203	3.49289
3.13627	2.40379
0.971908	1.66564
0.654965	1.11955
0.997602	0.830444
0.199038	0.543173
0.240422	0.456958
0.630579	0.382425
0.739575	0.283727
0.779859	0.281689
6.68875	5.0356
4.61018	4.50062
2.74061	3.65921
5.13186	2.51824
1.27543	1.74495
0.457276	1.17286
0.331094	0.869985
-0.240308	0.569036
0.139064	0.478715
0.215466	0.400634
0.381629	0.297236
-0.0348747	0.295102
3.70735	0.919021
0.878577	0.821384
0.0587936	0.667822
0.276754	0.459591
0.174098	0.318462
-0.10378	0.214052
0.0418107	0.158776
-0.0649082	0.103852
0.167095	0.0873678
-0.0654315	0.0731176
0.389826	0.054247
6.1753	4.49508
7.31817	4.01753
7.97878	3.26643
6.90248	2.24794
5.23226	1.55765
3.54622	1.04697
2.81519	0.776601
1.37165	0.507956
-0.117562	0.42733
-0.457881	0.35763
0.0460066	0.265331
0.0620399	0.263426
0.212245	0.223895
0.0349951	-0.0124532
0.0978688	0.150847
0.10719	0.0904163
0.0109516	0.161319
0.139042	0.223392
-0.086905	0.201347
0.0599398	0.268257
6.64907	3.36014
7.74373	3.00316
7.52926	2.44171
7.74554	1.68037
7.93189	1.16437
5.51151	0.782623
3.15196	0.580522
3.20106	0.379705
2.76991	0.319436
2.21335	0.267334
2.23562	0.198339
0.429154	0.196915
0.330177	0.167365
0.366991	-0.00930899
0.487789	0.112761
0.130474	0.0675876
0.226852	0.120588
0.420311	0.166989
0.332183	0.15051
0.24847	0.200527
3.17104	1.72043
3.74668	1.53765
3.35575	1.25018
3.84491	0.860365
3.83897	0.596168
3.27457	0.400711
2.3699	0.297233
2.23707	0.194413
1.6004	0.163554
0.84576	0.136878
0.690273	0.101552
0.64693	0.100822
0.463955	0.0856926
0.119017	-0.0047663
0.208419	0.0577346
0.364107	0.0346055
0.164224	0.0617424
0.516599	0.0855
0.136033	0.0770628
0.617409	0.102672
4.21348	3.98035
1.81034	3.55748
1.29941	2.89239
0.524675	1.99052
0.388218	1.37928
0.238831	0.927077
0.199849	0.687672
0.00878778	0.44979
0.0748041	0.378397
0.682249	0.316678
0.548324	0.234948
1.27623	4.67817
0.481936	4.18116
0.870855	3.39947
-0.149043	2.3395
0.776539	1.6211
0.0376988	1.08961
-0.190014	0.808233
0.345442	0.528646
-0.148839	0.444736
0.270934	0.372197
0.419041	0.276138
0.344782	0.919021
0.0823688	0.821384
0.490995	0.667822
0.25778	0.459591
0.0865974	0.318462
0.162465	0.214052
0.0329284	0.158776
0.538468	0.103852
0.0908883	0.0873678
0.358215	0.0731176
1.15189	2.74111
1.23481	2.4499
0.974017	1.99188
1.00544	1.3708
1.30463	0.949859
0.729014	0.638442
0.23787	0.473573
0.560421	0.309753
1.69961	0.260587
0.957714	0.218084
1.06237	0.1618
0.286441	0.160637
0.136707	0.136532
-0.361974	-0.00759402
0.12424	0.0919871
-0.0941313	0.0551361
0.158898	0.0983725
0.26294	0.136225
1.06322	2.31679
0.0668521	2.07065
0.163754	1.68353
0.234327	1.1586
0.28042	0.802821
0.334995	0.539611
-0.000647241	0.400264
0.278716	0.261803
1.33316	0.220248
2.14401	0.184324
1.35589	0.136753
0.207271	0.135771
0.16019	0.115397
0.315782	-0.00641847
0.452896	0.0777475
0.361734	0.046601
0.190434	0.0831445
1.31807	0.115137
0.857085	1.15721
0.882125	1.03427
-0.0232147	0.840907
0.341541	0.578708
0.244492	0.401001
0.332568	0.26953
0.0856945	0.199928
0.233416	0.130768
2.06075	0.110012
2.08616	0.0920681
1.10691	0.0683067
0.150702	0.0678161
0.169787	0.0576394
0.217804	-0.00320596
0.649352	0.0388341
-0.204406	0.0232767
0.129512	0.0415298
5.97125	2.49094
3.10971	2.2263
1.45798	1.81008
0.897039	1.24569
0.720935	0.863169
0.40401	0.580174
0.804603	0.430352
3.70112	2.67807
1.92285	2.39355
1.5362	1.94606
0.701544	1.33927
0.57387	0.928013
0.664615	0.623759
2.32052	0.462682
3.2701	1.54705
1.5243	1.38269
1.31308	1.12419
0.466181	0.77366
0.300602	0.536088
1.64352	0.360328
3.15344	3.00973
3.88958	2.68998
3.22977	2.18707
2.43455	1.50513
2.19892	1.04294
2.22141	0.701007
2.21314	0.519982
2.50288	0.340107
2.18616	0.286123
2.07495	0.239455
0.789873	0.177655
-0.338531	0.176379
0.0740859	0.149911
-0.0192352	-0.0083382
0.14008	0.101001
0.375053	0.0605392
0.143589	0.108013
0.167309	0.149574
0.186448	0.134814
0.0618704	0.179615
1.55879	2.24606
1.47973	2.00744
1.10073	1.63214
1.14917	1.12323
1.52754	0.778311
1.02917	0.523137
0.653162	0.388044
1.05749	0.25381
0.918233	0.213524
0.335998	0.178697
0.328189	0.132578
0.360987	0.131626
-0.0363921	0.111874
-0.0626225	-0.00622251
-0.1481	0.0753739
0.448466	0.0451783
0.24853	0.0806061
-0.013777	0.111622
0.0682598	0.100607
0.100609	0.13404
-0.162775	0.919021
0.541381	0.821384
0.222199	0.667822
0.235057	0.459591
0.0761777	0.318462
0.256793	0.214052
0.13195	0.158776
0.403748	0.103852
0.137944	0.0873678
0.175111	0.0731176
-0.0403678	0.054247
0.133949	0.0538574
0.549178	0.0457754
0.590532	-0.00254607
1.01999	0.0308408
1.113	0.0184856
0.33749	0.0329817
0.180342	0.0456726
0.236965	0.0411655
0.130848	0.0548453
7.98595	7.74228
7.43303	6.91974
6.79796	5.62606
3.55891	3.87182
2.67792	2.68288
2.49815	1.80328
2.04589	1.33761
2.03201	0.874898
1.52083	0.736029
0.995607	0.615978
0.423261	0.457003
0.170128	0.453721
0.400799	0.385634
0.583678	-0.0214493
4.20441	4.79823
3.81805	4.28847
4.05569	3.48672
4.78995	2.39954
4.19957	1.6627
3.09485	1.11757
2.29037	0.828975
0.422872	0.542213
-0.300008	0.45615
-0.270771	0.381749
-0.369819	0.283225
0.128433	0.281191
0.432798	0.238995
1.07776	2.57909
0.580861	2.30508
0.486616	1.87414
0.700512	1.28977
0.500307	0.893712
0.666727	0.600704
0.775973	0.44558
1.64521	0.291443
1.5988	0.245184
1.66446	0.205193
1.4709	0.152236
1.94817	0.151142
1.97961	0.128461
4.44687	3.55249
3.9614	3.17507
2.80101	2.58148
2.03308	1.77656
1.06587	1.23102
1.72949	0.827423
0.666968	0.613753
-0.22184	0.401441
-0.0345507	0.337722
-0.0955134	0.282637
0.255997	0.209693
0.411559	0.208187
0.057283	0.176946
-0.00403942	-0.00984188
1.97664	2.57079
1.17865	2.29767
1.06324	1.86811
0.911454	1.28562
0.609719	0.890839
0.504148	0.598772
0.576024	0.444148
0.629071	0.290506
0.577973	0.244395
0.639646	0.204533
0.641938	0.151746
1.01739	0.150656
1.04163	0.128048
0.572017	-0.00712216
1.6448	0.919021
0.793527	0.821384
0.913574	0.667822
0.874977	0.459591
0.733318	0.318462
0.791494	0.214052
0.876317	0.158776
0.712492	0.103852
0.937101	0.0873678
0.718239	0.0731176
1.11713	0.054247
1.60572	0.0538574
1.16631	0.0457754
6.15473	3.49722
1.97252	3.12568
0.599386	2.54131
0.635665	1.74892
0.415091	1.21187
-0.00216631	0.81455
0.206112	0.604204
0.594086	0.395195
0.506254	0.332467
0.523915	0.27824
0.340858	0.20643
0.606502	0.204948
6.29258	4.57054
3.65776	4.08496
6.1819	3.32126
1.80171	2.28567
0.0549772	1.5838
0.161775	1.06454
0.536471	0.789637
0.453813	0.516483
0.293087	0.434503
-0.209038	0.363633
0.0400427	0.269785
0.308564	0.267847
4.06463	3.01659
2.90951	2.69611
2.49715	2.19206
1.26137	1.50856
0.0665841	1.04532
0.118811	0.702605
-0.13033	0.521167
0.173365	0.340883
-0.0598067	0.286776
0.0453935	0.240001
0.336749	0.17806
4.67324	5.58486
1.85064	4.99152
1.07577	4.05833
0.0391348	2.79292
-0.03498	1.93528
0.17628	1.30079
0.0658563	0.964878
0.192205	0.631103
0.504577	0.530931
0.596349	0.444333
2.81549	6.5245
2.43918	5.83134
1.82353	4.74114
1.66801	3.26283
0.932763	2.26089
-0.0539523	1.51964
0.0196408	1.12722
1.01288	0.737286
1.64469	0.620259
5.58033	3.01886
2.47869	2.69814
1.42235	2.19371
1.20151	1.5097
1.17329	1.0461
1.42855	0.703133
1.08001	0.521559
1.15817	0.341139
0.998051	0.286992
7.30186	5.96023
7.01275	5.32701
7.95559	4.3311
7.86803	2.98064
5.74708	2.06536
3.31996	1.38822
2.45049	1.02973
0.63668	0.673521
0.574593	0.566616
0.335089	0.474197
4.88043	4.42941
6.11942	3.95882
5.79965	3.2187
4.99685	2.21509
4.48566	1.53489
3.01221	1.03167
2.15725	0.765254
0.0640811	0.500534
0.577976	0.421087
0.410268	0.352405
2.06084	1.46197
2.30053	1.30665
1.70402	1.06237
0.0487973	0.731114
0.862548	0.506607
0.541704	0.340513
0.285154	0.25258
1.22972	0.165207
0.663629	0.138984
3.20687	2.04381
1.0676	1.82667
0.894289	1.48517
-0.0412224	1.02208
0.167166	0.708226
0.0112974	0.47603
0.0271054	0.353102
0.0366604	0.230956
-0.000505858	0.194297
-0.0225625	0.162606
-0.0914231	0.12064
0.0118531	0.119773
5.47392	3.98492
3.53364	3.56156
2.94712	2.89571
1.08225	1.99281
0.670308	1.38087
0.518356	0.928141
0.556467	0.688461
0.391256	0.450306
-0.554526	0.378831
0.147281	0.317041
0.480439	0.235217
3.72978	2.65004
2.21743	2.3685
2.17862	1.9257
1.28867	1.32525
0.300919	0.9183
0.174488	0.61723
0.169431	0.457839
1.24933	0.299461
0.163457	0.251929
0.104385	0.210838
0.169392	0.156424
3.98386	3.70355
5.71736	3.70355
7.09371	3.70355
5.35281	3.01115
5.03121	3.01115
4.07462	3.01115
2.51264	3.01115
1.44886	2.07226
0.681372	2.07226
0.857903	2.07226
1.00829	2.07226
1.00275	1.43592
0.623122	1.43592
0.0928389	2.04381
0.0835193	1.82667
0.0466816	1.48517
0.00571707	1.02208
0.0273213	0.708226
0.526791	0.47603
0.132762	0.353102
-0.0722635	0.230956
0.0146964	0.194297
0.00942706	0.162606
0.121295	0.12064
0.599913	0.119773
1.12338	0.1018
0.0532404	-0.00566219
0.137556	0.0685867
2.58183	2.93559
1.52666	2.62372
1.70585	2.1332
1.12734	1.46806
0.760816	1.01725
0.785068	0.683739
1.03899	0.507173
0.696646	0.33173
-0.00211551	0.279076
0.0256835	0.233557
-0.451266	0.173279
1.33439	0.172035
-0.00684086	0.146219
0.000694619	-0.00813281
0.368954	1.2707
0.212154	1.1357
-0.0557018	0.923377
0.050884	0.635463
0.227187	0.440328
0.362008	0.295964
0.267072	0.219535
0.066738	0.143593
0.539626	0.120801
0.75938	0.101097
1.89238	0.0750057
4.36363	0.074467
0.0815232	0.0632923
0.400023	-0.00352037
7.57524	3.62977
7.6178	3.24414
7.20408	2.63763
6.5342	1.8152
7.54324	1.2578
6.46745	0.845422
2.76288	0.627104
1.48358	0.410173
1.45569	0.345068
0.715871	0.288785
0.9777	0.214254
1.16976	0.212715
0.843808	0.180795
0.700938	-0.010056
0.810777	0.121809
0.767047	0.0730109
4.01177	4.48727
6.52952	4.01054
6.76501	3.26075
7.08788	2.24403
6.29406	1.55494
3.49462	1.04514
1.06866	0.775251
0.709443	0.507073
0.221035	0.426587
0.364965	0.357008
0.397629	0.26487
0.316678	0.262967
0.423813	0.223506
0.447147	-0.0124316
0.427729	0.150585
0.371188	0.090259
1.67352	2.08105
2.18927	1.85996
1.3095	1.51223
1.04053	1.04071
0.762808	0.721132
0.134379	0.484705
0.17838	0.359536
0.0778816	0.235164
0.113899	0.197837
0.193441	0.165569
0.105697	0.122838
0.201813	0.121956
0.050756	0.103655
-0.00277467	-0.00576537
0.0569785	0.0698365
1.36978	3.66818
2.20275	3.27847
3.31736	2.66554
1.73235	1.83441
2.54722	1.27111
3.47568	0.854369
1.20356	0.63374
0.0416153	0.414514
0.673367	0.34872
0.604586	0.291841
0.131829	0.216521
0.285373	0.214966
0.163451	0.182708
0.0246589	-0.0101624
0.131216	0.123098
0.204845	0.0737836
2.44921	1.8472
1.45556	1.65095
3.07243	1.3423
3.15006	0.923763
3.05691	0.640098
3.45265	0.430238
0.678497	0.319135
0.185967	0.208739
-0.0113047	0.175606
-0.0443464	0.146964
-0.594499	0.109035
-0.713064	0.108252
-1.43474	0.0920071
-0.711666	-0.00511752
-0.00422665	0.061989
-0.0295958	0.0371555
5.68438	4.81728
5.37922	4.30549
1.95043	3.50056
0.45747	2.40906
0.462037	1.6693
0.286637	1.12201
0.117601	0.832266
0.190779	0.544365
0.149658	0.45796
0.238285	0.383264
3.29966	3.40231
4.20859	3.04085
2.44567	2.47234
0.721211	1.70145
0.0651669	1.17898
0.179668	0.792443
0.398925	0.587806
0.243066	0.38447
0.395977	0.323444
0.294486	0.270688
1.28478	1.71455
1.095	1.5324
1.08659	1.24591
0.384809	0.857428
0.00810802	0.594133
0.40757	0.399343
0.482786	0.296218
-0.0813937	0.193749
-0.00806737	0.162996
5.06185	5.09641
4.68739	4.55497
1.73885	3.70339
0.457681	2.54865
0.536335	1.76602
0.221995	1.18702
0.175374	0.880491
0.380597	0.575908
0.224909	0.484496
0.0224264	0.405472
0.297974	0.300826
0.139798	0.298665
3.27344	3.54804
4.1099	3.17109
4.71965	2.57824
1.9613	1.77433
0.609348	1.22948
0.3176	0.826386
0.428043	0.612983
0.423127	0.400937
0.33271	0.337298
0.298218	0.282283
0.236384	0.20943
2.23601	2.45081
2.32633	2.19044
0.825663	1.78093
0.576765	1.22562
0.258648	0.849264
0.389539	0.570828
0.148327	0.423419
0.199753	0.276948
0.103354	0.232989
0.155714	0.194987
0.337818	0.144664
2.79143	2.74919
1.85066	2.45712
0.64292	1.99775
0.36732	1.37484
0.657827	0.952659
0.299239	0.640324
0.395915	0.474969
0.208341	0.310666
0.136453	0.261355
0.212048	0.218727
0.29959	0.162276
0.341063	0.161111
0.346394	2.25028
0.0633767	2.01121
0.449665	1.63521
0.166282	1.12534
0.349658	0.779775
0.117967	0.524121
0.116808	0.388774
0.13251	0.254288
0.103176	0.213926
0.212297	0.179033
0.301083	0.132827
1.43246	0.131873
0.427853	1.30189
0.438885	1.16358
0.213821	0.946041
0.157373	0.65106
0.0284883	0.451135
-0.229703	0.303228
-0.0841383	0.224924
0.211126	0.147117
0.426826	0.123766
0.0635272	0.103579
0.163057	0.0768466
0.540316	0.0762947
5.08032	6.82904
1.51783	6.10352
1.24186	4.96244
0.621899	3.41512
1.0266	2.36642
0.440592	1.59058
0.513364	1.17983
0.852689	0.7717
0.726376	0.649211
1.05554	0.543321
3.71202	8.80688
1.00608	7.87123
0.670997	6.39966
0.662811	4.40421
0.39319	3.05179
0.360076	2.05124
0.802703	1.52154
0.736	0.9952
0.968358	0.837236
1.64878	2.51559
1.72354	2.24834
0.327074	1.828
0.0801714	1.25802
0.0700962	0.871711
0.351006	0.585915
0.39792	0.434611
0.0216736	0.284269
0.153662	0.239148
6.57339	6.2371
6.62438	5.57447
6.85784	4.53229
7.81514	3.1191
7.00157	2.1613
1.48042	1.4527
1.6	1.07756
4.48224	2.76101
3.97642	2.46768
4.67215	2.00633
3.40848	1.38075
2.14991	0.956753
0.819259	0.643076
0.509496	0.47701
1.50394	2.48003
1.19817	2.21655
1.90697	1.80215
1.50253	1.24023
1.72914	0.859386
0.754611	0.577631
1.12709	0.428466
7.41503	6.76105
7.96751	6.04276
7.70276	4.91303
7.02359	3.38112
6.6946	2.34286
3.49812	1.57474
3.27269	1.16809
3.33137	0.764017
1.63426	0.642747
1.11805	0.537911
-0.21942	0.399084
0.705514	0.396218
6.3864	4.41801
6.33493	3.94864
6.61578	3.21042
6.38393	2.20939
5.02096	1.53094
3.35288	1.02901
2.73963	0.763286
0.705535	0.499247
-0.323721	0.420003
-0.0661666	0.351498
0.155422	0.260782
2.26361	0.258909
3.21424	1.86802
3.82426	1.66956
4.02523	1.35743
4.51685	0.934175
3.34053	0.647313
2.12441	0.435088
0.568508	0.322732
0.154135	0.211091
-0.387742	0.177586
-0.0851564	0.14862
0.568911	0.110264
3.11754	3.82345
0.521286	3.41725
-0.00023167	2.77837
0.037077	1.91206
0.574709	1.32491
0.141362	0.890533
0.102191	0.660565
0.112074	0.43206
0.509251	0.363481
1.11078	0.304195
5.5255	2.97278
2.39808	2.65695
0.392058	2.16022
0.320346	1.48665
0.407773	1.03014
0.286005	0.6924
0.254513	0.513598
0.257707	0.335932
0.174258	0.282611
7.73092	5.98549
6.11535	5.34959
2.05953	4.34945
0.512488	2.99327
0.181132	2.07411
0.377174	1.3941
0.138975	1.03409
0.274447	0.676376
0.310403	0.569017
0.118538	0.476207
0.12924	0.353305
0.485945	0.350768
0.29691	0.29813
1.27408	-0.0165823
6.70021	5.08671
4.46507	4.54629
5.21123	3.69634
1.96456	2.5438
0.712066	1.76266
0.292833	1.18476
0.444971	0.878814
0.365381	0.574811
-0.0388505	0.483573
0.387975	0.4047
0.507919	0.300253
0.308183	0.298096
0.381781	0.253363
3.31359	2.85022
2.34717	2.54741
1.61437	2.07116
2.00141	1.42536
0.556151	0.987667
0.446099	0.663855
0.280047	0.492424
0.559576	0.322082
0.492896	0.27096
0.225374	0.226764
0.335607	0.16824
0.548751	0.167032
0.580192	0.141966
7.04182	6.49107
7.64209	6.49107
6.61587	6.49107
7.43421	5.80146
7.16443	5.80146
6.08581	5.80146
6.42642	5.80146
6.45316	4.71685
3.88772	4.71685
3.04223	4.71685
2.09264	4.71685
2.06879	3.24611
1.46349	3.24611
1.75512	3.24611
1.61447	3.24611
1.21064	2.24931
0.901611	2.24931
1.13615	2.24931
0.565381	2.24931
0.577594	1.51186
0.765453	1.51186
0.847625	1.51186
0.0784604	1.51186
0.389223	1.12144
0.234957	1.12144
0.85228	1.12144
0.142312	1.12144
0.205079	0.733508
0.356758	0.733508
0.177639	0.733508
0.408269	0.733508
0.475362	0.617081
0.37717	0.617081
0.431342	0.617081
0.256563	0.617081
0.137408	0.516431
0.455254	0.516431
0.268451	0.516431
0.332807	0.516431
7.24753	5.96724
5.67607	5.96724
5.70562	5.96724
7.65137	5.33328
4.75097	5.33328
3.11185	5.33328
3.73993	5.33328
6.25743	4.33619
6.23109	4.33619
5.16388	4.33619
3.80318	4.33619
4.57265	2.98414
2.42532	2.98414
1.43544	2.98414
1.40724	2.98414
0.887423	2.06779
0.794562	2.06779
0.709962	2.06779
0.807959	2.06779
0.365547	1.38985
0.70564	1.38985
0.594985	1.38985
0.599334	1.38985
0.304956	1.03094
0.496227	1.03094
0.44934	1.03094
0.554113	1.03094
0.585605	0.674313
0.239893	0.674313
-0.0939977	0.674313
0.121697	0.674313
0.613781	0.567282
0.373129	0.567282
0.710675	0.567282
0.745546	0.567282
0.574773	0.474755
-0.546184	0.474755
0.651709	0.474755
0.301625	0.474755
3.63297	2.62058
3.00332	2.62058
2.58973	2.62058
2.43619	2.34217
2.38876	2.34217
1.47548	2.34217
0.958698	2.34217
1.0341	1.90429
1.65311	1.90429
2.73013	1.90429
2.52083	1.90429
2.31009	1.31052
1.95541	1.31052
0.946467	1.31052
1.09243	1.31052
0.579402	0.908092
0.200586	0.908092
0.634888	0.908092
0.571483	0.908092
0.249315	0.610369
0.535559	0.610369
0.800421	0.610369
0.471943	0.610369
0.810539	0.45275
0.310551	0.45275
0.329191	0.45275
0.16229	0.45275
0.100229	0.296133
0.635701	0.296133
0.391929	0.296133
-0.308131	0.296133
0.201833	0.249129
0.446743	0.249129
0.247091	0.249129
0.310918	0.249129
0.772979	0.208494
0.328628	0.208494
0.519168	0.208494
0.34723	0.208494
1.0809	2.04381
1.6948	1.82667
0.362333	1.48517
0.503394	1.02208
0.204116	0.708226
-0.0433377	0.47603
0.620857	0.353102
0.126304	0.230956
0.735937	0.194297
1.00777	0.162606
2.01648	5.32736
1.39875	4.76138
0.307236	3.87121
0.0244751	2.66415
0.0912197	1.84605
0.332344	1.24081
0.146943	0.920391
0.166025	0.602006
0.204882	0.506452
0.660621	0.423846
1.76943	2.03974
0.673129	1.82304
-0.00752363	1.48221
0.158898	1.02005
0.417092	0.706816
-0.0347177	0.475082
0.183681	0.352399
0.27984	0.230496
0.0880749	0.19391
2.86201	2.04381
1.21305	1.82667
0.635681	1.48517
0.191215	1.02208
0.455996	0.708226
0.36276	0.47603
0.180764	0.353102
0.349103	0.230956
0.361743	0.194297
1.36205	3.21183
0.814544	2.87061
0.921567	2.33393
0.0517341	1.6062
0.105988	1.11297
0.13123	0.748079
0.0998818	0.554898
0.0400281	0.362945
0.081907	0.305336
0.372338	1.5527
0.249758	1.38774
0.374224	1.12829
0.103102	0.776484
0.23826	0.538045
0.198245	0.361644
-0.0614046	0.268254
0.0933614	0.175459
7.81472	5.65043
6.74365	5.05013
4.17454	4.10598
0.922829	2.82571
0.431003	1.958
0.419166	1.31606
0.464082	0.976206
0.204253	0.638513
0.0749971	0.537164
0.517826	0.44955
0.611297	0.333527
0.588796	0.331132
7.20506	5.0627
7.66091	4.52484
2.77038	3.67889
5.90911	2.53179
1.54796	1.75434
1.18074	1.17917
0.296173	0.874666
0.445232	0.572098
0.569197	0.481291
0.673101	0.40279
0.458486	0.298836
3.59039	1.94839
2.01974	1.74139
0.837133	1.41583
1.76883	0.974366
0.937427	0.675162
0.0735823	0.453806
0.240534	0.336617
0.111347	0.220173
0.152618	0.185226
-0.169834	0.155014
0.0413745	0.115007
7.16892	5.55808
7.15779	5.55808
7.04205	4.96759
5.94148	4.96759
3.16888	4.03887
1.22675	4.03887
1.11417	2.77953
0.819358	2.77953
0.249017	1.926
0.712775	1.926
-0.125949	1.29455
0.367053	1.29455
0.510054	0.960252
0.092331	0.960252
0.027352	0.628078
0.449172	0.628078
0.336699	0.528386
0.645923	0.528386
6.98137	5.59689
7.5831	5.59689
7.56083	5.00227
4.1039	5.00227
6.45107	4.06707
7.21854	4.06707
4.71409	2.79894
1.97065	2.79894
1.14732	1.93945
0.883678	1.93945
0.751094	1.30359
0.215841	1.30359
0.697512	0.966957
0.442163	0.966957
0.422369	0.632463
0.460155	0.632463
0.601597	0.532075
0.187458	0.532075
7.36758	4.90709
7.40095	4.90709
6.72542	4.38576
2.62948	4.38576
3.16372	3.56582
4.76247	3.56582
3.92067	2.45397
2.15317	2.45397
1.09831	1.70042
-0.345019	1.70042
0.846515	1.14293
0.400492	1.14293
0.753002	0.847782
0.819967	0.847782
0.485883	0.554514
0.332575	0.554514
0.234783	0.466498
0.538878	0.466498
6.18427	2.17961
4.32429	2.17961
3.80813	1.94805
2.02225	1.94805
1.98089	1.58385
2.60482	1.58385
3.63257	1.09
1.38611	1.09
0.979836	0.755286
0.473011	0.755286
0.569045	0.507661
0.279542	0.507661
0.684308	0.376565
0.475968	0.376565
0.219219	0.246302
0.0442696	0.246302
0.477416	0.207207
0.440632	0.207207
4.35044	1.56986
3.23719	1.56986
2.03695	1.40307
1.04448	1.40307
0.93569	1.14076
1.22518	1.14076
2.11665	0.785066
1.01602	0.785066
0.87222	0.543991
0.211737	0.543991
0.152756	0.365641
0.0988759	0.365641
0.255091	0.271219
0.142334	0.271219
0.326295	0.177398
0.165767	0.177398
1.24924	0.14924
0.21141	0.14924
2.42115	1.0837
1.35075	1.0837
0.650809	0.968571
0.850444	0.968571
0.727467	0.787492
1.21839	0.787492
1.6374	0.541947
1.35988	0.541947
0.615569	0.375529
0.470883	0.375529
0.301301	0.252409
0.482231	0.252409
0.238678	0.187228
-0.00181896	0.187228
0.396186	0.122461
0.18991	0.122461
0.211034	0.103024
5.22889	5.87124
5.20319	5.24748
3.40945	4.26644
2.96774	2.93614
2.30123	2.03452
0.771794	1.36749
1.70885	1.01436
-0.261995	0.663466
0.143531	0.558156
0.0118492	0.467118
-0.130694	0.346562
-0.433797	0.344073
-0.0592785	0.29244
-0.276545	-0.0162658
0.052283	0.197029
0.0271853	0.118097
-0.721808	0.210706
-0.547228	0.291783
-0.00667624	0.262989
-0.413158	0.350384
4.01088	3.40627
6.26985	3.04439
4.03454	2.47522
2.29977	1.70343
1.63963	1.18035
0.962507	0.793366
0.687578	0.58849
-0.00645862	0.384917
0.158192	0.323821
0.301844	0.271004
0.130294	0.201062
0.0408514	0.199618
0.236956	0.169662
-0.0405811	-0.00943678
0.0969085	0.114309
0.0336778	0.0685154
-0.00168021	0.122244
0.0509231	0.169281
0.202094	0.152576
0.00279429	0.203279
5.9717	5.98249
7.50388	5.3469
3.61086	4.34727
2.38272	2.99177
1.06499	2.07307
0.00039169	1.3934
0.223991	1.03357
-0.168908	0.676036
0.0659922	0.568732
0.0257211	0.475968
0.114565	0.353128
0.0852307	0.350592
0.131375	0.297981
0.0848006	-0.016574
0.0797466	0.200762
0.147345	0.120335
0.0554056	0.214698
0.172737	0.297311
0.178584	0.267972
-0.119893	0.357022
2.43903	3.00674
3.77122	2.6873
2.59504	2.1849
1.07248	1.50363
0.745343	1.0419
0.797151	0.70031
0.370983	0.519465
-0.0475982	0.339769
0.198559	0.285839
-0.00600372	0.239217
-0.0583219	0.177479
0.113726	0.176204
-0.0179745	0.149762
-0.063704	-0.00832992
0.0509083	0.100901
0.0969791	0.060479
0.00575588	0.107905
-0.186888	0.149426
0.190944	0.13468
0.251317	0.179436
5.38595	3.80271
6.41067	3.39871
3.29703	2.7633
1.04053	1.90169
0.669147	1.31773
0.293319	0.885702
0.337133	0.656982
0.270369	0.429716
0.0552338	0.361509
0.0211603	0.302545
-0.118528	0.224462
0.129077	0.22285
0.0347572	0.189409
0.104863	-0.0105351
0.184204	0.127612
0.0272841	0.0764895
0.210039	0.136471
0.0771117	0.188983
0.0963042	0.170334
0.0966998	0.226938
2.31107	2.41241
2.88803	2.15611
3.76353	1.75302
0.989164	1.20642
1.17728	0.835955
0.413461	0.561883
0.720893	0.416784
0.397855	0.272609
0.325943	0.229338
0.13143	0.191932
-0.2285	0.142397
0.0163361	0.141374
0.132123	0.120159
0.091214	-0.00668337
-0.00503833	0.0809564
-0.00188508	0.0485244
0.24511	0.0865761
0.151868	0.119889
0.150219	0.108059
0.102938	0.143968
7.9121	7.17315
7.33063	6.41107
7.83762	5.21249
7.87442	3.5872
1.58836	2.48566
0.985717	1.67072
0.560474	1.23928
0.559296	0.810584
0.306283	0.681923
0.965809	0.570698
1.09695	0.423409
3.61705	3.89568
3.23394	3.4818
4.69214	2.83086
1.51133	1.94818
0.483356	1.34994
0.308471	0.907356
0.326524	0.673044
0.453416	0.440222
0.607562	0.370347
0.296477	0.309941
0.300256	0.22995
1.84912	1.45739
0.696252	1.30255
1.57137	1.05903
0.362137	0.728821
0.130749	0.505018
0.0512753	0.339445
-0.0679935	0.251788
-0.479564	0.164688
0.0878031	0.138548
0.00412868	0.11595
0.104837	0.086025
3.27396	2.92893
2.40762	2.61776
1.01164	2.12836
1.7034	1.46472
0.812877	1.01494
1.76286	0.682188
0.257666	0.506022
0.262145	0.330977
0.637596	0.278442
0.0527229	0.233027
1.6518	2.01263
0.748859	1.79881
0.748997	1.46251
0.701722	1.00649
0.116427	0.697422
0.828471	0.468768
0.731955	0.347715
1.39798	0.227432
0.863029	0.191333
0.913785	0.160125
1.11939	1.3114
0.596136	1.17207
0.49203	0.952949
0.521433	0.655814
0.49184	0.454429
0.9845	0.305442
1.77768	0.226566
1.20311	0.148191
1.11188	0.124669
1.05307	0.104335
7.99825	5.59009
5.11194	4.9962
3.59921	4.06213
2.74583	2.79554
0.302257	1.93709
0.691266	1.30201
0.0157852	0.965782
-0.00182459	0.631695
0.20045	0.531428
0.0808386	0.444749
3.80165	4.74044
0.649404	4.23681
0.65527	3.44472
0.699239	2.37064
0.498793	1.64267
0.485596	1.10411
0.269182	0.818991
0.664327	0.535682
1.67348	0.450655
2.32052	0.377151
5.01978	0.279814
2.5624	2.50074
0.250624	2.23506
0.355103	1.8172
0.00821428	1.25059
0.25585	0.866564
0.619191	0.582456
0.390592	0.432045
1.15196	0.28259
1.32159	0.237736
5.54595	0.19896
6.02368	4.61632
3.505	4.12588
0.888976	3.35453
0.358369	2.30857
0.231124	1.59966
[truncated: 12,576 more rows]

## Sheet: addSACpeak123_150Hz
C_prime	Predicted_C_prime	R^2
3.08536	3.94306	0.579741
4.79689	3.52414
6.12589	2.86529
5.25193	1.97187
4.16159	1.36636
3.23047	0.918391
1.31965	0.681229
1.1659	0.445576
0.194662	0.374851
0.193994	0.313711
0.184677	0.232746
0.0845349	0.231075
0.157318	0.196399
0.0472017	-0.0109239
0.0752087	0.132322
-0.045712	0.0793125
0.132632	0.141508
2.19898	3.00418
3.76957	2.68501
3.39638	2.18303
2.90869	1.50235
1.89845	1.04102
1.3987	0.699713
0.49811	0.519022
0.125725	0.33948
0.286147	0.285595
0.00190423	0.239013
0.0805612	0.177327
0.270032	0.176054
0.231196	0.149635
0.0432376	-0.00832281
0.288934	0.100815
0.0483701	0.0604275
1.10076	1.43203
0.859688	1.27989
1.13255	1.04061
0.445091	0.71614
0.14345	0.496231
0.31249	0.333539
0.170295	0.247407
-0.112371	0.161823
0.0452214	0.136137
-0.138684	0.113933
0.0113914	0.0845283
0.143533	0.0839212
0.152948	0.0713278
-0.0124651	-0.00396731
-0.0123071	0.0480565
0.165126	0.0288045
6.44226	5.66345
7.88636	5.06176
7.85959	4.11544
3.01703	2.83222
3.2639	1.96251
0.661289	1.31909
0.801418	0.978456
-0.393017	0.639984
1.49461	0.538402
6.13672	5.38019
7.51539	4.8086
7.295	3.90961
3.94599	2.69057
5.14373	1.86436
-0.399386	1.25312
3.92653	0.929519
-1.27298	0.607976
1.51072	0.511474
4.20481	2.13752
4.1445	1.91043
3.87844	1.55327
0.0383529	1.06895
2.45032	0.7407
0.186235	0.497857
1.35428	0.369293
3.57187	0.241545
3.12	4.49461
1.64842	4.0171
1.70464	3.26608
1.73504	2.2477
0.780414	1.55748
0.753002	1.04685
0.248257	0.776519
0.0662252	0.507902
0.0941956	0.427285
0.0729485	0.357592
0.368044	0.265303
2.49891	6.70128
3.41433	5.98934
2.58238	4.8696
0.993056	3.35123
0.2211	2.32215
0.113379	1.56082
0.125466	1.15776
0.159436	0.757262
0.105864	0.637065
0.375735	0.533156
5.92561	3.94879
2.78923	3.52927
1.74868	2.86945
0.886921	1.97474
0.614219	1.36835
1.41225	0.919726
0.736132	0.68222
0.761598	0.446223
0.546033	0.375396
0.211721	0.314167
0.297696	0.233085
0.433231	0.231411
0.670678	0.196685
0.422891	-0.0109398
3.34237	2.91419
2.41932	2.60459
2.62698	2.11765
2.1179	1.45735
1.11192	1.00983
0.347322	0.678754
0.173124	0.503476
0.182546	0.329311
0.180198	0.277041
0.0982384	0.231854
0.101775	0.172016
-0.0214301	0.17078
0.0458136	0.145153
1.03682	2.3999
1.07317	2.14494
0.500505	1.74393
0.412118	1.20016
0.462455	0.831622
0.116104	0.55897
0.0221451	0.414624
0.000566871	0.271195
-0.177281	0.22815
0.05284	0.190937
0.215676	0.141659
0.0812566	0.140642
-0.0443706	0.119537
6.4952	8.88544
7.21372	7.94145
7.75716	6.45675
6.9085	4.4435
5.60585	3.07901
2.21645	2.06954
1.38874	1.53511
0.668766	1.00408
0.539805	0.844705
0.559617	0.706928
0.692941	0.52448
0.417328	0.520714
0.605829	0.442574
0.480394	-0.0246164
0.431239	0.29818
0.487037	0.178726
0.360493	0.318879
0.636552	0.44158
7.29688	7.4356
7.53687	6.64564
7.00826	5.4032
7.80535	3.71845
5.31163	2.57661
2.68551	1.73185
1.52428	1.28462
1.1523	0.840242
0.558704	0.706874
0.750806	0.591578
0.814384	0.438901
0.727089	0.435749
-0.184282	0.370359
0.661166	-0.0205997
-0.14621	0.249526
0.381622	0.149563
0.22731	0.266847
0.276423	0.369527
3.81876	2.33566
3.77456	2.08752
3.41377	1.69725
2.50026	1.16803
2.29946	0.80936
2.01782	0.544006
1.1399	0.403524
0.689238	0.263936
0.404661	0.222042
0.522091	0.185826
0.336696	0.137867
0.303202	0.136877
0.0284674	0.116337
-0.139056	-0.00647074
0.40306	0.0783808
0.159797	0.0469806
0.0656705	0.0838217
0.0371071	0.116075
8	9.30469
8	9.30469
7.98388	9.30469
6.88804	8.31615
8	8.31615
7.95073	8.31615
6.87738	8.31615
7.75874	6.7614
7.77765	6.7614
7.73557	6.7614
7.80388	6.7614
7.51502	4.65316
7.54034	4.65316
6.93636	4.65316
6.35619	4.65316
7.28595	3.22429
5.88886	3.22429
4.33657	3.22429
2.68996	3.22429
4.17319	2.16719
2.93004	2.16719
1.45915	2.16719
2.37137	2.16719
1.94649	1.60754
1.43302	1.60754
1.89037	1.60754
1.57977	1.60754
1.68035	1.05145
1.79442	1.05145
1.34716	1.05145
0.93056	1.05145
1.3923	0.884561
1.25216	0.884561
1.04327	0.884561
1.90912	0.884561
6.72933	6.3764
6.57792	6.3764
7.02104	6.3764
7.59919	5.69897
7.76502	5.69897
7.62308	5.69897
7.09231	5.69897
7.4994	4.63352
7.39616	4.63352
7.31129	4.63352
6.21228	4.63352
5.56954	3.18876
6.9488	3.18876
7.24131	3.18876
6.23014	3.18876
4.89603	2.20957
5.11003	2.20957
3.36647	2.20957
4.22071	2.20957
3.25671	1.48515
2.67608	1.48515
2.84259	1.48515
2.61968	1.48515
2.24992	1.10163
1.66283	1.10163
1.35596	1.10163
1.47246	1.10163
1.96756	0.72055
1.82555	0.72055
1.05171	0.72055
1.1162	0.72055
1.52191	0.60618
0.621204	0.60618
0.619442	0.60618
1.04639	0.60618
3.58617	2.39676
4.10897	2.39676
3.69043	2.39676
4.10293	2.14213
3.99898	2.14213
3.91531	2.14213
4.64002	2.14213
4.01419	1.74165
3.20235	1.74165
4.1048	1.74165
2.47589	1.74165
3.66607	1.19859
1.9249	1.19859
1.8592	1.19859
1.77956	1.19859
1.18385	0.830534
2.15233	0.830534
2.00923	0.830534
1.86621	0.830534
2.66494	0.558239
2.30851	0.558239
1.51926	0.558239
0.862398	0.558239
1.87004	0.414081
0.952115	0.414081
1.08995	0.414081
1.16161	0.414081
0.036864	0.270841
0.164134	0.270841
0.460046	0.270841
-0.796703	0.270841
0.788246	0.227851
0.922186	0.227851
0.349461	0.227851
3.10462	3.78463
4.76929	3.38255
5.21557	2.75016
5.24711	1.89265
4.11699	1.31146
3.49706	0.881491
3.33467	0.653858
3.36627	0.427673
2.98583	0.35979
2.1165	0.301106
0.603429	0.223395
0.204354	0.221791
-0.219469	0.188508
-0.140144	-0.010485
-0.0899279	0.127006
0.268086	0.0761259
0.265281	0.135822
-0.0255276	0.188085
-0.0611975	0.169524
-0.187529	0.225859
1.40145	2.7899
2.18528	2.4935
1.53959	2.02733
1.0419	1.39519
0.677204	0.966764
0.750445	0.649805
1.42664	0.482002
1.71184	0.315266
1.4731	0.265225
1.75589	0.221965
0.643801	0.164679
0.329988	0.163497
0.26283	0.138962
0.159957	-0.00772918
0.0646083	0.0936243
0.0917839	0.0561174
0.287378	0.100123
-0.0148937	0.13865
-0.109194	0.124967
-0.0568847	0.166495
0.671972	1.27878
0.355295	1.14292
0.0730646	0.929246
0.286728	0.639502
0.487417	0.443127
0.222315	0.297845
0.128716	0.220931
0.490376	0.144505
0.256226	0.121569
0.325149	0.10174
0.0408424	0.0754824
-0.154604	0.0749403
-0.226879	0.0636946
0.087673	-0.00354275
0.202893	0.0429137
-0.226846	0.025722
-0.0257029	0.0458926
-0.42325	0.0635515
0.0479013	0.0572801
0.0279307	0.0763149
7.99306	3.65482
5.51754	3.26653
4.44642	2.65584
3.7845	1.82773
3.9946	1.26648
2.99502	0.851258
2.22617	0.631432
1.13732	0.413005
1.11251	0.34745
0.435804	0.290779
0.293731	0.215733
0.0786699	0.214184
0.0305603	0.182043
0.255453	-0.0101254
0.154336	0.12265
0.0886234	0.0735149
0.0687416	0.131164
0.0111397	0.181634
0.477904	0.16371
0.149079	0.218112
6.65995	2.73795
5.82088	2.44707
3.96928	1.98958
4.44157	1.36922
7.30474	0.948763
4.13677	0.637705
2.6889	0.473027
2.36258	0.309395
1.9493	0.260286
1.27198	0.217832
0.438941	0.161613
0.361276	0.160452
0.447534	0.136374
0.403999	-0.00758526
-0.160896	0.0918809
0.390065	0.0550724
0.212677	0.098259
0.76711	0.136068
0.345888	0.12264
0.335453	0.163395
2.95402	1.93824
0.90664	1.73232
1.10554	1.40845
1.00157	0.969289
1.661	0.671644
0.906643	0.451442
1.78196	0.334863
1.78409	0.219026
2.66471	0.184261
3.14598	0.154207
2.81305	0.114408
2.71501	0.113587
2.82641	0.0965415
3.33495	-0.00536972
2.33052	0.065044
1.47611	0.0389867
1.50904	0.0695591
1.40418	0.0963246
1.50976	0.0868191
1.52888	0.11567
3.94111	4.08051
6.18572	3.647
6.78154	2.96517
5.67855	2.04061
4.03891	1.41399
3.03774	0.950406
0.847816	0.704977
0.489149	0.461108
0.0922792	0.387918
0.0701719	0.324647
0.0270978	0.24086
-0.161331	0.23913
0.064634	0.203246
0.0797325	-0.0113047
0.0602241	0.136935
0.055928	0.0820774
2.69955	2.98476
3.36269	2.66766
4.18229	2.16893
3.03848	1.49264
2.92506	1.03429
2.21211	0.695191
2.01824	0.515668
0.668808	0.337286
0.0826545	0.28375
0.281696	0.237468
0.260679	0.176181
0.0895048	0.174916
0.216358	0.148668
0.061663	-0.00826903
0.00799093	0.100164
1.04365	1.76806
1.74631	1.58022
1.46081	1.28479
1.79148	0.884188
1.89344	0.612675
0.778925	0.411806
0.29024	0.305463
0.361019	0.199796
0.10765	0.168083
0.166779	0.140668
0.0546157	0.104363
-0.0438779	0.103614
0.233322	0.0880653
0.192625	-0.00489827
0.169974	0.0593333
5.36606	4.19064
7.6321	3.74542
7.82689	3.0452
7.91506	2.09569
7.47116	1.45215
4.99434	0.976056
3.96263	0.724003
3.42137	0.473553
1.29299	0.398388
1.02947	0.333408
-1.07566	0.24736
0.50699	0.245584
0.136385	0.208731
0.0813836	-0.0116098
0.17308	0.140631
0.208827	0.0842925
0.123299	0.150393
0.289369	0.208262
0.131432	0.18771
3.6329	4.25683
7.26331	3.80458
7.4041	3.0933
7.71108	2.12879
7.17271	1.47509
7.33859	0.991473
5.89669	0.735439
4.16092	0.481033
3.33169	0.404681
2.66381	0.338675
1.80163	0.251268
0.185323	0.249463
0.329725	0.212028
0.461983	-0.0117932
0.155949	0.142852
0.327984	0.085624
0.193898	0.152768
0.296546	0.211552
0.108675	0.190675
2.1	2.08296
1.79451	1.86167
0.778998	1.51362
1.32104	1.04167
2.14413	0.721795
3.76862	0.48515
1.4389	0.359867
0.423484	0.23538
0.415301	0.198019
0.604388	0.165721
0.358654	0.122951
0.535175	0.122068
0.327835	0.10375
0.407878	-0.00577068
0.525418	0.0699008
1.53864	0.0418978
0.461094	0.074753
1.31931	0.103517
2.44693	0.0933018
3.64987	0.124307
3.38862	2.03775
1.0325	1.82126
1.22763	1.48077
-0.198574	1.01906
0.00225328	0.706128
0.387271	0.47462
0.553877	0.352056
0.337255	0.230271
0.30235	0.193721
0.206697	0.162124
4.14424	3.22317
1.34928	2.88074
1.57444	2.34217
0.0590909	1.61187
-0.170787	1.1169
0.084665	0.750719
0.543328	0.556857
0.339208	0.364226
1.07914	0.306414
2.02632	1.00992
-0.00973316	0.902629
0.242087	0.733877
0.128684	0.50505
0.16006	0.349962
-0.058921	0.235225
-0.0213019	0.174481
-0.0571928	0.114124
0.357596	0.0960095
4.0899	2.03775
2.91955	2.03775
1.38084	1.82126
0.975905	1.82126
0.427967	1.48077
0.0579104	1.48077
-0.0151486	1.01906
0.216509	1.01906
0.0726364	0.706128
0.124805	0.706128
0.206925	0.47462
0.103702	0.47462
0.0101568	0.352056
0.028564	0.352056
0.0497355	0.230271
-0.00202369	0.230271
3.94238	2.07825
3.34949	2.07825
2.62499	1.85745
0.995314	1.85745
0.611339	1.51019
0.751773	1.51019
0.276476	1.03931
0.174646	1.03931
0.0410197	0.72016
0.0564425	0.72016
0.378051	0.484051
0.907844	0.484051
0.153337	0.359052
0.166128	0.359052
0.361667	0.234847
3.09149	2.15648
0.97024	2.15648
0.921975	1.92738
0.222033	1.92738
0.512478	1.56704
0.168457	1.56704
0.300243	1.07843
0.0302125	1.07843
-0.0406944	0.74727
-0.15768	0.74727
0.057503	0.502273
0.00409237	0.502273
0.215867	0.372568
0.0634191	0.372568
0.439062	0.243688
2.34411	4.8892
1.40312	4.36977
1.48574	3.55282
2.00284	2.44503
0.630789	1.69422
0.497356	1.13876
-0.0279447	0.844692
0.229046	0.552493
0.160654	0.464798
0.0393879	0.388986
0.555552	0.288595
0.888267	4.0235
1.8217	3.59604
1.88895	2.92374
2.09201	2.0121
1.79266	1.39424
0.147519	0.937127
0.00529217	0.695127
0.031317	0.454666
-0.0697243	0.382499
0.145436	0.320111
0.976241	3.04516
1.95867	2.72164
1.19192	2.21281
1.73785	1.52285
1.14949	1.05522
0.0682506	0.709258
0.116562	0.526102
0.13814	0.344111
0.0141602	0.289491
0.26126	0.242273
7.00173	5.01523
6.08742	4.48241
7.76203	3.6444
3.13627	2.50806
0.971908	1.73789
0.654965	1.16811
0.997602	0.866465
0.199038	0.566734
0.240422	0.476778
0.630579	0.399013
0.739575	0.296034
0.779859	0.293908
6.68875	6.40039
4.61018	5.72041
2.74061	4.65095
5.13186	3.20076
1.27543	2.21788
0.457276	1.49074
0.331094	1.10577
-0.240308	0.723261
0.139064	0.60846
0.215466	0.509217
0.381629	0.377795
-0.0348747	0.375082
3.70735	1.00992
0.878577	0.902629
0.0587936	0.733877
0.276754	0.50505
0.174098	0.349962
-0.10378	0.235225
0.0418107	0.174481
-0.0649082	0.114124
0.167095	0.0960095
-0.0654315	0.0803498
0.389826	0.0596127
6.1753	4.41979
7.31817	3.95023
7.97878	3.21171
6.90248	2.21028
5.23226	1.53156
3.54622	1.02943
2.81519	0.763592
1.37165	0.499447
-0.117562	0.420172
-0.457881	0.351639
0.0460066	0.260886
0.0620399	0.259013
0.212245	0.220145
0.0349951	-0.0122446
0.0978688	0.148321
0.10719	0.0889017
0.0109516	0.158616
0.139042	0.21965
-0.086905	0.197975
0.0599398	0.263764
6.64907	3.20279
7.74373	2.86253
7.52926	2.32736
7.74554	1.60168
7.93189	1.10984
5.51151	0.745974
3.15196	0.553337
3.20106	0.361924
2.76991	0.304477
2.21335	0.254815
2.23562	0.189051
0.429154	0.187693
0.330177	0.159528
0.366991	-0.00887307
0.487789	0.10748
0.130474	0.0644226
0.226852	0.114941
0.420311	0.159169
0.332183	0.143462
0.24847	0.191136
3.17104	1.61919
3.74668	1.44717
3.35575	1.17661
3.84491	0.809739
3.83897	0.561088
3.27457	0.377132
2.3699	0.279743
2.23707	0.182973
1.6004	0.15393
0.84576	0.128823
0.690273	0.095576
0.64693	0.0948896
0.463955	0.0806502
0.119017	-0.00448584
0.208419	0.0543374
0.364107	0.0325692
0.164224	0.0581093
0.516599	0.080469
0.136033	0.0725282
0.617409	0.0966301
4.21348	3.91959
1.81034	3.50317
1.29941	2.84824
0.524675	1.96014
0.388218	1.35823
0.238831	0.912926
0.199849	0.677175
0.00878778	0.442924
0.0748041	0.37262
0.682249	0.311844
0.548324	0.231362
1.27623	3.71909
0.481936	3.32397
0.870855	2.70254
-0.149043	1.85987
0.776539	1.28875
0.0376988	0.866226
-0.190014	0.642536
0.345442	0.420267
-0.148839	0.35356
0.270934	0.295892
0.419041	0.219527
0.344782	1.00992
0.0823688	0.902629
0.490995	0.733877
0.25778	0.50505
0.0865974	0.349962
0.162465	0.235225
0.0329284	0.174481
0.538468	0.114124
0.0908883	0.0960095
0.358215	0.0803498
1.15189	2.71536
1.23481	2.42688
0.974017	1.97316
1.00544	1.35792
1.30463	0.940935
0.729014	0.632444
0.23787	0.469124
0.560421	0.306843
1.69961	0.258139
0.957714	0.216035
1.06237	0.160279
0.286441	0.159128
0.136707	0.135249
-0.361974	-0.00752267
0.12424	0.0911229
-0.0941313	0.0546181
0.158898	0.0974483
0.26294	0.134945
1.06322	2.37382
0.0668521	2.12162
0.163754	1.72497
0.234327	1.18712
0.28042	0.822582
0.334995	0.552894
-0.000647241	0.410117
0.278716	0.268247
1.33316	0.225669
2.14401	0.188861
1.35589	0.140119
0.207271	0.139113
0.16019	0.118237
0.315782	-0.00657645
0.452896	0.0796612
0.361734	0.0477481
0.190434	0.085191
1.31807	0.117971
0.857085	1.24138
0.882125	1.1095
-0.0232147	0.902073
0.341541	0.620802
0.244492	0.430168
0.332568	0.289135
0.0856945	0.21447
0.233416	0.14028
2.06075	0.118014
2.08616	0.0987649
1.10691	0.0732752
0.150702	0.0727489
0.169787	0.061832
0.217804	-0.00343915
0.649352	0.0416588
-0.204406	0.0249698
0.129512	0.0445506
5.97125	2.47226
3.10971	2.2096
1.45798	1.79651
0.897039	1.23635
0.720935	0.856694
0.40401	0.575822
0.804603	0.427124
3.70112	2.55093
1.92285	2.27992
1.5362	1.85368
0.701544	1.27569
0.57387	0.883956
0.664615	0.594146
2.32052	0.440716
3.2701	1.62021
1.5243	1.44808
1.31308	1.17735
0.466181	0.810247
0.300602	0.561439
1.64352	0.377368
3.15344	2.97639
3.88958	2.66018
3.22977	2.16284
2.43455	1.48846
2.19892	1.03139
2.22141	0.693241
2.21314	0.514221
2.50288	0.33634
2.18616	0.282954
2.07495	0.236802
0.789873	0.175687
-0.338531	0.174425
0.0740859	0.148251
-0.0192352	-0.00824584
0.14008	0.0998826
0.375053	0.0598686
0.143589	0.106816
0.167309	0.147918
0.186448	0.133321
0.0618704	0.177625
1.55879	2.30508
1.47973	2.06019
1.10073	1.67503
1.14917	1.15274
1.52754	0.798764
1.02917	0.536885
0.653162	0.398242
1.05749	0.26048
0.918233	0.219135
0.335998	0.183393
0.328189	0.136062
0.360987	0.135085
-0.0363921	0.114814
-0.0626225	-0.00638603
-0.1481	0.0773547
0.448466	0.0463655
0.24853	0.0827243
-0.013777	0.114556
0.0682598	0.103251
0.100609	0.137563
-0.162775	1.00992
0.541381	0.902629
0.222199	0.733877
0.235057	0.50505
0.0761777	0.349962
0.256793	0.235225
0.13195	0.174481
0.403748	0.114124
0.137944	0.0960095
0.175111	0.0803498
-0.0403678	0.0596127
0.133949	0.0591845
0.549178	0.0503031
0.590532	-0.00279791
1.01999	0.0338913
1.113	0.0203141
0.33749	0.0362439
0.180342	0.0501901
0.236965	0.0452373
0.130848	0.0602701
7.98595	5.9053
7.43303	5.27792
6.79796	4.29119
3.55891	2.95317
2.67792	2.04632
2.49815	1.37542
2.04589	1.02024
2.03201	0.667314
1.52083	0.561394
0.995607	0.469827
0.423261	0.348572
0.170128	0.346068
0.400799	0.294136
0.583678	-0.0163601
4.20441	3.76922
3.81805	3.36877
4.05569	2.73896
4.78995	1.88494
4.19957	1.30612
3.09485	0.877901
2.29037	0.651196
0.422872	0.425931
-0.300008	0.358325
-0.270771	0.29988
-0.369819	0.222485
0.128433	0.220887
0.432798	0.18774
1.07776	2.08023
0.580861	1.85922
0.486616	1.51163
0.700512	1.0403
0.500307	0.720846
0.666727	0.484513
0.775973	0.359394
1.64521	0.235071
1.5988	0.197759
1.66446	0.165503
1.4709	0.122789
1.94817	0.121908
1.97961	0.103614
4.44687	3.50382
3.9614	3.13157
2.80101	2.54611
2.03308	1.75222
1.06587	1.21415
1.72949	0.816087
0.666968	0.605344
-0.22184	0.395941
-0.0345507	0.333095
-0.0955134	0.278765
0.255997	0.20682
0.411559	0.205334
0.057283	0.174521
-0.00403942	-0.00970703
1.97664	2.62064
1.17865	2.34223
1.06324	1.90434
0.911454	1.31055
0.609719	0.908114
0.504148	0.610383
0.576024	0.45276
0.629071	0.29614
0.577973	0.249135
0.639646	0.208499
0.641938	0.154689
1.01739	0.153578
1.04163	0.130531
0.572017	-0.00726027
1.6448	1.00992
0.793527	0.902629
0.913574	0.733877
0.874977	0.50505
0.733318	0.349962
0.791494	0.235225
0.876317	0.174481
0.712492	0.114124
0.937101	0.0960095
0.718239	0.0803498
1.11713	0.0596127
1.60572	0.0591845
1.16631	0.0503031
6.15473	3.45011
1.97252	3.08357
0.599386	2.50708
0.635665	1.72536
0.415091	1.19554
-0.00216631	0.803577
0.206112	0.596065
0.594086	0.389872
0.506254	0.327989
0.523915	0.274492
0.340858	0.20365
0.606502	0.202187
6.29258	3.70105
3.65776	3.30785
6.1819	2.68943
1.80171	1.85085
0.0549772	1.2825
0.161775	0.862025
0.536471	0.639419
0.453813	0.418228
0.293087	0.351845
-0.209038	0.294457
0.0400427	0.218462
0.308564	0.216893
4.06463	2.15381
2.90951	1.92499
2.49715	1.5651
1.26137	1.0771
0.0665841	0.746346
0.118811	0.501652
-0.13033	0.372107
0.173365	0.243386
-0.0598067	0.204755
0.0453935	0.171358
0.336749	0.127133
4.67324	5.47877
1.85064	4.89671
1.07577	3.98124
0.0391348	2.73987
-0.03498	1.89852
0.17628	1.27608
0.0658563	0.94655
0.192205	0.619116
0.504577	0.520846
0.596349	0.435893
2.81549	6.46267
2.43918	5.77607
1.82353	4.69621
1.66801	3.2319
0.932763	2.23946
-0.0539523	1.50524
0.0196408	1.11653
1.01288	0.730299
1.64469	0.614381
5.58033	2.2728
2.47869	2.03134
1.42235	1.65157
1.20151	1.1366
1.17329	0.787578
1.42855	0.529366
1.08001	0.392665
1.15817	0.256833
0.998051	0.216067
7.30186	7.00882
7.01275	6.2642
7.95559	5.09307
7.86803	3.50502
5.74708	2.42872
3.31996	1.63245
2.45049	1.21089
0.63668	0.792015
0.574593	0.666301
0.335089	0.557623
4.88043	5.20079
6.11942	4.64826
5.79965	3.77924
4.99685	2.60085
4.48566	1.80219
3.01221	1.21133
2.15725	0.898525
0.0640811	0.587703
0.577976	0.494419
0.410268	0.413777
2.06084	1.66536
2.30053	1.48844
1.70402	1.21016
0.0487973	0.832829
0.862548	0.577087
0.541704	0.387886
0.285154	0.28772
1.22972	0.188191
0.663629	0.15832
3.20687	2.03775
1.0676	1.82126
0.894289	1.48077
-0.0412224	1.01906
0.167166	0.706128
0.0112974	0.47462
0.0271054	0.352056
0.0366604	0.230271
-0.000505858	0.193721
-0.0225625	0.162124
-0.0914231	0.120282
0.0118531	0.119418
5.47392	3.49619
3.53364	3.12475
2.94712	2.54056
1.08225	1.7484
0.670308	1.21151
0.518356	0.814309
0.556467	0.604025
0.391256	0.395078
-0.554526	0.332369
0.147281	0.278158
0.480439	0.206369
3.72978	1.9436
2.21743	1.73711
2.17862	1.41235
1.28867	0.971973
0.300919	0.673503
0.174488	0.452691
0.169431	0.33579
1.24933	0.219632
0.163457	0.184771
0.104385	0.154634
0.169392	0.114725
3.98386	3.13056
5.71736	3.13056
7.09371	3.13056
5.35281	2.54529
5.03121	2.54529
4.07462	2.54529
2.51264	2.54529
1.44886	1.75165
0.681372	1.75165
0.857903	1.75165
1.00829	1.75165
1.00275	1.21376
0.623122	1.21376
0.0928389	2.03775
0.0835193	1.82126
0.0466816	1.48077
0.00571707	1.01906
0.0273213	0.706128
0.526791	0.47462
0.132762	0.352056
-0.0722635	0.230271
0.0146964	0.193721
0.00942706	0.162124
0.121295	0.120282
0.599913	0.119418
1.12338	0.101498
0.0532404	-0.00564542
0.137556	0.0683835
2.58183	2.97514
1.52666	2.65906
1.70585	2.16194
1.12734	1.48783
0.760816	1.03095
0.785068	0.69295
1.03899	0.514006
0.696646	0.336199
-0.00211551	0.282835
0.0256835	0.236703
-0.451266	0.175613
1.33439	0.174352
-0.00684086	0.148188
0.000694619	-0.00824237
0.368954	1.48365
0.212154	1.32603
-0.0557018	1.07812
0.050884	0.741957
0.227187	0.51412
0.362008	0.345563
0.267072	0.256326
0.066738	0.167657
0.539626	0.141045
0.75938	0.11804
1.89238	0.0875755
4.36363	0.0869465
0.0815232	0.0738991
0.400023	-0.00411033
7.57524	3.57891
7.6178	3.19869
7.20408	2.60068
6.5342	1.78977
7.54324	1.24018
6.46745	0.833577
2.76288	0.618317
1.48358	0.404427
1.45569	0.340233
0.715871	0.284739
0.9777	0.211252
1.16976	0.209735
0.843808	0.178262
0.700938	-0.00991507
0.810777	0.120102
0.767047	0.071988
4.01177	5.12415
6.52952	4.57976
6.76501	3.72355
7.08788	2.56252
6.29406	1.77563
3.49462	1.19348
1.06866	0.885282
0.709443	0.579042
0.221035	0.487133
0.364965	0.407678
0.397629	0.302463
0.316678	0.30029
0.423813	0.255228
0.447147	-0.014196
0.427729	0.171958
0.371188	0.10307
1.67352	2.57613
2.18927	2.30244
1.3095	1.87199
1.04053	1.28829
0.762808	0.892687
0.134379	0.600015
0.17838	0.445069
0.0778816	0.291109
0.113899	0.244902
0.193441	0.204957
0.105697	0.152061
0.201813	0.150969
0.050756	0.128314
-0.00277467	-0.00713694
0.0569785	0.0864504
1.36978	3.68703
2.20275	3.29532
3.31736	2.67924
1.73235	1.84384
2.54722	1.27764
3.47568	0.85876
1.20356	0.636997
0.0416153	0.416644
0.673367	0.350512
0.604586	0.293341
0.131829	0.217634
0.285373	0.216071
0.163451	0.183647
0.0246589	-0.0102146
0.131216	0.123731
0.204845	0.0741628
2.44921	1.91188
1.45556	1.70877
3.07243	1.3893
3.15006	0.95611
3.05691	0.662512
3.45265	0.445304
0.678497	0.33031
0.185967	0.216048
-0.0113047	0.181755
-0.0443464	0.15211
-0.594499	0.112853
-0.713064	0.112042
-1.43474	0.0952288
-0.711666	-0.00529671
-0.00422665	0.0641596
-0.0295958	0.0384566
5.68438	4.73288
5.37922	4.23006
1.95043	3.43923
0.45747	2.36686
0.462037	1.64005
0.286637	1.10235
0.117601	0.817685
0.190779	0.534828
0.149658	0.449937
0.238285	0.376549
3.29966	3.42867
4.20859	3.06441
2.44567	2.4915
0.721211	1.71464
0.0651669	1.18811
0.179668	0.798583
0.398925	0.59236
0.243066	0.387449
0.395977	0.32595
0.294486	0.272786
1.28478	1.47819
1.095	1.32115
1.08659	1.07415
0.384809	0.739226
0.00810802	0.512228
0.40757	0.344291
0.482786	0.255383
-0.0813937	0.16704
-0.00806737	0.140526
5.06185	5.00413
4.68739	4.47249
1.73885	3.63633
0.457681	2.5025
0.536335	1.73405
0.221995	1.16553
0.175374	0.864547
0.380597	0.565479
0.224909	0.475723
0.0224264	0.39813
0.297974	0.295378
0.139798	0.293257
3.27344	3.70153
4.1099	3.30828
4.71965	2.68978
1.9613	1.85109
0.609348	1.28267
0.3176	0.862137
0.428043	0.639502
0.423127	0.418283
0.33271	0.351891
0.298218	0.294495
0.236384	0.21849
2.23601	1.92576
2.32633	1.72117
0.825663	1.39938
0.576765	0.963048
0.258648	0.66732
0.389539	0.448535
0.148327	0.332707
0.199753	0.217616
0.103354	0.183074
0.155714	0.153214
0.337818	0.113672
2.79143	2.72321
1.85066	2.4339
0.64292	1.97887
0.36732	1.36185
0.657827	0.943656
0.299239	0.634273
0.395915	0.470481
0.208341	0.30773
0.136453	0.258885
0.212048	0.216659
0.29959	0.160743
0.341063	0.159588
0.346394	2.30919
0.0633767	2.06386
0.449665	1.67801
0.166282	1.1548
0.349658	0.800187
0.117967	0.537841
0.116808	0.398951
0.13251	0.260944
0.103176	0.219526
0.212297	0.18372
0.301083	0.136304
1.43246	0.135325
0.427853	1.55094
0.438885	1.38617
0.213821	1.12701
0.157373	0.775605
0.0284883	0.537435
-0.229703	0.361234
-0.0841383	0.26795
0.211126	0.17526
0.426826	0.147442
0.0635272	0.123393
0.163057	0.0915471
0.540316	0.0908896
5.08032	6.68781
1.51783	5.9773
1.24186	4.85981
0.621899	3.34449
1.0266	2.31748
0.440592	1.55768
0.513364	1.15543
0.852689	0.75574
0.726376	0.635785
1.05554	0.532084
3.71202	6.08658
1.00608	5.43994
0.670997	4.42291
0.662811	3.04382
0.39319	2.10914
0.360076	1.41765
0.802703	1.05156
0.736	0.687799
0.968358	0.578628
1.64878	2.56139
1.72354	2.28927
0.327074	1.86128
0.0801714	1.28092
0.0700962	0.887582
0.351006	0.596583
0.39792	0.442524
0.0216736	0.289444
0.153662	0.243502
6.57339	7.21861
6.62438	6.4517
6.85784	5.24552
7.81514	3.60994
7.00157	2.50141
1.48042	1.68131
1.6	1.24714
4.48224	2.80549
3.97642	2.50743
4.67215	2.03865
3.40848	1.40299
2.14991	0.972165
0.819259	0.653435
0.509496	0.484695
1.50394	1.88926
1.19817	1.68854
1.90697	1.37286
1.50253	0.944795
1.72914	0.654671
0.754611	0.440034
1.12709	0.326401
7.41503	8.50539
7.96751	7.60177
7.70276	6.18058
7.02359	4.25344
6.6946	2.94731
3.49812	1.98102
3.27269	1.46945
3.33137	0.961131
1.63426	0.808575
1.11805	0.676691
-0.21942	0.502047
0.705514	0.498441
6.3864	3.52544
6.33493	3.1509
6.61578	2.56182
6.38393	1.76303
5.02096	1.22165
3.35288	0.821122
2.73963	0.609079
0.705535	0.398384
-0.323721	0.33515
-0.0661666	0.280485
0.155422	0.208096
2.26361	0.206601
3.21424	2.05319
3.82426	1.83505
4.02523	1.49198
4.51685	1.02677
3.34053	0.711476
2.12441	0.478215
0.568508	0.354722
0.154135	0.232015
-0.387742	0.195188
-0.0851564	0.163352
0.568911	0.121193
3.11754	3.83792
0.521286	3.43017
-0.00023167	2.78888
0.037077	1.91929
0.574709	1.32993
0.141362	0.893902
0.102191	0.663064
0.112074	0.433694
0.509251	0.364856
1.11078	0.305346
5.5255	3.00567
2.39808	2.68634
0.392058	2.18412
0.320346	1.5031
0.407773	1.04153
0.286005	0.70006
0.254513	0.519279
0.257707	0.339648
0.174258	0.285737
7.73092	5.86809
6.11535	5.24466
2.05953	4.26414
0.512488	2.93456
0.181132	2.03343
0.377174	1.36676
0.138975	1.01381
0.274447	0.663109
0.310403	0.557856
0.118538	0.466867
0.12924	0.346375
0.485945	0.343888
0.29691	0.292283
1.27408	-0.016257
6.70021	3.92135
4.46507	3.50475
5.21123	2.84952
1.96456	1.96102
0.712066	1.35884
0.292833	0.913336
0.444971	0.67748
0.365381	0.443123
-0.0388505	0.372788
0.387975	0.311984
0.507919	0.231465
0.308183	0.229803
0.381781	0.195318
3.31359	2.02919
2.34717	1.81361
1.61437	1.47455
2.00141	1.01477
0.556151	0.703162
0.446099	0.472626
0.280047	0.350577
0.559576	0.229304
0.492896	0.192908
0.225374	0.161443
0.335607	0.119777
0.548751	0.118917
0.580192	0.101072
7.04182	6.35939
7.64209	6.35939
6.61587	6.35939
7.43421	5.68377
7.16443	5.68377
6.08581	5.68377
6.42642	5.68377
6.45316	4.62116
3.88772	4.62116
3.04223	4.62116
2.09264	4.62116
2.06879	3.18025
1.46349	3.18025
1.75512	3.18025
1.61447	3.18025
1.21064	2.20368
0.901611	2.20368
1.13615	2.20368
0.565381	2.20368
0.577594	1.48119
0.765453	1.48119
0.847625	1.48119
0.0784604	1.48119
0.389223	1.09869
0.234957	1.09869
0.85228	1.09869
0.142312	1.09869
0.205079	0.718628
0.356758	0.718628
0.177639	0.718628
0.408269	0.718628
0.475362	0.604563
0.37717	0.604563
0.431342	0.604563
0.256563	0.604563
0.137408	0.505955
0.455254	0.505955
0.268451	0.505955
0.332807	0.505955
7.24753	4.2949
5.67607	4.2949
5.70562	4.2949
7.65137	3.83861
4.75097	3.83861
3.11185	3.83861
3.73993	3.83861
6.25743	3.12096
6.23109	3.12096
5.16388	3.12096
3.80318	3.12096
4.57265	2.14783
2.42532	2.14783
1.43544	2.14783
1.40724	2.14783
0.887423	1.48828
0.794562	1.48828
0.709962	1.48828
0.807959	1.48828
0.365547	1.00034
0.70564	1.00034
0.594985	1.00034
0.599334	1.00034
0.304956	0.742016
0.496227	0.742016
0.44934	0.742016
0.554113	0.742016
0.585605	0.485335
0.239893	0.485335
-0.0939977	0.485335
0.121697	0.485335
0.613781	0.4083
0.373129	0.4083
0.710675	0.4083
0.745546	0.4083
0.574773	0.341703
-0.546184	0.341703
0.651709	0.341703
0.301625	0.341703
3.63297	1.91783
3.00332	1.91783
2.58973	1.91783
2.43619	1.71408
2.38876	1.71408
1.47548	1.71408
0.958698	1.71408
1.0341	1.39362
1.65311	1.39362
2.73013	1.39362
2.52083	1.39362
2.31009	0.959084
1.95541	0.959084
0.946467	0.959084
1.09243	0.959084
0.579402	0.664572
0.200586	0.664572
0.634888	0.664572
0.571483	0.664572
0.249315	0.446688
0.535559	0.446688
0.800421	0.446688
0.471943	0.446688
0.810539	0.331337
0.310551	0.331337
0.329191	0.331337
0.16229	0.331337
0.100229	0.21672
0.635701	0.21672
0.391929	0.21672
-0.308131	0.21672
0.201833	0.182321
0.446743	0.182321
0.247091	0.182321
0.310918	0.182321
0.772979	0.152583
0.328628	0.152583
0.519168	0.152583
0.34723	0.152583
1.0809	2.03775
1.6948	1.82126
0.362333	1.48077
0.503394	1.01906
0.204116	0.706128
-0.0433377	0.47462
0.620857	0.352056
0.126304	0.230271
0.735937	0.193721
1.00777	0.162124
2.01648	3.81395
1.39875	3.40875
0.307236	2.77147
0.0244751	1.90731
0.0912197	1.32162
0.332344	0.88832
0.146943	0.658924
0.166025	0.430986
0.204882	0.362578
0.660621	0.303439
1.76943	2.09898
0.673129	1.87598
-0.00752363	1.52526
0.158898	1.04967
0.417092	0.727345
-0.0347177	0.488881
0.183681	0.362634
0.27984	0.23719
0.0880749	0.199542
2.86201	2.03775
1.21305	1.82126
0.635681	1.48077
0.191215	1.01906
0.455996	0.706128
0.36276	0.47462
0.180764	0.352056
0.349103	0.230271
0.361743	0.193721
1.36205	3.24357
0.814544	2.89898
0.921567	2.357
0.0517341	1.62207
0.105988	1.12397
0.13123	0.755472
0.0998818	0.560382
0.0400281	0.366532
0.081907	0.308354
0.372338	1.6257
0.249758	1.45298
0.374224	1.18134
0.103102	0.812992
0.23826	0.563342
0.198245	0.378647
-0.0614046	0.280867
0.0933614	0.183708
7.81472	4.94114
6.74365	4.41619
4.17454	3.59056
0.922829	2.471
0.431003	1.71222
0.419166	1.15086
0.464082	0.853664
0.204253	0.558361
0.0749971	0.469735
0.517826	0.393118
0.611297	0.29166
0.588796	0.289565
7.20506	6.35073
7.66091	5.67603
2.77038	4.61486
5.90911	3.17592
1.54796	2.20067
1.18074	1.47917
0.296173	1.0972
0.445232	0.717649
0.569197	0.603739
0.673101	0.505266
0.458486	0.374864
3.59039	2.42722
2.01974	2.16935
0.837133	1.76378
1.76883	1.21382
0.937427	0.841087
0.0735823	0.565332
0.240534	0.419343
0.111347	0.274282
0.152618	0.230746
-0.169834	0.19311
0.0413745	0.143271
7.16892	5.45276
7.15779	5.45276
7.04205	4.87346
5.94148	4.87346
3.16888	3.96234
1.22675	3.96234
1.11417	2.72686
0.819358	2.72686
0.249017	1.88951
0.712775	1.88951
-0.125949	1.27002
0.367053	1.27002
0.510054	0.942056
0.092331	0.942056
0.027352	0.616176
0.449172	0.616176
0.336699	0.518373
0.645923	0.518373
6.98137	6.41753
7.5831	6.41753
7.56083	5.73573
4.1039	5.73573
6.45107	4.6634
7.21854	4.6634
4.71409	3.20933
1.97065	3.20933
1.14732	2.22382
0.883678	2.22382
0.751094	1.49473
0.215841	1.49473
0.697512	1.10874
0.442163	1.10874
0.422369	0.725197
0.460155	0.725197
0.601597	0.61009
0.187458	0.61009
7.36758	5.83065
7.40095	5.83065
6.72542	5.2112
2.62948	5.2112
3.16372	4.23694
4.76247	4.23694
3.92067	2.91584
2.15317	2.91584
1.09831	2.02046
-0.345019	2.02046
0.846515	1.35804
0.400492	1.35804
0.753002	1.00734
0.819967	1.00734
0.485883	0.658879
0.332575	0.658879
0.234783	0.554298
0.538878	0.554298
6.18427	2.48036
4.32429	2.48036
3.80813	2.21684
2.02225	2.21684
1.98089	1.80239
2.60482	1.80239
3.63257	1.2404
1.38611	1.2404
0.979836	0.8595
0.473011	0.8595
0.569045	0.577708
0.279542	0.577708
0.684308	0.428523
0.475968	0.428523
0.219219	0.280287
0.0442696	0.280287
0.477416	0.235798
0.440632	0.235798
4.35044	1.91832
3.23719	1.91832
2.03695	1.71452
1.04448	1.71452
0.93569	1.39398
1.22518	1.39398
2.11665	0.959329
1.01602	0.959329
0.87222	0.664743
0.211737	0.664743
0.152756	0.446803
0.0988759	0.446803
0.255091	0.331422
0.142334	0.331422
0.326295	0.216775
0.165767	0.216775
1.24924	0.182367
0.21141	0.182367
2.42115	1.16995
1.35075	1.16995
0.650809	1.04566
0.850444	1.04566
0.727467	0.850167
1.21839	0.850167
1.6374	0.58508
1.35988	0.58508
0.615569	0.405416
0.470883	0.405416
0.301301	0.272498
0.482231	0.272498
0.238678	0.202129
-0.00181896	0.202129
0.396186	0.132208
0.18991	0.132208
0.211034	0.111223
5.22889	5.82786
5.20319	5.20871
3.40945	4.23491
2.96774	2.91444
2.30123	2.01949
0.771794	1.35739
1.70885	1.00686
-0.261995	0.658564
0.143531	0.554032
0.0118492	0.463666
-0.130694	0.344001
-0.433797	0.34153
-0.0592785	0.290279
-0.276545	-0.0161456
0.052283	0.195573
0.0271853	0.117224
-0.721808	0.209149
-0.547228	0.289627
-0.00667624	0.261046
-0.413158	0.347795
4.01088	3.42691
6.26985	3.06283
4.03454	2.49022
2.29977	1.71376
1.63963	1.1875
0.962507	0.798174
0.687578	0.592056
-0.00645862	0.38725
0.158192	0.325783
0.301844	0.272646
0.130294	0.20228
0.0408514	0.200827
0.236956	0.170691
-0.0405811	-0.00949396
0.0969085	0.115001
0.0336778	0.0689305
-0.00168021	0.122984
0.0509231	0.170307
0.202094	0.153501
0.00279429	0.204511
5.9717	5.93596
7.50388	5.30532
3.61086	4.31347
2.38272	2.9685
1.06499	2.05695
0.00039169	1.38257
0.223991	1.02554
-0.168908	0.670779
0.0659922	0.564309
0.0257211	0.472267
0.114565	0.350382
0.0852307	0.347865
0.131375	0.295664
0.0848006	-0.0164451
0.0797466	0.199201
0.147345	0.119399
0.0554056	0.213029
0.172737	0.294999
0.178584	0.265888
-0.119893	0.354246
2.43903	3.03867
3.77122	2.71584
2.59504	2.2081
1.07248	1.5196
0.745343	1.05297
0.797151	0.707746
0.370983	0.524981
-0.0475982	0.343377
0.198559	0.288874
-0.00600372	0.241757
-0.0583219	0.179363
0.113726	0.178075
-0.0179745	0.151353
-0.063704	-0.00841837
0.0509083	0.101973
0.0969791	0.0611212
0.00575588	0.109051
-0.186888	0.151013
0.190944	0.13611
0.251317	0.181341
5.38595	3.81215
6.41067	3.40715
3.29703	2.77016
1.04053	1.90641
0.669147	1.321
0.293319	0.887901
0.337133	0.658613
0.270369	0.430783
0.0552338	0.362406
0.0211603	0.303296
-0.118528	0.22502
0.129077	0.223404
0.0347572	0.189879
0.104863	-0.0105612
0.184204	0.127929
0.0272841	0.0766795
0.210039	0.13681
0.0771117	0.189452
0.0963042	0.170757
0.0966998	0.227501
2.31107	2.46113
2.88803	2.19965
3.76353	1.78842
0.989164	1.23078
1.17728	0.852837
0.413461	0.573229
0.720893	0.425201
0.397855	0.278114
0.325943	0.23397
0.13143	0.195808
-0.2285	0.145273
0.0163361	0.144229
0.132123	0.122586
0.091214	-0.00681834
-0.00503833	0.0825912
-0.00188508	0.0495043
0.24511	0.0883244
0.151868	0.12231
0.150219	0.110241
0.102938	0.146875
7.9121	8.84963
7.33063	7.90944
7.83762	6.43073
7.87442	4.42559
1.58836	3.0666
0.985717	2.0612
0.560474	1.52892
0.559296	1.00003
0.306283	0.8413
0.965809	0.704079
1.09695	0.522367
3.61705	3.28697
3.23394	2.93777
4.69214	2.38853
1.51133	1.64378
0.483356	1.13901
0.308471	0.765581
0.326524	0.56788
0.453416	0.371437
0.607562	0.31248
0.296477	0.261513
0.300256	0.19402
1.84912	1.29894
0.696252	1.16094
1.57137	0.943895
0.362137	0.649583
0.130749	0.450112
0.0512753	0.30254
-0.0679935	0.224413
-0.479564	0.146783
0.0878031	0.123485
0.00412868	0.103344
0.104837	0.0766723
3.27396	2.89788
2.40762	2.59
1.01164	2.10579
1.7034	1.44919
0.812877	1.00418
1.76286	0.674954
0.257666	0.500657
0.262145	0.327467
0.637596	0.27549
0.0527229	0.230556
1.6518	2.07825
0.748859	1.85745
0.748997	1.51019
0.701722	1.03931
0.116427	0.72016
0.828471	0.484051
0.731955	0.359052
1.39798	0.234847
0.863029	0.197571
0.913785	0.165346
1.11939	1.50902
0.596136	1.3487
0.49203	1.09655
0.521433	0.754642
0.49184	0.52291
0.9845	0.351471
1.77768	0.260708
1.20311	0.170523
1.11188	0.143457
1.05307	0.120058
7.99825	5.48386
5.11194	4.90125
3.59921	3.98494
2.74583	2.74241
0.302257	1.90028
0.691266	1.27726
0.0157852	0.947429
-0.00182459	0.61969
0.20045	0.521329
0.0808386	0.436297
3.80165	4.729
0.649404	4.22659
0.65527	3.43641
0.699239	2.36492
0.498793	1.63871
0.485596	1.10145
0.269182	0.817015
0.664327	0.53439
1.67348	0.449568
2.32052	0.376241
5.01978	0.279138
2.5624	1.98454
0.250624	1.77371
0.355103	1.4421
0.00821428	0.992447
0.25585	0.68769
0.619191	0.462227
0.390592	0.342863
1.15196	0.224259
1.32159	0.188663
5.54595	0.157891
6.02368	4.5376
3.505	4.05552
0.888976	3.29732
0.358369	2.2692
0.231124	1.57238
[truncated: 12,576 more rows]

## Sheet: addSACpeak1234_150Hz
C_prime	Predicted_C_prime	R^2
3.08536	3.94286	0.580271
4.79689	3.52397
6.12589	2.86515
5.25193	1.97178
4.16159	1.36629
3.23047	0.918346
1.31965	0.681196
1.1659	0.445554
0.194662	0.374833
0.193994	0.313695
0.184677	0.232735
0.0845349	0.231064
0.157318	0.19639
0.0472017	-0.0109234
0.0752087	0.132316
-0.045712	0.0793087
0.132632	0.141501
2.19898	3.01965
3.76957	2.69884
3.39638	2.19428
2.90869	1.51009
1.89845	1.04638
1.3987	0.703317
0.49811	0.521695
0.125725	0.341228
0.286147	0.287066
0.00190423	0.240244
0.0805612	0.178241
0.270032	0.176961
0.231196	0.150405
0.0432376	-0.00836568
0.288934	0.101334
0.0483701	0.0607387
1.10076	1.4535
0.859688	1.29908
1.13255	1.05621
0.445091	0.726875
0.14345	0.50367
0.31249	0.338539
0.170295	0.251116
-0.112371	0.164249
0.0452214	0.138178
-0.138684	0.11564
0.0113914	0.0857954
0.143533	0.0851792
0.152948	0.072397
-0.0124651	-0.00402678
-0.0123071	0.0487768
0.165126	0.0292363
6.44226	5.64532
7.88636	5.04556
7.85959	4.10227
3.01703	2.82316
3.2639	1.95623
0.661289	1.31487
0.801418	0.975325
-0.393017	0.637936
1.49461	0.536679
6.13672	5.48132
7.51539	4.89898
7.295	3.98309
3.94599	2.74114
5.14373	1.8994
-0.399386	1.27667
3.92653	0.94699
-1.27298	0.619404
1.51072	0.521088
4.20481	2.1883
4.1445	1.95582
3.87844	1.59017
0.0383529	1.09434
2.45032	0.758298
0.186235	0.509685
1.35428	0.378066
3.57187	0.247284
3.12	4.48867
1.64842	4.01179
1.70464	3.26176
1.73504	2.24473
0.780414	1.55543
0.753002	1.04547
0.248257	0.775492
0.0662252	0.507231
0.0941956	0.42672
0.0729485	0.357119
0.368044	0.264952
2.49891	6.67718
3.41433	5.96779
2.58238	4.85208
0.993056	3.33918
0.2211	2.3138
0.113379	1.5552
0.125466	1.15359
0.159436	0.754539
0.105864	0.634774
0.375735	0.531238
5.92561	3.94854
2.78923	3.52904
1.74868	2.86927
0.886921	1.97462
0.614219	1.36826
1.41225	0.919667
0.736132	0.682176
0.761598	0.446195
0.546033	0.375372
0.211721	0.314147
0.297696	0.23307
0.433231	0.231396
0.670678	0.196672
0.422891	-0.0109391
3.34237	2.9306
2.41932	2.61926
2.62698	2.12957
2.1179	1.46556
1.11192	1.01552
0.347322	0.682577
0.173124	0.506311
0.182546	0.331166
0.180198	0.278601
0.0982384	0.23316
0.101775	0.172985
-0.0214301	0.171742
0.0458136	0.14597
1.03682	2.41101
1.07317	2.15486
0.500505	1.752
0.412118	1.20572
0.462455	0.83547
0.116104	0.561556
0.0221451	0.416542
0.000566871	0.27245
-0.177281	0.229205
0.05284	0.191821
0.215676	0.142314
0.0812566	0.141292
-0.0443706	0.12009
6.4952	9.09862
7.21372	8.13198
7.75716	6.61166
6.9085	4.55011
5.60585	3.15288
2.21645	2.11919
1.38874	1.57194
0.668766	1.02817
0.539805	0.864971
0.559617	0.723889
0.692941	0.537064
0.417328	0.533206
0.605829	0.453192
0.480394	-0.0252069
0.431239	0.305334
0.487037	0.183014
0.360493	0.326529
0.636552	0.452174
7.29688	7.06099
7.53687	6.31083
7.00826	5.13098
7.80535	3.53111
5.31163	2.4468
2.68551	1.6446
1.52428	1.2199
1.1523	0.79791
0.558704	0.671261
0.750806	0.561774
0.814384	0.416789
0.727089	0.413795
-0.184282	0.3517
0.661166	-0.0195619
-0.14621	0.236955
0.381622	0.142028
0.22731	0.253403
0.276423	0.35091
3.81876	2.27577
3.77456	2.03399
3.41377	1.65372
2.50026	1.13808
2.29946	0.788605
2.01782	0.530056
1.1399	0.393177
0.689238	0.257167
0.404661	0.216348
0.522091	0.181061
0.336696	0.134331
0.303202	0.133367
0.0284674	0.113353
-0.139056	-0.00630481
0.40306	0.0763708
0.159797	0.0457759
0.0656705	0.0816722
0.0371071	0.113099
8	9.53179
8	9.53179
7.98388	9.53179
6.88804	8.51913
8	8.51913
7.95073	8.51913
6.87738	8.51913
7.75874	6.92643
7.77765	6.92643
7.73557	6.92643
7.80388	6.92643
7.51502	4.76673
7.54034	4.76673
6.93636	4.76673
6.35619	4.76673
7.28595	3.30298
5.88886	3.30298
4.33657	3.30298
2.68996	3.30298
4.17319	2.22008
2.93004	2.22008
1.45915	2.22008
2.37137	2.22008
1.94649	1.64678
1.43302	1.64678
1.89037	1.64678
1.57977	1.64678
1.68035	1.07712
1.79442	1.07712
1.34716	1.07712
0.93056	1.07712
1.3923	0.90615
1.25216	0.90615
1.04327	0.90615
1.90912	0.90615
6.72933	5.81718
6.57792	5.81718
7.02104	5.81718
7.59919	5.19916
7.76502	5.19916
7.62308	5.19916
7.09231	5.19916
7.4994	4.22715
7.39616	4.22715
7.31129	4.22715
6.21228	4.22715
5.56954	2.9091
6.9488	2.9091
7.24131	2.9091
6.23014	2.9091
4.89603	2.01579
5.11003	2.01579
3.36647	2.01579
4.22071	2.01579
3.25671	1.3549
2.67608	1.3549
2.84259	1.3549
2.61968	1.3549
2.24992	1.00502
1.66283	1.00502
1.35596	1.00502
1.47246	1.00502
1.96756	0.657356
1.82555	0.657356
1.05171	0.657356
1.1162	0.657356
1.52191	0.553017
0.621204	0.553017
0.619442	0.553017
1.04639	0.553017
3.58617	2.17372
4.10897	2.17372
3.69043	2.17372
4.10293	1.94278
3.99898	1.94278
3.91531	1.94278
4.64002	1.94278
4.01419	1.57957
3.20235	1.57957
4.1048	1.57957
2.47589	1.57957
3.66607	1.08705
1.9249	1.08705
1.8592	1.08705
1.77956	1.08705
1.18385	0.753242
2.15233	0.753242
2.00923	0.753242
1.86621	0.753242
2.66494	0.506288
2.30851	0.506288
1.51926	0.506288
0.862398	0.506288
1.87004	0.375546
0.952115	0.375546
1.08995	0.375546
1.16161	0.375546
0.036864	0.245636
0.164134	0.245636
0.460046	0.245636
-0.796703	0.245636
0.788246	0.206647
0.922186	0.206647
0.349461	0.206647
3.10462	3.78609
4.76929	3.38385
5.21557	2.75122
5.24711	1.89338
4.11699	1.31197
3.49706	0.881831
3.33467	0.65411
3.36627	0.427838
2.98583	0.359929
2.1165	0.301222
0.603429	0.223481
0.204354	0.221876
-0.219469	0.188581
-0.140144	-0.010489
-0.0899279	0.127055
0.268086	0.0761552
0.265281	0.135874
-0.0255276	0.188157
-0.0611975	0.169589
-0.187529	0.225946
1.40145	2.80761
2.18528	2.50933
1.53959	2.04019
1.0419	1.40405
0.677204	0.9729
0.750445	0.653929
1.42664	0.485061
1.71184	0.317267
1.4731	0.266908
1.75589	0.223374
0.643801	0.165724
0.329988	0.164534
0.26283	0.139844
0.159957	-0.00777823
0.0646083	0.0942185
0.0917839	0.0564736
0.287378	0.100759
-0.0148937	0.13953
-0.109194	0.125761
-0.0568847	0.167552
0.671972	1.30183
0.355295	1.16352
0.0730646	0.945997
0.286728	0.65103
0.487417	0.451115
0.222315	0.303214
0.128716	0.224913
0.490376	0.14711
0.256226	0.12376
0.325149	0.103574
0.0408424	0.0768431
-0.154604	0.0762912
-0.226879	0.0648428
0.087673	-0.00360661
0.202893	0.0436873
-0.226846	0.0261857
-0.0257029	0.0467199
-0.42325	0.0646971
0.0479013	0.0583127
0.0279307	0.0776906
7.99306	3.65764
5.51754	3.26905
4.44642	2.65788
3.7845	1.82914
3.9946	1.26746
2.99502	0.851913
2.22617	0.631918
1.13732	0.413322
1.11251	0.347717
0.435804	0.291003
0.293731	0.215899
0.0786699	0.214349
0.0305603	0.182183
0.255453	-0.0101332
0.154336	0.122744
0.0886234	0.0735715
0.0687416	0.131265
0.0111397	0.181773
0.477904	0.163836
0.149079	0.21828
6.65995	2.75603
5.82088	2.46323
3.96928	2.00271
4.44157	1.37826
7.30474	0.955026
4.13677	0.641915
2.6889	0.47615
2.36258	0.311438
1.9493	0.262005
1.27198	0.21927
0.438941	0.16268
0.361276	0.161511
0.447534	0.137275
0.403999	-0.00763533
-0.160896	0.0924876
0.390065	0.055436
0.212677	0.0989077
0.76711	0.136966
0.345888	0.12345
0.335453	0.164474
2.95402	1.85541
0.90664	1.65829
1.10554	1.34826
1.00157	0.927866
1.661	0.642941
0.906643	0.432149
1.78196	0.320553
1.78409	0.209666
2.66471	0.176386
3.14598	0.147617
2.81305	0.109519
2.71501	0.108732
2.82641	0.0924157
3.33495	-0.00514024
2.33052	0.0622643
1.47611	0.0373205
1.50904	0.0665865
1.40418	0.0922081
1.50976	0.0831088
1.52888	0.110727
3.94111	4.07889
6.18572	3.64554
6.78154	2.96399
5.67855	2.0398
4.03891	1.41343
3.03774	0.950027
0.847816	0.704696
0.489149	0.460925
0.0922792	0.387764
0.0701719	0.324517
0.0270978	0.240764
-0.161331	0.239035
0.064634	0.203165
0.0797325	-0.0113002
0.0602241	0.136881
0.055928	0.0820447
2.69955	3.00028
3.36269	2.68153
4.18229	2.1802
3.03848	1.5004
2.92506	1.03966
2.21211	0.698805
2.01824	0.518348
0.668808	0.339039
0.0826545	0.285225
0.281696	0.238703
0.260679	0.177097
0.0895048	0.175825
0.216358	0.14944
0.061663	-0.00831201
0.00799093	0.100684
1.04365	1.66091
1.74631	1.48445
1.46081	1.20693
1.79148	0.830599
1.89344	0.575542
0.778925	0.386848
0.29024	0.28695
0.361019	0.187687
0.10765	0.157896
0.166779	0.132142
0.0546157	0.0980382
-0.0438779	0.0973342
0.233322	0.0827279
0.192625	-0.0046014
0.169974	0.0557372
5.36606	4.18786
7.6321	3.74295
7.82689	3.04318
7.91506	2.0943
7.47116	1.45119
4.99434	0.97541
3.96263	0.723524
3.42137	0.47324
1.29299	0.398124
1.02947	0.333188
-1.07566	0.247197
0.50699	0.245422
0.136385	0.208593
0.0813836	-0.0116021
0.17308	0.140538
0.208827	0.0842368
0.123299	0.150293
0.289369	0.208124
0.131432	0.187586
3.6329	4.30449
7.26331	3.84718
7.4041	3.12793
7.71108	2.15262
7.17271	1.4916
7.33859	1.00257
5.89669	0.743673
4.16092	0.486418
3.33169	0.409211
2.66381	0.342466
1.80163	0.254081
0.185323	0.252256
0.329725	0.214402
0.461983	-0.0119252
0.155949	0.144451
0.327984	0.0865826
0.193898	0.154479
0.296546	0.21392
0.108675	0.19281
2.1	2.14343
1.79451	1.91572
0.778998	1.55756
1.32104	1.07191
2.14413	0.742749
3.76862	0.499235
1.4389	0.370314
0.423484	0.242214
0.415301	0.203768
0.604388	0.170532
0.358654	0.12652
0.535175	0.125612
0.327835	0.106762
0.407878	-0.0059382
0.525418	0.07193
1.53864	0.0431141
0.461094	0.0769231
1.31931	0.106522
2.44693	0.0960104
3.64987	0.127916
3.38862	2.05742
1.0325	1.83884
1.22763	1.49506
-0.198574	1.02889
0.00225328	0.712943
0.387271	0.479201
0.553877	0.355454
0.337255	0.232494
0.30235	0.195591
0.206697	0.163689
4.14424	3.23566
1.34928	2.8919
1.57444	2.35125
0.0590909	1.61812
-0.170787	1.12123
0.084665	0.753629
0.543328	0.559015
0.339208	0.365638
1.07914	0.307602
2.02632	1.03594
-0.00973316	0.925878
0.242087	0.75278
0.128684	0.518059
0.16006	0.358976
-0.058921	0.241283
-0.0213019	0.178975
-0.0571928	0.117063
0.357596	0.0984825
4.0899	2.05742
2.91955	2.05742
1.38084	1.83884
0.975905	1.83884
0.427967	1.49506
0.0579104	1.49506
-0.0151486	1.02889
0.216509	1.02889
0.0726364	0.712943
0.124805	0.712943
0.206925	0.479201
0.103702	0.479201
0.0101568	0.355454
0.028564	0.355454
0.0497355	0.232494
-0.00202369	0.232494
3.94238	2.10337
3.34949	2.10337
2.62499	1.87991
0.995314	1.87991
0.611339	1.52845
0.751773	1.52845
0.276476	1.05187
0.174646	1.05187
0.0410197	0.728866
0.0564425	0.728866
0.378051	0.489903
0.907844	0.489903
0.153337	0.363393
0.166128	0.363393
0.361667	0.237686
3.09149	2.22951
0.97024	2.22951
0.921975	1.99264
0.222033	1.99264
0.512478	1.62011
0.168457	1.62011
0.300243	1.11495
0.0302125	1.11495
-0.0406944	0.772575
-0.15768	0.772575
0.057503	0.519282
0.00409237	0.519282
0.215867	0.385185
0.0634191	0.385185
0.439062	0.25194
2.34411	4.97
1.40312	4.44199
1.48574	3.61154
2.00284	2.48544
0.630789	1.72222
0.497356	1.15758
-0.0279447	0.858652
0.229046	0.561623
0.160654	0.472479
0.0393879	0.395415
0.555552	0.293364
0.888267	4.02721
1.8217	3.59936
1.88895	2.92644
2.09201	2.01396
1.79266	1.39552
0.147519	0.937992
0.00529217	0.695769
0.031317	0.455086
-0.0697243	0.382852
0.145436	0.320406
0.976241	3.04917
1.95867	2.72522
1.19192	2.21573
1.73785	1.52485
1.14949	1.05661
0.0682506	0.710192
0.116562	0.526795
0.13814	0.344564
0.0141602	0.289873
0.26126	0.242593
7.00173	5.06487
6.08742	4.52677
7.76203	3.68047
3.13627	2.53288
0.971908	1.75509
0.654965	1.17968
0.997602	0.875041
0.199038	0.572343
0.240422	0.481497
0.630579	0.402962
0.739575	0.298964
0.779859	0.296816
6.68875	6.57734
4.61018	5.87856
2.74061	4.77953
5.13186	3.28925
1.27543	2.2792
0.457276	1.53195
0.331094	1.13635
-0.240308	0.743257
0.139064	0.625283
0.215466	0.523295
0.381629	0.38824
-0.0348747	0.385452
3.70735	1.03594
0.878577	0.925878
0.0587936	0.75278
0.276754	0.518059
0.174098	0.358976
-0.10378	0.241283
0.0418107	0.178975
-0.0649082	0.117063
0.167095	0.0984825
-0.0654315	0.0824194
0.389826	0.0611481
6.1753	4.41463
7.31817	3.94561
7.97878	3.20796
6.90248	2.2077
5.23226	1.52977
3.54622	1.02823
2.81519	0.762701
1.37165	0.498864
-0.117562	0.419681
-0.457881	0.351229
0.0460066	0.260582
0.0620399	0.25871
0.212245	0.219888
0.0349951	-0.0122303
0.0978688	0.148147
0.10719	0.0887979
0.0109516	0.158431
0.139042	0.219393
-0.086905	0.197743
0.0599398	0.263456
6.64907	3.21608
7.74373	2.8744
7.52926	2.33702
7.74554	1.60832
7.93189	1.11444
5.51151	0.749068
3.15196	0.555631
3.20106	0.363425
2.76991	0.30574
2.21335	0.255872
2.23562	0.189835
0.429154	0.188472
0.330177	0.160189
0.366991	-0.00890987
0.487789	0.107926
0.130474	0.0646897
0.226852	0.115418
0.420311	0.159829
0.332183	0.144057
0.24847	0.191929
3.17104	1.63874
3.74668	1.46464
3.35575	1.19082
3.84491	0.819516
3.83897	0.567863
3.27457	0.381686
2.3699	0.283121
2.23707	0.185182
1.6004	0.155789
0.84576	0.130379
0.690273	0.0967301
0.64693	0.0960354
0.463955	0.081624
0.119017	-0.00454
0.208419	0.0549935
0.364107	0.0329625
0.164224	0.0588109
0.516599	0.0814406
0.136033	0.073404
0.617409	0.0977969
4.21348	3.91964
1.81034	3.50322
1.29941	2.84827
0.524675	1.96017
0.388218	1.35825
0.238831	0.912938
0.199849	0.677185
0.00878778	0.44293
0.0748041	0.372626
0.682249	0.311848
0.548324	0.231365
1.27623	3.72649
0.481936	3.33059
0.870855	2.70792
-0.149043	1.86357
0.776539	1.29131
0.0376988	0.86795
-0.190014	0.643814
0.345442	0.421103
-0.148839	0.354263
0.270934	0.296481
0.419041	0.219963
0.344782	1.03594
0.0823688	0.925878
0.490995	0.75278
0.25778	0.518059
0.0865974	0.358976
0.162465	0.241283
0.0329284	0.178975
0.538468	0.117063
0.0908883	0.0984825
0.358215	0.0824194
1.15189	2.72797
1.23481	2.43815
0.974017	1.98232
1.00544	1.36422
1.30463	0.945303
0.729014	0.63538
0.23787	0.471302
0.560421	0.308267
1.69961	0.259337
0.957714	0.217038
1.06237	0.161023
0.286441	0.159867
0.136707	0.135877
-0.361974	-0.00755759
0.12424	0.0915459
-0.0941313	0.0548716
0.158898	0.0979007
0.26294	0.135572
1.06322	2.39586
0.0668521	2.14132
0.163754	1.74099
0.234327	1.19814
0.28042	0.83022
0.334995	0.558028
-0.000647241	0.413925
0.278716	0.270738
1.33316	0.227765
2.14401	0.190615
1.35589	0.14142
0.207271	0.140405
0.16019	0.119335
0.315782	-0.00663752
0.452896	0.080401
0.361734	0.0481915
0.190434	0.0859821
1.31807	0.119067
0.857085	1.26499
0.882125	1.13059
-0.0232147	0.919223
0.341541	0.632604
0.244492	0.438347
0.332568	0.294632
0.0856945	0.218548
0.233416	0.142947
2.06075	0.120257
2.08616	0.100643
1.10691	0.0746682
0.150702	0.074132
0.169787	0.0630075
0.217804	-0.00350453
0.649352	0.0424508
-0.204406	0.0254445
0.129512	0.0453976
5.97125	2.48739
3.10971	2.22313
1.45798	1.80751
0.897039	1.24392
0.720935	0.86194
0.40401	0.579348
0.804603	0.429739
3.70112	2.57101
1.92285	2.29787
1.5362	1.86827
0.701544	1.28573
0.57387	0.890915
0.664615	0.598824
2.32052	0.444186
3.2701	1.63986
1.5243	1.46564
1.31308	1.19163
0.466181	0.820074
0.300602	0.568249
1.64352	0.381946
3.15344	2.98627
3.88958	2.66901
3.22977	2.17003
2.43455	1.4934
2.19892	1.03481
2.22141	0.695543
2.21314	0.515929
2.50288	0.337457
2.18616	0.283894
2.07495	0.237589
0.789873	0.176271
-0.338531	0.175005
0.0740859	0.148743
-0.0192352	-0.00827322
0.14008	0.100214
0.375053	0.0600674
0.143589	0.107171
0.167309	0.148409
0.186448	0.133764
0.0618704	0.178215
1.55879	2.32784
1.47973	2.08053
1.10073	1.69157
1.14917	1.16413
1.52754	0.806651
1.02917	0.542186
0.653162	0.402174
1.05749	0.263052
0.918233	0.221299
0.335998	0.185204
0.328189	0.137405
0.360987	0.136419
-0.0363921	0.115947
-0.0626225	-0.00644909
-0.1481	0.0781184
0.448466	0.0468234
0.24853	0.0835411
-0.013777	0.115687
0.0682598	0.104271
0.100609	0.138921
-0.162775	1.03594
0.541381	0.925878
0.222199	0.75278
0.235057	0.518059
0.0761777	0.358976
0.256793	0.241283
0.13195	0.178975
0.403748	0.117063
0.137944	0.0984825
0.175111	0.0824194
-0.0403678	0.0611481
0.133949	0.060709
0.549178	0.0515988
0.590532	-0.00286997
1.01999	0.0347643
1.113	0.0208373
0.33749	0.0371775
0.180342	0.0514829
0.236965	0.0464025
0.130848	0.0618225
7.98595	5.88356
7.43303	5.25849
6.79796	4.27539
3.55891	2.9423
2.67792	2.03879
2.49815	1.37036
2.04589	1.01648
2.03201	0.664858
1.52083	0.559327
0.995607	0.468098
0.423261	0.347289
0.170128	0.344794
0.400799	0.293054
0.583678	-0.0162999
4.20441	3.77605
3.81805	3.37488
4.05569	2.74393
4.78995	1.88836
4.19957	1.30849
3.09485	0.879493
2.29037	0.652376
0.422872	0.426703
-0.300008	0.358974
-0.270771	0.300424
-0.369819	0.222889
0.128433	0.221288
0.432798	0.188081
1.07776	2.09473
0.580861	1.87218
0.486616	1.52217
0.700512	1.04755
0.500307	0.725871
0.666727	0.48789
0.775973	0.361899
1.64521	0.23671
1.5988	0.199138
1.66446	0.166657
1.4709	0.123645
1.94817	0.122757
1.97961	0.104336
4.44687	3.50821
3.9614	3.13549
2.80101	2.5493
2.03308	1.75441
1.06587	1.21567
1.72949	0.817108
0.666968	0.606102
-0.22184	0.396436
-0.0345507	0.333512
-0.0955134	0.279114
0.255997	0.207079
0.411559	0.205591
0.057283	0.17474
-0.00403942	-0.00971919
1.97664	2.64012
1.17865	2.35963
1.06324	1.91848
0.911454	1.32029
0.609719	0.914861
0.504148	0.614918
0.576024	0.456124
0.629071	0.29834
0.577973	0.250986
0.639646	0.210048
0.641938	0.155838
1.01739	0.154719
1.04163	0.131501
0.572017	-0.00731422
1.6448	1.03594
0.793527	0.925878
0.913574	0.75278
0.874977	0.518059
0.733318	0.358976
0.791494	0.241283
0.876317	0.178975
0.712492	0.117063
0.937101	0.0984825
0.718239	0.0824194
1.11713	0.0611481
1.60572	0.060709
1.16631	0.0515988
6.15473	3.45506
1.97252	3.08799
0.599386	2.51068
0.635665	1.72783
0.415091	1.19726
-0.00216631	0.804729
0.206112	0.596919
0.594086	0.390431
0.506254	0.328459
0.523915	0.274885
0.340858	0.203941
0.606502	0.202477
6.29258	3.7087
3.65776	3.31468
6.1819	2.69499
1.80171	1.85467
0.0549772	1.28515
0.161775	0.863805
0.536471	0.640739
0.453813	0.419092
0.293087	0.352571
-0.209038	0.295065
0.0400427	0.218913
0.308564	0.217341
4.06463	2.16732
2.90951	1.93706
2.49715	1.57492
1.26137	1.08385
0.0665841	0.751025
0.118811	0.504797
-0.13033	0.37444
0.173365	0.244912
-0.0598067	0.206038
0.0453935	0.172432
0.336749	0.12793
4.67324	5.46258
1.85064	4.88223
1.07577	3.96947
0.0391348	2.73177
-0.03498	1.89291
0.17628	1.27231
0.0658563	0.943752
0.192205	0.617285
0.504577	0.519306
0.596349	0.434604
2.81549	6.4421
2.43918	5.75769
1.82353	4.68126
1.66801	3.22161
0.932763	2.23233
-0.0539523	1.50045
0.0196408	1.11298
1.01288	0.727974
1.64469	0.612425
5.58033	2.28514
2.47869	2.04237
1.42235	1.66054
1.20151	1.14277
1.17329	0.791854
1.42855	0.53224
1.08001	0.394797
1.15817	0.258227
0.998051	0.21724
7.30186	7.15703
7.01275	6.39667
7.95559	5.20078
7.86803	3.57914
5.74708	2.48008
3.31996	1.66697
2.45049	1.2365
0.63668	0.808763
0.574593	0.680391
0.335089	0.569415
4.88043	5.20066
6.11942	4.64814
5.79965	3.77915
4.99685	2.60079
4.48566	1.80215
3.01221	1.2113
2.15725	0.898502
0.0640811	0.587688
0.577976	0.494407
0.410268	0.413766
2.06084	1.70844
2.30053	1.52693
1.70402	1.24146
0.0487973	0.854368
0.862548	0.592012
0.541704	0.397918
0.285154	0.295161
1.22972	0.193058
0.663629	0.162414
3.20687	2.05742
1.0676	1.83884
0.894289	1.49506
-0.0412224	1.02889
0.167166	0.712943
0.0112974	0.479201
0.0271054	0.355454
0.0366604	0.232494
-0.000505858	0.195591
-0.0225625	0.163689
-0.0914231	0.121443
0.0118531	0.120571
5.47392	3.50621
3.53364	3.13371
2.94712	2.54784
1.08225	1.75341
0.670308	1.21498
0.518356	0.816643
0.556467	0.605756
0.391256	0.39621
-0.554526	0.333321
0.147281	0.278955
0.480439	0.206961
3.72978	1.95939
2.21743	1.75123
2.17862	1.42383
1.28867	0.979869
0.300919	0.678975
0.174488	0.456369
0.169431	0.338518
1.24933	0.221417
0.163457	0.186272
0.104385	0.15589
0.169392	0.115657
3.98386	3.13937
5.71736	3.13937
7.09371	3.13937
5.35281	2.55245
5.03121	2.55245
4.07462	2.55245
2.51264	2.55245
1.44886	1.75658
0.681372	1.75658
0.857903	1.75658
1.00829	1.75658
1.00275	1.21718
0.623122	1.21718
0.0928389	2.05742
0.0835193	1.83884
0.0466816	1.49506
0.00571707	1.02889
0.0273213	0.712943
0.526791	0.479201
0.132762	0.355454
-0.0722635	0.232494
0.0146964	0.195591
0.00942706	0.163689
0.121295	0.121443
0.599913	0.120571
1.12338	0.102478
0.0532404	-0.00569991
0.137556	0.0690435
2.58183	2.99092
1.52666	2.67316
1.70585	2.1734
1.12734	1.49572
0.760816	1.03642
0.785068	0.696625
1.03899	0.516731
0.696646	0.337981
-0.00211551	0.284335
0.0256835	0.237958
-0.451266	0.176545
1.33439	0.175277
-0.00684086	0.148974
0.000694619	-0.00828608
0.368954	1.40567
0.212154	1.25633
-0.0557018	1.02145
0.050884	0.702957
0.227187	0.487096
0.362008	0.327399
0.267072	0.242853
0.066738	0.158844
0.539626	0.133631
0.75938	0.111835
1.89238	0.0829722
4.36363	0.0823763
0.0815232	0.0700147
0.400023	-0.00389428
7.57524	3.58252
7.6178	3.20191
7.20408	2.6033
6.5342	1.79157
7.54324	1.24142
6.46745	0.834416
2.76288	0.61894
1.48358	0.404834
1.45569	0.340576
0.715871	0.285026
0.9777	0.211465
1.16976	0.209946
0.843808	0.178441
0.700938	-0.00992506
0.810777	0.120223
0.767047	0.0720605
4.01177	5.22236
6.52952	4.66753
6.76501	3.79491
7.08788	2.61164
6.29406	1.80967
3.49462	1.21636
1.06866	0.90225
0.709443	0.59014
0.221035	0.49647
0.364965	0.415492
0.397629	0.30826
0.316678	0.306046
0.423813	0.26012
0.447147	-0.0144681
0.427729	0.175254
0.371188	0.105045
1.67352	2.64708
2.18927	2.36585
1.3095	1.92354
1.04053	1.32377
0.762808	0.917274
0.134379	0.61654
0.17838	0.457327
0.0778816	0.299127
0.113899	0.251648
0.193441	0.210602
0.105697	0.156249
0.201813	0.155127
0.050756	0.131848
-0.00277467	-0.00733351
0.0569785	0.0888315
1.36978	3.69539
2.20275	3.30279
3.31736	2.68532
1.73235	1.84802
2.54722	1.28054
3.47568	0.860706
1.20356	0.638441
0.0416153	0.417589
0.673367	0.351306
0.604586	0.294006
0.131829	0.218128
0.285373	0.216561
0.163451	0.184063
0.0246589	-0.0102378
0.131216	0.124011
0.204845	0.0743309
2.44921	1.9285
1.45556	1.72361
3.07243	1.40137
3.15006	0.964418
3.05691	0.668268
3.45265	0.449173
0.678497	0.33318
0.185967	0.217925
-0.0113047	0.183335
-0.0443464	0.153432
-0.594499	0.113833
-0.713064	0.113016
-1.43474	0.0960563
-0.711666	-0.00534274
-0.00422665	0.0647171
-0.0295958	0.0387907
5.68438	4.72446
5.37922	4.22253
1.95043	3.43311
0.45747	2.36264
0.462037	1.63713
0.286637	1.10039
0.117601	0.816229
0.190779	0.533876
0.149658	0.449136
0.238285	0.375879
3.29966	3.43972
4.20859	3.07428
2.44567	2.49953
0.721211	1.72016
0.0651669	1.19194
0.179668	0.801157
0.398925	0.594269
0.243066	0.388697
0.395977	0.327001
0.294486	0.273665
1.28478	1.49912
1.095	1.33986
1.08659	1.08936
0.384809	0.749694
0.00810802	0.519481
0.40757	0.349166
0.482786	0.258999
-0.0813937	0.169405
-0.00806737	0.142516
5.06185	4.99288
4.68739	4.46243
1.73885	3.62816
0.457681	2.49688
0.536335	1.73015
0.221995	1.16291
0.175374	0.862603
0.380597	0.564208
0.224909	0.474654
0.0224264	0.397235
0.297974	0.294714
0.139798	0.292598
3.27344	3.74357
4.1099	3.34585
4.71965	2.72033
1.9613	1.87211
0.609348	1.29723
0.3176	0.871928
0.428043	0.646765
0.423127	0.423033
0.33271	0.355887
0.298218	0.297839
0.236384	0.220971
2.23601	1.94185
2.32633	1.73555
0.825663	1.41108
0.576765	0.971096
0.258648	0.672896
0.389539	0.452283
0.148327	0.335487
0.199753	0.219434
0.103354	0.184604
0.155714	0.154494
0.337818	0.114621
2.79143	2.73573
1.85066	2.44509
0.64292	1.98797
0.36732	1.36811
0.657827	0.947995
0.299239	0.637189
0.395915	0.472644
0.208341	0.309145
0.136453	0.260076
0.212048	0.217656
0.29959	0.161482
0.341063	0.160322
0.346394	2.33191
0.0633767	2.08416
0.449665	1.69452
0.166282	1.16616
0.349658	0.808059
0.117967	0.543132
0.116808	0.402876
0.13251	0.263511
0.103176	0.221685
0.212297	0.185527
0.301083	0.137645
1.43246	0.136657
0.427853	1.46211
0.438885	1.30678
0.213821	1.06247
0.157373	0.731184
0.0284883	0.506655
-0.229703	0.340545
-0.0841383	0.252604
0.211126	0.165222
0.426826	0.138997
0.0635272	0.116326
0.163057	0.0863039
0.540316	0.0856841
5.08032	6.65901
1.51783	5.95156
1.24186	4.83888
0.621899	3.33009
1.0266	2.3075
0.440592	1.55097
0.513364	1.15046
0.852689	0.752486
0.726376	0.633047
1.05554	0.529793
3.71202	6.06822
1.00608	5.42353
0.670997	4.40958
0.662811	3.03465
0.39319	2.10278
0.360076	1.41337
0.802703	1.04839
0.736	0.685725
0.968358	0.576883
1.64878	2.57124
1.72354	2.29807
0.327074	1.86843
0.0801714	1.28584
0.0700962	0.890993
0.351006	0.598876
0.39792	0.444224
0.0216736	0.290556
0.153662	0.244438
6.57339	7.366
6.62438	6.58343
6.85784	5.35262
7.81514	3.68365
7.00157	2.55249
1.48042	1.71564
1.6	1.2726
4.48224	2.82303
3.97642	2.52311
4.67215	2.0514
3.40848	1.41176
2.14991	0.978245
0.819259	0.657522
0.509496	0.487726
1.50394	1.90569
1.19817	1.70323
1.90697	1.3848
1.50253	0.953011
1.72914	0.660365
0.754611	0.44386
1.12709	0.32924
7.41503	8.41511
7.96751	7.52109
7.70276	6.11498
7.02359	4.20829
6.6946	2.91603
3.49812	1.95999
3.27269	1.45385
3.33137	0.950929
1.63426	0.799992
1.11805	0.669508
-0.21942	0.496718
0.705514	0.493151
6.3864	3.5349
6.33493	3.15935
6.61578	2.56869
6.38393	1.76776
5.02096	1.22492
3.35288	0.823325
2.73963	0.610713
0.705535	0.399453
-0.323721	0.336049
-0.0661666	0.281237
0.155422	0.208654
2.26361	0.207156
3.21424	2.09242
3.82426	1.87012
4.02523	1.52049
4.51685	1.04639
3.34053	0.725072
2.12441	0.487353
0.568508	0.361501
0.154135	0.236449
-0.387742	0.198918
-0.0851564	0.166474
0.568911	0.123509
3.11754	3.8447
0.521286	3.43624
-0.00023167	2.79381
0.037077	1.92269
0.574709	1.33228
0.141362	0.895482
0.102191	0.664236
0.112074	0.434461
0.509251	0.365501
1.11078	0.305885
5.5255	3.01088
2.39808	2.691
0.392058	2.1879
0.320346	1.5057
0.407773	1.04334
0.286005	0.701274
0.254513	0.52018
0.257707	0.340237
0.174258	0.286233
7.73092	5.84783
6.11535	5.22656
2.05953	4.24942
0.512488	2.92443
0.181132	2.02641
0.377174	1.36204
0.138975	1.01031
0.274447	0.66082
0.310403	0.555931
0.118538	0.465255
0.12924	0.34518
0.485945	0.342701
0.29691	0.291274
1.27408	-0.0162009
6.70021	3.92652
4.46507	3.50936
5.21123	2.85327
1.96456	1.9636
0.712066	1.36063
0.292833	0.914538
0.444971	0.678372
0.365381	0.443707
-0.0388505	0.373279
0.387975	0.312395
0.507919	0.23177
0.308183	0.230106
0.381781	0.195575
3.31359	2.04402
2.34717	1.82686
1.61437	1.48532
2.00141	1.02219
0.556151	0.7083
0.446099	0.47608
0.280047	0.353139
0.559576	0.23098
0.492896	0.194317
0.225374	0.162623
0.335607	0.120652
0.548751	0.119786
0.580192	0.10181
7.04182	6.33401
7.64209	6.33401
6.61587	6.33401
7.43421	5.66109
7.16443	5.66109
6.08581	5.66109
6.42642	5.66109
6.45316	4.60272
3.88772	4.60272
3.04223	4.60272
2.09264	4.60272
2.06879	3.16756
1.46349	3.16756
1.75512	3.16756
1.61447	3.16756
1.21064	2.19488
0.901611	2.19488
1.13615	2.19488
0.565381	2.19488
0.577594	1.47528
0.765453	1.47528
0.847625	1.47528
0.0784604	1.47528
0.389223	1.09431
0.234957	1.09431
0.85228	1.09431
0.142312	1.09431
0.205079	0.71576
0.356758	0.71576
0.177639	0.71576
0.408269	0.71576
0.475362	0.60215
0.37717	0.60215
0.431342	0.60215
0.256563	0.60215
0.137408	0.503936
0.455254	0.503936
0.268451	0.503936
0.332807	0.503936
7.24753	4.29585
5.67607	4.29585
5.70562	4.29585
7.65137	3.83946
4.75097	3.83946
3.11185	3.83946
3.73993	3.83946
6.25743	3.12165
6.23109	3.12165
5.16388	3.12165
3.80318	3.12165
4.57265	2.1483
2.42532	2.1483
1.43544	2.1483
1.40724	2.1483
0.887423	1.48861
0.794562	1.48861
0.709962	1.48861
0.807959	1.48861
0.365547	1.00056
0.70564	1.00056
0.594985	1.00056
0.599334	1.00056
0.304956	0.742181
0.496227	0.742181
0.44934	0.742181
0.554113	0.742181
0.585605	0.485443
0.239893	0.485443
-0.0939977	0.485443
0.121697	0.485443
0.613781	0.40839
0.373129	0.40839
0.710675	0.40839
0.745546	0.40839
0.574773	0.341779
-0.546184	0.341779
0.651709	0.341779
0.301625	0.341779
3.63297	1.93389
3.00332	1.93389
2.58973	1.93389
2.43619	1.72843
2.38876	1.72843
1.47548	1.72843
0.958698	1.72843
1.0341	1.40529
1.65311	1.40529
2.73013	1.40529
2.52083	1.40529
2.31009	0.967115
1.95541	0.967115
0.946467	0.967115
1.09243	0.967115
0.579402	0.670138
0.200586	0.670138
0.634888	0.670138
0.571483	0.670138
0.249315	0.450429
0.535559	0.450429
0.800421	0.450429
0.471943	0.450429
0.810539	0.334112
0.310551	0.334112
0.329191	0.334112
0.16229	0.334112
0.100229	0.218535
0.635701	0.218535
0.391929	0.218535
-0.308131	0.218535
0.201833	0.183848
0.446743	0.183848
0.247091	0.183848
0.310918	0.183848
0.772979	0.153861
0.328628	0.153861
0.519168	0.153861
0.34723	0.153861
1.0809	2.05742
1.6948	1.83884
0.362333	1.49506
0.503394	1.02889
0.204116	0.712943
-0.0433377	0.479201
0.620857	0.355454
0.126304	0.232494
0.735937	0.195591
1.00777	0.163689
2.01648	3.82001
1.39875	3.41417
0.307236	2.77587
0.0244751	1.91034
0.0912197	1.32372
0.332344	0.889731
0.146943	0.659971
0.166025	0.431671
0.204882	0.363153
0.660621	0.303921
1.76943	2.11364
0.673129	1.88909
-0.00752363	1.53591
0.158898	1.05701
0.417092	0.732426
-0.0347177	0.492296
0.183681	0.365167
0.27984	0.238847
0.0880749	0.200936
2.86201	2.05742
1.21305	1.83884
0.635681	1.49506
0.191215	1.02889
0.455996	0.712943
0.36276	0.479201
0.180764	0.355454
0.349103	0.232494
0.361743	0.195591
1.36205	3.25655
0.814544	2.91058
0.921567	2.36643
0.0517341	1.62856
0.105988	1.12847
0.13123	0.758495
0.0998818	0.562624
0.0400281	0.367999
0.081907	0.309588
0.372338	1.64529
0.249758	1.4705
0.374224	1.19558
0.103102	0.822791
0.23826	0.570132
0.198245	0.383211
-0.0614046	0.284252
0.0933614	0.185922
7.81472	4.93015
6.74365	4.40637
4.17454	3.58257
0.922829	2.46551
0.431003	1.70841
0.419166	1.1483
0.464082	0.851766
0.204253	0.557119
0.0749971	0.46869
0.517826	0.392244
0.611297	0.291011
0.588796	0.288921
7.20506	6.51526
7.66091	5.82308
2.77038	4.73442
5.90911	3.2582
1.54796	2.25769
1.18074	1.51749
0.296173	1.12562
0.445232	0.736242
0.569197	0.619381
0.673101	0.518356
0.458486	0.384576
3.59039	2.50216
2.01974	2.23633
0.837133	1.81823
1.76883	1.2513
0.937427	0.867054
0.0735823	0.582786
0.240534	0.432289
0.111347	0.28275
0.152618	0.23787
-0.169834	0.199072
0.0413745	0.147695
7.16892	5.43683
7.15779	5.43683
7.04205	4.85922
5.94148	4.85922
3.16888	3.95076
1.22675	3.95076
1.11417	2.71889
0.819358	2.71889
0.249017	1.88399
0.712775	1.88399
-0.125949	1.26631
0.367053	1.26631
0.510054	0.939304
0.092331	0.939304
0.027352	0.614376
0.449172	0.614376
0.336699	0.516859
0.645923	0.516859
6.98137	6.54245
7.5831	6.54245
7.56083	5.84738
4.1039	5.84738
6.45107	4.75418
7.21854	4.75418
4.71409	3.2718
1.97065	3.2718
1.14732	2.26711
0.883678	2.26711
0.751094	1.52382
0.215841	1.52382
0.697512	1.13032
0.442163	1.13032
0.422369	0.739314
0.460155	0.739314
0.601597	0.621966
0.187458	0.621966
7.36758	5.95829
7.40095	5.95829
6.72542	5.32528
2.62948	5.32528
3.16372	4.32969
4.76247	4.32969
3.92067	2.97967
2.15317	2.97967
1.09831	2.06468
-0.345019	2.06468
0.846515	1.38777
0.400492	1.38777
0.753002	1.02939
0.819967	1.02939
0.485883	0.673302
0.332575	0.673302
0.234783	0.566431
0.538878	0.566431
6.18427	2.54343
4.32429	2.54343
3.80813	2.27322
2.02225	2.27322
1.98089	1.84823
2.60482	1.84823
3.63257	1.27194
1.38611	1.27194
0.979836	0.881357
0.473011	0.881357
0.569045	0.592399
0.279542	0.592399
0.684308	0.43942
0.475968	0.43942
0.219219	0.287414
0.0442696	0.287414
0.477416	0.241794
0.440632	0.241794
4.35044	1.97409
3.23719	1.97409
2.03695	1.76436
1.04448	1.76436
0.93569	1.43451
1.22518	1.43451
2.11665	0.98722
1.01602	0.98722
0.87222	0.684069
0.211737	0.684069
0.152756	0.459793
0.0988759	0.459793
0.255091	0.341058
0.142334	0.341058
0.326295	0.223078
0.165767	0.223078
1.24924	0.187669
0.21141	0.187669
2.42115	1.1943
1.35075	1.1943
0.650809	1.06742
0.850444	1.06742
0.727467	0.867857
1.21839	0.867857
1.6374	0.597255
1.35988	0.597255
0.615569	0.413852
0.470883	0.413852
0.301301	0.278168
0.482231	0.278168
0.238678	0.206335
-0.00181896	0.206335
0.396186	0.134959
0.18991	0.134959
0.211034	0.113537
5.22889	5.81391
5.20319	5.19624
3.40945	4.22477
2.96774	2.90746
2.30123	2.01465
0.771794	1.35414
1.70885	1.00445
-0.261995	0.656987
0.143531	0.552706
0.0118492	0.462556
-0.130694	0.343177
-0.433797	0.340712
-0.0592785	0.289584
-0.276545	-0.0161069
0.052283	0.195105
0.0271853	0.116944
-0.721808	0.208648
-0.547228	0.288934
-0.00667624	0.260421
-0.413158	0.346962
4.01088	3.42773
6.26985	3.06357
4.03454	2.49082
2.29977	1.71417
1.63963	1.18779
0.962507	0.798365
0.687578	0.592198
-0.00645862	0.387343
0.158192	0.325861
0.301844	0.272711
0.130294	0.202329
0.0408514	0.200875
0.236956	0.170732
-0.0405811	-0.00949624
0.0969085	0.115029
0.0336778	0.0689471
-0.00168021	0.123014
0.0509231	0.170348
0.202094	0.153538
0.00279429	0.20456
5.9717	5.92088
7.50388	5.29184
3.61086	4.3025
2.38272	2.96096
1.06499	2.05172
0.00039169	1.37905
0.223991	1.02293
-0.168908	0.669075
0.0659922	0.562875
0.0257211	0.471067
0.114565	0.349491
0.0852307	0.346981
0.131375	0.294912
0.0848006	-0.0164033
0.0797466	0.198695
0.147345	0.119095
0.0554056	0.212487
0.172737	0.29425
0.178584	0.265213
-0.119893	0.353346
2.43903	3.04354
3.77122	2.72019
2.59504	2.21164
1.07248	1.52204
0.745343	1.05466
0.797151	0.70888
0.370983	0.525822
-0.0475982	0.343927
0.198559	0.289337
-0.00600372	0.242144
-0.0583219	0.179651
0.113726	0.17836
-0.0179745	0.151595
-0.063704	-0.00843185
0.0509083	0.102136
0.0969791	0.0612191
0.00575588	0.109226
-0.186888	0.151254
0.190944	0.136328
0.251317	0.181632
5.38595	3.80896
6.41067	3.40429
3.29703	2.76784
1.04053	1.90481
0.669147	1.31989
0.293319	0.887157
0.337133	0.658061
0.270369	0.430422
0.0552338	0.362103
0.0211603	0.303042
-0.118528	0.224831
0.129077	0.223216
0.0347572	0.18972
0.104863	-0.0105524
0.184204	0.127822
0.0272841	0.0766152
0.210039	0.136695
0.0771117	0.189294
0.0963042	0.170614
0.0966998	0.227311
2.31107	2.47201
2.88803	2.20939
3.76353	1.79633
0.989164	1.23622
1.17728	0.856609
0.413461	0.575765
0.720893	0.427082
0.397855	0.279344
0.325943	0.235005
0.13143	0.196674
-0.2285	0.145915
0.0163361	0.144867
0.132123	0.123128
0.091214	-0.0068485
-0.00503833	0.0829566
-0.00188508	0.0497233
0.24511	0.0887151
0.151868	0.122852
0.150219	0.110728
0.102938	0.147525
7.9121	9.05676
7.33063	8.09457
7.83762	6.58124
7.87442	4.52918
1.58836	3.13838
0.985717	2.10944
0.560474	1.56471
0.559296	1.02344
0.306283	0.860991
0.965809	0.720558
1.09695	0.534593
3.61705	3.29909
3.23394	2.9486
4.69214	2.39734
1.51133	1.64984
0.483356	1.14321
0.308471	0.768403
0.326524	0.569974
0.453416	0.372806
0.607562	0.313632
0.296477	0.262477
0.300256	0.194735
1.84912	1.32178
0.696252	1.18136
1.57137	0.960497
0.362137	0.661009
0.130749	0.458029
0.0512753	0.307861
-0.0679935	0.228361
-0.479564	0.149365
0.0878031	0.125657
0.00412868	0.105162
0.104837	0.0780209
3.27396	2.90858
2.40762	2.59957
1.01164	2.11357
1.7034	1.45454
0.812877	1.00789
1.76286	0.677447
0.257666	0.502506
0.262145	0.328677
0.637596	0.276507
0.0527229	0.231407
1.6518	2.10337
0.748859	1.87991
0.748997	1.52845
0.701722	1.05187
0.116427	0.728866
0.828471	0.489903
0.731955	0.363393
1.39798	0.237686
0.863029	0.199959
0.913785	0.167345
1.11939	1.42437
0.596136	1.27304
0.49203	1.03504
0.521433	0.71231
0.49184	0.493577
0.9845	0.331755
1.77768	0.246084
1.20311	0.160957
1.11188	0.135409
1.05307	0.113323
7.99825	5.46761
5.11194	4.88673
3.59921	3.97313
2.74583	2.73428
0.302257	1.89465
0.691266	1.27348
0.0157852	0.944621
-0.00182459	0.617854
0.20045	0.519784
0.0808386	0.435004
3.80165	4.7265
0.649404	4.22435
0.65527	3.43459
0.699239	2.36366
0.498793	1.63784
0.485596	1.10086
0.269182	0.816582
0.664327	0.534107
1.67348	0.44933
2.32052	0.376041
5.01978	0.278991
2.5624	2.00003
0.250624	1.78755
0.355103	1.45336
0.00821428	1.00019
0.25585	0.693056
0.619191	0.465834
0.390592	0.345539
1.15196	0.226009
1.32159	0.190135
5.54595	0.159123
6.02368	4.53121
3.505	4.04981
0.888976	3.29268
0.358369	2.266
0.231124	1.57017
[truncated: 12,576 more rows]

[truncated: 8 more sheets: addSACpeak12345_150Hz, addSACpeak02_150Hz, addSACpeak023_150Hz, addSACpeak0234_150Hz, addSACpeak02345_150Hz, addSACpeak23_150Hz, addSACpeak234_150Hz, addSACpeak2345_150Hz]
