# Supplementary material for: Precise spike-timing information in the brainstem is well aligned with the needs of communication and the perception of environmental sounds
Source: PLoS Biol. 2025 Jun 16;23(6):e3003213. doi: 10.1371/journal.pbio.3003213 (PMC12204627; doi:10.1371/journal.pbio.3003213)
Supplement: S7 Data — (XLSX) [file pbio.3003213.s008.xlsx]

## Sheet: FigIb
250	PLN
50	PBU
50	ChT
50	ChS
250	PLN
50	ChS
50	PBU
250	ChS
250	PLN
50	PBU
50	ChS
50	PLN
50	PLN
50	PLN
50	PBU
150	PLN
150	ChS
50	ChS
350	ChS
50	ChS
1250	PL
250	ChT
150	ChS
50	ChT
50	PBU
50	ChS
50	ChS
50	ChS
150	PBU
50	ChS
150	On
150	ChT
50	ChT
50	ChS
50	PLN
50	ChS
250	PLN
50	PBU
50	PLN
150	ChS
50	PL
50	ChS
50	ChS
50	ChS
50	PBU
50	ChS
50	PBU
50	ChS
50	ChS
50	ChS
50	ChS
50	ChT
50	PL
150	ChS
50	ChT
50	ChT
150	PL
50	PL
50	PL
50	PL
50	PLN
50	PL
50	PL
50	PL
50	ChT
50	PL
1650	PL
50	PL
50	PL
50	PL
50	PL
50	PL
1250	PL
250	PLN
50	ChS
150	ChS
50	PL
50	PL
1050	PL
150	ChS
50	ChT
350	PLN
250	On
50	PLN
50	ChT
150	ChS
850	PL
50	ChS
50	ChS
250	PLN
50	PLN
1250	PL
150	PLN
50	ChS
50	On
50	PL
50	PL
50	ChS
150	PLN
50	ChS
50	PL
150	On
650	PLN
50	ChS
1550	PLN
50	On
150	PLN
50	PLN
1250	ChT
1150	PL
150	PLN
150	PLN
150	On
50	PL
1150	PLN
1250	On
150	On
50	ChS
150	PLN
50	PL
50	PLN
50	PL
50	PL
350	ChT
100	PLN
150	PLN
50	PL
50	PBU
50	PLN
50	ChS
100	ChT
50	PL
250	PLN
1550	PL
1950	PLN
1550	PLN
50	ChT
50	PL
50	PL
50	PL
50	On
150	ChT
50	PLN
50	PLN
50	PL
50	PL
50	PBU
50	PLN
50	ChS
1850	PLN
50	PLN
50	ChT
50	PL
50	PLN
50	PL
50	PLN
50	ChT
50	PL
50	PLN
50	PLN

## Sheet: Variables
NeuronID	SoundLevel	ModulationDepth	ModulationFreq	Type	SoundLevelRationalised	ModulationFreqRationalised	fModFactor	VS_150Hz	CV	Z_150Hz	NeuralReliability_150Hz	EnvelopeFluctuation_150Hz	CI_150Hz	SAC_peak0_150Hz	SAC_peak1_150Hz	SAC_peak2_150Hz	SAC_peak3_150Hz	SAC_peak4_150Hz	SAC_peak5_150Hz	VS	Z	NeuralReliability	EnvelopeFluctuation	CI	SAC_peak0	SAC_peak1	SAC_peak2	SAC_peak3	SAC_peak4	SAC_peak5	hitrate
88299010	30	1	50	PLN	30	50	1	0.691845	0.569836	7.19008	0.802131	1.79858	3.23683	2.92902	2.51572	0	0	0	0	0.552784	4.13113	0.623892	0.805075	2.12987	1.77588	0	0	0	0	0	0.284708
88299010	30	1	150	PLN	30	150	0.899823	0.691845	0.569836	7.19008	0.802131	1.79858	3.23683	2.92902	2.51572	0	0	0	0	0.691845	7.19008	0.802131	1.79858	3.23683	2.92902	2.51572	0	0	0	0	0.607083
88299010	30	1	250	PLN	30	250	0.757902	0.691845	0.569836	7.19008	0.802131	1.79858	3.23683	2.92902	2.51572	0	0	0	0	0.78432	7.53978	0.851124	2.9452	3.82966	3.68504	3.54181	0	0	0	0	0.782083
88299010	30	1	350	PLN	30	350	0.539818	0.691845	0.569836	7.19008	0.802131	1.79858	3.23683	2.92902	2.51572	0	0	0	0	0.796763	8.57263	0.830121	3.33489	3.75258	3.55118	3.20448	0	0	0	0	0.507833
88299010	30	1	450	PLN	30	450	0.386582	0.691845	0.569836	7.19008	0.802131	1.79858	3.23683	2.92902	2.51572	0	0	0	0	0.789085	6.86798	0.781175	3.17915	3.53428	3.32213	3.26308	0	0	0	0	0.284917
88299010	30	1	550	PLN	30	550	0.253327	0.691845	0.569836	7.19008	0.802131	1.79858	3.23683	2.92902	2.51572	0	0	0	0	0.759864	6.8362	0.69441	2.01963	3.2754	3.18157	3.07353	0	0	0	0	0.0867083
88299010	30	1	650	PLN	30	650	0.227948	0.691845	0.569836	7.19008	0.802131	1.79858	3.23683	2.92902	2.51572	0	0	0	0	0.735629	5.00703	0.60295	1.2107	2.39507	0	2.72944	0	0	0	0	0.0347917
88299010	30	1	750	PLN	30	750	0.0706132	0.691845	0.569836	7.19008	0.802131	1.79858	3.23683	2.92902	2.51572	0	0	0	0	0.653202	3.34249	0.368075	0.951423	2.61905	2.27891	2.17262	0	0	0	0	0.022875
88299010	30	1	850	PLN	30	850	0.226005	0.691845	0.569836	7.19008	0.802131	1.79858	3.23683	2.92902	2.51572	0	0	0	0	0.576446	2.34521	0.167145	0.739226	2.40876	2.11435	0.615571	0.562043	0.481751	0	0	0.0412917
88299010	30	1	950	PLN	30	950	0.0854617	0.691845	0.569836	7.19008	0.802131	1.79858	3.23683	2.92902	2.51572	0	0	0	0	0.484443	2.01241	0.0533266	0.607948	1.79594	1.44456	1.83499	0	0	0	0	0.0928333
88299010	30	1	1050	PLN	30	1050	0.150264	0.691845	0.569836	7.19008	0.802131	1.79858	3.23683	2.92902	2.51572	0	0	0	0	0.408227	2.51341	0.0813162	0.589947	1.79546	1.45881	1.384	0	0	0	0	0.0815
88299010	30	1	1150	PLN	30	1150	0.165734	0.691845	0.569836	7.19008	0.802131	1.79858	3.23683	2.92902	2.51572	0	0	0	0	0.249983	2.55441	0.0543953	0.580765	2.1136	1.60634	0	1.26816	0	0	0	0.112542
88299010	30	1	1250	PLN	30	1250	0.199125	0.691845	0.569836	7.19008	0.802131	1.79858	3.23683	2.92902	2.51572	0	0	0	0	0.278994	3.5258	0.221295	0.689615	1.62161	0	0	0	0	0	0	0.146333
88299010	30	1	1350	PLN	30	1350	0.0665232	0.691845	0.569836	7.19008	0.802131	1.79858	3.23683	2.92902	2.51572	0	0	0	0	0.197286	2.43159	0.17472	0.678649	1.74495	0.688796	0.872475	0.688796	0	0	0	0.139792
88299010	30	1	1450	PLN	30	1450	0.156036	0.691845	0.569836	7.19008	0.802131	1.79858	3.23683	2.92902	2.51572	0	0	0	0	0.113142		0.181036	0.600564	1.51172	0	0	0	0	0	0	0.118625
88299010	30	1	1550	PLN	30	1550	0.0901657	0.691845	0.569836	7.19008	0.802131	1.79858	3.23683	2.92902	2.51572	0	0	0	0	0.165388		-0.0567889	0.548234	0.680685	0	0	0	0	0	0	0.117833
88299010	30	1	1650	PLN	30	1650	0.177309	0.691845	0.569836	7.19008	0.802131	1.79858	3.23683	2.92902	2.51572	0	0	0	0	0.0809888		0.130529	0.5767	1.02114	0	0	0	0	0	0	0.154125
88299010	50	1	50	PLN	50	50	1	0.384882	0.569836	9.36679	0.697553	2.01621	2.13741	1.32796	1.22258	0	0	0	0	0.299696	9.34177	0.52541	1.08225	2.01995	0.93555	0.456151	0	0	0	0	0.355708
88299010	50	1	150	PLN	50	150	0.899823	0.384882	0.569836	9.36679	0.697553	2.01621	2.13741	1.32796	1.22258	0	0	0	0	0.384882	9.36679	0.697553	2.01621	2.13741	1.32796	1.22258	0	0	0	0	0.537958
88299010	50	1	250	PLN	50	250	0.757902	0.384882	0.569836	9.36679	0.697553	2.01621	2.13741	1.32796	1.22258	0	0	0	0	0.4869	7.93987	0.787137	2.57402	2.87492	1.715	1.53521	0.192883	0	0	0	0.517875
88299010	50	1	350	PLN	50	350	0.539818	0.384882	0.569836	9.36679	0.697553	2.01621	2.13741	1.32796	1.22258	0	0	0	0	0.565971	9.42128	0.665394	2.88811	2.07614	1.67635	1.60621	0	0	0	0	0.337125
88299010	50	1	450	PLN	50	450	0.386582	0.384882	0.569836	9.36679	0.697553	2.01621	2.13741	1.32796	1.22258	0	0	0	0	0.551369	8.0201	0.663864	2.43347	2.28269	1.55518	1.43613	0	0	0	0	0.17025
88299010	50	1	550	PLN	50	550	0.253327	0.384882	0.569836	9.36679	0.697553	2.01621	2.13741	1.32796	1.22258	0	0	0	0	0.542683	5.14159	0.573454	1.84469	2.21657	1.59712	1.45067	0	0	0	0	0.0944167
88299010	50	1	650	PLN	50	650	0.227948	0.384882	0.569836	9.36679	0.697553	2.01621	2.13741	1.32796	1.22258	0	0	0	0	0.496354	5.65252	0.454122	1.28702	2.29207	1.38756	1.22891	0	0	0	0	0.0729167
88299010	50	1	750	PLN	50	750	0.0706132	0.384882	0.569836	9.36679	0.697553	2.01621	2.13741	1.32796	1.22258	0	0	0	0	0.398316	5.89725	0.291228	1.0001	1.73116	0.789487	0.844181	0	0	0	0	0.0603333
88299010	50	1	850	PLN	50	850	0.226005	0.384882	0.569836	9.36679	0.697553	2.01621	2.13741	1.32796	1.22258	0	0	0	0	0.354982	4.54654	0.140826	0.90658	1.45573	0.875713	0.363933	0.363933	0	0	0	0.0910833
88299010	50	1	950	PLN	50	950	0.0854617	0.384882	0.569836	9.36679	0.697553	2.01621	2.13741	1.32796	1.22258	0	0	0	0	0.298183	4.91571	-0.0108073	0.882564	1.77022	0.436142	0.282209	0.384831	0.384831	0.295037	0.218071	0.084625
88299010	50	1	1050	PLN	50	1050	0.150264	0.384882	0.569836	9.36679	0.697553	2.01621	2.13741	1.32796	1.22258	0	0	0	0	0.205818	3.87779	-0.00379458	0.819202	0.996386	0	0.207581	0.415161	0.249097	0.235258	0.207581	0.11275
88299010	50	1	1150	PLN	50	1150	0.165734	0.384882	0.569836	9.36679	0.697553	2.01621	2.13741	1.32796	1.22258	0	0	0	0	0.235284	5.14019	-0.0369235	0.775218	1.14878	0	0	0.650978	0	0	0	0.114625
88299010	50	1	1250	PLN	50	1250	0.199125	0.384882	0.569836	9.36679	0.697553	2.01621	2.13741	1.32796	1.22258	0	0	0	0	0.0969868		-0.0102857	0.803548	1.28224	0.278221	0.302414	0.266125	0.254028	0	0	0.0855417
88299010	50	1	1350	PLN	50	1350	0.0665232	0.384882	0.569836	9.36679	0.697553	2.01621	2.13741	1.32796	1.22258	0	0	0	0	0.0852945		-0.124012	0.881831	1.14019	0	0	0	0	0	0	0.0827083
88299010	50	1	1450	PLN	50	1450	0.156036	0.384882	0.569836	9.36679	0.697553	2.01621	2.13741	1.32796	1.22258	0	0	0	0	0.0287907		-0.0981193	0.774251	1.03096	0	0	0	0	0	0	0.104125
88299010	50	1	1550	PLN	50	1550	0.0901657	0.384882	0.569836	9.36679	0.697553	2.01621	2.13741	1.32796	1.22258	0	0	0	0	0.0520616		0.0948999	0.89114	1.02515	0	0	0	0	0	0	0.0929167
88299010	70	1	50	PLN	70	50	1	0.179099	0.569836	5.74988	0.398784	1.34818	1.8107	0.568416	0.4366	0.194187	0	0	0	0.054107		0.430143	1.28891	1.6231	0.454571	0.260621	0.144349	0.138907	0.102541	0	0.130917
88299010	70	1	150	PLN	70	150	0.899823	0.179099	0.569836	5.74988	0.398784	1.34818	1.8107	0.568416	0.4366	0.194187	0	0	0	0.179099	5.74988	0.398784	1.34818	1.8107	0.568416	0.4366	0.194187	0	0	0	0.103458
88299010	70	1	250	PLN	70	250	0.757902	0.179099	0.569836	5.74988	0.398784	1.34818	1.8107	0.568416	0.4366	0.194187	0	0	0	0.31124	6.38527	0.419253	1.55233	1.59489	0.557387	0.552236	0	0	0	0	0.104792
88299010	70	1	350	PLN	70	350	0.539818	0.179099	0.569836	5.74988	0.398784	1.34818	1.8107	0.568416	0.4366	0.194187	0	0	0	0.243773	5.28786	0.301094	1.35587	1.56761	0	0.437866	0	0	0	0	0.0594167
88299010	70	1	450	PLN	70	450	0.386582	0.179099	0.569836	5.74988	0.398784	1.34818	1.8107	0.568416	0.4366	0.194187	0	0	0	0.207001	5.42007	0.255945	1.18817	1.23587	0.403227	0.411082	0	0	0	0	0.064
88299010	70	1	550	PLN	70	550	0.253327	0.179099	0.569836	5.74988	0.398784	1.34818	1.8107	0.568416	0.4366	0.194187	0	0	0	0.116521		0.0632856	1.00526	1.38264	0	0	0	0	0	0	0.0500833
88299010	70	1	650	PLN	70	650	0.227948	0.179099	0.569836	5.74988	0.398784	1.34818	1.8107	0.568416	0.4366	0.194187	0	0	0	0.0883049		0.0414886	0.939004	0.946511	0	0	0	0	0	0	0.079
88299010	70	1	750	PLN	70	750	0.0706132	0.179099	0.569836	5.74988	0.398784	1.34818	1.8107	0.568416	0.4366	0.194187	0	0	0	0.0958059		0.00777973	0.879197	1.23253	0	0.421323	0	0	0	0	0.0594583
88299010	70	1	850	PLN	70	850	0.226005	0.179099	0.569836	5.74988	0.398784	1.34818	1.8107	0.568416	0.4366	0.194187	0	0	0	0.0661983		-0.151885	0.78949	1.25152	0	0	0	0	0	0	0.0780417
88299010	70	1	950	PLN	70	950	0.0854617	0.179099	0.569836	5.74988	0.398784	1.34818	1.8107	0.568416	0.4366	0.194187	0	0	0	0.126083		-0.0360784	0.770499	1.47147	0	0	0	0	0	0	0.0607083
88299010	70	1	1050	PLN	70	1050	0.150264	0.179099	0.569836	5.74988	0.398784	1.34818	1.8107	0.568416	0.4366	0.194187	0	0	0	0.0612526		0.12913	0.989164	1.58887	0.712251	0	0	0	0	0	0.089625
88299010	70	1	1150	PLN	70	1150	0.165734	0.179099	0.569836	5.74988	0.398784	1.34818	1.8107	0.568416	0.4366	0.194187	0	0	0	0.0417246		-0.00753005	0.827236	1.39411	0.341953	0.276193	0.512929	0.368257	0	0	0.0777917
88299010	70	1	1250	PLN	70	1250	0.199125	0.179099	0.569836	5.74988	0.398784	1.34818	1.8107	0.568416	0.4366	0.194187	0	0	0	0.0767989		0.0300335	0.962242	1.20784	0	0.32209	0.362352	0.32209	0	0	0.090125
88299010	70	1	1350	PLN	70	1350	0.0665232	0.179099	0.569836	5.74988	0.398784	1.34818	1.8107	0.568416	0.4366	0.194187	0	0	0	0.0509819		0.00324351	0.802589	1.36321	0	0	0	0	0	0	0.0734583
88299010	70	1	1450	PLN	70	1450	0.156036	0.179099	0.569836	5.74988	0.398784	1.34818	1.8107	0.568416	0.4366	0.194187	0	0	0	0.0681751		-0.04279	0.838387	1.11222	0	0	0	0	0	0	0.06875
88299010	70	1	1550	PLN	70	1550	0.0901657	0.179099	0.569836	5.74988	0.398784	1.34818	1.8107	0.568416	0.4366	0.194187	0	0	0	0.0309875		0.240722	1.0309	1.75882	1.03819	0	0	0	0	0	0.082
88299013	30	1	50	ChS	30	50	1	0.760675	0.224757	12.1201	0.859438	2.52094	5.29445	5.02519	4.78729	0	0	0	0	0.554349	11.4482	0.880723	1.65249	3.13281	1.9025	0	1.3732	0.985897	0	0	0.845917
88299013	30	1	150	ChS	30	150	0.899823	0.760675	0.224757	12.1201	0.859438	2.52094	5.29445	5.02519	4.78729	0	0	0	0	0.760675	12.1201	0.859438	2.52094	5.29445	5.02519	4.78729	0	0	0	0	0.994708
88299013	30	1	250	ChS	30	250	0.757902	0.760675	0.224757	12.1201	0.859438	2.52094	5.29445	5.02519	4.78729	0	0	0	0	0.819265	14.0542	0.884418	3.50467	3.39988	3.53351	3.43907	0	0	0	0	0.983208
88299013	30	1	350	ChS	30	350	0.539818	0.760675	0.224757	12.1201	0.859438	2.52094	5.29445	5.02519	4.78729	0	0	0	0	0.632287	8.01164	0.601194	2.48831	2.70471	2.12332	2.05697	0	0	0	0	0.18375
88299013	30	1	450	ChS	30	450	0.386582	0.760675	0.224757	12.1201	0.859438	2.52094	5.29445	5.02519	4.78729	0	0	0	0	0.470334	8.39436	0.364062	1.7222	1.85121	1.22821	1.20151	0	0	0	0	0.0857917
88299013	30	1	550	ChS	30	550	0.253327	0.760675	0.224757	12.1201	0.859438	2.52094	5.29445	5.02519	4.78729	0	0	0	0	0.412711	5.77745	0.327945	1.09002	1.91633	1.04271	0.98165	0	0	0	0	0.01775
88299013	30	1	650	ChS	30	650	0.227948	0.760675	0.224757	12.1201	0.859438	2.52094	5.29445	5.02519	4.78729	0	0	0	0	0.359427	6.34684	0.0822173	0.909519	1.58791	0.527688	0	0	0	0	0	0.0193333
88299013	30	1	750	ChS	30	750	0.0706132	0.760675	0.224757	12.1201	0.859438	2.52094	5.29445	5.02519	4.78729	0	0	0	0	0.311194	3.08651	0.0116744	0.701348	1.22975	0.759549	0.940394	0	0	0	0	0.0213333
88299013	30	1		ChS	30		0.226005	0.760675	0.224757	12.1201	0.859438	2.52094	5.29445	5.02519	4.78729	0	0	0	0												0.993333
88299013	50	1	50	ChS	50	50	1	0.445507	0.224757	11.8394	0.839628	3.1777	2.96657	2.16713	2.01813	0.63993	0.590762	0	0	0.309992	14.3622	0.645348	1.65312	2.14987	0.581467	0	0.26979	0.180082	0.157544	0.147832	0.879792
88299013	50	1	150	ChS	50	150	0.899823	0.445507	0.224757	11.8394	0.839628	3.1777	2.96657	2.16713	2.01813	0.63993	0.590762	0	0	0.445507	11.8394	0.839628	3.1777	2.96657	2.16713	2.01813	0.63993	0.590762	0	0	0.995083
88299013	50	1	250	ChS	50	250	0.757902	0.445507	0.224757	11.8394	0.839628	3.1777	2.96657	2.16713	2.01813	0.63993	0.590762	0	0	0.718719	12.6038	0.871896	3.64373	3.35413	3.15819	2.96865	0	0	0	0	0.9975
88299013	50	1	350	ChS	50	350	0.539818	0.445507	0.224757	11.8394	0.839628	3.1777	2.96657	2.16713	2.01813	0.63993	0.590762	0	0	0.714305	5.98948	0.781177	2.71129	3.06874	2.88637	2.64113	0	0	0	0	0.373833
88299013	50	1	450	ChS	50	450	0.386582	0.445507	0.224757	11.8394	0.839628	3.1777	2.96657	2.16713	2.01813	0.63993	0.590762	0	0	0.541483	12.0327	0.717444	2.92377	1.77174	1.50051	1.447	0	0	0	0	0.490875
88299013	50	1	550	ChS	50	550	0.253327	0.445507	0.224757	11.8394	0.839628	3.1777	2.96657	2.16713	2.01813	0.63993	0.590762	0	0	0.48386	6.49325	0.478743	1.43343	1.93798	1.16335	1.15209	0	0	0	0	0.0657083
88299013	50	1	650	ChS	50	650	0.227948	0.445507	0.224757	11.8394	0.839628	3.1777	2.96657	2.16713	2.01813	0.63993	0.590762	0	0	0.393591	11.7495	0.423913	1.30551	1.62439	0.913718	0.732878	0	0	0	0	0.160875
88299013	50	1	750	ChS	50	750	0.0706132	0.445507	0.224757	11.8394	0.839628	3.1777	2.96657	2.16713	2.01813	0.63993	0.590762	0	0	0.287819	0.570711	-0.0163591	0.54771	1.62591	0	0	0	0	0	0	0.133125
88299013	50	1		ChS	50		0.226005	0.445507	0.224757	11.8394	0.839628	3.1777	2.96657	2.16713	2.01813	0.63993	0.590762	0	0												0.885083
88299013	70	1	50	ChS	70	50	1	0.187164	0.224757	14.0904	0.57187	2.29582	1.60575	0.661529	0.70409	0.227778	0.195464	0	0	0.123682	14.4536	0.553035	1.75794	1.81443	0.346071	0	0.0839274	0	0	0	0.68475
88299013	70	1	150	ChS	70	150	0.899823	0.187164	0.224757	14.0904	0.57187	2.29582	1.60575	0.661529	0.70409	0.227778	0.195464	0	0	0.187164	14.0904	0.57187	2.29582	1.60575	0.661529	0.70409	0.227778	0.195464	0	0	0.669
88299013	70	1	250	ChS	70	250	0.757902	0.187164	0.224757	14.0904	0.57187	2.29582	1.60575	0.661529	0.70409	0.227778	0.195464	0	0	0.360459	12.9788	0.642337	2.39726	1.66256	0.893598	0.883027	0.247604	0	0	0	0.680167
88299013	70	1	350	ChS	70	350	0.539818	0.187164	0.224757	14.0904	0.57187	2.29582	1.60575	0.661529	0.70409	0.227778	0.195464	0	0	0.556925	4.20626	0.551772	2.06998	1.95186	1.82986	1.50695	0	0	0	0	0.165458
88299013	70	1	450	ChS	70	450	0.386582	0.187164	0.224757	14.0904	0.57187	2.29582	1.60575	0.661529	0.70409	0.227778	0.195464	0	0	0.393481	9.90178	0.474216	2.30068	1.85788	0.991738	0.917092	0	0	0	0	0.304708
88299013	70	1	550	ChS	70	550	0.253327	0.187164	0.224757	14.0904	0.57187	2.29582	1.60575	0.661529	0.70409	0.227778	0.195464	0	0	0.248636	4.8349	0.0428453	0.977943	1.56641	0.587402	0	0	0	0	0	0.0547083
88299013	70	1	650	ChS	70	650	0.227948	0.187164	0.224757	14.0904	0.57187	2.29582	1.60575	0.661529	0.70409	0.227778	0.195464	0	0	0.147548	8.07619	-0.0175659	1.05657	1.239	0	0	0	0	0	0	0.115042
88299013	70	1		ChS	70		0.0706132	0.187164	0.224757	14.0904	0.57187	2.29582	1.60575	0.661529	0.70409	0.227778	0.195464	0	0												1
88299014	30	1	50	PBU	30	50	1	0.663148	0.236678	3.61307	0.623943	1.43783	3.06862	3.35905	3.24397	0	0	0	0	0.269265	5.49744	0.845842	1.11583	7.83839	6.01051	0	1.59671	0	0	0	0.876333
88299014	30	1	150	PBU	30	150	0.899823	0.663148	0.236678	3.61307	0.623943	1.43783	3.06862	3.35905	3.24397	0	0	0	0	0.663148	3.61307	0.623943	1.43783	3.06862	3.35905	3.24397	0	0	0	0	0.457958
88299014	30	1	250	PBU	30	250	0.757902	0.663148	0.236678	3.61307	0.623943	1.43783	3.06862	3.35905	3.24397	0	0	0	0	0.839508	7.33067	0.72141	1.7654	3.12813	0.624686	4.27417	0	0	0	0	0.406333
88299014	30	1	350	PBU	30	350	0.539818	0.663148	0.236678	3.61307	0.623943	1.43783	3.06862	3.35905	3.24397	0	0	0	0	0.808277	8.40261	0.760234	1.87295	4.80999	4.01397	3.70064	0	0	0	0	0.300708
88299014	30	1	450	PBU	30	450	0.386582	0.663148	0.236678	3.61307	0.623943	1.43783	3.06862	3.35905	3.24397	0	0	0	0	0.754303	5.45723	0.452119	1.50554	2.29071	2.62044	3.10634	0	0	0	0	0.175625
88299014	30	1	550	PBU	30	550	0.253327	0.663148	0.236678	3.61307	0.623943	1.43783	3.06862	3.35905	3.24397	0	0	0	0	0.533368	6.09484	0.280504	1.04331	2.10411	1.3516	1.54155	0	0	0	0	0.0965
88299014	30	1	650	PBU	30	650	0.227948	0.663148	0.236678	3.61307	0.623943	1.43783	3.06862	3.35905	3.24397	0	0	0	0	0.313292	5.31831	0.0698073	0.693322	1.04783	0.839805	0	0	0	0	0	0.07275
88299014	30	1	750	PBU	30	750	0.0706132	0.663148	0.236678	3.61307	0.623943	1.43783	3.06862	3.35905	3.24397	0	0	0	0	0.25119	6.63606	0.139329	0.688787	1.61288	0	0	0	0	0	0	0.0855417
88299014	30	1	850	PBU	30	850	0.226005	0.663148	0.236678	3.61307	0.623943	1.43783	3.06862	3.35905	3.24397	0	0	0	0	0.0343424		0.0584969	0.73227	0.935161	0	0	0.642923	0.613699	0	0	0.0592917
88299014	30	1	950	PBU	30	950	0.0854617	0.663148	0.236678	3.61307	0.623943	1.43783	3.06862	3.35905	3.24397	0	0	0	0	0.0529612		-0.0888167	0.662581	1.45679	0	0	0	0	0	0	0.0608333
88299014	30	1	1050	PBU	30	1050	0.150264	0.663148	0.236678	3.61307	0.623943	1.43783	3.06862	3.35905	3.24397	0	0	0	0	0.0807975		-0.111678	0.771449	1.54093	0	0	0.955375	0	0	0	0.0771667
88299014	55	1	50	PBU	50	50	1	0.613483	0.236678	10.3849	0.836878	1.7945	6.3012	5.65139	5.25018	1.37346	0	0	0	0.31836	4.34869	0.653601	0.891779	3.85344	3.48644	0	0.746731	0.633744	0	0	0.759542
88299014	55	1	150	PBU	50	150	0.899823	0.613483	0.236678	10.3849	0.836878	1.7945	6.3012	5.65139	5.25018	1.37346	0	0	0	0.613483	10.3849	0.836878	1.7945	6.3012	5.65139	5.25018	1.37346	0	0	0	0.6945
88299014	55	1	250	PBU	50	250	0.757902	0.613483	0.236678	10.3849	0.836878	1.7945	6.3012	5.65139	5.25018	1.37346	0	0	0	0.767915	5.0258	0.763802	1.77127	3.56927	3.61981	3.63148	0	0	0	0	0.436958
88299014	55	1	350	PBU	50	350	0.539818	0.613483	0.236678	10.3849	0.836878	1.7945	6.3012	5.65139	5.25018	1.37346	0	0	0	0.693357	5.93499	0.57798	1.57016	1.64584	0.748109	2.48746	0	0	0	0	0.173
88299014	55	1	450	PBU	50	450	0.386582	0.613483	0.236678	10.3849	0.836878	1.7945	6.3012	5.65139	5.25018	1.37346	0	0	0	0.481748	3.95793	0.180479	0.903131	2.2583	1.35007	1.75509	0	0	0	0	0.161958
88299014	55	1	550	PBU	50	550	0.253327	0.613483	0.236678	10.3849	0.836878	1.7945	6.3012	5.65139	5.25018	1.37346	0	0	0	0.185767	4.39403	0.262146	0.715989	1.57099	0	0	0	0	0	0	0.139667
88299014	55	1	650	PBU	50	650	0.227948	0.613483	0.236678	10.3849	0.836878	1.7945	6.3012	5.65139	5.25018	1.37346	0	0	0	0.0226373		0.0834067	0.626999	1.41555	0	0	0	0	0	0	0.140042
88299014	55	1	750	PBU	50	750	0.0706132	0.613483	0.236678	10.3849	0.836878	1.7945	6.3012	5.65139	5.25018	1.37346	0	0	0	0.154355		0.0722113	0.622388	1.01979	0	0	0.451951	0.440363	0	0	0.11475
88299014	55	1	850	PBU	50	850	0.226005	0.613483	0.236678	10.3849	0.836878	1.7945	6.3012	5.65139	5.25018	1.37346	0	0	0	0.0622016		0.156577	0.747278	1.49622	0	0	0	0	0	0	0.064
88299014	55	1	950	PBU	50	950	0.0854617	0.613483	0.236678	10.3849	0.836878	1.7945	6.3012	5.65139	5.25018	1.37346	0	0	0	0.0718971		-0.00059147	0.717596	1.34406	0	0	0	0	0	0	0.0646667
88299015	30	1	50	ChT	30	50	1	0.704745	0.435614	3.97032	0.506052	1.00631	4.47124	3.57124	2.52329	0	0	0	0	0.739878	5.96725	0.753808	0.709488	3.54456	3.14492	1.69101	0	0	0	0	0.940042
88299015	30	1	150	ChT	30	150	0.899823	0.704745	0.435614	3.97032	0.506052	1.00631	4.47124	3.57124	2.52329	0	0	0	0	0.704745	3.97032	0.506052	1.00631	4.47124	3.57124	2.52329	0	0	0	0	0.417833
88299015	30	1	250	ChT	30	250	0.757902	0.704745	0.435614	3.97032	0.506052	1.00631	4.47124	3.57124	2.52329	0	0	0	0	0.740982	3.21127	0.566833	1.0472	3.42403	3.42403	3.29722	0	0	0	0	0.238417
88299015	30	1	350	ChT	30	350	0.539818	0.704745	0.435614	3.97032	0.506052	1.00631	4.47124	3.57124	2.52329	0	0	0	0	0.655567	1.91475	0.379809	0.716214	2.54753	3.00245	1.6377	0	0	0	0	0.11875
88299015	30	1	450	ChT	30	450	0.386582	0.704745	0.435614	3.97032	0.506052	1.00631	4.47124	3.57124	2.52329	0	0	0	0	0.640429	1.08647	0.29452	0.34591	5.50964	0	0	0	0	0	0	0.14
88299015	30	1		ChT	30		0.253327	0.704745	0.435614	3.97032	0.506052	1.00631	4.47124	3.57124	2.52329	0	0	0	0												0.411333
88299015	30	1		ChT	30		0.227948	0.704745	0.435614	3.97032	0.506052	1.00631	4.47124	3.57124	2.52329	0	0	0	0												0.179833
88299015	30	1		ChT	30		0.0706132	0.704745	0.435614	3.97032	0.506052	1.00631	4.47124	3.57124	2.52329	0	0	0	0												0.144708
88299015	30	1	850	ChT	30	850	0.226005	0.704745	0.435614	3.97032	0.506052	1.00631	4.47124	3.57124	2.52329	0	0	0	0	0.111603		0.195524	0.282717	1.54093	0	0	0	0	0	0	0.117542
88299015	30	1	950	ChT	30	950	0.0854617	0.704745	0.435614	3.97032	0.506052	1.00631	4.47124	3.57124	2.52329	0	0	0	0	0.129917		0.223174	0.350666	1.91307	0	0	0	0	0	0	0.0735
88299015	30	1	1050	ChT	30	1050	0.150264	0.704745	0.435614	3.97032	0.506052	1.00631	4.47124	3.57124	2.52329	0	0	0	0	0.0465758		0.0643598	0.336787	0	0	0	0	0	0	0	0.073625
88299015	30	1	1150	ChT	30	1150	0.165734	0.704745	0.435614	3.97032	0.506052	1.00631	4.47124	3.57124	2.52329	0	0	0	0	0.13221		0.0797483	0.34763	2.36206	0	0	0	0	0	0	0.0902917
88299015	30	1	1250	ChT	30	1250	0.199125	0.704745	0.435614	3.97032	0.506052	1.00631	4.47124	3.57124	2.52329	0	0	0	0	0.120523		0.192062	0.432146	1.40552	0	0	0	0	0	0	0.091375
88299015	30	1	1350	ChT	30	1350	0.0665232	0.704745	0.435614	3.97032	0.506052	1.00631	4.47124	3.57124	2.52329	0	0	0	0	0.147502		0.0487222	0.414178	0.514403	0	0	0	0	0	0	0.083625
88299015	50	1	50	ChT	50	50	1	0.426817	0.435614	5.60679	0.491908	1.14999	2.14517	1.09285	1.10376	0	0	0	0	0.420983	5.9392	0.613257	0.90217	2.00408	1.44365	0.906525	0	0	0	0	0.206833
88299015	50	1	150	ChT	50	150	0.899823	0.426817	0.435614	5.60679	0.491908	1.14999	2.14517	1.09285	1.10376	0	0	0	0	0.426817	5.60679	0.491908	1.14999	2.14517	1.09285	1.10376	0	0	0	0	0.0893333
88299015	50	1	250	ChT	50	250	0.757902	0.426817	0.435614	5.60679	0.491908	1.14999	2.14517	1.09285	1.10376	0	0	0	0	0.61402	4.3952	0.62847	1.65223	2.66856	2.53964	2.46874	0	0	0	0	0.162833
88299015	50	1	350	ChT	50	350	0.539818	0.426817	0.435614	5.60679	0.491908	1.14999	2.14517	1.09285	1.10376	0	0	0	0	0.679815	5.76986	0.683582	1.71393	2.41597	2.57492	2.32061	0	0	0	0	0.134417
88299015	50	1	450	ChT	50	450	0.386582	0.426817	0.435614	5.60679	0.491908	1.14999	2.14517	1.09285	1.10376	0	0	0	0	0.696895	4.18767	0.502038	1.41861	1.76407	0.617425	2.72549	0	0	0	0	0.0698333
88299015	50	1	550	ChT	50	550	0.253327	0.426817	0.435614	5.60679	0.491908	1.14999	2.14517	1.09285	1.10376	0	0	0	0	0.588085	4.57062	0.214159	0.837203	2.68283	1.99754	2.28915	0	0	0	0	0.12575
88299015	50	1	650	ChT	50	650	0.227948	0.426817	0.435614	5.60679	0.491908	1.14999	2.14517	1.09285	1.10376	0	0	0	0	0.511785	3.45092	0.228235	0.651646	1.67181	1.52713	1.28601	0	0	0	0	0.153167
88299015	50	1	750	ChT	50	750	0.0706132	0.426817	0.435614	5.60679	0.491908	1.14999	2.14517	1.09285	1.10376	0	0	0	0	0.264487	2.66997	0.224258	0.553046	1.91917	0	0	0	0	0	0	0.19925
88299015	50	1	850	ChT	50	850	0.226005	0.426817	0.435614	5.60679	0.491908	1.14999	2.14517	1.09285	1.10376	0	0	0	0	0.127752		0.115771	0.62278	1.2579	0	0	0	0	0	0	0.132292
88299015	50	1	950	ChT	50	950	0.0854617	0.426817	0.435614	5.60679	0.491908	1.14999	2.14517	1.09285	1.10376	0	0	0	0	0.307442	3.1868	0.233518	0.644484	1.19697	0.864481	1.19697	1.46297	0	0	0	0.161417
88299015	50	1	1050	ChT	50	1050	0.150264	0.426817	0.435614	5.60679	0.491908	1.14999	2.14517	1.09285	1.10376	0	0	0	0	0.18142		0.0864255	0.589385	1.59423	0	0	0	0	0	0	0.094625
88299015	50	1	1150	ChT	50	1150	0.165734	0.426817	0.435614	5.60679	0.491908	1.14999	2.14517	1.09285	1.10376	0	0	0	0	0.229731	2.97449	0.063072	0.603755	1.47684	0.430746	0.861492	0.861492	0.492281	0.430746	0.369211	0.123208
88299015	50	1	1250	ChT	50	1250	0.199125	0.426817	0.435614	5.60679	0.491908	1.14999	2.14517	1.09285	1.10376	0	0	0	0	0.113637		0.106982	0.630203	0.935888	0	0.467944	0.74871	0.655122	0.514738	0	0.0723333
88299015	70	1	50	ChT	70	50	1	0.304809	0.435614	2.9576	0.468535	1.07053		1.57415	1.49112	0.553548	0	0	0	0.156193		0.370131	0.692031	1.46943	1.15026	0	0	0	0	0	0.09775
88299015	70	1	150	ChT	70	150	0.899823	0.304809	0.435614	2.9576	0.468535	1.07053		1.57415	1.49112	0.553548	0	0	0	0.304809	2.9576	0.468535	1.07053	1.77135	1.57415	1.49112	0.553548	0	0	0	0.15625
88299015	70	1	250	ChT	70	250	0.757902	0.304809	0.435614	2.9576	0.468535	1.07053		1.57415	1.49112	0.553548	0	0	0	0.173203		0.415591	0.90389	2.19298	1.45558	1.17344	1.10932	0	0	0	0.118208
88299015	70	1	350	ChT	70	350	0.539818	0.304809	0.435614	2.9576	0.468535	1.07053		1.57415	1.49112	0.553548	0	0	0	0.313664	3.05833	0.377313	0.82149	3.3341	1.30982	1.80597	0	0	0	0	0.205708
88299015	70	1	450	ChT	70	450	0.386582	0.304809	0.435614	2.9576	0.468535	1.07053		1.57415	1.49112	0.553548	0	0	0	0.503752	2.53524	0.375453	0.819239	3.20202	1.65322	0	1.39218	0	0	0	0.18575
88299015	70	1	550	ChT	70	550	0.253327	0.304809	0.435614	2.9576	0.468535	1.07053		1.57415	1.49112	0.553548	0	0	0	0.297681	4.43317	0.195365	0.614683	1.50046	0	0	0	0	0	0	0.0749583
88299015	70	1	650	ChT	70	650	0.227948	0.304809	0.435614	2.9576	0.468535	1.07053		1.57415	1.49112	0.553548	0	0	0	0.162678		0.140151	0.559996	1.63383	0.319107	0	0.612685	0.612685	0.331871	0	0.0532083
88299015	70	1	750	ChT	70	750	0.0706132	0.304809	0.435614	2.9576	0.468535	1.07053		1.57415	1.49112	0.553548	0	0	0	0.149464		0.205516	0.636305	2.08209	0	0	0	0	0	0	0.0545417
88299015	70	1	850	ChT	70	850	0.226005	0.304809	0.435614	2.9576	0.468535	1.07053		1.57415	1.49112	0.553548	0	0	0	0.164894		-0.0520858	0.563829	1.88206	0.885677	0.276774	0.774967	0.553548	0.498193	0.442838	0.0585833
88299015	70	1	950	ChT	70	950	0.0854617	0.304809	0.435614	2.9576	0.468535	1.07053		1.57415	1.49112	0.553548	0	0	0	0.114143		0.096346	0.69982	2.06266	1.08289	0	0.876628	0.773496	0.464097	0.464097	0.055375
88299015	70	1	1050	ChT	70	1050	0.150264	0.304809	0.435614	2.9576	0.468535	1.07053		1.57415	1.49112	0.553548	0	0	0	0.164392		0.133855	0.60535	1.58636	0	0	0	0	0	0	0.06075
88299015	70	1	1150	ChT	70	1150	0.165734	0.304809	0.435614	2.9576	0.468535	1.07053		1.57415	1.49112	0.553548	0	0	0	0.13257		0.230436	0.583478	0.680272	0	0	0	0	0	0	0.117792
88299015	70	1	1250	ChT	70	1250	0.199125	0.304809	0.435614	2.9576	0.468535	1.07053		1.57415	1.49112	0.553548	0	0	0	0.10618		0.148433	0.66075	0.861492	0	0	0	0	0	0	0.0879583
88299021	30	1	50	ChS	30	50	1	0.724736	0.217769	16.3553	0.938627	3.12931	4.69907	3.75	3.48922	1.43265	1.41674	0	0	0.625417	16.3417	0.902955	1.62016	3.23467	1.20211	0.649875	0.397141	0	0	0	1
88299021	30	1	150	ChS	30	150	0.899823	0.724736	0.217769	16.3553	0.938627	3.12931	4.69907	3.75	3.48922	1.43265	1.41674	0	0	0.724736	16.3553	0.938627	3.12931	4.69907	3.75	3.48922	1.43265	1.41674	0	0	1
88299021	30	1	250	ChS	30	250	0.757902	0.724736	0.217769	16.3553	0.938627	3.12931	4.69907	3.75	3.48922	1.43265	1.41674	0	0	0.653168	11.3352	0.934305	4.06731	4.57245	4.35939	4.11545	0.692107	0	0	0	0.999833
88299021	30	1	350	ChS	30	350	0.539818	0.724736	0.217769	16.3553	0.938627	3.12931	4.69907	3.75	3.48922	1.43265	1.41674	0	0	0.820838	15.5981	0.963045	5.24472	4.45156	4.19294	4.05198	0	0	0	0	1
88299021	30	1	450	ChS	30	450	0.386582	0.724736	0.217769	16.3553	0.938627	3.12931	4.69907	3.75	3.48922	1.43265	1.41674	0	0	0.72778	17.0731	0.929424	4.76984	3.35755	3.19877	3.0357	0	0	0	0	0.938542
88299021	30	1	550	ChS	30	550	0.253327	0.724736	0.217769	16.3553	0.938627	3.12931	4.69907	3.75	3.48922	1.43265	1.41674	0	0	0.625962	18.4219	0.782824	3.00907	2.70551	2.15462	1.97485	0	0	0	0	0.356375
88299021	30	1	650	ChS	30	650	0.227948	0.724736	0.217769	16.3553	0.938627	3.12931	4.69907	3.75	3.48922	1.43265	1.41674	0	0	0.521468	13.4022	0.633606	1.85658	2.14022	1.38366	0	0	0	0	0	0.162333
88299021	30	1	750	ChS	30	750	0.0706132	0.724736	0.217769	16.3553	0.938627	3.12931	4.69907	3.75	3.48922	1.43265	1.41674	0	0	0.42231	13.5983	0.459462	1.30497	1.68518	0.915127	0.848554	0	0	0	0	0.0900833
88299021	30	1	850	ChS	30	850	0.226005	0.724736	0.217769	16.3553	0.938627	3.12931	4.69907	3.75	3.48922	1.43265	1.41674	0	0	0.39016	14.0331	0.449781	1.37946	1.76629	0.868489	0.776876	0	0	0	0	0.093875
88299021	30	1	950	ChS	30	950	0.0854617	0.724736	0.217769	16.3553	0.938627	3.12931	4.69907	3.75	3.48922	1.43265	1.41674	0	0	0.326715	16.6217	0.125649	1.1258	1.54257	0.705724	0.62474	0	0	0	0	0.0790417
88299021	30	1	1050	ChS	30	1050	0.150264	0.724736	0.217769	16.3553	0.938627	3.12931	4.69907	3.75	3.48922	1.43265	1.41674	0	0	0.249558	14.6839	0.35073	1.35276	1.455	0	0	0	0	0	0	0.0955833
88299021	30	1	1150	ChS	30	1150	0.165734	0.724736	0.217769	16.3553	0.938627	3.12931	4.69907	3.75	3.48922	1.43265	1.41674	0	0	0.202796	13.1509	0.148717	1.25001	1.36861	0.388809	0	0	0	0	0	0.0679583
88299021	30	1	1250	ChS	30	1250	0.199125	0.724736	0.217769	16.3553	0.938627	3.12931	4.69907	3.75	3.48922	1.43265	1.41674	0	0	0.180929	15.93	0.0356579	1.18782	1.2894	0.328071	0	0	0	0	0	0.08175
88299021	30	1	1350	ChS	30	1350	0.0665232	0.724736	0.217769	16.3553	0.938627	3.12931	4.69907	3.75	3.48922	1.43265	1.41674	0	0	0.134402	14.9707	-0.109774	1.11294	1.28718	0	0	0.353786	0.21453	0	0	0.0690833
88299021	30	1	1450	ChS	30	1450	0.156036	0.724736	0.217769	16.3553	0.938627	3.12931	4.69907	3.75	3.48922	1.43265	1.41674	0	0	0.115014	17.2945	0.0184632	1.13753	1.14155	0	0	0	0	0	0	0.0871667
88299021	30	1	1550	ChS	30	1550	0.0901657	0.724736	0.217769	16.3553	0.938627	3.12931	4.69907	3.75	3.48922	1.43265	1.41674	0	0	0.107437	15.7206	0.140971	1.11785	1.25942	0.0996374	0	0.223188	0.163405	0.147463	0	0.0719167
88299021	30	1	1650	ChS	30	1650	0.177309	0.724736	0.217769	16.3553	0.938627	3.12931	4.69907	3.75	3.48922	1.43265	1.41674	0	0	0.11623	16.0796	-0.195518	0.952347	1.18258	0	0	0	0	0	0	0.0577083
88299021	30	1	1750	ChS	30	1750	0.163439	0.724736	0.217769	16.3553	0.938627	3.12931	4.69907	3.75	3.48922	1.43265	1.41674	0	0	0.0762427		0.241625	1.32036	1.28244	0	0	0	0	0	0	0.0807917
88299021	50	1	50	ChS	50	50	1	0.470693	0.217769	18.6291	0.914227	3.3084	3.41878	2.67368	2.54221	1.17751	1.15471	0.486983	0	0.324581	18.6611	0.812512	1.81691	2.42581	1.02023	0.372273	0.281504	0.174929	0.0900295	0.0873952	0.996542
88299021	50	1	150	ChS	50	150	0.899823	0.470693	0.217769	18.6291	0.914227	3.3084	3.41878	2.67368	2.54221	1.17751	1.15471	0.486983	0	0.470693	18.6291	0.914227	3.3084	3.41878	2.67368	2.54221	1.17751	1.15471	0.486983	0	1
88299021	50	1	250	ChS	50	250	0.757902	0.470693	0.217769	18.6291	0.914227	3.3084	3.41878	2.67368	2.54221	1.17751	1.15471	0.486983	0	0.453351	14.99	0.906403	4.131	3.31233	2.65816	2.45499	0.468023	0.361654	0	0	0.997875
88299021	50	1	350	ChS	50	350	0.539818	0.470693	0.217769	18.6291	0.914227	3.3084	3.41878	2.67368	2.54221	1.17751	1.15471	0.486983	0	0.672591	14.3839	0.910946	4.68755	3.11717	2.57091	2.51336	0	0	0	0	0.985125
88299021	50	1	450	ChS	50	450	0.386582	0.470693	0.217769	18.6291	0.914227	3.3084	3.41878	2.67368	2.54221	1.17751	1.15471	0.486983	0	0.657883	14.8514	0.89478	4.62556	2.95583	2.68782	2.50502	0	0	0	0	0.948125
88299021	50	1	550	ChS	50	550	0.253327	0.470693	0.217769	18.6291	0.914227	3.3084	3.41878	2.67368	2.54221	1.17751	1.15471	0.486983	0	0.604496	14.3382	0.787648	3.228	2.55831	2.08089	1.91798	0	0	0	0	0.459042
88299021	50	1	650	ChS	50	650	0.227948	0.470693	0.217769	18.6291	0.914227	3.3084	3.41878	2.67368	2.54221	1.17751	1.15471	0.486983	0	0.558223	12.4072	0.702665	1.95142	2.17231	1.65295	1.51145	0	0	0	0	0.164417
88299021	50	1	750	ChS	50	750	0.0706132	0.470693	0.217769	18.6291	0.914227	3.3084	3.41878	2.67368	2.54221	1.17751	1.15471	0.486983	0	0.487531	13.8404	0.497937	1.30812	1.92708	1.23861	1.23617	0	0	0	0	0.105292
88299021	50	1	850	ChS	50	850	0.226005	0.470693	0.217769	18.6291	0.914227	3.3084	3.41878	2.67368	2.54221	1.17751	1.15471	0.486983	0	0.501795	13.6498	0.437729	1.14548	1.8311	1.28039	1.37332	0	0	0	0	0.10525
88299021	50	1	950	ChS	50	950	0.0854617	0.470693	0.217769	18.6291	0.914227	3.3084	3.41878	2.67368	2.54221	1.17751	1.15471	0.486983	0	0.408899	16.2221	0.344209	1.2963	1.67965	1.00504	0.850152	0	0	0	0	0.0897083
88299021	50	1	1050	ChS	50	1050	0.150264	0.470693	0.217769	18.6291	0.914227	3.3084	3.41878	2.67368	2.54221	1.17751	1.15471	0.486983	0	0.440779	13.6094	0.244929	1.27799	1.62197	1.00674	0.936826	0	0	0	0	0.112542
88299021	50	1	1150	ChS	50	1150	0.165734	0.470693	0.217769	18.6291	0.914227	3.3084	3.41878	2.67368	2.54221	1.17751	1.15471	0.486983	0	0.323941	10.9672	0.194751	1.10728	1.52588	0.536883	0.678168	0	0	0	0	0.0727083
88299021	50	1	1250	ChS	50	1250	0.199125	0.470693	0.217769	18.6291	0.914227	3.3084	3.41878	2.67368	2.54221	1.17751	1.15471	0.486983	0	0.264126	15.6752	0.274374	1.08373	1.51093	0.505988	0.509501	0	0	0	0	0.0574167
88299021	50	1	1350	ChS	50	1350	0.0665232	0.470693	0.217769	18.6291	0.914227	3.3084	3.41878	2.67368	2.54221	1.17751	1.15471	0.486983	0	0.251275	14.2462	0.0949795	1.04672	1.47251	0.461832	0.425019	0	0	0	0	0.056
88299021	50	1	1450	ChS	50	1450	0.156036	0.470693	0.217769	18.6291	0.914227	3.3084	3.41878	2.67368	2.54221	1.17751	1.15471	0.486983	0	0.189857	14.7618	0.0558478	1.10731	1.38821	0	0.393089	0.31518	0	0	0	0.067375
88299021	50	1	1550	ChS	50	1550	0.0901657	0.470693	0.217769	18.6291	0.914227	3.3084	3.41878	2.67368	2.54221	1.17751	1.15471	0.486983	0	0.15647	12.8704	0.0741224	1.0048	1.24277	0	0	0	0	0	0	0.0522917
88299021	50	1	1650	ChS	50	1650	0.177309	0.470693	0.217769	18.6291	0.914227	3.3084	3.41878	2.67368	2.54221	1.17751	1.15471	0.486983	0	0.135255	16.7821	0.179703	1.22674	1.2253	0	0	0	0	0	0	0.0659583
88299021	50	1	1750	ChS	50	1750	0.163439	0.470693	0.217769	18.6291	0.914227	3.3084	3.41878	2.67368	2.54221	1.17751	1.15471	0.486983	0	0.0644676		0.0330642	1.05029	1.26169	0	0	0	0	0	0	0.0541667
88299021	70	1	50	ChS	70	50	1	0.232988	0.217769	15.1269	0.694393	2.56618	2.03345	0.860937	0.796777	0.304813	0.232248	0.100443	0	0.145038	20.6821	0.730639	1.89955	1.73802	0.560633	0.23587	0.203802	0.167412	0.148038	0.113258	0.677458
88299021	70	1	150	ChS	70	150	0.899823	0.232988	0.217769	15.1269	0.694393	2.56618	2.03345	0.860937	0.796777	0.304813	0.232248	0.100443	0	0.232988	15.1269	0.694393	2.56618	2.03345	0.860937	0.796777	0.304813	0.232248	0.100443	0	0.669667
88299021	70	1	250	ChS	70	250	0.757902	0.232988	0.217769	15.1269	0.694393	2.56618	2.03345	0.860937	0.796777	0.304813	0.232248	0.100443	0	0.306246	13.7789	0.629751	2.90632	1.76944	0.918772	0.897005	0.311056	0	0	0	0.592708
88299021	70	1	350	ChS	70	350	0.539818	0.232988	0.217769	15.1269	0.694393	2.56618	2.03345	0.860937	0.796777	0.304813	0.232248	0.100443	0	0.386721	13.681	0.657628	2.93609	1.90757	0.977209	0.917807	0.213346	0	0	0	0.439083
88299021	70	1	450	ChS	70	450	0.386582	0.232988	0.217769	15.1269	0.694393	2.56618	2.03345	0.860937	0.796777	0.304813	0.232248	0.100443	0	0.428028	16.0773	0.70557	3.04929	1.86765	1.05645	0.988064	0	0	0	0	0.409958
88299021	70	1	550	ChS	70	550	0.253327	0.232988	0.217769	15.1269	0.694393	2.56618	2.03345	0.860937	0.796777	0.304813	0.232248	0.100443	0	0.467403	13.5952	0.638753	2.63499	1.72635	1.26263	1.1861	0	0	0	0	0.305625
88299021	70	1	650	ChS	70	650	0.227948	0.232988	0.217769	15.1269	0.694393	2.56618	2.03345	0.860937	0.796777	0.304813	0.232248	0.100443	0	0.441829	13.1331	0.534787	1.66823	1.55976	0.916757	1.01384	0	0	0	0	0.121542
88299021	70	1	750	ChS	70	750	0.0706132	0.232988	0.217769	15.1269	0.694393	2.56618	2.03345	0.860937	0.796777	0.304813	0.232248	0.100443	0	0.336331	15.8249	0.252417	1.30415	1.53905	0.602617	0.614915	0	0	0	0	0.0917917
88299021	70	1	850	ChS	70	850	0.226005	0.232988	0.217769	15.1269	0.694393	2.56618	2.03345	0.860937	0.796777	0.304813	0.232248	0.100443	0	0.319453	13.5988	0.346706	1.15845	1.37656	0.547885	0.698554	0	0	0	0	0.0664583
88299021	70	1	950	ChS	70	950	0.0854617	0.232988	0.217769	15.1269	0.694393	2.56618	2.03345	0.860937	0.796777	0.304813	0.232248	0.100443	0	0.249844	15.2162	0.00573373	1.14935	1.33787	0	0.501702	0.367188	0	0	0	0.0811667
88299021	70	1	1050	ChS	70	1050	0.150264	0.232988	0.217769	15.1269	0.694393	2.56618	2.03345	0.860937	0.796777	0.304813	0.232248	0.100443	0	0.245869	13.5747	0.224224	1.29497	1.27918	0.442232	0.464161	0	0	0	0	0.0698333
88299021	70	1	1150	ChS	70	1150	0.165734	0.232988	0.217769	15.1269	0.694393	2.56618	2.03345	0.860937	0.796777	0.304813	0.232248	0.100443	0	0.262585	14.9294	0.026656	1.03019	1.47705	0.400493	0.437236	0	0	0	0	0.0627083
88299021	70	1	1250	ChS	70	1250	0.199125	0.232988	0.217769	15.1269	0.694393	2.56618	2.03345	0.860937	0.796777	0.304813	0.232248	0.100443	0	0.248711	15.1912	-0.148899	1.01525	1.55915	0.496753	0.449616	0	0	0	0	0.0504167
88299021	70	1	1350	ChS	70	1350	0.0665232	0.232988	0.217769	15.1269	0.694393	2.56618	2.03345	0.860937	0.796777	0.304813	0.232248	0.100443	0	0.186532	14.268	-0.0348919	1.07582	1.47141	0.364098	0	0.311548	0	0	0	0.0415833
88299021	70	1	1450	ChS	70	1450	0.156036	0.232988	0.217769	15.1269	0.694393	2.56618	2.03345	0.860937	0.796777	0.304813	0.232248	0.100443	0	0.132108	13.2426	0.252652	1.23069	1.32754	0	0	0	0	0	0	0.06575
88299021	70	1	1550	ChS	70	1550	0.0901657	0.232988	0.217769	15.1269	0.694393	2.56618	2.03345	0.860937	0.796777	0.304813	0.232248	0.100443	0	0.127829	13.8675	0.16186	1.13593	1.43345	0.323083	0.326797	0	0	0	0	0.0565833
88299021	70	1	1650	ChS	70	1650	0.177309	0.232988	0.217769	15.1269	0.694393	2.56618	2.03345	0.860937	0.796777	0.304813	0.232248	0.100443	0	0.140662	13.3152	0.185728	1.17698	1.46943	0	0	0	0	0	0	0.06875
88299021	70	1	1750	ChS	70	1750	0.163439	0.232988	0.217769	15.1269	0.694393	2.56618	2.03345	0.860937	0.796777	0.304813	0.232248	0.100443	0	0.121529	12.824	0.0358105	1.18366	1.27129	0	0	0	0	0	0	0.0647083
88299021	30	1	50	ChS	30	50	1	0.700622	0.217769		0.845406	1.22055	3.93283	3.87673	3.61222	1.60573	1.51489	0	0	0.608998		0.687003	0.721142	3.42387	1.42742	1.65286	0.620502	0	0	0	1
88299021	30	1	50	ChS	30	50	1	0.700622	0.217769		0.845406	1.22055	3.93283	3.87673	3.61222	1.60573	1.51489	0	0	0.637794		0.750741	0.897789	4.2638	2.77969	2.13673	1.53366	1.50466	0.644162	0.510012	1
88299021	30	1	50	ChS	30	50	1	0.700622	0.217769		0.845406	1.22055	3.93283	3.87673	3.61222	1.60573	1.51489	0	0	0.662098		0.855551	1.07486	3.91464	3.70641	3.28163	1.8657	1.7924	0.884541	0.791256	1
88299021	30	1	150	ChS	30	150	0.899823	0.700622	0.217769		0.845406	1.22055	3.93283	3.87673	3.61222	1.60573	1.51489	0	0	0.642013		0.856345	1.15764	4.95991	4.77955	4.35402	2.42078	2.34751	0.563627	0.493173	1
88299021	30	1	150	ChS	30	150	0.899823	0.700622	0.217769		0.845406	1.22055	3.93283	3.87673	3.61222	1.60573	1.51489	0	0	0.700622		0.845406	1.22055	3.93283	3.87673	3.61222	1.60573	1.51489	0	0	1
88299021	30	1	150	ChS	30	150	0.899823	0.700622	0.217769		0.845406	1.22055	3.93283	3.87673	3.61222	1.60573	1.51489	0	0	0.62806		0.867224	1.36149	5.14983	3.66445	3.10009	1.14049	1.10913	0	0	1
88299021	30	1	150	ChS	30	150	0.899823	0.700622	0.217769		0.845406	1.22055	3.93283	3.87673	3.61222	1.60573	1.51489	0	0	0.522633		0.763832	1.58902	4.29943	3.46002	3.41907	1.20452	1.16016	0	0	0.998333
88299021	30	1	250	ChS	30	250	0.757902	0.700622	0.217769		0.845406	1.22055	3.93283	3.87673	3.61222	1.60573	1.51489	0	0	0.530821		0.818159	1.56914	5.26869	4.05606	4.18987	1.11228	0	0	0	0.983111
88299021	30	1	250	ChS	30	250	0.757902	0.700622	0.217769		0.845406	1.22055	3.93283	3.87673	3.61222	1.60573	1.51489	0	0	0.603621		0.81813	1.61926	3.97445	4.37189	4.44416	1.03577	0	0	0	1
88299021	30	1	250	ChS	30	250	0.757902	0.700622	0.217769		0.845406	1.22055	3.93283	3.87673	3.61222	1.60573	1.51489	0	0	0.721753		0.825532	1.69857	4.90921	4.17484	4.4364	0.975806	0	0	0	0.998778
88299021	30	1	250	ChS	30	250	0.757902	0.700622	0.217769		0.845406	1.22055	3.93283	3.87673	3.61222	1.60573	1.51489	0	0	0.721341		0.79709	1.75911	3.94477	3.4188	3.47633	0	0	0	0	1
88299021	30	1	350	ChS	30	350	0.539818	0.700622	0.217769		0.845406	1.22055	3.93283	3.87673	3.61222	1.60573	1.51489	0	0	0.789427		0.883818	1.99876	4.11231	3.82316	3.95167	0	0	0	0	1
88299021	30	1	350	ChS	30	350	0.539818	0.700622	0.217769		0.845406	1.22055	3.93283	3.87673	3.61222	1.60573	1.51489	0	0	0.838144		0.857932	2.11269	4.49252	4.33207	4.4123	0	0	0	0	1
88299021	30	1	350	ChS	30	350	0.539818	0.700622	0.217769		0.845406	1.22055	3.93283	3.87673	3.61222	1.60573	1.51489	0	0	0.837292		0.857478	2.20604	4.59629	4.11067	4.24746	0	0	0	0	1
88299021	30	1	350	ChS	30	350	0.539818	0.700622	0.217769		0.845406	1.22055	3.93283	3.87673	3.61222	1.60573	1.51489	0	0	0.748273		0.780113	1.96695	3.88256	3.68986	3.52571	0	0	0	0	0.969778
88299021	30	1	450	ChS	30	450	0.386582	0.700622	0.217769		0.845406	1.22055	3.93283	3.87673	3.61222	1.60573	1.51489	0	0	0.806085		0.837584	1.95641	4.38533	4.20511	3.702	0	0	0	0	0.993
88299021	30	1	450	ChS	30	450	0.386582	0.700622	0.217769		0.845406	1.22055	3.93283	3.87673	3.61222	1.60573	1.51489	0	0	0.794413		0.790181	2.03146	3.72536	3.57799	3.31274	0	0	0	0	0.936778
88299021	30	1	450	ChS	30	450	0.386582	0.700622	0.217769		0.845406	1.22055	3.93283	3.87673	3.61222	1.60573	1.51489	0	0	0.702355		0.667471	1.68256	2.72328	2.66356	2.8905	0	0	0	0	0.741444
88299021	30	1	450	ChS	30	450	0.386582	0.700622	0.217769		0.845406	1.22055	3.93283	3.87673	3.61222	1.60573	1.51489	0	0	0.686343		0.641357	1.48804	2.62236	2.26243	2.29457	0	0	0	0	0.309
88299021	30	1	550	ChS	30	550	0.253327	0.700622	0.217769		0.845406	1.22055	3.93283	3.87673	3.61222	1.60573	1.51489	0	0	0.687914		0.629016	1.49226	2.61412	2.49915	2.42048	0	0	0	0	0.663222
88299021	30	1	550	ChS	30	550	0.253327	0.700622	0.217769		0.845406	1.22055	3.93283	3.87673	3.61222	1.60573	1.51489	0	0	0.622339		0.570812	1.25939	1.99644	2.05714	2.02341	0	0	0	0	0.195333
88299021	30	1	550	ChS	30	550	0.253327	0.700622	0.217769		0.845406	1.22055	3.93283	3.87673	3.61222	1.60573	1.51489	0	0	0.582405		0.415248	1.01662	1.70068	1.60147	1.86366	0	0	0	0	0.0265556
88299021	30	1	550	ChS	30	550	0.253327	0.700622	0.217769		0.845406	1.22055	3.93283	3.87673	3.61222	1.60573	1.51489	0	0	0.570277		0.477044	1.03795	2.2021	1.89556	1.75167	0	0	0	0	0.202
88299021	30	1	650	ChS	30	650	0.227948	0.700622	0.217769		0.845406	1.22055	3.93283	3.87673	3.61222	1.60573	1.51489	0	0	0.578071		0.347446	0.820788	1.83518	1.82038	1.81298	0	0	0	0	0.0865556
88299021	30	1	650	ChS	30	650	0.227948	0.700622	0.217769		0.845406	1.22055	3.93283	3.87673	3.61222	1.60573	1.51489	0	0	0.476915		0.365925	0.8519	1.88418	0	1.32036	0	0	0	0	0.0655556
88299021	30	1	650	ChS	30	650	0.227948	0.700622	0.217769		0.845406	1.22055	3.93283	3.87673	3.61222	1.60573	1.51489	0	0	0.465534		0.447806	0.966014	2.04248	1.46428	1.43424	0	0	0	0	0.138667
88299021	30	1	650	ChS	30	650	0.227948	0.700622	0.217769		0.845406	1.22055	3.93283	3.87673	3.61222	1.60573	1.51489	0	0	0.412272		0.14363	0.758059	1.67397	0.957461	1.03355	0	0	0	0	0.102444
88299021	30	1	750	ChS	30	750	0.0706132	0.700622	0.217769		0.845406	1.22055	3.93283	3.87673	3.61222	1.60573	1.51489	0	0	0.438306		0.242246	0.739849	2.20645	1.14795	0	0	0	0	0	0.0801111
88299021	30	1	750	ChS	30	750	0.0706132	0.700622	0.217769		0.845406	1.22055	3.93283	3.87673	3.61222	1.60573	1.51489	0	0	0.375096		0.185536	0.748406	1.50034	0.730078	0.910922	0	0	0	0	0.0882222
88299021	30	1	750	ChS	30	750	0.0706132	0.700622	0.217769		0.845406	1.22055	3.93283	3.87673	3.61222	1.60573	1.51489	0	0	0.424794		0.369051	0.850432	1.70843	1.12601	0.770086	0	0	0	0	0.087
88299021	30	1	750	ChS	30	750	0.0706132	0.700622	0.217769		0.845406	1.22055	3.93283	3.87673	3.61222	1.60573	1.51489	0	0	0.442469		0.119527	0.675154	1.53046	0.924651	0	0	0	0	0	0.0278889
88299021	30	1	850	ChS	30	850	0.226005	0.700622	0.217769		0.845406	1.22055	3.93283	3.87673	3.61222	1.60573	1.51489	0	0	0.391769		0.136323	0.825742	1.71468	1.20563	1.09847	0	0	0	0	0.0893333
88299021	30	1	850	ChS	30	850	0.226005	0.700622	0.217769		0.845406	1.22055	3.93283	3.87673	3.61222	1.60573	1.51489	0	0	0.407795		0.157699	0.68999	1.08718	0	1.08718	1.03541	0	0	0	0.0551111
88299021	30	1	850	ChS	30	850	0.226005	0.700622	0.217769		0.845406	1.22055	3.93283	3.87673	3.61222	1.60573	1.51489	0	0	0.371496		0.160638	0.745361	1.36054	0	0	0	0	0	0	0.0331111
88299021	30	1	850	ChS	30	850	0.226005	0.700622	0.217769		0.845406	1.22055	3.93283	3.87673	3.61222	1.60573	1.51489	0	0	0.421349		0.231783	0.822258	2.29814	1.72361	1.25851	0	0	0	0	0.148778
88299021	50	1	50	ChS	50	50	1	0.420743	0.217769		0.718562	1.19699	3.89594	2.60797	2.36661	0.856508	0.843693	0.606604	0	0.309732		0.655182	0.820351	2.4037	0.853014	0.390019	0	0	0	0	0.934
88299021	50	1	50	ChS	50	50	1	0.420743	0.217769		0.718562	1.19699	3.89594	2.60797	2.36661	0.856508	0.843693	0.606604	0	0.275474		0.575792	1.0268	2.15874	1.50318	0.855718	0.706616	0.480531	0.422187	0.421376	0.935778
88299021	50	1	50	ChS	50	50	1	0.420743	0.217769		0.718562	1.19699	3.89594	2.60797	2.36661	0.856508	0.843693	0.606604	0	0.366978		0.68598	1.02445	2.25215	1.47941	1.10005	0.656627	0.494472	0	0	0.999667
88299021	50	1	150	ChS	50	150	0.899823	0.420743	0.217769		0.718562	1.19699	3.89594	2.60797	2.36661	0.856508	0.843693	0.606604	0	0.37285		0.789963	1.18264	4.37131	2.98488	2.79527	1.38031	1.32322	0.672822	0.668745	0.987
88299021	50	1	150	ChS	50	150	0.899823	0.420743	0.217769		0.718562	1.19699	3.89594	2.60797	2.36661	0.856508	0.843693	0.606604	0	0.420743		0.718562	1.19699	3.89594	2.60797	2.36661	0.856508	0.843693	0.606604	0	0.985333
88299021	50	1	150	ChS	50	150	0.899823	0.420743	0.217769		0.718562	1.19699	3.89594	2.60797	2.36661	0.856508	0.843693	0.606604	0	0.514723		0.755487	1.34657	3.67074	3.32265	3.03785	1.40993	1.23764	0.35512	0	1
88299021	50	1	150	ChS	50	150	0.899823	0.420743	0.217769		0.718562	1.19699	3.89594	2.60797	2.36661	0.856508	0.843693	0.606604	0	0.512155		0.781199	1.37426	4.75334	3.59371	3.06556	0.995064	0.872594	0	0	0.996778
88299021	50	1	250	ChS	50	250	0.757902	0.420743	0.217769		0.718562	1.19699	3.89594	2.60797	2.36661	0.856508	0.843693	0.606604	0	0.500381		0.793386	1.48397	3.47508	2.81122	2.69607	0.779014	0.677404	0	0	0.972111
88299021	50	1	250	ChS	50	250	0.757902	0.420743	0.217769		0.718562	1.19699	3.89594	2.60797	2.36661	0.856508	0.843693	0.606604	0	0.515026		0.781741	1.534	3.25596	2.5653	2.42059	0.490038	0.365062	0	0	0.983222
88299021	50	1	250	ChS	50	250	0.757902	0.420743	0.217769		0.718562	1.19699	3.89594	2.60797	2.36661	0.856508	0.843693	0.606604	0	0.470598		0.736348	1.60369	2.8642	2.67284	2.55556	0.814815	0	0	0	0.977556
88299021	50	1	250	ChS	50	250	0.757902	0.420743	0.217769		0.718562	1.19699	3.89594	2.60797	2.36661	0.856508	0.843693	0.606604	0	0.534184		0.732599	1.64592	3.05427	3.07436	2.99399	0.703286	0	0	0	0.927333
88299021	50	1	350	ChS	50	350	0.539818	0.420743	0.217769		0.718562	1.19699	3.89594	2.60797	2.36661	0.856508	0.843693	0.606604	0	0.526622		0.730585	1.6814	3.18858	2.66124	2.04805	0.944311	0	0	0	0.931
88299021	50	1	350	ChS	50	350	0.539818	0.420743	0.217769		0.718562	1.19699	3.89594	2.60797	2.36661	0.856508	0.843693	0.606604	0	0.663584		0.770885	1.77038	2.81433	2.64547	2.49068	0	0	0	0	0.973111
88299021	50	1	350	ChS	50	350	0.539818	0.420743	0.217769		0.718562	1.19699	3.89594	2.60797	2.36661	0.856508	0.843693	0.606604	0	0.691641		0.73599	1.94317	2.82158	2.89086	2.57595	0	0	0	0	0.981333
88299021	50	1	350	ChS	50	350	0.539818	0.420743	0.217769		0.718562	1.19699	3.89594	2.60797	2.36661	0.856508	0.843693	0.606604	0	0.681336		0.706577	1.8469	2.8914	2.63143	2.66314	0	0	0	0	0.949556
88299021	50	1	450	ChS	50	450	0.386582	0.420743	0.217769		0.718562	1.19699	3.89594	2.60797	2.36661	0.856508	0.843693	0.606604	0	0.670979		0.721063	1.81858	3.50862	2.65583	2.49136	0	0	0	0	0.869111
88299021	50	1	450	ChS	50	450	0.386582	0.420743	0.217769		0.718562	1.19699	3.89594	2.60797	2.36661	0.856508	0.843693	0.606604	0	0.645972		0.712665	1.81059	2.89492	2.61922	2.54455	0	0	0	0	0.897778
88299021	50	1	450	ChS	50	450	0.386582	0.420743	0.217769		0.718562	1.19699	3.89594	2.60797	2.36661	0.856508	0.843693	0.606604	0	0.614508		0.555736	1.55583	2.61058	2.10033	2.21306	0	0	0	0	0.577111
88299021	50	1	450	ChS	50	450	0.386582	0.420743	0.217769		0.718562	1.19699	3.89594	2.60797	2.36661	0.856508	0.843693	0.606604	0	0.643431		0.653956	1.58706	2.35759	2.21828	2.22899	0	0	0	0	0.718333
88299021	50	1	550	ChS	50	550	0.253327	0.420743	0.217769		0.718562	1.19699	3.89594	2.60797	2.36661	0.856508	0.843693	0.606604	0	0.610643		0.594861	1.35026	2.06794	1.89962	0	0	0	0	0	0.367889
88299021	50	1	550	ChS	50	550	0.253327	0.420743	0.217769		0.718562	1.19699	3.89594	2.60797	2.36661	0.856508	0.843693	0.606604	0	0.603949		0.598016	1.19245	1.95186	1.80798	1.78921	0	0	0	0	0.242778
88299021	50	1	550	ChS	50	550	0.253327	0.420743	0.217769		0.718562	1.19699	3.89594	2.60797	2.36661	0.856508	0.843693	0.606604	0	0.585666		0.539913	1.093	2.74384	2.47851	1.99316	0	0	0	0	0.291333
88299021	50	1	550	ChS	50	550	0.253327	0.420743	0.217769		0.718562	1.19699	3.89594	2.60797	2.36661	0.856508	0.843693	0.606604	0	0.617234		0.541636	0.995843	1.66773	1.96965	2.04153	0	0	0	0	0.195444
88299021	50	1	650	ChS	50	650	0.227948	0.420743	0.217769		0.718562	1.19699	3.89594	2.60797	2.36661	0.856508	0.843693	0.606604	0	0.585533		0.332454	0.942075	2.67918	1.81515	2.02948	0	0	0	0	0.142444
88299021	50	1	650	ChS	50	650	0.227948	0.420743	0.217769		0.718562	1.19699	3.89594	2.60797	2.36661	0.856508	0.843693	0.606604	0	0.587729		0.476204	0.91022	2.87946	2.08247	1.96035	0	0	0	0	0.0868889
88299021	50	1	650	ChS	50	650	0.227948	0.420743	0.217769		0.718562	1.19699	3.89594	2.60797	2.36661	0.856508	0.843693	0.606604	0	0.524269		0.341269	0.852618	2.49073	1.89701	1.4119	0	0	0	0	0.130889
88299021	50	1	650	ChS	50	650	0.227948	0.420743	0.217769		0.718562	1.19699	3.89594	2.60797	2.36661	0.856508	0.843693	0.606604	0	0.457191		0.205904	0.763102	1.50134	1.11954	1.18425	0	0	0	0	0.0711111
88299021	50	1	750	ChS	50	750	0.0706132	0.420743	0.217769		0.718562	1.19699	3.89594	2.60797	2.36661	0.856508	0.843693	0.606604	0	0.473208		0.238373	0.776928	1.87543	1.10516	1.07167	0	0	0	0	0.104667
88299021	50	1	750	ChS	50	750	0.0706132	0.420743	0.217769		0.718562	1.19699	3.89594	2.60797	2.36661	0.856508	0.843693	0.606604	0	0.492569		0.226953	0.659882	2.33378	1.33463	1.29087	0	0	0	0	0.0984444
88299021	50	1	750	ChS	50	750	0.0706132	0.420743	0.217769		0.718562	1.19699	3.89594	2.60797	2.36661	0.856508	0.843693	0.606604	0	0.43177		0.0962614	0.658233	2.13889	1.05537	0	0.963908	0	0	0	0.0641111
88299021	50	1	750	ChS	50	750	0.0706132	0.420743	0.217769		0.718562	1.19699	3.89594	2.60797	2.36661	0.856508	0.843693	0.606604	0	0.447921		0.00824712	0.764333	1.45952	0.977357	1.08161	0	0	0	0	0.0571111
88299021	50	1	850	ChS	50	850	0.226005	0.420743	0.217769		0.718562	1.19699	3.89594	2.60797	2.36661	0.856508	0.843693	0.606604	0	0.451619		0.0139986	0.736506	1.52205	1.46957	1.33836	0	0	0	0	0.0773333
88299021	50	1	850	ChS	50	850	0.226005	0.420743	0.217769		0.718562	1.19699	3.89594	2.60797	2.36661	0.856508	0.843693	0.606604	0	0.465982		0.170385	0.705405	2.07927	1.45002	1.36794	0	0	0	0	0.0572222
88299021	50	1	850	ChS	50	850	0.226005	0.420743	0.217769		0.718562	1.19699	3.89594	2.60797	2.36661	0.856508	0.843693	0.606604	0	0.434721		-0.0316605	0.676519	1.22954	0.670657	1.34131	0	0	0	0	0.0632222
88299021	50	1	850	ChS	50	850	0.226005	0.420743	0.217769		0.718562	1.19699	3.89594	2.60797	2.36661	0.856508	0.843693	0.606604	0	0.395113		0.11184	0.680625	1.82681	0.815542	1.07652	0.619812	0	0	0	0.0634444
88299021	70	1	50	ChS	70	50	1	0.226485	0.217769		0.465793	1.08247	1.98413	0.846356	0.731524	0.47067	0.245259	0.243841	0	0.116374		0.360248	0.882158	2.00401	0.682846	0	0	0	0	0	0.434889
88299021	70	1	50	ChS	70	50	1	0.226485	0.217769		0.465793	1.08247	1.98413	0.846356	0.731524	0.47067	0.245259	0.243841	0	0.108958		0.419451	1.00063	1.68349	0.713429	0.582833	0.277159	0.270316	0	0	0.557556
88299021	70	1	50	ChS	70	50	1	0.226485	0.217769		0.465793	1.08247	1.98413	0.846356	0.731524	0.47067	0.245259	0.243841	0	0.122572		0.575276	1.05679	2.51736	1.16667	0.862847	0.470486	0.420139	0.293403	0.217014	0.452778
88299021	70	1	150	ChS	70	150	0.899823	0.226485	0.217769		0.465793	1.08247	1.98413	0.846356	0.731524	0.47067	0.245259	0.243841	0	0.160261		0.475467	1.12161	1.41319	0.75985	0.655939	0.371482	0.344206	0.277962	0.267571	0.555333
88299021	70	1	150	ChS	70	150	0.899823	0.226485	0.217769		0.465793	1.08247	1.98413	0.846356	0.731524	0.47067	0.245259	0.243841	0	0.226485		0.465793	1.08247	1.5878	0.846356	0.731524	0.47067	0.245259	0.243841	0	0.531778
88299021	70	1	150	ChS	70	150	0.899823	0.226485	0.217769		0.465793	1.08247	1.98413	0.846356	0.731524	0.47067	0.245259	0.243841	0	0.267988		0.467796	1.10159	2.87979	1.71761	1.07162	0.534301	0.501096	0	0	0.510889
88299021	70	1	150	ChS	70	150	0.899823	0.226485	0.217769		0.465793	1.08247	1.98413	0.846356	0.731524	0.47067	0.245259	0.243841	0	0.28252		0.569525	1.24374	1.98413	1.93689	1.0645	0.522802	0.37478	0	0	0.706889
88299021	70	1	250	ChS	70	250	0.757902	0.226485	0.217769		0.465793	1.08247	1.98413	0.846356	0.731524	0.47067	0.245259	0.243841	0	0.345831		0.608301	1.17725	1.89438	0.213775	1.28265	0.302574	0.272974	0.240086	0	0.565444
88299021	70	1	250	ChS	70	250	0.757902	0.226485	0.217769		0.465793	1.08247	1.98413	0.846356	0.731524	0.47067	0.245259	0.243841	0	0.31226		0.400199	1.11999	2.02755	1.21587	1.13967	0.563208	0	0	0	0.402778
88299021	70	1	250	ChS	70	250	0.757902	0.226485	0.217769		0.465793	1.08247	1.98413	0.846356	0.731524	0.47067	0.245259	0.243841	0	0.337799		0.476345	1.28597	2.04669	1.39492	1.07208	0.529948	0	0	0	0.638
88299021	70	1	250	ChS	70	250	0.757902	0.226485	0.217769		0.465793	1.08247	1.98413	0.846356	0.731524	0.47067	0.245259	0.243841	0	0.29741		0.478905	1.07928	1.45139	0.90086	0.588062	0.500478	0	0	0	0.282
88299021	70	1	350	ChS	70	350	0.539818	0.226485	0.217769		0.465793	1.08247	1.98413	0.846356	0.731524	0.47067	0.245259	0.243841	0	0.333309		0.468984	1.2525	1.87804	1.20107	0.900804	0.480429	0	0	0	0.492333
88299021	70	1	350	ChS	70	350	0.539818	0.226485	0.217769		0.465793	1.08247	1.98413	0.846356	0.731524	0.47067	0.245259	0.243841	0	0.362435		0.426284	1.12151	2.08503	1.00994	0.990388	0	0	0	0	0.206111
88299021	70	1	350	ChS	70	350	0.539818	0.226485	0.217769		0.465793	1.08247	1.98413	0.846356	0.731524	0.47067	0.245259	0.243841	0	0.349533		0.375316	1.18142	1.73583	0.79559	0.834535	0	0	0	0	0.219
88299021	70	1	350	ChS	70	350	0.539818	0.226485	0.217769		0.465793	1.08247	1.98413	0.846356	0.731524	0.47067	0.245259	0.243841	0	0.386057		0.33307	1.12497	1.67269	0	0.910537	0	0	0	0	0.178667
88299021	70	1	450	ChS	70	450	0.386582	0.226485	0.217769		0.465793	1.08247	1.98413	0.846356	0.731524	0.47067	0.245259	0.243841	0	0.385787		0.352754	1.08492	2.20415	0.957427	0	0	0	0	0	0.111222
88299021	70	1	450	ChS	70	450	0.386582	0.226485	0.217769		0.465793	1.08247	1.98413	0.846356	0.731524	0.47067	0.245259	0.243841	0	0.419456		0.490796	1.2919	1.96326	1.19279	1.20991	0	0	0	0	0.245333
88299021	70	1	450	ChS	70	450	0.386582	0.226485	0.217769		0.465793	1.08247	1.98413	0.846356	0.731524	0.47067	0.245259	0.243841	0	0.469776		0.397756	1.22663	1.90847	1.40226	1.29171	0	0	0	0	0.249889
88299021	70	1	450	ChS	70	450	0.386582	0.226485	0.217769		0.465793	1.08247	1.98413	0.846356	0.731524	0.47067	0.245259	0.243841	0	0.483561		0.35298	1.18578	2.0678	1.39002	1.41874	0	0	0	0	0.239
88299021	70	1	550	ChS	70	550	0.253327	0.226485	0.217769		0.465793	1.08247	1.98413	0.846356	0.731524	0.47067	0.245259	0.243841	0	0.508529		0.483625	1.26899	2.21635	1.76837	1.66816	0	0	0	0	0.320778
88299021	70	1	550	ChS	70	550	0.253327	0.226485	0.217769		0.465793	1.08247	1.98413	0.846356	0.731524	0.47067	0.245259	0.243841	0	0.460423		0.470859	1.09332	2.55087	1.8457	1.26317	0	0	0	0	0.214667
88299021	70	1	550	ChS	70	550	0.253327	0.226485	0.217769		0.465793	1.08247	1.98413	0.846356	0.731524	0.47067	0.245259	0.243841	0	0.422865		0.421261	0.939218	2.10201	1.25119	0	1.33252	0	0	0	0.130667
88299021	70	1	550	ChS	70	550	0.253327	0.226485	0.217769		0.465793	1.08247	1.98413	0.846356	0.731524	0.47067	0.245259	0.243841	0	0.375404		0.179445	0.793559	1.86702	0.95539	0.809529	0	0	0	0	0.0686667
88299021	70	1	650	ChS	70	650	0.227948	0.226485	0.217769		0.465793	1.08247	1.98413	0.846356	0.731524	0.47067	0.245259	0.243841	0	0.451077		0.418938	0.847962	1.93341	1.28501	1.3027	0	0	0	0	0.121556
88299021	70	1	650	ChS	70	650	0.227948	0.226485	0.217769		0.465793	1.08247	1.98413	0.846356	0.731524	0.47067	0.245259	0.243841	0	0.352475		0.168109	0.841703	1.32449	0.962707	0.90752	0	0	0	0	0.0631111
88299021	70	1	650	ChS	70	650	0.227948	0.226485	0.217769		0.465793	1.08247	1.98413	0.846356	0.731524	0.47067	0.245259	0.243841	0	0.404923		0.205484	0.762225	2.21696	1.17146	1.13367	0	0	0	0	0.0744444
88299021	70	1	650	ChS	70	650	0.227948	0.226485	0.217769		0.465793	1.08247	1.98413	0.846356	0.731524	0.47067	0.245259	0.243841	0	0.342122		0.0375436	0.693734	1.87603	0.711077	0.665689	0	0	0	0	0.0797778
88299021	70	1	750	ChS	70	750	0.0706132	0.226485	0.217769		0.465793	1.08247	1.98413	0.846356	0.731524	0.47067	0.245259	0.243841	0	0.374982		0.275887	0.762431	1.75802	0.805757	0.867739	0	0	0	0	0.0278889
88299021	70	1	750	ChS	70	750	0.0706132	0.226485	0.217769		0.465793	1.08247	1.98413	0.846356	0.731524	0.47067	0.245259	0.243841	0	0.346981		0.105856	0.602495	1.08131	0.495603	0.871059	0	0	0	0	0.0333333
88299021	70	1	750	ChS	70	750	0.0706132	0.226485	0.217769		0.465793	1.08247	1.98413	0.846356	0.731524	0.47067	0.245259	0.243841	0	0.311159		0.174866	0.714369	1.91149	0.897821	0.926783	0	0	0	0	0.0491111
88299021	70	1	750	ChS	70	750	0.0706132	0.226485	0.217769		0.465793	1.08247	1.98413	0.846356	0.731524	0.47067	0.245259	0.243841	0	0.359632		0.14533	0.764665	1.92901	0	0	0	0	0	0	0.0181111
88299021	70	1	850	ChS	70	850	0.226005	0.226485	0.217769		0.465793	1.08247	1.98413	0.846356	0.731524	0.47067	0.245259	0.243841	0	0.298428		0.107075	0.748317	1.83456	1.10613	0	0	0	0	0	0.0463333
88299021	70	1	850	ChS	70	850	0.226005	0.226485	0.217769		0.465793	1.08247	1.98413	0.846356	0.731524	0.47067	0.245259	0.243841	0	0.303642		0.191524	0.737583	1.72938	0.86469	1.07341	0	0	0	0	0.0788889
88299021	70	1	850	ChS	70	850	0.226005	0.226485	0.217769		0.465793	1.08247	1.98413	0.846356	0.731524	0.47067	0.245259	0.243841	0	0.29167		0.119581	0.678791	1.28029	0.853528	1.03643	0	0	0	0	0.0494444
88299024	30	1	50	PLN	30	50	1	0.632961	0.554317	8.05344	0.793394	1.9037	2.28845	2.55314	2.30654	0	0	0	0	0.499475	5.39892	0.547434	0.839531	1.79781	1.42959	0.954027	0	0	0	0	0.252625
88299024	30	1	150	PLN	30	150	0.899823	0.632961	0.554317	8.05344	0.793394	1.9037	2.28845	2.55314	2.30654	0	0	0	0	0.632961	8.05344	0.793394	1.9037	2.28845	2.55314	2.30654	0	0	0	0	0.635458
88299024	30	1	250	PLN	30	250	0.757902	0.632961	0.554317	8.05344	0.793394	1.9037	2.28845	2.55314	2.30654	0	0	0	0	0.704872	10.1557	0.830929	2.96071	3.54505	3.09787	3.00518	0	0	0	0	0.75425
88299024	30	1	350	PLN	30	350	0.539818	0.632961	0.554317	8.05344	0.793394	1.9037	2.28845	2.55314	2.30654	0	0	0	0	0.773126	10.6911	0.835938	3.65091	3.69245	3.56583	3.56378	0	0	0	0	0.7115
88299024	30	1	450	PLN	30	450	0.386582	0.632961	0.554317	8.05344	0.793394	1.9037	2.28845	2.55314	2.30654	0	0	0	0	0.744316	9.63931	0.787571	3.16457	3.54413	3.13771	2.97784	0	0	0	0	0.310417
88299024	30	1	550	PLN	30	550	0.253327	0.632961	0.554317	8.05344	0.793394	1.9037	2.28845	2.55314	2.30654	0	0	0	0	0.73927	7.06903	0.757966	2.48736	3.13326	2.96964	2.7416	0	0	0	0	0.153417
88299024	30	1	650	PLN	30	650	0.227948	0.632961	0.554317	8.05344	0.793394	1.9037	2.28845	2.55314	2.30654	0	0	0	0	0.789789	7.87479	0.742993	1.85549	3.41677	0	3.46954	0	0	0	0	0.101458
88299024	30	1	750	PLN	30	750	0.0706132	0.632961	0.554317	8.05344	0.793394	1.9037	2.28845	2.55314	2.30654	0	0	0	0	0.766153	8.02951	0.665774	1.33026	3.28805	3.23746	2.96557	0	0	0	0	0.0712917
88299024	30	1	850	PLN	30	850	0.226005	0.632961	0.554317	8.05344	0.793394	1.9037	2.28845	2.55314	2.30654	0	0	0	0	0.753029	6.44654	0.502855	1.01722	3.26549	3.13545	0	0	0	0	0	0.0456667
88299024	30	1	950	PLN	30	950	0.0854617	0.632961	0.554317	8.05344	0.793394	1.9037	2.28845	2.55314	2.30654	0	0	0	0	0.730345	5.46331	0.269718	0.862526	3.29472	3.20615	2.86959	0	0	0	0	0.0303333
88299024	30	1	1050	PLN	30	1050	0.150264	0.632961	0.554317	8.05344	0.793394	1.9037	2.28845	2.55314	2.30654	0	0	0	0	0.671261	3.96787	0.131211	0.820288	2.5908	2.43218	2.33965	0	0	0	0	0.0345417
88299024	30	1	1150	PLN	30	1150	0.165734	0.632961	0.554317	8.05344	0.793394	1.9037	2.28845	2.55314	2.30654	0	0	0	0	0.612687	5.82641	0.214673	0.759742	2.61483	2.30518	2.4256	0	0	0	0	0.0322083
88299024	30	1	1250	PLN	30	1250	0.199125	0.632961	0.554317	8.05344	0.793394	1.9037	2.28845	2.55314	2.30654	0	0	0	0	0.603611	4.1571	0.0852572	0.759981	2.48971	2.13061	2.17849	0	0	0	0	0.0281667
88299024	30	1	1350	PLN	30	1350	0.0665232	0.632961	0.554317	8.05344	0.793394	1.9037	2.28845	2.55314	2.30654	0	0	0	0	0.500259	2.97036	0.121602	0.81487	2.08853	1.47725	1.29896	0	0	0	0	0.0736667
88299024	30	1	1450	PLN	30	1450	0.156036	0.632961	0.554317	8.05344	0.793394	1.9037	2.28845	2.55314	2.30654	0	0	0	0	0.390468	2.01598	0.046346	0.686792	1.38595	0	0.984752	0	0	0	0	0.0937917
88299024	30	1	1550	PLN	30	1550	0.0901657	0.632961	0.554317	8.05344	0.793394	1.9037	2.28845	2.55314	2.30654	0	0	0	0	0.293331	2.04716	0.169003	0.676317	2.06612	1.11915	0	0	0	0	0	0.214333
88299024	30	1	1650	PLN	30	1650	0.177309	0.632961	0.554317	8.05344	0.793394	1.9037	2.28845	2.55314	2.30654	0	0	0	0	0.232817	1.87222	-0.0182554	0.612758	1.05939	0	1.1557	0	0	0	0	0.203292
88299024	30	1	1750	PLN	30	1750	0.163439	0.632961	0.554317	8.05344	0.793394	1.9037	2.28845	2.55314	2.30654	0	0	0	0	0.203909	1.88152	0.0465089	0.620524	1.02394	0	0	0	0	0	0	0.130708
88299024	30	1	1850	PLN	30	1850	0.119025	0.632961	0.554317	8.05344	0.793394	1.9037	2.28845	2.55314	2.30654	0	0	0	0	0.138982		-0.0106173	0.611189	0.997747	0	0	0	0	0	0	0.109292
88299024	30	1	1950	PLN	30	1950	0.215833	0.632961	0.554317	8.05344	0.793394	1.9037	2.28845	2.55314	2.30654	0	0	0	0	0.108103		0.092444	0.547633	1.49474	0.664328	0.415205	0.581287	0.456726	0	0	0.114083
88299024	50	1	50	PLN	50	50	1	0.321527	0.554317	6.06662	0.584619	1.69344	2.29355	1.22331	0.939652	0	0	0	0	0.256172	6.41876	0.380836	1.06334	1.46184	0.647822	0.219263	0	0	0	0	0.151708
88299024	50	1	150	PLN	50	150	0.899823	0.321527	0.554317	6.06662	0.584619	1.69344	2.29355	1.22331	0.939652	0	0	0	0	0.321527	6.06662	0.584619	1.69344	2.29355	1.22331	0.939652	0	0	0	0	0.273292
88299024	50	1	250	PLN	50	250	0.757902	0.321527	0.554317	6.06662	0.584619	1.69344	2.29355	1.22331	0.939652	0	0	0	0	0.374895	6.85242	0.566152	1.87757	2.11062	1.00308	0.837851	0	0	0	0	0.185375
88299024	50	1	350	PLN	50	350	0.539818	0.321527	0.554317	6.06662	0.584619	1.69344	2.29355	1.22331	0.939652	0	0	0	0	0.403425	5.56544	0.53513	1.83889	1.62025	0.958975	0.958975	0	0	0	0	0.136125
88299024	50	1	450	PLN	50	450	0.386582	0.321527	0.554317	6.06662	0.584619	1.69344	2.29355	1.22331	0.939652	0	0	0	0	0.46891	6.328	0.529547	1.75406	1.81383	1.26279	1.20826	0	0	0	0	0.118333
88299024	50	1	550	PLN	50	550	0.253327	0.321527	0.554317	6.06662	0.584619	1.69344	2.29355	1.22331	0.939652	0	0	0	0	0.475401	5.90743	0.422133	1.5586	1.87212	1.06072	1.21819	0	0	0	0	0.0671667
88299024	50	1	650	PLN	50	650	0.227948	0.321527	0.554317	6.06662	0.584619	1.69344	2.29355	1.22331	0.939652	0	0	0	0	0.569027	6.75967	0.569881	1.48069	2.52985	1.80062	1.69694	0	0	0	0	0.0667917
88299024	50	1	750	PLN	50	750	0.0706132	0.321527	0.554317	6.06662	0.584619	1.69344	2.29355	1.22331	0.939652	0	0	0	0	0.5872	8.08521	0.444351	1.11917	2.15764	0	1.79284	0	0	0	0	0.0585833
88299024	50	1	850	PLN	50	850	0.226005	0.321527	0.554317	6.06662	0.584619	1.69344	2.29355	1.22331	0.939652	0	0	0	0	0.643076	8.99442	0.402931	0.909696	2.06467	2.02801	2.17462	0	0	0	0	0.0352917
88299024	50	1	950	PLN	50	950	0.0854617	0.321527	0.554317	6.06662	0.584619	1.69344	2.29355	1.22331	0.939652	0	0	0	0	0.656976	8.03815	0.354545	0.979288	2.40971	2.18902	2.12341	0	0	0	0	0.0342917
88299024	50	1	1050	PLN	50	1050	0.150264	0.321527	0.554317	6.06662	0.584619	1.69344	2.29355	1.22331	0.939652	0	0	0	0	0.635558	8.16403	0.312449	1.11627	2.22373	2.15276	2.00293	0	0	0	0	0.0374167
88299024	50	1	1150	PLN	50	1150	0.165734	0.321527	0.554317	6.06662	0.584619	1.69344	2.29355	1.22331	0.939652	0	0	0	0	0.554048	5.43325	0.0715291	0.923913	2.00387	1.63794	0	0	0	0	0	0.0420833
88299024	50	1	1250	PLN	50	1250	0.199125	0.321527	0.554317	6.06662	0.584619	1.69344	2.29355	1.22331	0.939652	0	0	0	0	0.598112	6.66309	0.148972	1.01662	2.72138	2.33897	1.84093	0	0	0	0	0.0447917
88299024	50	1	1350	PLN	50	1350	0.0665232	0.321527	0.554317	6.06662	0.584619	1.69344	2.29355	1.22331	0.939652	0	0	0	0	0.563486	6.16842	0.217264	0.978563	2.47994	1.95846	1.44856	0	0	0	0	0.0693333
88299024	50	1	1450	PLN	50	1450	0.156036	0.321527	0.554317	6.06662	0.584619	1.69344	2.29355	1.22331	0.939652	0	0	0	0	0.498574	3.8509	0.201704	0.945621	1.74479	0	0	1.35417	0	0	0	0.0835
88299024	50	1	1550	PLN	50	1550	0.0901657	0.321527	0.554317	6.06662	0.584619	1.69344	2.29355	1.22331	0.939652	0	0	0	0	0.413196	3.84548	0.0820752	0.797614	1.3017	0.696256	1.10493	0	0	0	0	0.108542
88299024	50	1	1650	PLN	50	1650	0.177309	0.321527	0.554317	6.06662	0.584619	1.69344	2.29355	1.22331	0.939652	0	0	0	0	0.317152	3.876	0.0367271	0.800672	1.33752	0	0.668759	0	0	0	0	0.136458
88299024	50	1	1750	PLN	50	1750	0.163439	0.321527	0.554317	6.06662	0.584619	1.69344	2.29355	1.22331	0.939652	0	0	0	0	0.289189	4.13064	0.0255443	0.873605	1.6136	0.612054	0	0.542502	0	0	0	0.0837083
88299024	50	1	1850	PLN	50	1850	0.119025	0.321527	0.554317	6.06662	0.584619	1.69344	2.29355	1.22331	0.939652	0	0	0	0	0.242263	3.26123	0.016178	0.706595	1.2537	0	0	0	0	0	0	0.0694167
88299024	50	1	1950	PLN	50	1950	0.215833	0.321527	0.554317	6.06662	0.584619	1.69344	2.29355	1.22331	0.939652	0	0	0	0	0.210115	3.97765	0.035538	0.772578	1.46994	0	0	0	0	0	0	0.0829167
88299024	70	1	50	PLN	70	50	1		0.554317		0.119047	0.978355		0.26442	0.224615	0.209688	0	0	0	0.0831557		0.273895	1.13971	1.18278	0.285586	0.116256	0.149813	0.113729	0	0	0.0735
88299024	70	1	150	PLN	70	150	0.899823		0.554317		0.119047	0.978355		0.26442	0.224615	0.209688	0	0	0	0.0495272		0.119047	0.978355	1.36475	0.26442	0.224615	0.209688	0	0	0	0.056125
88299024	70	1	250	PLN	70	250	0.757902		0.554317		0.119047	0.978355		0.26442	0.224615	0.209688	0	0	0	0.192357	4.76455	0.1362	1.02175	1.25842	0.343348	0.352669	0	0	0	0	0.0665833
88299024	70	1	350	PLN	70	350	0.539818		0.554317		0.119047	0.978355		0.26442	0.224615	0.209688	0	0	0	0.222942	3.87058	0.171668	1.12857	1.5756	0.547455	0.413929	0	0	0	0	0.087
88299024	70	1	450	PLN	70	450	0.386582		0.554317		0.119047	0.978355		0.26442	0.224615	0.209688	0	0	0	0.38184	5.58735	0.291798	1.49833	1.86394	0.755215	0.781996	0	0	0	0	0.055
88299024	70	1	550	PLN	70	550	0.253327		0.554317		0.119047	0.978355		0.26442	0.224615	0.209688	0	0	0	0.372137	6.63469	0.294589	1.31127	1.48283	0.796519	0.761452	0	0	0	0	0.0321667
88299024	70	1	650	PLN	70	650	0.227948		0.554317		0.119047	0.978355		0.26442	0.224615	0.209688	0	0	0	0.45357	3.72314	0.399865	1.04169	1.83078	0.987949	1.07167	0	0	0	0	0.04025
88299024	70	1	750	PLN	70	750	0.0706132		0.554317		0.119047	0.978355		0.26442	0.224615	0.209688	0	0	0	0.430602	5.62383	0.224776	0.915359	1.71503	1.04058	1.08394	0	0	0	0	0.035125
88299024	70	1	850	PLN	70	850	0.226005		0.554317		0.119047	0.978355		0.26442	0.224615	0.209688	0	0	0	0.435511	3.49267	0.183725	0.856379	1.50744	0.997882	1.11466	0	0	0	0	0.0419167
88299024	70	1	950	PLN	70	950	0.0854617		0.554317		0.119047	0.978355		0.26442	0.224615	0.209688	0	0	0	0.376289	5.85858	0.148903	1.00891	1.83383	1.05275	0.916915	0	0	0	0	0.0518333
88299024	70	1	1050	PLN	70	1050	0.150264		0.554317		0.119047	0.978355		0.26442	0.224615	0.209688	0	0	0	0.307585	4.99414	0.160001	0.837911	1.6377	0.671001	0	0.716493	0	0	0	0.0424583
88299024	70	1	1150	PLN	70	1150	0.165734		0.554317		0.119047	0.978355		0.26442	0.224615	0.209688	0	0	0	0.247161	3.90243	-0.0730234	0.749994	1.41722	0	0	0	0	0	0	0.0523333
88299024	70	1	1250	PLN	70	1250	0.199125		0.554317		0.119047	0.978355		0.26442	0.224615	0.209688	0	0	0	0.248078	4.99484	-0.0377616	0.873609	1.47705	0.610702	0.724322	0	0	0	0	0.05225
88299024	70	1	1350	PLN	70	1350	0.0665232		0.554317		0.119047	0.978355		0.26442	0.224615	0.209688	0	0	0	0.172572	4.86833	0.196779	0.92254	1.57743	0.473229	0.360555	0	0	0	0	0.0365417
88299024	70	1	1450	PLN	70	1450	0.156036		0.554317		0.119047	0.978355		0.26442	0.224615	0.209688	0	0	0	0.144843	4.56779	0.0454765	0.882679	1.39486	0	0	0	0	0	0	0.063375
88299024	70	1	1550	PLN	70	1550	0.0901657		0.554317		0.119047	0.978355		0.26442	0.224615	0.209688	0	0	0	0.218423	5.38131	-0.0670635	0.779096	1.47449	0.45904	0	0.486861	0	0	0	0.0549583
88299024	70	1	1650	PLN	70	1650	0.177309		0.554317		0.119047	0.978355		0.26442	0.224615	0.209688	0	0	0	0.140313	4.44729	0.042015	0.818789	1.25514	0	0	0.640923	0	0	0	0.0552083
88299024	70	1	1750	PLN	70	1750	0.163439		0.554317		0.119047	0.978355		0.26442	0.224615	0.209688	0	0	0	0.149315	4.92845	0.0984776	0.919367	1.28492	0	0.442582	0	0	0	0	0.04625
88299024	70	1	1850	PLN	70	1850	0.119025		0.554317		0.119047	0.978355		0.26442	0.224615	0.209688	0	0	0	0.0885027		0.0832474	0.876324	1.54677	0	0	0	0	0	0	0.0862917
88299024	70	1	1950	PLN	70	1950	0.215833		0.554317		0.119047	0.978355		0.26442	0.224615	0.209688	0	0	0	0.0347964		0.0396009	0.851413	0.92824	0	0	0	0	0	0	0.0747083
88299027	30	1	50	ChS	30	50	1	0.554973	0.287659	13.0162	0.803102	2.13679	2.78172	2.3071	2.13515	0	0	0	0	0.616174	9.97957	0.762605	1.09953	2.46733	2.26186	1.60958	0	0	0	0	0.974375
88299027	30	1	150	ChS	30	150	0.899823	0.554973	0.287659	13.0162	0.803102	2.13679	2.78172	2.3071	2.13515	0	0	0	0	0.554973	13.0162	0.803102	2.13679	2.78172	2.3071	2.13515	0	0	0	0	0.749167
88299027	30	1	250	ChS	30	250	0.757902	0.554973	0.287659	13.0162	0.803102	2.13679	2.78172	2.3071	2.13515	0	0	0	0	0.663765	13.0582	0.783463	2.80986	3.27209	2.90007	2.83137	0	0	0	0	0.685958
88299027	30	1	350	ChS	30	350	0.539818	0.554973	0.287659	13.0162	0.803102	2.13679	2.78172	2.3071	2.13515	0	0	0	0	0.485319	13.2938	0.761497	2.76392	3.22423	2.44809	2.15242	0.457588	0	0	0	0.360542
88299027	30	1	450	ChS	30	450	0.386582	0.554973	0.287659	13.0162	0.803102	2.13679	2.78172	2.3071	2.13515	0	0	0	0	0.711765	12.6512	0.763647	3.18653	3.5805	3.02062	2.88928	0	0	0	0	0.383042
88299027	30	1	550	ChS	30	550	0.253327	0.554973	0.287659	13.0162	0.803102	2.13679	2.78172	2.3071	2.13515	0	0	0	0	0.724058	12.9388	0.709846	2.34016	2.69156	2.54847	2.61615	0	0	0	0	0.13925
88299027	30	1	650	ChS	30	650	0.227948	0.554973	0.287659	13.0162	0.803102	2.13679	2.78172	2.3071	2.13515	0	0	0	0	0.664051	9.09545	0.507182	1.44875	2.41088	2.21615	2.27643	0	0	0	0	0.088875
88299027	30	1	750	ChS	30	750	0.0706132	0.554973	0.287659	13.0162	0.803102	2.13679	2.78172	2.3071	2.13515	0	0	0	0	0.657244	11.1863	0.36155	1.0656	2.46068	2.0749	2.09314	0	0	0	0	0.0678333
88299027	30	1	850	ChS	30	850	0.226005	0.554973	0.287659	13.0162	0.803102	2.13679	2.78172	2.3071	2.13515	0	0	0	0	0.542559	9.92698	0.241518	0.945023	1.92455	1.59273	1.63697	0	0	0	0	0.0675
88299027	30	1	950	ChS	30	950	0.0854617	0.554973	0.287659	13.0162	0.803102	2.13679	2.78172	2.3071	2.13515	0	0	0	0	0.56471	9.56921	0.192081	0.853147	2.20282	1.78979	0.633312	0	0	0	0	0.059625
88299027	30	1	1050	ChS	30	1050	0.150264	0.554973	0.287659	13.0162	0.803102	2.13679	2.78172	2.3071	2.13515	0	0	0	0	0.45019	7.66655	0.102944	0.848572	2.09875	1.63427	0	0	0	0	0	0.0872083
88299027	30	1	1150	ChS	30	1150	0.165734	0.554973	0.287659	13.0162	0.803102	2.13679	2.78172	2.3071	2.13515	0	0	0	0	0.419721	7.35105	0.121926	0.803222	1.44798	0.965323	1.28091	0	0	0	0	0.0887917
88299027	30	1	1250	ChS	30	1250	0.199125	0.554973	0.287659	13.0162	0.803102	2.13679	2.78172	2.3071	2.13515	0	0	0	0	0.294843	6.72017	-0.043178	0.755973	1.03306	0	0	0	0	0	0	0.0874167
88299027	30	1	1350	ChS	30	1350	0.0665232	0.554973	0.287659	13.0162	0.803102	2.13679	2.78172	2.3071	2.13515	0	0	0	0	0.1724	6.59487	0.0151645	0.908623	1.74282	0.910142	0	0	0	0	0	0.109667
88299027	30	1	1450	ChS	30	1450	0.156036	0.554973	0.287659	13.0162	0.803102	2.13679	2.78172	2.3071	2.13515	0	0	0	0	0.174229	7.45346	0.121233	0.803666	1.29947	0	0	0	0	0	0	0.0845417
88299027	30	1	1550	ChS	30	1550	0.0901657	0.554973	0.287659	13.0162	0.803102	2.13679	2.78172	2.3071	2.13515	0	0	0	0	0.185998	7.90946	0.0343768	0.851022	1.35738	0	0	0	0	0	0	0.085125
88299027	30	1	1650	ChS	30	1650	0.177309	0.554973	0.287659	13.0162	0.803102	2.13679	2.78172	2.3071	2.13515	0	0	0	0	0.0790589		0.211273	0.8743	1.30279	0	0	0.580973	0	0	0	0.08575
88299027	30	1	1750	ChS	30	1750	0.163439	0.554973	0.287659	13.0162	0.803102	2.13679	2.78172	2.3071	2.13515	0	0	0	0	0.0456723		0.0144091	0.897393	1.23022	0	0	0.365742	0.332493	0	0	0.0671667
88299027	30	1	1850	ChS	30	1850	0.119025	0.554973	0.287659	13.0162	0.803102	2.13679	2.78172	2.3071	2.13515	0	0	0	0	0.0487433		0.167607	1.06204	1.51233	0	0	0	0	0	0	0.101417
88299027	30	1	1950	ChS	30	1950	0.215833	0.554973	0.287659	13.0162	0.803102	2.13679	2.78172	2.3071	2.13515	0	0	0	0	0.0365217		-0.0940855	0.812221	1.36723	0	0	0	0	0	0	0.07175
88299027	50	1	50	ChS	50	50	1	0.346474	0.287659	12.6786	0.776026	2.63908	2.31436	1.1205	0.73021	0.226528	0	0	0	0.276374	18.4555	0.764307	1.48321	1.66988	0.769612	0.265047	0	0	0	0	0.93525
88299027	50	1	150	ChS	50	150	0.899823	0.346474	0.287659	12.6786	0.776026	2.63908	2.31436	1.1205	0.73021	0.226528	0	0	0	0.346474	12.6786	0.776026	2.63908	2.31436	1.1205	0.73021	0.226528	0	0	0	0.88075
88299027	50	1	250	ChS	50	250	0.757902	0.346474	0.287659	12.6786	0.776026	2.63908	2.31436	1.1205	0.73021	0.226528	0	0	0	0.261864	15.448	0.718016	2.71277	1.93836	1.32386	1.26275	0.510229	0	0	0	0.564375
88299027	50	1	350	ChS	50	350	0.539818	0.346474	0.287659	12.6786	0.776026	2.63908	2.31436	1.1205	0.73021	0.226528	0	0	0	0.359835	16.371	0.765667	2.92039	2.76904	1.89446	1.66371	0.443011	0	0	0	0.642875
88299027	50	1	450	ChS	50	450	0.386582	0.346474	0.287659	12.6786	0.776026	2.63908	2.31436	1.1205	0.73021	0.226528	0	0	0	0.758752	18.0394	0.925101	5.10749	3.93133	3.54028	3.30312	0	0	0	0	0.997625
88299027	50	1	550	ChS	50	550	0.253327	0.346474	0.287659	12.6786	0.776026	2.63908	2.31436	1.1205	0.73021	0.226528	0	0	0	0.662318	15.5841	0.774577	3.2981	2.6904	2.34494	2.2667	0	0	0	0	0.563333
88299027	50	1	650	ChS	50	650	0.227948	0.346474	0.287659	12.6786	0.776026	2.63908	2.31436	1.1205	0.73021	0.226528	0	0	0	0.53414	13.6612	0.640381	1.79634	1.92598	1.43863	1.45131	0	0	0	0	0.220208
88299027	50	1	750	ChS	50	750	0.0706132	0.346474	0.287659	12.6786	0.776026	2.63908	2.31436	1.1205	0.73021	0.226528	0	0	0	0.481864	11.4488	0.403112	1.23033	1.68982	1.08346	1.17488	0	0	0	0	0.149958
88299027	50	1	850	ChS	50	850	0.226005	0.346474	0.287659	12.6786	0.776026	2.63908	2.31436	1.1205	0.73021	0.226528	0	0	0	0.524565	10.377	0.404394	1.18257	2.02058	1.42834	1.38355	0	0	0	0	0.115333
88299027	50	1	950	ChS	50	950	0.0854617	0.346474	0.287659	12.6786	0.776026	2.63908	2.31436	1.1205	0.73021	0.226528	0	0	0	0.450189	10.1095	0.232198	1.17962	1.76434	1.17202	1.12791	0	0	0	0	0.0778333
88299027	50	1	1050	ChS	50	1050	0.150264	0.346474	0.287659	12.6786	0.776026	2.63908	2.31436	1.1205	0.73021	0.226528	0	0	0	0.474885	10.3073	0.0616773	0.965529	1.78717	0	1.22868	0.510619	0	0	0	0.07175
88299027	50	1	1150	ChS	50	1150	0.165734	0.346474	0.287659	12.6786	0.776026	2.63908	2.31436	1.1205	0.73021	0.226528	0	0	0	0.42422	11.1214	0.149534	0.995954	1.81963	0.384921	1.08478	0	0	0	0	0.0865833
88299027	50	1	1250	ChS	50	1250	0.199125	0.346474	0.287659	12.6786	0.776026	2.63908	2.31436	1.1205	0.73021	0.226528	0	0	0	0.413893	8.07541	0.236321	1.08636	1.73201	0.977745	0.968434	0	0	0	0	0.0980833
88299027	50	1	1350	ChS	50	1350	0.0665232	0.346474	0.287659	12.6786	0.776026	2.63908	2.31436	1.1205	0.73021	0.226528	0	0	0	0.341169	7.17044	-0.125787	0.801398	1.55892	0.713724	0.788853	0	0	0	0	0.0686667
88299027	50	1	1450	ChS	50	1450	0.156036	0.346474	0.287659	12.6786	0.776026	2.63908	2.31436	1.1205	0.73021	0.226528	0	0	0	0.318706	8.10354	-0.00739006	0.959389	1.88704	0.923657	0.635635	0	0	0	0	0.0819583
88299027	50	1	1550	ChS	50	1550	0.0901657	0.346474	0.287659	12.6786	0.776026	2.63908	2.31436	1.1205	0.73021	0.226528	0	0	0	0.182208	6.76024	-0.0142456	0.927924	1.27918	0	0	0	0	0	0	0.0950417
88299027	50	1	1650	ChS	50	1650	0.177309	0.346474	0.287659	12.6786	0.776026	2.63908	2.31436	1.1205	0.73021	0.226528	0	0	0	0.178116	7.98129	0.160387	0.977103	1.38103	0	0	0.396198	0	0	0	0.111792
88299027	50	1	1750	ChS	50	1750	0.163439	0.346474	0.287659	12.6786	0.776026	2.63908	2.31436	1.1205	0.73021	0.226528	0	0	0	0.183763	8.35229	0.116248	1.21242	1.64557	0	0	0	0	0	0	0.191958
88299027	50	1	1850	ChS	50	1850	0.119025	0.346474	0.287659	12.6786	0.776026	2.63908	2.31436	1.1205	0.73021	0.226528	0	0	0	0.183454	7.05651	0.0264214	0.972565	1.53355	0	0	0	0	0	0	0.140333
88299027	50	1	1950	ChS	50	1950	0.215833	0.346474	0.287659	12.6786	0.776026	2.63908	2.31436	1.1205	0.73021	0.226528	0	0	0	0.0924319		0.0857101	0.952071	1.44647	0	0	0	0	0	0	0.143375
88299027	70	1	50	ChS	70	50	1	0.100693	0.287659	17.473	0.60218	2.25919	1.63977	0.575887	0.499844	0.281561	0.167405	0.113427	0	0.0794269		0.513166	2.12933	1.40751	0.353758	0	0.193041	0.129892	0	0	0.417625
88299027	70	1	150	ChS	70	150	0.899823	0.100693	0.287659	17.473	0.60218	2.25919	1.63977	0.575887	0.499844	0.281561	0.167405	0.113427	0	0.100693	17.473	0.60218	2.25919	1.63977	0.575887	0.499844	0.281561	0.167405	0.113427	0	0.14175
88299027	70	1	250	ChS	70	250	0.757902	0.100693	0.287659	17.473	0.60218	2.25919	1.63977	0.575887	0.499844	0.281561	0.167405	0.113427	0	0.119429	17.403	0.658782	2.90345	2.11728	1.18777	1.10403	0.868774	0	0	0	0.1755
88299027	70	1	350	ChS	70	350	0.539818	0.100693	0.287659	17.473	0.60218	2.25919	1.63977	0.575887	0.499844	0.281561	0.167405	0.113427	0	0.287961	16.0588	0.566555	2.59329	1.68759	0.764785	0.76095	0	0	0	0	0.174292
88299027	70	1	450	ChS	70	450	0.386582	0.100693	0.287659	17.473	0.60218	2.25919	1.63977	0.575887	0.499844	0.281561	0.167405	0.113427	0	0.595928	16.121	0.837662	4.12813	2.42812	1.85286	1.79004	0	0	0	0	0.260208
88299027	70	1	550	ChS	70	550	0.253327	0.100693	0.287659	17.473	0.60218	2.25919	1.63977	0.575887	0.499844	0.281561	0.167405	0.113427	0	0.385721	17.3882	0.586879	2.07862	1.73439	0.849638	0.752689	0	0	0	0	0.154917
88299027	70	1	650	ChS	70	650	0.227948	0.100693	0.287659	17.473	0.60218	2.25919	1.63977	0.575887	0.499844	0.281561	0.167405	0.113427	0	0.1901	15.4821	0.13648	1.10773	1.3788	0.199123	0.247649	0	0	0	0	0.28975
88299027	70	1	750	ChS	70	750	0.0706132	0.100693	0.287659	17.473	0.60218	2.25919	1.63977	0.575887	0.499844	0.281561	0.167405	0.113427	0	0.173223	15.7054	0.110377	1.20289	1.29749	0	0.238966	0	0	0	0	0.200833
88299027	70	1	850	ChS	70	850	0.226005	0.100693	0.287659	17.473	0.60218	2.25919	1.63977	0.575887	0.499844	0.281561	0.167405	0.113427	0	0.126033	16.1985	-0.0245671	1.18038	1.39992	0	0	0	0	0	0	0.349667
88299027	70	1	950	ChS	70	950	0.0854617	0.100693	0.287659	17.473	0.60218	2.25919	1.63977	0.575887	0.499844	0.281561	0.167405	0.113427	0	0.180131	13.0034	-0.0576976	1.09714	1.20773	0	0	0	0	0	0	0.456542
88299027	70	1	1050	ChS	70	1050	0.150264	0.100693	0.287659	17.473	0.60218	2.25919	1.63977	0.575887	0.499844	0.281561	0.167405	0.113427	0	0.166538	10.1213	0.199478	1.13654	1.41871	0	0	0	0	0	0	0.396375
88299027	70	1	1150	ChS	70	1150	0.165734	0.100693	0.287659	17.473	0.60218	2.25919	1.63977	0.575887	0.499844	0.281561	0.167405	0.113427	0	0.11875	10.5511	-0.0489221	1.03935	1.24596	0	0	0	0	0	0	0.373083
88299027	70	1	1250	ChS	70	1250	0.199125	0.100693	0.287659	17.473	0.60218	2.25919	1.63977	0.575887	0.499844	0.281561	0.167405	0.113427	0	0.198244	9.34156	0.0851079	1.10546	1.44086	0.386414	0.314371	0.32092	0	0	0	0.375
88299027	70	1	1350	ChS	70	1350	0.0665232	0.100693	0.287659	17.473	0.60218	2.25919	1.63977	0.575887	0.499844	0.281561	0.167405	0.113427	0	0.256068	8.5421	-0.0878528	0.92082	1.29828	0	0	0.340402	0	0	0	0.518417
88299027	70	1	1450	ChS	70	1450	0.156036	0.100693	0.287659	17.473	0.60218	2.25919	1.63977	0.575887	0.499844	0.281561	0.167405	0.113427	0	0.284351	8.08521	0.0610556	0.922656	1.37442	0.560619	0.741464	0	0	0	0	0.2745
88299027	70	1	1550	ChS	70	1550	0.0901657	0.100693	0.287659	17.473	0.60218	2.25919	1.63977	0.575887	0.499844	0.281561	0.167405	0.113427	0	0.252674	8.97789	0.106254	0.87597	1.37631	0	0	0	0	0	0	0.17625
88299027	70	1	1650	ChS	70	1650	0.177309	0.100693	0.287659	17.473	0.60218	2.25919	1.63977	0.575887	0.499844	0.281561	0.167405	0.113427	0	0.16687	6.00553	-0.0360004	0.884702	1.4289	0	0	0	0	0	0	0.23075
88299027	70	1	1750	ChS	70	1750	0.163439	0.100693	0.287659	17.473	0.60218	2.25919	1.63977	0.575887	0.499844	0.281561	0.167405	0.113427	0	0.166257	9.60606	-0.104405	0.884627	1.21041	0	0	0	0	0	0	0.199417
88299027	70	1	1850	ChS	70	1850	0.119025	0.100693	0.287659	17.473	0.60218	2.25919	1.63977	0.575887	0.499844	0.281561	0.167405	0.113427	0	0.13484	7.53616	0.012277	0.949029	0.923787	0	0	0	0	0	0	0.221625
88299027	70	1	1950	ChS	70	1950	0.215833	0.100693	0.287659	17.473	0.60218	2.25919	1.63977	0.575887	0.499844	0.281561	0.167405	0.113427	0	0.0841034		0.0778543	0.925954	1.21455	0	0	0	0	0	0	0.207792
88299030	30	1	50		30	50	1	0.638249	0.224972	10.1257	0.836723	2.07653	3.08467	3.04349	2.69721	0	0	0	0	0.495348	5.46024	0.603273	1.02303	1.7255	1.63581	0	0	0	0	0	0.318083
88299030	30	1	150		30	150	0.899823	0.638249	0.224972	10.1257	0.836723	2.07653	3.08467	3.04349	2.69721	0	0	0	0	0.638249	10.1257	0.836723	2.07653	3.08467	3.04349	2.69721	0	0	0	0	0.765167
88299030	30	1	250		30	250	0.757902	0.638249	0.224972	10.1257	0.836723	2.07653	3.08467	3.04349	2.69721	0	0	0	0	0.732399	10.9413	0.865327	3.08908	3.84423	3.65362	3.41135	0	0	0	0	0.818958
88299030	30	1	350		30	350	0.539818	0.638249	0.224972	10.1257	0.836723	2.07653	3.08467	3.04349	2.69721	0	0	0	0	0.807597	7.19644	0.855303	3.44049	3.82401	3.85672	3.75106	0	0	0	0	0.601625
88299030	30	1	450		30	450	0.386582	0.638249	0.224972	10.1257	0.836723	2.07653	3.08467	3.04349	2.69721	0	0	0	0	0.785208	7.77063	0.802823	3.05206	3.3808	3.56393	3.32445	0	0	0	0	0.261208
88299030	30	1	550		30	550	0.253327	0.638249	0.224972	10.1257	0.836723	2.07653	3.08467	3.04349	2.69721	0	0	0	0	0.73895	4.72559	0.687576	1.87924	3.09389	2.82035	2.79205	0	0	0	0	0.068
88299030	30	1	650		30	650	0.227948	0.638249	0.224972	10.1257	0.836723	2.07653	3.08467	3.04349	2.69721	0	0	0	0	0.681493	3.22103	0.414402	1.11641	2.70541	2.58329	2.39072	0	0	0	0	0.0469583
88299030	30	1	750		30	750	0.0706132	0.638249	0.224972	10.1257	0.836723	2.07653	3.08467	3.04349	2.69721	0	0	0	0	0.477413	2.96187	0.196664	0.742711	1.5978	1.15702	1.24656	0	0	0	0	0.074
88299030	30	1	850		30	850	0.226005	0.638249	0.224972	10.1257	0.836723	2.07653	3.08467	3.04349	2.69721	0	0	0	0	0.344375	2.31457	0.122724	0.688206	1.26667	1.16667	1.16667	0	0	0	0	0.0964167
88299030	30	1	950		30	950	0.0854617	0.638249	0.224972	10.1257	0.836723	2.07653	3.08467	3.04349	2.69721	0	0	0	0	0.237649	2.71755	0.0476115	0.677709	1.12939	0	0	0.825323	0.651571	0.651571	0	0.128458
88299030	30	1	1050		30	1050	0.150264	0.638249	0.224972	10.1257	0.836723	2.07653	3.08467	3.04349	2.69721	0	0	0	0	0.187066	1.71189	-0.0099686	0.668112	0.767497	0	0	0	0	0	0	0.11225
88299030	30	1	1150		30	1150	0.165734	0.638249	0.224972	10.1257	0.836723	2.07653	3.08467	3.04349	2.69721	0	0	0	0	0.12219		-0.0296485	0.629766	1.24664	0	0	0	0	0	0	0.0740417
88299030	30	1	1250		30	1250	0.199125	0.638249	0.224972	10.1257	0.836723	2.07653	3.08467	3.04349	2.69721	0	0	0	0	0.181082	2.13424	0.00623333	0.622196	1.40383	0	0	0	0	0	0	0.169833
88299030	30	1	1350		30	1350	0.0665232	0.638249	0.224972	10.1257	0.836723	2.07653	3.08467	3.04349	2.69721	0	0	0	0	0.0721258		0.205848	0.677432	1.48361	0	0	0	0	0	0	0.118833
88299030	30	1	1450		30	1450	0.156036	0.638249	0.224972	10.1257	0.836723	2.07653	3.08467	3.04349	2.69721	0	0	0	0	0.153918		0.123354	0.734954	1.36971	0	0.570714	0.456571	0.380476	0.342428	0.304381	0.14225
88299030	30	1	1550		30	1550	0.0901657	0.638249	0.224972	10.1257	0.836723	2.07653	3.08467	3.04349	2.69721	0	0	0	0	0.0405075		0.0220813	0.661913	1.17049	0	0	0	0	0	0	0.0760833
88299030	50	1	50		50	50	1	0.383542	0.224972	7.94137	0.651392	1.89059	2.10754	1.26252	1.06438	0.21321	0	0	0	0.306352	8.73317	0.588622	1.23352	1.71803	0.93636	0.44788	0	0	0	0	0.311792
88299030	50	1	150		50	150	0.899823	0.383542	0.224972	7.94137	0.651392	1.89059	2.10754	1.26252	1.06438	0.21321	0	0	0	0.383542	7.94137	0.651392	1.89059	2.10754	1.26252	1.06438	0.21321	0	0	0	0.481333
88299030	50	1	250		50	250	0.757902	0.383542	0.224972	7.94137	0.651392	1.89059	2.10754	1.26252	1.06438	0.21321	0	0	0	0.536561	9.73766	0.781211	2.6878	2.50779	1.83072	1.72028	0	0	0	0	0.653167
88299030	50	1	350		50	350	0.539818	0.383542	0.224972	7.94137	0.651392	1.89059	2.10754	1.26252	1.06438	0.21321	0	0	0	0.581145	8.27055	0.708722	2.88384	2.58425	2.11022	1.95348	0	0	0	0	0.4255
88299030	50	1	450		50	450	0.386582	0.383542	0.224972	7.94137	0.651392	1.89059	2.10754	1.26252	1.06438	0.21321	0	0	0	0.632503	8.63471	0.696377	2.90055	2.97521	2.24346	2.06439	0	0	0	0	0.297292
88299030	50	1	550		50	550	0.253327	0.383542	0.224972	7.94137	0.651392	1.89059	2.10754	1.26252	1.06438	0.21321	0	0	0	0.616373	7.95366	0.710286	2.09767	2.72017	2.17347	1.92845	0	0	0	0	0.1385
88299030	50	1	650		50	650	0.227948	0.383542	0.224972	7.94137	0.651392	1.89059	2.10754	1.26252	1.06438	0.21321	0	0	0	0.620746	7.31758	0.637326	1.50525	2.23347	0	2.00323	0	0	0	0	0.111833
88299030	50	1	750		50	750	0.0706132	0.383542	0.224972	7.94137	0.651392	1.89059	2.10754	1.26252	1.06438	0.21321	0	0	0	0.549746	5.0405	0.449828	1.12489	2.26449	1.7796	1.61714	0	0	0	0	0.0742917
88299030	50	1	850		50	850	0.226005	0.383542	0.224972	7.94137	0.651392	1.89059	2.10754	1.26252	1.06438	0.21321	0	0	0	0.489481	5.51699	0.325947	0.845769	1.93299	0	1.60721	1.50947	0	0	0	0.0675
88299030	50	1	950		50	950	0.0854617	0.383542	0.224972	7.94137	0.651392	1.89059	2.10754	1.26252	1.06438	0.21321	0	0	0	0.368867	5.97177	0.153066	0.938878	2.25463	1.46283	0.966271	0	0	0	0	0.115083
88299030	50	1	1050		50	1050	0.150264	0.383542	0.224972	7.94137	0.651392	1.89059	2.10754	1.26252	1.06438	0.21321	0	0	0	0.371371	3.6048	0.157353	0.860717	1.60502	0	1.13689	0	0	0	0	0.18175
88299030	50	1	1150		50	1150	0.165734	0.383542	0.224972	7.94137	0.651392	1.89059	2.10754	1.26252	1.06438	0.21321	0	0	0	0.308602	5.22049	0.0651834	0.807205	1.72488	0.834619	0	0.737246	0	0	0	0.114583
88299030	50	1	1250		50	1250	0.199125	0.383542	0.224972	7.94137	0.651392	1.89059	2.10754	1.26252	1.06438	0.21321	0	0	0	0.239847	4.07069	0.154699	0.953811	1.39647	0	0	0	0	0	0	0.162125
88299030	50	1	1350		50	1350	0.0665232	0.383542	0.224972	7.94137	0.651392	1.89059	2.10754	1.26252	1.06438	0.21321	0	0	0	0.199263	4.78968	-0.0438191	0.887532	0.958999	0	0	0	0	0	0	0.139458
88299030	50	1	1450		50	1450	0.156036	0.383542	0.224972	7.94137	0.651392	1.89059	2.10754	1.26252	1.06438	0.21321	0	0	0	0.118763		0.0638375	0.86525	1.58266	0	0	0	0	0	0	0.120417
88299030	70	1	50		70	50	1	0.209963	0.224972	8.01831	0.496354	1.54243	1.69739	0.54672	0.451335	0.174951	0.134005	0.130748	0	0.138049	6.92653	0.26415	1.15567	1.39403	0.476383	0.140784	0	0	0	0	0.104875
88299030	70	1	150		70	150	0.899823	0.209963	0.224972	8.01831	0.496354	1.54243	1.69739	0.54672	0.451335	0.174951	0.134005	0.130748	0	0.209963	8.01831	0.496354	1.54243	1.69739	0.54672	0.451335	0.174951	0.134005	0.130748	0	0.149125
88299030	70	1	250		70	250	0.757902	0.209963	0.224972	8.01831	0.496354	1.54243	1.69739	0.54672	0.451335	0.174951	0.134005	0.130748	0	0.346174	5.89434	0.551618	1.82048	1.84931	0.966903	0.835358	0	0	0	0	0.183042
88299030	70	1	350		70	350	0.539818	0.209963	0.224972	8.01831	0.496354	1.54243	1.69739	0.54672	0.451335	0.174951	0.134005	0.130748	0	0.409419	6.05306	0.564686	2.16199	1.91936	1.04346	0.912076	0	0	0	0	0.179583
88299030	70	1	450		70	450	0.386582	0.209963	0.224972	8.01831	0.496354	1.54243	1.69739	0.54672	0.451335	0.174951	0.134005	0.130748	0	0.506641	8.02405	0.524698	2.34876	2.06434	1.60942	1.46989	0	0	0	0	0.176333
88299030	70	1	550		70	550	0.253327	0.209963	0.224972	8.01831	0.496354	1.54243	1.69739	0.54672	0.451335	0.174951	0.134005	0.130748	0	0.452786	6.82778	0.467668	1.60038	1.89448	1.09476	1.04623	0	0	0	0	0.0684583
88299030	70	1	650		70	650	0.227948	0.209963	0.224972	8.01831	0.496354	1.54243	1.69739	0.54672	0.451335	0.174951	0.134005	0.130748	0	0.409983	5.82589	0.189202	0.984856	1.91322	0.835849	0.913988	0	0	0	0	0.075125
88299030	70	1	750		70	750	0.0706132	0.209963	0.224972	8.01831	0.496354	1.54243	1.69739	0.54672	0.451335	0.174951	0.134005	0.130748	0	0.310047	4.83069	0.239569	1.0223	1.61116	0.690862	0.509861	0	0	0	0	0.097125
88299030	70	1	850		70	850	0.226005	0.209963	0.224972	8.01831	0.496354	1.54243	1.69739	0.54672	0.451335	0.174951	0.134005	0.130748	0	0.258742	6.91874	0.0137648	0.920571	1.24396	0	0	0.62198	0	0	0	0.0712917
88299030	70	1	950		70	950	0.0854617	0.209963	0.224972	8.01831	0.496354	1.54243	1.69739	0.54672	0.451335	0.174951	0.134005	0.130748	0	0.189023	4.86752	0.0453051	0.979301	1.43128	0	0.264236	0.440393	0.429383	0.242216	0	0.0962083
88299030	70	1	1050		70	1050	0.150264	0.209963	0.224972	8.01831	0.496354	1.54243	1.69739	0.54672	0.451335	0.174951	0.134005	0.130748	0	0.160818	6.1546	0.0406254	0.915662	1.51685	0.589886	0.613963	0	0	0	0	0.100667
88299030	70	1	1150		70	1150	0.165734	0.209963	0.224972	8.01831	0.496354	1.54243	1.69739	0.54672	0.451335	0.174951	0.134005	0.130748	0	0.251549	4.23589	0.127182	0.949292	1.5194	0.747246	0.747246	0	0	0	0	0.103375
88299030	70	1	1250		70	1250	0.199125	0.209963	0.224972	8.01831	0.496354	1.54243	1.69739	0.54672	0.451335	0.174951	0.134005	0.130748	0	0.138707	4.23513	0.273084	1.06232	1.59981	0.732117	0	0	0	0	0	0.134417
88299030	70	1	1350		70	1350	0.0665232	0.209963	0.224972	8.01831	0.496354	1.54243	1.69739	0.54672	0.451335	0.174951	0.134005	0.130748	0	0.0536511		0.203887	0.909921	1.75987	0.954293	0	0	0	0	0	0.129625
88299030	70	1	1450		70	1450	0.156036	0.209963	0.224972	8.01831	0.496354	1.54243	1.69739	0.54672	0.451335	0.174951	0.134005	0.130748	0	0.0576771		0.134156	0.843329	1.24519	0	0.384878	0	0	0	0	0.112958
88299032	30	1	50		30	50	1	0.655874	0.483425	10.9567	0.867476	2.45096	3.34182	2.98751	2.84262	0	0	0	0	0.524487	10.8967	0.731774	0.919754	2.16066	1.63959	1.07167	0	0	0	0	0.706708
88299032	30	1	150		30	150	0.899823	0.655874	0.483425	10.9567	0.867476	2.45096	3.34182	2.98751	2.84262	0	0	0	0	0.655874	10.9567	0.867476	2.45096	3.34182	2.98751	2.84262	0	0	0	0	0.986583
88299032	30	1	250		30	250	0.757902	0.655874	0.483425	10.9567	0.867476	2.45096	3.34182	2.98751	2.84262	0	0	0	0	0.821349	13.2064	0.950534	4.00725	4.83085	4.80418	4.64165	0	0	0	0	0.999458
88299032	30	1	350		30	350	0.539818	0.655874	0.483425	10.9567	0.867476	2.45096	3.34182	2.98751	2.84262	0	0	0	0	0.888536	15.1788	0.934569	5.26411	5.01107	5.06564	4.77664	0	0	0	0	0.999958
88299032	30	1	450		30	450	0.386582	0.655874	0.483425	10.9567	0.867476	2.45096	3.34182	2.98751	2.84262	0	0	0	0	0.82295	13.9289	0.875186	4.50933	3.37188	0	3.65854	0	0	0	0	0.922333
88299032	30	1	550		30	550	0.253327	0.655874	0.483425	10.9567	0.867476	2.45096	3.34182	2.98751	2.84262	0	0	0	0	0.810973	8.00284	0.833101	3.32458	3.47078	3.52611	3.50619	0	0	0	0	0.558667
88299032	30	1	650		30	650	0.227948	0.655874	0.483425	10.9567	0.867476	2.45096	3.34182	2.98751	2.84262	0	0	0	0	0.790173	9.06161	0.75402	2.08315	3.44291	0	3.42721	0	0	0	0	0.206958
88299032	30	1	750		30	750	0.0706132	0.655874	0.483425	10.9567	0.867476	2.45096	3.34182	2.98751	2.84262	0	0	0	0	0.765204	9.33833	0.605204	1.24135	3.09987	0	2.99377	0	0	0	0	0.078
88299032	30	1	850		30	850	0.226005	0.655874	0.483425	10.9567	0.867476	2.45096	3.34182	2.98751	2.84262	0	0	0	0	0.671929	7.59191	0.436753	0.913094	2.57679	2.27421	2.31325	0	0	0	0	0.0440833
88299032	30	1	950		30	950	0.0854617	0.655874	0.483425	10.9567	0.867476	2.45096	3.34182	2.98751	2.84262	0	0	0	0	0.615784	4.61674	0.243905	0.926137	2.6265	2.27058	2.03738	0	0	0	0	0.0559583
88299032	30	1	1050		30	1050	0.150264	0.655874	0.483425	10.9567	0.867476	2.45096	3.34182	2.98751	2.84262	0	0	0	0	0.466845	4.65087	0.190635	0.906056	1.94165	1.38485	1.18498	0	0	0	0	0.0552917
88299032	30	1	1150		30	1150	0.165734	0.655874	0.483425	10.9567	0.867476	2.45096	3.34182	2.98751	2.84262	0	0	0	0	0.378158	5.08568	0.0424575	0.804161	1.70753	0.822146	0	0	0	0	0	0.080375
88299032	30	1	1250		30	1250	0.199125	0.655874	0.483425	10.9567	0.867476	2.45096	3.34182	2.98751	2.84262	0	0	0	0	0.19709	5.21663	-0.0379707	0.803203	1.33293	0	0	0	0	0	0	0.068125
88299032	30	1	1350		30	1350	0.0665232	0.655874	0.483425	10.9567	0.867476	2.45096	3.34182	2.98751	2.84262	0	0	0	0	0.082432		0.143096	0.821181	1.48148	0	0	0	0	0	0	0.159875
88299032	30	1	1450		30	1450	0.156036	0.655874	0.483425	10.9567	0.867476	2.45096	3.34182	2.98751	2.84262	0	0	0	0	0.107423		0.177308	0.741278	1.20935	0	0	0	0	0	0	0.13625
88299032	30	1	1550		30	1550	0.0901657	0.655874	0.483425	10.9567	0.867476	2.45096	3.34182	2.98751	2.84262	0	0	0	0	0.125887		0.196388	0.797746	1.8318	0.795386	0.867694	0.843591	0	0	0	0.189042
88299032	30	1	1650		30	1650	0.177309	0.655874	0.483425	10.9567	0.867476	2.45096	3.34182	2.98751	2.84262	0	0	0	0	0.0782937		0.242459	0.806086	1.26552	0	0	0	0	0	0	0.136292
88299032	30	1	1750		30	1750	0.163439	0.655874	0.483425	10.9567	0.867476	2.45096	3.34182	2.98751	2.84262	0	0	0	0	0.0427675		-0.0561226	0.782963	1.26899	0	0	0	0	0	0	0.087375
88299032	30	1	1850		30	1850	0.119025	0.655874	0.483425	10.9567	0.867476	2.45096	3.34182	2.98751	2.84262	0	0	0	0	0.0457826		0.0816219	0.857449	1.17655	0.259532	0.224928	0.449856	0.311439	0	0	0.074125
88299032	50	1	50		50	50	1	0.48099	0.483425	10.8492	0.858128	2.65018	2.64395	1.88292	1.89102	0.303357	0.2422	0	0	0.32927	10.007	0.631917	1.14188	1.99198	1.00569	0.415731	0	0	0	0	0.54775
88299032	50	1	150		50	150	0.899823	0.48099	0.483425	10.8492	0.858128	2.65018	2.64395	1.88292	1.89102	0.303357	0.2422	0	0	0.48099	10.8492	0.858128	2.65018	2.64395	1.88292	1.89102	0.303357	0.2422	0	0	0.968667
88299032	50	1	250		50	250	0.757902	0.48099	0.483425	10.8492	0.858128	2.65018	2.64395	1.88292	1.89102	0.303357	0.2422	0	0	0.687121	13.3121	0.912252	3.76095	4.36417	3.96916	3.78868	0	0	0	0	0.998917
88299032	50	1	350		50	350	0.539818	0.48099	0.483425	10.8492	0.858128	2.65018	2.64395	1.88292	1.89102	0.303357	0.2422	0	0	0.814565	15.7496	0.904667	4.93224	4.53095	4.35915	4.16364	0	0	0	0	0.999333
88299032	50	1	450		50	450	0.386582	0.48099	0.483425	10.8492	0.858128	2.65018	2.64395	1.88292	1.89102	0.303357	0.2422	0	0	0.8188	16.9557	0.923896	5.31963	4.16507	4.03232	3.84917	0	0	0	0	0.999792
88299032	50	1	550		50	550	0.253327	0.48099	0.483425	10.8492	0.858128	2.65018	2.64395	1.88292	1.89102	0.303357	0.2422	0	0	0.833967	14.8828	0.931421	4.62884	4.1887	4.0165	3.71197	0	0	0	0	0.993458
88299032	50	1	650		50	650	0.227948	0.48099	0.483425	10.8492	0.858128	2.65018	2.64395	1.88292	1.89102	0.303357	0.2422	0	0	0.847029	12.7734	0.903407	3.01818	3.91988	0	3.93891	0	0	0	0	0.752792
88299032	50	1	750		50	750	0.0706132	0.48099	0.483425	10.8492	0.858128	2.65018	2.64395	1.88292	1.89102	0.303357	0.2422	0	0	0.819425	13.0924	0.816957	1.86238	3.71684	3.57384	3.50332	0	0	0	0	0.333
88299032	50	1	850		50	850	0.226005	0.48099	0.483425	10.8492	0.858128	2.65018	2.64395	1.88292	1.89102	0.303357	0.2422	0	0	0.788156	13.1136	0.59529	1.16491	3.16582	0	3.17279	0	0	0	0	0.123958
88299032	50	1	950		50	950	0.0854617	0.48099	0.483425	10.8492	0.858128	2.65018	2.64395	1.88292	1.89102	0.303357	0.2422	0	0	0.733763	9.05783	0.404653	0.959604	2.71212	0	2.77795	0	0	0	0	0.0729583
88299032	50	1	1050		50	1050	0.150264	0.48099	0.483425	10.8492	0.858128	2.65018	2.64395	1.88292	1.89102	0.303357	0.2422	0	0	0.599957	9.16533	0.25626	1.03138	2.37313	1.98607	1.80205	0	0	0	0	0.0657083
88299032	50	1	1150		50	1150	0.165734	0.48099	0.483425	10.8492	0.858128	2.65018	2.64395	1.88292	1.89102	0.303357	0.2422	0	0	0.398434	5.40911	-0.0178417	0.893636	1.61391	1.02388	0.885048	0	0	0	0	0.074125
88299032	50	1	1250		50	1250	0.199125	0.48099	0.483425	10.8492	0.858128	2.65018	2.64395	1.88292	1.89102	0.303357	0.2422	0	0	0.194178	6.67139	0.110755	1.02239	1.31284	0	0	0	0	0	0	0.127333
88299032	50	1	1350		50	1350	0.0665232	0.48099	0.483425	10.8492	0.858128	2.65018	2.64395	1.88292	1.89102	0.303357	0.2422	0	0	0.207771	4.43497	0.113041	0.952277	1.38387	0	0.650419	0.595064	0	0	0	0.201833
88299032	50	1	1450		50	1450	0.156036	0.48099	0.483425	10.8492	0.858128	2.65018	2.64395	1.88292	1.89102	0.303357	0.2422	0	0	0.136343	4.38218	0.0546792	0.965666	1.42371	0	0	0	0	0	0	0.129542
88299032	50	1	1550		50	1550	0.0901657	0.48099	0.483425	10.8492	0.858128	2.65018	2.64395	1.88292	1.89102	0.303357	0.2422	0	0	0.203654	5.45741	0.199761	0.888731	1.21108	0	0.726648	0	0	0	0	0.113667
88299032	50	1	1650		50	1650	0.177309	0.48099	0.483425	10.8492	0.858128	2.65018	2.64395	1.88292	1.89102	0.303357	0.2422	0	0	0.165502	5.47751	0.143299	0.885597	1.58016	0	0	0	0	0	0	0.143292
88299032	50	1	1750		50	1750	0.163439	0.48099	0.483425	10.8492	0.858128	2.65018	2.64395	1.88292	1.89102	0.303357	0.2422	0	0	0.167004	4.28135	0.0422288	0.820343	1.57787	0	0	0	0	0	0	0.0932917
88299032	50	1	1850		50	1850	0.119025	0.48099	0.483425	10.8492	0.858128	2.65018	2.64395	1.88292	1.89102	0.303357	0.2422	0	0	0.172876	5.79259	0.171851	1.01328	1.09868	0.54934	0	0	0	0	0	0.068875
88299032	70	1	50		70	50	1	0.216551	0.483425	10.9788	0.496287	1.64137	1.5445	0.601323	0.441285	0.276529	0.244231	0	0	0.169172	10.104	0.576544	1.3653	1.54348	0.552524	0.157736	0.11987	0.112052	0.0852605	0	0.283917
88299032	70	1	150		70	150	0.899823	0.216551	0.483425	10.9788	0.496287	1.64137	1.5445	0.601323	0.441285	0.276529	0.244231	0	0	0.216551	10.9788	0.496287	1.64137	1.5445	0.601323	0.441285	0.276529	0.244231	0	0	0.231083
88299032	70	1	250		70	250	0.757902	0.216551	0.483425	10.9788	0.496287	1.64137	1.5445	0.601323	0.441285	0.276529	0.244231	0	0	0.226145	7.36924	0.43778	1.71292	1.55462	0.615286	0.492095	0.245043	0	0	0	0.1245
88299032	70	1	350		70	350	0.539818	0.216551	0.483425	10.9788	0.496287	1.64137	1.5445	0.601323	0.441285	0.276529	0.244231	0	0	0.31767	8.85083	0.50685	2.026	1.87107	0.772098	0.873541	0.250791	0	0	0	0.162667
88299032	70	1	450		70	450	0.386582	0.216551	0.483425	10.9788	0.496287	1.64137	1.5445	0.601323	0.441285	0.276529	0.244231	0	0	0.452365	7.93189	0.660366	2.44815	2.41527	1.60932	1.47715	0.440554	0	0	0	0.241292
88299032	70	1	550		70	550	0.253327	0.216551	0.483425	10.9788	0.496287	1.64137	1.5445	0.601323	0.441285	0.276529	0.244231	0	0	0.720492	13.6954	0.836734	3.35398	3.29645	2.88796	2.7954	0	0	0	0	0.547958
88299032	70	1	650		70	650	0.227948	0.216551	0.483425	10.9788	0.496287	1.64137	1.5445	0.601323	0.441285	0.276529	0.244231	0	0	0.662776	5.13847	0.610723	1.7552	2.78687	2.31242	2.08625	0	0	0	0	0.115167
88299032	70	1	750		70	750	0.0706132	0.216551	0.483425	10.9788	0.496287	1.64137	1.5445	0.601323	0.441285	0.276529	0.244231	0	0	0.487746	7.79362	0.437483	1.08492	1.91616	1.03943	1.21116	0	0	0	0	0.069
88299032	70	1	850		70	850	0.226005	0.216551	0.483425	10.9788	0.496287	1.64137	1.5445	0.601323	0.441285	0.276529	0.244231	0	0	0.479429	8.88361	0.396748	1.08988	1.85276	1.35869	1.26262	0	0	0	0	0.0881667
88299032	70	1	950		70	950	0.0854617	0.216551	0.483425	10.9788	0.496287	1.64137	1.5445	0.601323	0.441285	0.276529	0.244231	0	0	0.534961	8.45804	0.348775	0.928287	2.20753	1.60264	1.46545	0	0	0	0	0.100542
88299032	70	1	1050		70	1050	0.150264	0.216551	0.483425	10.9788	0.496287	1.64137	1.5445	0.601323	0.441285	0.276529	0.244231	0	0	0.58708	9.3698	0.343976	1.1067	2.30957	1.85815	2.00512	0	0	0	0	0.0556667
88299032	70	1	1150		70	1150	0.165734	0.216551	0.483425	10.9788	0.496287	1.64137	1.5445	0.601323	0.441285	0.276529	0.244231	0	0	0.563185	8.35105	0.465589	1.33964	2.34982	1.89325	1.8202	0	0	0	0	0.0849167
88299032	70	1	1250		70	1250	0.199125	0.216551	0.483425	10.9788	0.496287	1.64137	1.5445	0.601323	0.441285	0.276529	0.244231	0	0	0.549605	8.75439	0.36726	1.25915	2.67784	2.10897	1.22098	0	0	0	0	0.0932917
88299032	70	1	1350		70	1350	0.0665232	0.216551	0.483425	10.9788	0.496287	1.64137	1.5445	0.601323	0.441285	0.276529	0.244231	0	0	0.535066	8.01257	0.167118	1.11599	2.39705	1.90062	1.42546	0	0	0	0	0.109292
88299032	70	1	1450		70	1450	0.156036	0.216551	0.483425	10.9788	0.496287	1.64137	1.5445	0.601323	0.441285	0.276529	0.244231	0	0	0.464923	6.69813	0.231932	0.928645	2.07824	0	1.60386	0	0	0	0	0.122958
88299032	70	1	1550		70	1550	0.0901657	0.216551	0.483425	10.9788	0.496287	1.64137	1.5445	0.601323	0.441285	0.276529	0.244231	0	0	0.483906	7.85087	0.553652	1.85945	3.34612	2.80548	0	0	0	0	0	0.269458
88299032	70	1	1650		70	1650	0.177309	0.216551	0.483425	10.9788	0.496287	1.64137	1.5445	0.601323	0.441285	0.276529	0.244231	0	0	0.49456	9.28131	0.489294	1.40548	3.17879	2.70905	0	0	0	0	0	0.100583
88299032	70	1	1750		70	1750	0.163439	0.216551	0.483425	10.9788	0.496287	1.64137	1.5445	0.601323	0.441285	0.276529	0.244231	0	0	0.284442	11.5334	0.468162	1.08872	2.67093	2.53739	0	0	0	0	0	0.0950417
88299032	70	1	1850		70	1850	0.119025	0.216551	0.483425	10.9788	0.496287	1.64137	1.5445	0.601323	0.441285	0.276529	0.244231	0	0	0.329939	10.5562	0.752564	2.16481	3.9344	3.80629	0	0	0	0	0	0.245917
88299032	70	1	1950		70	1950	0.215833	0.216551	0.483425	10.9788	0.496287	1.64137	1.5445	0.601323	0.441285	0.276529	0.244231	0	0	0.398758	13.5314	0.803336	3.63843	4.31563	2.93924	0	0.355196	0	0	0	0.629917
88299033	30	1	50	PBU	30	50	1	0.498326	0.113547	2.88398	0.39625	0.447417		0	0	0	0	0	0	0.635247	3.17943	0.672994	0.466043	2.75482	3.32662	2.36583	0	0	0	0	0.433958
88299033	30	1	150	PBU	30	150	0.899823	0.498326	0.113547	2.88398	0.39625	0.447417		0	0	0	0	0	0	0.498326	2.88398	0.39625	0.447417	1.61415	0	0	0	0	0	0	0.177125
88299033	30	1	250	PBU	30	250	0.757902	0.498326	0.113547	2.88398	0.39625	0.447417		0	0	0	0	0	0	0.103174		0.196977	0.378546	1.54321	0	0	0	0	0	0	0.263
88299033	30	1	350	PBU	30	350	0.539818	0.498326	0.113547	2.88398	0.39625	0.447417		0	0	0	0	0	0	0.395438	3.64576	0.208935	0.524036	2.75482	0.94697	0.21522	0.860882	0.731749	0.602617	0.387397	0.0847917
88299033	30	1	450	PBU	30	450	0.386582	0.498326	0.113547	2.88398	0.39625	0.447417		0	0	0	0	0	0	0.388207	4.26597	0.226683	0.452222	1.03306	0	2.02307	0	0	0	0	0.122875
88299033	30	1	550	PBU	30	550	0.253327	0.498326	0.113547	2.88398	0.39625	0.447417		0	0	0	0	0	0	0.0878639		0.0839116	0.377255	1.4289	0	0	0	0	0	0	0.182667
88299033	30	1	650	PBU	30	650	0.227948	0.498326	0.113547	2.88398	0.39625	0.447417		0	0	0	0	0	0	0.1647		0.210552	0.476049	1.64886	0	0	0	0	0	0	0.16925
88299033	30	1	750	PBU	30	750	0.0706132	0.498326	0.113547	2.88398	0.39625	0.447417		0	0	0	0	0	0	0.11878		0.10509	0.395245	1.10164	0	0	1.5836	0	0	0	0.171542
88299033	30	1	850	PBU	30	850	0.226005	0.498326	0.113547	2.88398	0.39625	0.447417		0	0	0	0	0	0	0.161045		0.178997	0.469592	1.52588	0	0	0	0	0	0	0.148208
88299033	30	1	950	PBU	30	950	0.0854617	0.498326	0.113547	2.88398	0.39625	0.447417		0	0	0	0	0	0	0.0823166		0.171982	0.517062	2.09961	0	0	0	0	0	0	0.127625
88299033	50	1	50	PBU	50	50	1	0.369301	0.113547	8.13141	0.436005	0.907388		0	0.939767	0.919898	0	0	0	0.345095	9.27377	0.699923	1.1128	2.0833	1.717	1.10014	0.616029	0	0	0	0.792875
88299033	50	1	150	PBU	50	150	0.899823	0.369301	0.113547	8.13141	0.436005	0.907388		0	0.939767	0.919898	0	0	0	0.369301	8.13141	0.436005	0.907388	1.65304	0	0.939767	0.919898	0	0	0	0.193875
88299033	50	1	250	PBU	50	250	0.757902	0.369301	0.113547	8.13141	0.436005	0.907388		0	0.939767	0.919898	0	0	0	0.111761		0.15232	0.758009	2.15188	0.474339	0	0.551468	0	0	0	0.310583
88299033	50	1	350	PBU	50	350	0.539818	0.369301	0.113547	8.13141	0.436005	0.907388		0	0.939767	0.919898	0	0	0	0.318537	7.8684	0.374881	1.08463	2.25895	1.03306	0.964187	0	0	0	0	0.138958
88299033	50	1	450	PBU	50	450	0.386582	0.369301	0.113547	8.13141	0.436005	0.907388		0	0.939767	0.919898	0	0	0	0.356012	8.37756	-0.0857667	0.941997	1.91443	0.820468	0.793119	0	0	0	0	0.143667
88299033	50	1	550	PBU	50	550	0.253327	0.369301	0.113547	8.13141	0.436005	0.907388		0	0.939767	0.919898	0	0	0	0.121141		0.300248	0.952162	1.29149	0	0	0	0	0	0	0.180292
88299033	50	1	650	PBU	50	650	0.227948	0.369301	0.113547	8.13141	0.436005	0.907388		0	0.939767	0.919898	0	0	0	0.0923712		0.0134602	0.781919	1.27918	0	0	0	0	0	0	0.219917
88299033	50	1	750	PBU	50	750	0.0706132	0.369301	0.113547	8.13141	0.436005	0.907388		0	0.939767	0.919898	0	0	0	0.147148		0.36302	0.841939	1.40691	0	0	0	0	0	0	0.179958
88299033	50	1	850	PBU	50	850	0.226005	0.369301	0.113547	8.13141	0.436005	0.907388		0	0.939767	0.919898	0	0	0	0.0435513		-0.102158	0.744215	0.865274	0	0	0	0	0	0	0.281542
88299033	70	1	50	PBU	70	50	1		0.113547		0.105188	0.935356		0	0	0	0	0	0	0.157019	8.43935	0.359239	1.06231	2.43464	0.591127	0.344546	0.191476	0.191476	0	0	0.362917
88299033	70	1	150	PBU	70	150	0.899823		0.113547		0.105188	0.935356		0	0	0	0	0	0	0.0680277		0.105188	0.935356	1.22554	0	0	0	0	0	0	0.0977917
88299033	70	1	250	PBU	70	250	0.757902		0.113547		0.105188	0.935356		0	0	0	0	0	0	0.136231		0.175753	0.919999	1.1985	0.256821	0	0.273467	0.261577	0.206884	0.204506	0.154542
88299033	70	1	350	PBU	70	350	0.539818		0.113547		0.105188	0.935356		0	0	0	0	0	0	0.325069	7.86586	0.187709	1.17221	1.51172	0.792601	0.729613	0	0	0	0	0.128292
88299033	70	1	450	PBU	70	450	0.386582		0.113547		0.105188	0.935356		0	0	0	0	0	0	0.156798	8.31582	0.203567	0.831562	1.11289	0	0	0	0	0	0	0.123167
88299033	70	1	550	PBU	70	550	0.253327		0.113547		0.105188	0.935356		0	0	0	0	0	0	0.0465768		0.0886306	0.859622	1.36633	0	0	0	0	0	0	0.120375
88299033	70	1	650	PBU	70	650	0.227948		0.113547		0.105188	0.935356		0	0	0	0	0	0	0.0281022		0.235731	0.910508	1.34122	0	0	0.453649	0	0	0	0.116542
88299033	70	1	750	PBU	70	750	0.0706132		0.113547		0.105188	0.935356		0	0	0	0	0	0	0.0509724		-0.0341422	0.772175	1.12315	0	0	0	0	0	0	0.126958
88299033	70	1	850	PBU	70	850	0.226005		0.113547		0.105188	0.935356		0	0	0	0	0	0	0.0506942		0.11797	0.848743	1.20356	0.510603	0.78414	0.492367	0	0	0	0.142958
88299033	30	1	50	PBU	30	50	1	0.643589	0.113547	2.66204	0.46465	0.427294		0	0	0	0	0	0	0.629794	3.4181	0.562721	0.430712	5.2605	2.96363	0	0	0	0	0	0.415708
88299033	30	1	50	PBU	30	50	1	0.643589	0.113547	2.66204	0.46465	0.427294		0	0	0	0	0	0	0.644776	2.21257	0.57379	0.269713	4.62963	0	0	0	0	0	0	0.38375
88299033	30	1	150	PBU	30	150	0.899823	0.643589	0.113547	2.66204	0.46465	0.427294		0	0	0	0	0	0	0.643589	2.66204	0.46465	0.427294	2.05457	0	0	0	0	0	0	0.1535
88299033	30	1	150	PBU	30	150	0.899823	0.643589	0.113547	2.66204	0.46465	0.427294		0	0	0	0	0	0	0.365118	2.94944	0.289579	0.438644	2.63014	0	0	0	0	0	0	0.11325
88299033	30	1	250	PBU	30	250	0.757902	0.643589	0.113547	2.66204	0.46465	0.427294		0	0	0	0	0	0	0.250374		0.23317	0.421325	0	0	0	0	0	0	0	0.09425
88299033	30	1	250	PBU	30	250	0.757902	0.643589	0.113547	2.66204	0.46465	0.427294		0	0	0	0	0	0	0.213633		0.295103	0.466104	2.4549	0	0	0	0	0	0	0.0777083
88299033	30	1	350	PBU	30	350	0.539818	0.643589	0.113547	2.66204	0.46465	0.427294		0	0	0	0	0	0	0.375611	3.89412	0.239043	0.606669	3.98425	2.16999	0	0	0	0	0	0.0764167
88299033	30	1	350	PBU	30	350	0.539818	0.643589	0.113547	2.66204	0.46465	0.427294		0	0	0	0	0	0	0.443944	4.44948	0.230096	0.557259	3.20611	1.96375	1.76336	0	0	0	0	0.0957083
88299033	30	1	450	PBU	30	450	0.386582	0.643589	0.113547	2.66204	0.46465	0.427294		0	0	0	0	0	0	0.363561	4.89367	0.156878	0.529741	3.20611	1.68321	1.96375	1.68321	0	0	0	0.0833333
88299033	30	1	450	PBU	30	450	0.386582	0.643589	0.113547	2.66204	0.46465	0.427294		0	0	0	0	0	0	0.292947	3.82502	0.239382	0.461996	1.85791	0	0	0	0	0	0	0.0784583
88299033	30	1	550	PBU	30	550	0.253327	0.643589	0.113547	2.66204	0.46465	0.427294		0	0	0	0	0	0	0.108532		0.129598	0.451657	1.26024	0	0	0	0	0	0	0.0815833
88299033	30	1	550	PBU	30	550	0.253327	0.643589	0.113547	2.66204	0.46465	0.427294		0	0	0	0	0	0	0.074637		0.291459	0.471738	3.09651	0	0	0	0	0	0	0.076125
88299033	30	1	650	PBU	30	650	0.227948	0.643589	0.113547	2.66204	0.46465	0.427294		0	0	0	0	0	0	0.24255		0.0425731	0.406713	0.978933	0	0	0	0	0	0	0.073125
88299033	30	1	650	PBU	30	650	0.227948	0.643589	0.113547	2.66204	0.46465	0.427294		0	0	0	0	0	0	0.231047		0.145795	0.370676	1.72176	0	0	0	0	0	0	0.0651667
88299033	30	1	750	PBU	30	750	0.0706132	0.643589	0.113547	2.66204	0.46465	0.427294		0	0	0	0	0	0	0.0389144		0.106723	0.379805	1.19697	0	0	0	0	0	0	0.0825417
88299033	30	1	750	PBU	30	750	0.0706132	0.643589	0.113547	2.66204	0.46465	0.427294		0	0	0	0	0	0	0.0691361		0.3046	0.416881	0.641223	0	0	0	0	0	0	0.0645
88299033	50	1	50	PBU	50	50	1	0.381495	0.113547	6.91808	0.554833	0.874074	2.54753	1.4472	0	0	0	0	0	0.341896	6.26346	0.650178	0.98465	2.83554	1.76006	0.950528	0.823143	0.595599	0	0	0.471292
88299033	50	1	50	PBU	50	50	1	0.381495	0.113547	6.91808	0.554833	0.874074	2.54753	1.4472	0	0	0	0	0	0.498453	7.84793	0.637972	1.00863	3.39363	2.23623	1.98081	0	0	0	0	0.433292
88299033	50	1	150	PBU	50	150	0.899823	0.381495	0.113547	6.91808	0.554833	0.874074	2.54753	1.4472	0	0	0	0	0	0.381495	6.91808	0.554833	0.874074	2.54753	1.4472	0	0	0	0	0	0.282542
88299033	50	1	150	PBU	50	150	0.899823	0.381495	0.113547	6.91808	0.554833	0.874074	2.54753	1.4472	0	0	0	0	0	0.0469152		0.122345	0.626152	1.08507	0	0	0	0	0	0	0.132458
88299033	50	1	250	PBU	50	250	0.757902	0.381495	0.113547	6.91808	0.554833	0.874074	2.54753	1.4472	0	0	0	0	0	0.105517		0.0841588	0.790059	1.4	0.433333	0	0.455556	0	0	0	0.119083
88299033	50	1	250	PBU	50	250	0.757902	0.381495	0.113547	6.91808	0.554833	0.874074	2.54753	1.4472	0	0	0	0	0	0.418969	9.27521	0.449269	1.27995	2.10836	1.5135	1.45326	0	0	0	0	0.144167
88299033	50	1	350	PBU	50	350	0.539818	0.381495	0.113547	6.91808	0.554833	0.874074	2.54753	1.4472	0	0	0	0	0	0.42114	9.02506	0.204415	1.19641	2.05347	0.985113	1.17242	0	0	0	0	0.0994583
88299033	50	1	350	PBU	50	350	0.539818	0.381495	0.113547	6.91808	0.554833	0.874074	2.54753	1.4472	0	0	0	0	0	0.393669	7.32475	0.448663	1.20945	1.47752	1.14112	1.0158	0	0	0	0	0.107125
88299033	50	1	450	PBU	50	450	0.386582	0.381495	0.113547	6.91808	0.554833	0.874074	2.54753	1.4472	0	0	0	0	0	0.378299	8.03574	0.224509	1.0391	1.49712	1.00048	0.993284	0	0	0	0	0.072875
88299033	50	1	450	PBU	50	450	0.386582	0.381495	0.113547	6.91808	0.554833	0.874074	2.54753	1.4472	0	0	0	0	0	0.195545	10.9945	0.159268	0.837635	1.06223	0	0	0	0	0	0	0.11075
88299033	50	1	550	PBU	50	550	0.253327	0.381495	0.113547	6.91808	0.554833	0.874074	2.54753	1.4472	0	0	0	0	0	0.161137	10.3169	0.29385	0.851497	1.32852	0	0	0	0	0	0	0.123292
88299033	50	1	550	PBU	50	550	0.253327	0.381495	0.113547	6.91808	0.554833	0.874074	2.54753	1.4472	0	0	0	0	0	0.0646862		-0.0943985	0.750109	1.36152	0	0	0	0	0	0	0.151083
88299033	50	1	650	PBU	50	650	0.227948	0.381495	0.113547	6.91808	0.554833	0.874074	2.54753	1.4472	0	0	0	0	0	0.135993		0.198526	0.735427	1.56076	0	0	0	0	0	0	0.102375
88299033	50	1	650	PBU	50	650	0.227948	0.381495	0.113547	6.91808	0.554833	0.874074	2.54753	1.4472	0	0	0	0	0	0.0552001		0.258838	0.864987	1.40469	0	0	0	0	0	0	0.105167
88299033	50	1	750	PBU	50	750	0.0706132	0.381495	0.113547	6.91808	0.554833	0.874074	2.54753	1.4472	0	0	0	0	0	0.0443296		0.100361	0.718299	1.45604	0.248741	0.30941	0.351878	0	0	0	0.111583
88299033	70	1	50	PBU	70	50	1		0.113547		0.156995	0.971493		0.57299	0.251173	0.361062	0.315537	0	0	0.17056	9.29443	0.498426	0.959532	1.75383	0.725676	0.520308	0.427795	0.213897	0	0	0.3175
88299033	70	1	50	PBU	70	50	1		0.113547		0.156995	0.971493		0.57299	0.251173	0.361062	0.315537	0	0	0.106545		0.0332317	0.94954	1.26463	0.322735	0.377367	0.538228	0.227634	0	0	0.115792
88299033	70	1	150	PBU	70	150	0.899823		0.113547		0.156995	0.971493		0.57299	0.251173	0.361062	0.315537	0	0	0.136716		0.156995	0.971493	1.50704	0.57299	0.251173	0.361062	0.315537	0	0	0.127042
88299033	70	1	150	PBU	70	150	0.899823		0.113547		0.156995	0.971493		0.57299	0.251173	0.361062	0.315537	0	0	0.12329		0.0513456	0.870932	1.41709	0	0	0	0	0	0	0.069
88299033	70	1	250	PBU	70	250	0.757902		0.113547		0.156995	0.971493		0.57299	0.251173	0.361062	0.315537	0	0	0.0783679		0.160355	0.903154	1.74148	0	0	0	0	0	0	0.121375
88299033	70	1	250	PBU	70	250	0.757902		0.113547		0.156995	0.971493		0.57299	0.251173	0.361062	0.315537	0	0	0.271416	8.13523	0.383919	1.19624	1.54093	0.829318	0.700908	0	0	0	0	0.082125
88299033	70	1	350	PBU	70	350	0.539818		0.113547		0.156995	0.971493		0.57299	0.251173	0.361062	0.315537	0	0	0.289552	9.36743	0.353738	1.12887	1.79036	0.686646	0.528971	0	0	0	0	0.090875
88299033	70	1	350	PBU	70	350	0.539818		0.113547		0.156995	0.971493		0.57299	0.251173	0.361062	0.315537	0	0	0.205483	9.34091	0.197776	1.00868	1.33442	0.561063	0.53579	0.439752	0	0	0	0.08775
88299033	70	1	450	PBU	70	450	0.386582		0.113547		0.156995	0.971493		0.57299	0.251173	0.361062	0.315537	0	0	0.107228		0.08772	0.830435	1.25737	0	0	0	0	0	0	0.0629167
88299033	70	1	450	PBU	70	450	0.386582		0.113547		0.156995	0.971493		0.57299	0.251173	0.361062	0.315537	0	0	0.125887		0.0840895	0.777239	1.68782	0	0	0	0	0	0	0.0710833
88299033	70	1	550	PBU	70	550	0.253327		0.113547		0.156995	0.971493		0.57299	0.251173	0.361062	0.315537	0	0	0.116375		0.203532	0.978658	1.13224	0	0	0	0	0	0	0.085625
88299033	70	1	550	PBU	70	550	0.253327		0.113547		0.156995	0.971493		0.57299	0.251173	0.361062	0.315537	0	0	0.103211		0.150354	0.90337	1.47404	0	0	0	0	0	0	0.0834583
88299033	70	1	650	PBU	70	650	0.227948		0.113547		0.156995	0.971493		0.57299	0.251173	0.361062	0.315537	0	0	0.0892082		0.125989	0.751108	1.1537	0	0	0	0	0	0	0.09425
88299033	70	1	650	PBU	70	650	0.227948		0.113547		0.156995	0.971493		0.57299	0.251173	0.361062	0.315537	0	0	0.115297		0.250806	0.848281	1.72168	0	0	0	0	0	0	0.0737083
88299033	70	1	750	PBU	70	750	0.0706132		0.113547		0.156995	0.971493		0.57299	0.251173	0.361062	0.315537	0	0	0.0300503		0.00217735	0.887207	1.54987	0.297689	0	0.283514	0.21736	0	0	0.106
88299035	30	1	50	PBU	30	50	1		0.176764		0.257423	0.799822	3.14815	1.96181	1.83449	0.532407	0.486111	0	0	0.0880871		0.544327	0.723105	2.47868	2.55997	1.8112	1.70218	0	0	0	0.278958
88299035	30	1	150	PBU	30	150	0.899823		0.176764		0.257423	0.799822	3.14815	1.96181	1.83449	0.532407	0.486111	0	0	0.199087		0.257423	0.799822	3.14815	1.96181	1.83449	0.532407	0.486111	0	0	0.108542
88299035	30	1	250	PBU	30	250	0.757902		0.176764		0.257423	0.799822	3.14815	1.96181	1.83449	0.532407	0.486111	0	0	0.738197	2.57073	0.647629	1.03746	6.90095	5.52316	3.70207	0	0	0	0	0.213125
88299035	30	1	350	PBU	30	350	0.539818		0.176764		0.257423	0.799822	3.14815	1.96181	1.83449	0.532407	0.486111	0	0	0.737093	6.92956	0.644392	1.3112	2.71145	3.24195	3.0209	0	0	0	0	0.162208
88299035	30	1	450	PBU	30	450	0.386582		0.176764		0.257423	0.799822	3.14815	1.96181	1.83449	0.532407	0.486111	0	0	0.594008	3.85939	0.272595	0.872479	2.70464	2.00735	2.07074	0	0	0	0	0.128375
88299035	30	1	550	PBU	30	550	0.253327		0.176764		0.257423	0.799822	3.14815	1.96181	1.83449	0.532407	0.486111	0	0	0.444435	3.33804	0.21893	0.694479	2.01769	1.1938	1.51327	0	0	0	0	0.094125
88299035	30	1	650	PBU	30	650	0.227948		0.176764		0.257423	0.799822	3.14815	1.96181	1.83449	0.532407	0.486111	0	0	0.133504		0.16105	0.502522	2.13066	0	0	1.02728	0.989237	0	0	0.180167
88299035	30	1	750	PBU	30	750	0.0706132		0.176764		0.257423	0.799822	3.14815	1.96181	1.83449	0.532407	0.486111	0	0	0.115961		0.0388596	0.420364	2.28269	0	0	0	0	0	0	0.27575
88299035	30	1	850	PBU	30	850	0.226005		0.176764		0.257423	0.799822	3.14815	1.96181	1.83449	0.532407	0.486111	0	0	0.149337		0.21641	0.464745	1.57099	0	0	0	0	0	0	0.168458
88299035	30	1	950	PBU	30	950	0.0854617		0.176764		0.257423	0.799822	3.14815	1.96181	1.83449	0.532407	0.486111	0	0	0.16157		-0.0915192	0.427053	0.853767	0	0	0	0	0	0	0.12125
88299035	30	1	1050	PBU	30	1050	0.150264		0.176764		0.257423	0.799822	3.14815	1.96181	1.83449	0.532407	0.486111	0	0	0.075381		-0.000614169	0.581059	2.24103	0	0	0	0	0	0	0.086
88299035	50	1	50	PBU	50	50	1		0.176764		0.371303	1.2296	2.02047	1.83679	1.63876	1.49526	0	0	0	0.0682011		0.0713705	0.670601	2.1883	0	0	0	0	0	0	0.0328333
88299035	50	1	150	PBU	50	150	0.899823		0.176764		0.371303	1.2296	2.02047	1.83679	1.63876	1.49526	0	0	0	0.0952915		0.371303	1.2296	2.02047	1.83679	1.63876	1.49526	0	0	0	0.0747917
88299035	50	1	250	PBU	50	250	0.757902		0.176764		0.371303	1.2296	2.02047	1.83679	1.63876	1.49526	0	0	0	0.593826	5.5938	0.444058	1.24845	2.94605	2.50181	2.41413	0	0	0	0	0.094625
88299035	50	1	350	PBU	50	350	0.539818		0.176764		0.371303	1.2296	2.02047	1.83679	1.63876	1.49526	0	0	0	0.730378	6.65642	0.4808	1.63278	2.48981	2.87649	2.68787	0	0	0	0	0.0872083
88299035	50	1	450	PBU	50	450	0.386582		0.176764		0.371303	1.2296	2.02047	1.83679	1.63876	1.49526	0	0	0	0.58032	3.85574	0.377251	1.20781	2.21808	1.97281	2.13277	0	0	0	0	0.0695417
88299035	50	1	550	PBU	50	550	0.253327		0.176764		0.371303	1.2296	2.02047	1.83679	1.63876	1.49526	0	0	0	0.41137	3.14871	0.212442	0.809768	1.90162	0.978773	0.978773	0	0	0	0	0.0928333
88299035	50	1	650	PBU	50	650	0.227948		0.176764		0.371303	1.2296	2.02047	1.83679	1.63876	1.49526	0	0	0	0.0748513		-0.0683994	0.414552	0.452112	0	0	0	0	0	0	0.244792
88299035	50	1	750	PBU	50	750	0.0706132		0.176764		0.371303	1.2296	2.02047	1.83679	1.63876	1.49526	0	0	0	0.120051		-0.0643254	0.341974	1.2386	0	0	0	0	0	0	0.381458
88299035	50	1	850	PBU	50	850	0.226005		0.176764		0.371303	1.2296	2.02047	1.83679	1.63876	1.49526	0	0	0	0.142539		0.0674726	0.465261	0.850253	0	0	0	0	0	0	0.158667
88299035	50	1	950	PBU	50	950	0.0854617		0.176764		0.371303	1.2296	2.02047	1.83679	1.63876	1.49526	0	0	0	0.0564645		0.0619332	0.62064	2.06447	0	0	0	0	0	0	0.0888333
88299035	70	1	50	PBU	70	50	1	0.297394	0.176764	3.87446	0.572755	1.30775	3.1506	2.23742	2.04297	1.03625	0	0	0	0.10155		0.0429068	0.741805	2.0109	0.510483	0	0.299463	0.272568	0.265844	0.256534	0.03975
88299035	70	1	150	PBU	70	150	0.899823	0.297394	0.176764	3.87446	0.572755	1.30775	3.1506	2.23742	2.04297	1.03625	0	0	0	0.297394	3.87446	0.572755	1.30775	3.1506	2.23742	2.04297	1.03625	0	0	0	0.123875
88299035	70	1	250	PBU	70	250	0.757902	0.297394	0.176764	3.87446	0.572755	1.30775	3.1506	2.23742	2.04297	1.03625	0	0	0	0.419889	6.26335	0.389575	1.29179	2.10411	1.63004	1.37352	0	0	0	0	0.106792
88299035	70	1	350	PBU	70	350	0.539818	0.297394	0.176764	3.87446	0.572755	1.30775	3.1506	2.23742	2.04297	1.03625	0	0	0	0.753825	4.16473	0.592985	1.80476	3.06667	0.675	3.2	0	0	0	0	0.128333
88299035	70	1	450	PBU	70	450	0.386582	0.297394	0.176764	3.87446	0.572755	1.30775	3.1506	2.23742	2.04297	1.03625	0	0	0	0.678837	4.52514	0.618637	1.48867	2.62719	2.56312	2.44297	0	0	0	0	0.103625
88299035	70	1	550	PBU	70	550	0.253327	0.297394	0.176764	3.87446	0.572755	1.30775	3.1506	2.23742	2.04297	1.03625	0	0	0	0.464721	1.71066	0.178979	0.715395	1.25297	1.20076	1.46179	0	0	0	0	0.119375
88299035	70	1	650	PBU	70	650	0.227948	0.297394	0.176764	3.87446	0.572755	1.30775	3.1506	2.23742	2.04297	1.03625	0	0	0	0.174039		-0.0113963	0.42882	0.481751	0	0	0	0	0	0	0.3155
88299035	70	1	750	PBU	70	750	0.0706132	0.297394	0.176764	3.87446	0.572755	1.30775	3.1506	2.23742	2.04297	1.03625	0	0	0	0.0550698		0.165212	0.411611	0.826556	0	0	0	0	0	0	0.351333
88299035	70	1	850	PBU	70	850	0.226005	0.297394	0.176764	3.87446	0.572755	1.30775	3.1506	2.23742	2.04297	1.03625	0	0	0	0.0290138		0.126191	0.534213	1.45679	0	1.21399	1.82099	0	0	0	0.129333
88299035	70	1	950	PBU	70	950	0.0854617	0.297394	0.176764	3.87446	0.572755	1.30775	3.1506	2.23742	2.04297	1.03625	0	0	0	0.086073		0.136951	0.74686	1.33544	0.524637	0.620025	0.763108	0.715414	0.476943	0	0.0402083
88299041	30	1	50	ChS	30	50	1	0.354673	0.133808	11.8367	0.852304	3.37907	3.30058	2.99818	2.57576	0.451017	0.326776	0	0	0.483163	19.6403	0.878506	2.59355	3.28697	2.55777	0	1.78877	1.29049	1.03277	0.763284	1
88299041	30	1	150	ChS	30	150	0.899823	0.354673	0.133808	11.8367	0.852304	3.37907	3.30058	2.99818	2.57576	0.451017	0.326776	0	0	0.354673	11.8367	0.852304	3.37907	3.30058	2.99818	2.57576	0.451017	0.326776	0	0	0.8935
88299041	30	1	250	ChS	30	250	0.757902	0.354673	0.133808	11.8367	0.852304	3.37907	3.30058	2.99818	2.57576	0.451017	0.326776	0	0	0.900476	18.4243	0.953945	4.06584	5.41478	5.33794	5.21423	0	0	0	0	0.9995
88299041	30	1	350	ChS	30	350	0.539818	0.354673	0.133808	11.8367	0.852304	3.37907	3.30058	2.99818	2.57576	0.451017	0.326776	0	0	0.605896	14.9839	0.815481	3.57744	2.45763	2.06343	1.88536	0	0	0	0	0.667708
88299041	30	1	450	ChS	30	450	0.386582	0.354673	0.133808	11.8367	0.852304	3.37907	3.30058	2.99818	2.57576	0.451017	0.326776	0	0	0.345911	10.8651	0.364026	1.77866	1.53937	0.697721	0.677384	0	0	0	0	0.157792
88299041	30	1	550	ChS	30	550	0.253327	0.354673	0.133808	11.8367	0.852304	3.37907	3.30058	2.99818	2.57576	0.451017	0.326776	0	0	0.424837	21.2092	0.450562	1.52543	1.47731	0.807483	1.0509	0	0	0	0	0.14625
88299041	30	1	650	ChS	30	650	0.227948	0.354673	0.133808	11.8367	0.852304	3.37907	3.30058	2.99818	2.57576	0.451017	0.326776	0	0	0.285337	13.2831	0.207616	1.267	1.45357	0.651662	0.656903	0	0	0	0	0.164625
88299041	30	1	750	ChS	30	750	0.0706132	0.354673	0.133808	11.8367	0.852304	3.37907	3.30058	2.99818	2.57576	0.451017	0.326776	0	0	0.175721	12.1204	0.0860618	1.11764	1.47073	0.310449	0.274028	0	0	0	0	0.127292
88299041	30	1	850	ChS	30	850	0.226005	0.354673	0.133808	11.8367	0.852304	3.37907	3.30058	2.99818	2.57576	0.451017	0.326776	0	0	0.202288	11.5782	-0.0586812	0.98512	1.35442	0.44902	0.456381	0	0	0	0	0.110208
88299041	30	1	950	ChS	30	950	0.0854617	0.354673	0.133808	11.8367	0.852304	3.37907	3.30058	2.99818	2.57576	0.451017	0.326776	0	0	0.104782		0.202021	1.1316	1.41462	0	0	0	0	0	0	0.123583
88299041	30	1	1050	ChS	30	1050	0.150264	0.354673	0.133808	11.8367	0.852304	3.37907	3.30058	2.99818	2.57576	0.451017	0.326776	0	0	0.107281		0.188776	1.1104	1.47959	0	0	0	0	0	0	0.109
88299041	30	1	1150	ChS	30	1150	0.165734	0.354673	0.133808	11.8367	0.852304	3.37907	3.30058	2.99818	2.57576	0.451017	0.326776	0	0	0.0879424		0.112543	1.03412	1.29677	0	0	0	0	0	0	0.127417
88299041	50	1	50	ChS	50	50	1	0.273234	0.133808	19.8655	0.7695	3.19283	2.49113	1.58386	1.57576	1.07158	1.05303	0	0	0.224253	16.1446	0.83353	2.93839	2.28544	1.36665	0.786237	1.01854	0.760812	0.622789	0.541828	0.996458
88299041	50	1	150	ChS	50	150	0.899823	0.273234	0.133808	19.8655	0.7695	3.19283	2.49113	1.58386	1.57576	1.07158	1.05303	0	0	0.273234	19.8655	0.7695	3.19283	2.49113	1.58386	1.57576	1.07158	1.05303	0	0	0.777417
88299041	50	1	250	ChS	50	250	0.757902	0.273234	0.133808	19.8655	0.7695	3.19283	2.49113	1.58386	1.57576	1.07158	1.05303	0	0	0.272884	18.7398	0.735755	2.82425	2.23954	1.32584	1.02689	0.736578	0	0	0	0.340833
88299041	50	1	350	ChS	50	350	0.539818	0.273234	0.133808	19.8655	0.7695	3.19283	2.49113	1.58386	1.57576	1.07158	1.05303	0	0	0.727488	14.7466	0.873757	4.92612	2.99933	2.81799	2.80576	0	0	0	0	0.935417
88299041	50	1	450	ChS	50	450	0.386582	0.273234	0.133808	19.8655	0.7695	3.19283	2.49113	1.58386	1.57576	1.07158	1.05303	0	0	0.371311	21.2702	0.575372	2.54637	1.55462	0.763615	0.758479	0	0	0	0	0.204792
88299041	50	1	550	ChS	50	550	0.253327	0.273234	0.133808	19.8655	0.7695	3.19283	2.49113	1.58386	1.57576	1.07158	1.05303	0	0	0.162717	19.7403	0.162657	1.31734	1.26732	0	0	0	0	0	0	0.134208
88299041	50	1	650	ChS	50	650	0.227948	0.273234	0.133808	19.8655	0.7695	3.19283	2.49113	1.58386	1.57576	1.07158	1.05303	0	0	0.164772	15.9291	0.15012	1.17813	1.24404	0	0	0	0	0	0	0.122625
88299041	50	1	750	ChS	50	750	0.0706132	0.273234	0.133808	19.8655	0.7695	3.19283	2.49113	1.58386	1.57576	1.07158	1.05303	0	0	0.235675	17.5622	0.154131	1.27954	1.25789	0	0.259031	0	0	0	0	0.136542
88299041	50	1	850	ChS	50	850	0.226005	0.273234	0.133808	19.8655	0.7695	3.19283	2.49113	1.58386	1.57576	1.07158	1.05303	0	0	0.116872	17.8897	0.0853387	1.31404	1.33197	0	0	0	0	0	0	0.106667
88299041	50	1	950	ChS	50	950	0.0854617	0.273234	0.133808	19.8655	0.7695	3.19283	2.49113	1.58386	1.57576	1.07158	1.05303	0	0	0.155235	21.5295	0.0608374	1.41386	1.46784	0.267221	0.116674	0.25593	0.207002	0.176893	0.127965	0.0960833
88299041	50	1	1050	ChS	50	1050	0.150264	0.273234	0.133808	19.8655	0.7695	3.19283	2.49113	1.58386	1.57576	1.07158	1.05303	0	0	0.0968807		-0.172156	1.02967	1.30998	0	0	0	0	0	0	0.101792
88299041	50	1	1150	ChS	50	1150	0.165734	0.273234	0.133808	19.8655	0.7695	3.19283	2.49113	1.58386	1.57576	1.07158	1.05303	0	0	0.118586	16.8942	-0.0414449	1.01613	1.18065	0	0	0	0	0	0	0.101167
88299041	70	1	50	ChS	70	50	1		0.133808		0.221309	1.41607	1.37211	0.323575	0	0	0	0	0	0.064145		0.658812	2.49287	1.73582	0.691568	0	0.4987	0.436145	0.365956	0.298933	0.293958
88299041	70	1	150	ChS	70	150	0.899823		0.133808		0.221309	1.41607	1.37211	0.323575	0	0	0	0	0	0.0628652		0.221309	1.41607	1.37211	0.323575	0	0	0	0	0	0.103917
88299041	70	1	250	ChS	70	250	0.757902		0.133808		0.221309	1.41607	1.37211	0.323575	0	0	0	0	0	0.0775376		-0.0494457	1.38104	1.49928	0	0	0	0	0	0	0.102667
88299041	70	1	350	ChS	70	350	0.539818		0.133808		0.221309	1.41607	1.37211	0.323575	0	0	0	0	0	0.118322	17.4717	0.251285	1.82482	1.34861	0.317123	0.234504	0	0	0	0	0.126917
88299041	70	1	450	ChS	70	450	0.386582		0.133808		0.221309	1.41607	1.37211	0.323575	0	0	0	0	0	0.123901	17.3687	0.139923	1.59623	1.37502	0	0	0	0	0	0	0.116292
88299041	70	1	550	ChS	70	550	0.253327		0.133808		0.221309	1.41607	1.37211	0.323575	0	0	0	0	0	0.0557802		-0.0273581	1.40382	1.36637	0	0	0	0	0	0	0.0905
88299041	70	1	650	ChS	70	650	0.227948		0.133808		0.221309	1.41607	1.37211	0.323575	0	0	0	0	0	0.0104131		0.177342	1.31136	1.31095	0	0	0	0	0	0	0.123458
88299041	70	1	750	ChS	70	750	0.0706132		0.133808		0.221309	1.41607	1.37211	0.323575	0	0	0	0	0	0.063936		0.056165	1.41118	1.3216	0	0	0	0	0	0	0.106625
88299041	70	1	850	ChS	70	850	0.226005		0.133808		0.221309	1.41607	1.37211	0.323575	0	0	0	0	0	0.122635	18.9168	0.244694	1.70878	1.29276	0	0	0	0	0	0	0.106042
88299041	70	1	950	ChS	70	950	0.0854617		0.133808		0.221309	1.41607	1.37211	0.323575	0	0	0	0	0	0.0266994		0.197248	1.41581	1.36321	0.472951	0	0	0	0	0	0.107083
88299041	70	1	1050	ChS	70	1050	0.150264		0.133808		0.221309	1.41607	1.37211	0.323575	0	0	0	0	0	0.0336426		0.225387	1.35864	1.29848	0	0	0	0	0	0	0.148542
88299042	30	1	50	PLN	30	50	1	0.757026	0.49306	10.3665	0.811456	2.19844	3.46765	3.51659	3.14518	0	0	0	0	0.619456	10.1057	0.73869	0.878867	2.2947	2.08573	0	0	0	0	0	0.554042
88299042	30	1	150	PLN	30	150	0.899823	0.757026	0.49306	10.3665	0.811456	2.19844	3.46765	3.51659	3.14518	0	0	0	0	0.757026	10.3665	0.811456	2.19844	3.46765	3.51659	3.14518	0	0	0	0	0.871333
88299042	30	1	250	PLN	30	250	0.757902	0.757026	0.49306	10.3665	0.811456	2.19844	3.46765	3.51659	3.14518	0	0	0	0	0.834782	12.5602	0.88592	3.33698	4.03399	4.00332	3.91368	0	0	0	0	0.9295
88299042	30	1	350	PLN	30	350	0.539818	0.757026	0.49306	10.3665	0.811456	2.19844	3.46765	3.51659	3.14518	0	0	0	0	0.845318	11.325	0.796818	3.79164	4.04167	3.91482	3.952	0	0	0	0	0.724333
88299042	30	1	450	PLN	30	450	0.386582	0.757026	0.49306	10.3665	0.811456	2.19844	3.46765	3.51659	3.14518	0	0	0	0	0.84679	7.48453	0.821964	3.36675	3.93139	3.96079	3.81798	0	0	0	0	0.322833
88299042	30	1	550	PLN	30	550	0.253327	0.757026	0.49306	10.3665	0.811456	2.19844	3.46765	3.51659	3.14518	0	0	0	0	0.844256	4.71986	0.765495	2.28474	4.30037	4.18363	4.03703	0	0	0	0	0.120625
88299042	30	1	650	PLN	30	650	0.227948	0.757026	0.49306	10.3665	0.811456	2.19844	3.46765	3.51659	3.14518	0	0	0	0	0.84367	4.87894	0.625762	1.36902	4.16288	3.965	3.88072	0	0	0	0	0.024625
88299042	30	1	750	PLN	30	750	0.0706132	0.757026	0.49306	10.3665	0.811456	2.19844	3.46765	3.51659	3.14518	0	0	0	0	0.823984	4.55968	0.45455	0.897686	3.11733	0	3.65312	0	0	0	0	0.0145833
88299042	30	1	850	PLN	30	850	0.226005	0.757026	0.49306	10.3665	0.811456	2.19844	3.46765	3.51659	3.14518	0	0	0	0	0.824372	3.71325	0.374794	0.739709	4.66303	4.62716	4.23259	0	0	0	0	0.00625
88299042	30	1	950	PLN	30	950	0.0854617	0.757026	0.49306	10.3665	0.811456	2.19844	3.46765	3.51659	3.14518	0	0	0	0	0.789285	2.58884	0.0430657	0.587471	2.10256	2.85347	3.60438	0	0	0	0	0.0125
88299042	30	1	1050	PLN	30	1050	0.150264	0.757026	0.49306	10.3665	0.811456	2.19844	3.46765	3.51659	3.14518	0	0	0	0	0.792357	1.50104	0.228216	0.578722	4.28669	0	0	0	0	0	0	0.024625
88299042	30	1	1150	PLN	30	1150	0.165734	0.757026	0.49306	10.3665	0.811456	2.19844	3.46765	3.51659	3.14518	0	0	0	0	0.599401	1.46557	0.0155202	0.566874	3.17123	0	0	0	0	0	0	0.042125
88299042	30	1	1250	PLN	30	1250	0.199125	0.757026	0.49306	10.3665	0.811456	2.19844	3.46765	3.51659	3.14518	0	0	0	0	0.578044	1.09948	-0.0185036	0.481796	2.64812	0	0	0	0	0	0	0.0647083
88299042	30	1	1350	PLN	30	1350	0.0665232	0.757026	0.49306	10.3665	0.811456	2.19844	3.46765	3.51659	3.14518	0	0	0	0	0.536893	1.9282	-0.0561569	0.464553	1.78612	0	0	0	0	0	0	0.0731667
88299042	30	1	1450	PLN	30	1450	0.156036	0.757026	0.49306	10.3665	0.811456	2.19844	3.46765	3.51659	3.14518	0	0	0	0	0.396549	1.04941	0.17337	0.386931	1.7301	0	0	0	0	0	0	0.161083
88299042	30	1	1550	PLN	30	1550	0.0901657	0.757026	0.49306	10.3665	0.811456	2.19844	3.46765	3.51659	3.14518	0	0	0	0	0.160894		-0.140019	0.420333	1.66667	0	0	0	0	0	0	0.107542
88299042	30	1	1650	PLN	30	1650	0.177309	0.757026	0.49306	10.3665	0.811456	2.19844	3.46765	3.51659	3.14518	0	0	0	0	0.162682		0.0735875	0.472057	1.25	0	0	0	0	0	0	0.107
88299042	30	1	1750	PLN	30	1750	0.163439	0.757026	0.49306	10.3665	0.811456	2.19844	3.46765	3.51659	3.14518	0	0	0	0	0.333151	1.07582	0.0274813	0.333766	2.47967	0	0	0	0	0	0	0.188708
88299042	30	1	1850	PLN	30	1850	0.119025	0.757026	0.49306	10.3665	0.811456	2.19844	3.46765	3.51659	3.14518	0	0	0	0	0.122575		0.127268	0.454486	1.77135	0	0	0	0	0	0	0.105792
88299042	30	1	1950	PLN	30	1950	0.215833	0.757026	0.49306	10.3665	0.811456	2.19844	3.46765	3.51659	3.14518	0	0	0	0	0.14536		0.0419047	0.484271	1.51172	0	0	0	0	0	0	0.134125
88299042	50	1	50	PLN	50	50	1	0.451873	0.49306	13.3728	0.793775	2.61191	2.48149	1.56965	1.38544	0.159847	0	0	0	0.366957	10.9644	0.717481	1.35497	1.83813	0.978001	0	0	0	0	0	0.900542
88299042	50	1	150	PLN	50	150	0.899823	0.451873	0.49306	13.3728	0.793775	2.61191	2.48149	1.56965	1.38544	0.159847	0	0	0	0.451873	13.3728	0.793775	2.61191	2.48149	1.56965	1.38544	0.159847	0	0	0	0.951917
88299042	50	1	250	PLN	50	250	0.757902	0.451873	0.49306	13.3728	0.793775	2.61191	2.48149	1.56965	1.38544	0.159847	0	0	0	0.582423	13.6188	0.867826	3.8276	2.98879	2.46384	2.31894	0	0	0	0	0.982125
88299042	50	1	350	PLN	50	350	0.539818	0.451873	0.49306	13.3728	0.793775	2.61191	2.48149	1.56965	1.38544	0.159847	0	0	0	0.784234	16.1376	0.921949	4.88199	3.74607	3.67803	3.62266	0	0	0	0	0.999542
88299042	50	1	450	PLN	50	450	0.386582	0.451873	0.49306	13.3728	0.793775	2.61191	2.48149	1.56965	1.38544	0.159847	0	0	0	0.808316	15.2941	0.912876	5.03086	3.6445	3.5167	3.50453	0	0	0	0	0.993333
88299042	50	1	550	PLN	50	550	0.253327	0.451873	0.49306	13.3728	0.793775	2.61191	2.48149	1.56965	1.38544	0.159847	0	0	0	0.784184	12.9146	0.871696	3.7803	3.59852	3.33313	3.19293	0	0	0	0	0.777208
88299042	50	1	650	PLN	50	650	0.227948	0.451873	0.49306	13.3728	0.793775	2.61191	2.48149	1.56965	1.38544	0.159847	0	0	0	0.768163	11.7071	0.847128	2.28845	3.21311	0	3.0142	0	0	0	0	0.293208
88299042	50	1	750	PLN	50	750	0.0706132	0.451873	0.49306	13.3728	0.793775	2.61191	2.48149	1.56965	1.38544	0.159847	0	0	0	0.760478	9.85102	0.680559	1.47809	2.86366	2.99094	2.95912	0	0	0	0	0.131875
88299042	50	1	850	PLN	50	850	0.226005	0.451873	0.49306	13.3728	0.793775	2.61191	2.48149	1.56965	1.38544	0.159847	0	0	0	0.764157	10.2485	0.590001	1.1293	3.11323	3.00675	3.05238	0	0	0	0	0.111292
88299042	50	1	950	PLN	50	950	0.0854617	0.451873	0.49306	13.3728	0.793775	2.61191	2.48149	1.56965	1.38544	0.159847	0	0	0	0.736687	7.09826	0.452775	1.07489	3.29037	3.15851	2.88222	0	0	0	0	0.0809583
88299042	50	1	1050	PLN	50	1050	0.150264	0.451873	0.49306	13.3728	0.793775	2.61191	2.48149	1.56965	1.38544	0.159847	0	0	0	0.70372	8.29025	0.336684	1.09733	2.72438	0	0	0	0	0	0	0.0652083
88299042	50	1	1150	PLN	50	1150	0.165734	0.451873	0.49306	13.3728	0.793775	2.61191	2.48149	1.56965	1.38544	0.159847	0	0	0	0.695398	7.59361	0.217171	0.950125	3.02028	0	0	0	0	0	0	0.0648333
88299042	50	1	1250	PLN	50	1250	0.199125	0.451873	0.49306	13.3728	0.793775	2.61191	2.48149	1.56965	1.38544	0.159847	0	0	0	0.611356	5.23969	0.0303419	0.996202	2.1231	0	0	0	0	0	0	0.0659583
88299042	50	1	1350	PLN	50	1350	0.0665232	0.451873	0.49306	13.3728	0.793775	2.61191	2.48149	1.56965	1.38544	0.159847	0	0	0	0.555054	6.05025	-0.020977	0.818139	2.33928	0	0	0	0	0	0	0.11625
88299042	50	1	1450	PLN	50	1450	0.156036	0.451873	0.49306	13.3728	0.793775	2.61191	2.48149	1.56965	1.38544	0.159847	0	0	0	0.441977	4.84791	0.0868219	0.812461	1.85393	0	0	0	0	0	0	0.0775417
88299042	50	1	1550	PLN	50	1550	0.0901657	0.451873	0.49306	13.3728	0.793775	2.61191	2.48149	1.56965	1.38544	0.159847	0	0	0	0.407309	5.33977	0.0395581	0.861893	1.77716	0	0	0	0	0	0	0.100292
88299042	50	1	1650	PLN	50	1650	0.177309	0.451873	0.49306	13.3728	0.793775	2.61191	2.48149	1.56965	1.38544	0.159847	0	0	0	0.370426	3.86726	0.164152	0.871455	1.73269	0	0	0	0	0	0	0.136625
88299042	50	1	1750	PLN	50	1750	0.163439	0.451873	0.49306	13.3728	0.793775	2.61191	2.48149	1.56965	1.38544	0.159847	0	0	0	0.245453	3.84856	0.137141	0.870318	2.09168	0	0	0	0	0	0	0.238083
88299042	50	1	1850	PLN	50	1850	0.119025	0.451873	0.49306	13.3728	0.793775	2.61191	2.48149	1.56965	1.38544	0.159847	0	0	0	0.190683	3.48216	0.0779305	0.795258	1.59597	0	0	0	0	0	0	0.200958
88299042	50	1	1950	PLN	50	1950	0.215833	0.451873	0.49306	13.3728	0.793775	2.61191	2.48149	1.56965	1.38544	0.159847	0	0	0	0.177164	6.4391	-0.00982101	0.816079	1.34923	0	0	0	0	0	0	0.10775
88299042	70	1	50	PLN	70	50	1	0.242117	0.49306	12.0878	0.689748	2.35146	1.78741	0.79777	0.713359	0.146529	0	0	0	0.153978	12.3157	0.514663	1.47383	1.55228	0.338304	0.0903643	0.083258	0.0725298	0.0658362	0	0.3865
88299042	70	1	150	PLN	70	150	0.899823	0.242117	0.49306	12.0878	0.689748	2.35146	1.78741	0.79777	0.713359	0.146529	0	0	0	0.242117	12.0878	0.689748	2.35146	1.78741	0.79777	0.713359	0.146529	0	0	0	0.588292
88299042	70	1	250	PLN	70	250	0.757902	0.242117	0.49306	12.0878	0.689748	2.35146	1.78741	0.79777	0.713359	0.146529	0	0	0	0.382884	12.8348	0.733578	2.78581	1.9328	0.985404	1.00631	0.149188	0	0	0	0.5685
88299042	70	1	350	PLN	70	350	0.539818	0.242117	0.49306	12.0878	0.689748	2.35146	1.78741	0.79777	0.713359	0.146529	0	0	0	0.525622	14.2855	0.791066	3.5243	1.9397	1.53092	1.5209	0	0	0	0	0.701583
88299042	70	1	450	PLN	70	450	0.386582	0.242117	0.49306	12.0878	0.689748	2.35146	1.78741	0.79777	0.713359	0.146529	0	0	0	0.622123	16.8955	0.794903	3.8054	2.28186	1.9939	2.07682	0	0	0	0	0.700875
88299042	70	1	550	PLN	70	550	0.253327	0.242117	0.49306	12.0878	0.689748	2.35146	1.78741	0.79777	0.713359	0.146529	0	0	0	0.652768	12.2227	0.777108	3.15603	2.59071	2.22298	2.1592	0	0	0	0	0.467792
88299042	70	1	650	PLN	70	650	0.227948	0.242117	0.49306	12.0878	0.689748	2.35146	1.78741	0.79777	0.713359	0.146529	0	0	0	0.661302	9.91035	0.730939	2.07222	2.56516	2.13733	2.00082	0	0	0	0	0.205958
88299042	70	1	750	PLN	70	750	0.0706132	0.242117	0.49306	12.0878	0.689748	2.35146	1.78741	0.79777	0.713359	0.146529	0	0	0	0.678392	9.61759	0.757325	1.62731	2.81405	2.46412	2.20076	0	0	0	0	0.174125
88299042	70	1	850	PLN	70	850	0.226005	0.242117	0.49306	12.0878	0.689748	2.35146	1.78741	0.79777	0.713359	0.146529	0	0	0	0.707513	8.5756	0.558805	1.27242	2.80697	2.78742	2.72487	0	0	0	0	0.0924167
88299042	70	1	950	PLN	70	950	0.0854617	0.242117	0.49306	12.0878	0.689748	2.35146	1.78741	0.79777	0.713359	0.146529	0	0	0	0.639993	6.65975	0.458256	1.39903	2.60488	2.31137	2.06831	0	0	0	0	0.0900417
88299042	70	1	1050	PLN	70	1050	0.150264	0.242117	0.49306	12.0878	0.689748	2.35146	1.78741	0.79777	0.713359	0.146529	0	0	0	0.59195	11.67	0.37387	1.07569	2.28388	0	0	0	0	0	0	0.059625
88299042	70	1	1150	PLN	70	1150	0.165734	0.242117	0.49306	12.0878	0.689748	2.35146	1.78741	0.79777	0.713359	0.146529	0	0	0	0.548642	10.7996	0.254765	1.12372	2.19336	0	0	0	0	0	0	0.0685
88299042	70	1	1250	PLN	70	1250	0.199125	0.242117	0.49306	12.0878	0.689748	2.35146	1.78741	0.79777	0.713359	0.146529	0	0	0	0.490762	9.29584	0.187989	1.11011	1.9113	0	0	0	0	0	0	0.0747917
88299042	70	1	1350	PLN	70	1350	0.0665232	0.242117	0.49306	12.0878	0.689748	2.35146	1.78741	0.79777	0.713359	0.146529	0	0	0	0.410674	8.36239	-0.00986602	1.03874	1.66818	0	0	0	0	0	0	0.070625
88299042	70	1	1450	PLN	70	1450	0.156036	0.242117	0.49306	12.0878	0.689748	2.35146	1.78741	0.79777	0.713359	0.146529	0	0	0	0.340779	9.16732	-0.0576159	0.990345	1.61241	0	0	0	0	0	0	0.081
88299042	70	1	1550	PLN	70	1550	0.0901657	0.242117	0.49306	12.0878	0.689748	2.35146	1.78741	0.79777	0.713359	0.146529	0	0	0	0.309854	7.30139	0.0661085	1.09184	1.48643	0	0	0	0	0	0	0.0958333
88299042	70	1	1650	PLN	70	1650	0.177309	0.242117	0.49306	12.0878	0.689748	2.35146	1.78741	0.79777	0.713359	0.146529	0	0	0	0.227245	10.1928	0.0229946	1.01791	1.40009	0	0	0	0	0	0	0.091
88299042	70	1	1750	PLN	70	1750	0.163439	0.242117	0.49306	12.0878	0.689748	2.35146	1.78741	0.79777	0.713359	0.146529	0	0	0	0.115872	7.40502	0.133915	1.04736	1.1489	0	0	0	0	0	0	0.14675
88299042	70	1	1850	PLN	70	1850	0.119025	0.242117	0.49306	12.0878	0.689748	2.35146	1.78741	0.79777	0.713359	0.146529	0	0	0	0.145535	6.73932	-0.0150827	0.94529	1.13973	0	0	0	0	0	0	0.093625
88299042	70	1	1950	PLN	70	1950	0.215833	0.242117	0.49306	12.0878	0.689748	2.35146	1.78741	0.79777	0.713359	0.146529	0	0	0	0.0714773		0.200894	1.00716	1.28333	0	0	0	0	0	0	0.167375
88307002	30	1	50	PBU	30	50	1	0.468772	0.192795	6.27139	0.625426	1.41102	2.64504	2.88049	2.48474	0	0	0	0	0.362809	6.16304	0.654372	1.19049	2.37812	1.9466	1.00648	0	0	0	0	0.425542
88307002	30	1	150	PBU	30	150	0.899823	0.468772	0.192795	6.27139	0.625426	1.41102	2.64504	2.88049	2.48474	0	0	0	0	0.468772	6.27139	0.625426	1.41102	2.64504	2.88049	2.48474	0	0	0	0	0.383833
88307002	30	1	250	PBU	30	250	0.757902	0.468772	0.192795	6.27139	0.625426	1.41102	2.64504	2.88049	2.48474	0	0	0	0	0.849188	8.68122	0.736143	1.56624	4.20696	4.09626	4.35458	0	0	0	0	0.487667
88307002	30	1	350	PBU	30	350	0.539818	0.468772	0.192795	6.27139	0.625426	1.41102	2.64504	2.88049	2.48474	0	0	0	0	0.735105	5.75096	0.557057	1.39106	1.59423	0.916679	2.64376	0	0	0	0	0.239083
88307002	30	1	450	PBU	30	450	0.386582	0.468772	0.192795	6.27139	0.625426	1.41102	2.64504	2.88049	2.48474	0	0	0	0	0.639125	5.31653	0.459583	1.06329	2.93873	2.51487	2.55726	0	0	0	0	0.224917
88307002	30	1	550	PBU	30	550	0.253327	0.468772	0.192795	6.27139	0.625426	1.41102	2.64504	2.88049	2.48474	0	0	0	0	0.381313	6.55065	0.17604	0.684762	1.75323	0.945102	0.534188	0	0	0	0	0.147
88307002	30	1	650	PBU	30	650	0.227948	0.468772	0.192795	6.27139	0.625426	1.41102	2.64504	2.88049	2.48474	0	0	0	0	0.233946	6.20642	-0.00589845	0.69143	1.09907	0.665784	0.782032	0	0	0	0	0.088875
88307002	30	1	750	PBU	30	750	0.0706132	0.468772	0.192795	6.27139	0.625426	1.41102	2.64504	2.88049	2.48474	0	0	0	0	0.236687	6.11388	-0.0189621	0.562195	1.43725	0	0	0	0	0	0	0.085375
88307002	30	1	850	PBU	30	850	0.226005	0.468772	0.192795	6.27139	0.625426	1.41102	2.64504	2.88049	2.48474	0	0	0	0	0.0255756		0.042456	0.656071	1.02373	0	0	0	0	0	0	0.0864167
88307002	30	1	950	PBU	30	950	0.0854617	0.468772	0.192795	6.27139	0.625426	1.41102	2.64504	2.88049	2.48474	0	0	0	0	0.0212717		0.195075	0.797898	1.02525	0	0	0	0	0	0	0.0505
88307002	30	1	1050	PBU	30	1050	0.150264	0.468772	0.192795	6.27139	0.625426	1.41102	2.64504	2.88049	2.48474	0	0	0	0	0.0528219		0.119974	0.814332	0.976425	0	0	0	0	0	0	0.0613333
88307002	50	1	50	PBU	50	50	1	0.322984	0.192795	5.67185	0.505229	1.39262	2.53218	1.6323	1.65622	0.820749	0	0	0	0.142		0.468114	0.885706	1.4119	0.473984	0	0.267831	0	0	0	0.170083
88307002	50	1	150	PBU	50	150	0.899823	0.322984	0.192795	5.67185	0.505229	1.39262	2.53218	1.6323	1.65622	0.820749	0	0	0	0.322984	5.67185	0.505229	1.39262	2.53218	1.6323	1.65622	0.820749	0	0	0	0.102583
88307002	50	1	250	PBU	50	250	0.757902	0.322984	0.192795	5.67185	0.505229	1.39262	2.53218	1.6323	1.65622	0.820749	0	0	0	0.415736	7.85336	0.40576	1.00798	1.99549	1.11287	1.19388	0	0	0	0	0.201958
88307002	50	1	350	PBU	50	350	0.539818	0.322984	0.192795	5.67185	0.505229	1.39262	2.53218	1.6323	1.65622	0.820749	0	0	0	0.405207	6.30545	0.35349	1.20309	1.51964	0.993608	1.08128	0	0	0	0	0.07475
88307002	50	1	450	PBU	50	450	0.386582	0.322984	0.192795	5.67185	0.505229	1.39262	2.53218	1.6323	1.65622	0.820749	0	0	0	0.309775	5.62734	0.298205	0.871459	1.61721	0.808606	0.677208	0	0	0	0	0.217208
88307002	50	1	550	PBU	50	550	0.253327	0.322984	0.192795	5.67185	0.505229	1.39262	2.53218	1.6323	1.65622	0.820749	0	0	0	0.121524		-0.0247042	0.777053	1.41467	0	0	0	0	0	0	0.103958
88307002	50	1	650	PBU	50	650	0.227948	0.322984	0.192795	5.67185	0.505229	1.39262	2.53218	1.6323	1.65622	0.820749	0	0	0	0.063574		0.093357	0.827845	1.83383	0	0	0	0	0	0	0.088625
88307002	50	1	750	PBU	50	750	0.0706132	0.322984	0.192795	5.67185	0.505229	1.39262	2.53218	1.6323	1.65622	0.820749	0	0	0	0.00183588		-0.0365096	0.748937	1.29708	0	0	0	0	0	0	0.0993333
88307002	50	1	850	PBU	50	850	0.226005	0.322984	0.192795	5.67185	0.505229	1.39262	2.53218	1.6323	1.65622	0.820749	0	0	0	0.0447888		-0.0327696	0.757829	1.48605	0	0	0	0	0	0	0.083625
88307002	50	1	950	PBU	50	950	0.0854617	0.322984	0.192795	5.67185	0.505229	1.39262	2.53218	1.6323	1.65622	0.820749	0	0	0	0.126092		-0.00679218	0.750819	1.24719	0	0	0	0	0	0	0.112625
88307002	50	1	1050	PBU	50	1050	0.150264	0.322984	0.192795	5.67185	0.505229	1.39262	2.53218	1.6323	1.65622	0.820749	0	0	0	0.02956		-0.0926984	0.76663	1.24485	0	0	0	0	0	0	0.112375
88307002	70	1	50	PBU	70	50	1		0.192795		0.0378525	0.799858	1.92098	0	0	0	0	0	0	0.0829091		0.128553	0.886801	1.70593	0.314293	0.166462	0.229239	0.217899	0.174562	0.170512	0.131
88307002	70	1	150	PBU	70	150	0.899823		0.192795		0.0378525	0.799858	1.92098	0	0	0	0	0	0	0.129557		0.0378525	0.799858	1.92098	0	0	0	0	0	0	0.118583
88307002	70	1	250	PBU	70	250	0.757902		0.192795		0.0378525	0.799858	1.92098	0	0	0	0	0	0	0.244147	4.67727	0.204558	0.739802	1.10207	0	0	0	0	0	0	0.153708
88307002	70	1	350	PBU	70	350	0.539818		0.192795		0.0378525	0.799858	1.92098	0	0	0	0	0	0	0.17949	6.97868	0.0478875	0.87891	1.36651	0	0.489147	0.51244	0.279513	0.263984	0.240692	0.11125
88307002	70	1	450	PBU	70	450	0.386582		0.192795		0.0378525	0.799858	1.92098	0	0	0	0	0	0	0.00427653		0.0713838	0.595871	1.50817	0	0	0	0	0	0	0.120083
88307002	70	1	550	PBU	70	550	0.253327		0.192795		0.0378525	0.799858	1.92098	0	0	0	0	0	0	0.0344871		0.044798	0.802941	1.19861	0	0	0.49679	0.49679	0	0	0.118833
88307002	70	1	650	PBU	70	650	0.227948		0.192795		0.0378525	0.799858	1.92098	0	0	0	0	0	0	0.0243708		-0.121194	0.681056	0.78262	0	0	0	0	0	0	0.110958
88307002	70	1	750	PBU	70	750	0.0706132		0.192795		0.0378525	0.799858	1.92098	0	0	0	0	0	0	0.0576383		-0.114978	0.60087	0.955638	0	0	0	0	0	0	0.148708
88307002	70	1	850	PBU	70	850	0.226005		0.192795		0.0378525	0.799858	1.92098	0	0	0	0	0	0	0.0785632		0.013741	0.661265	1.4684	0	0	0	0	0	0	0.0995833
88307002	70	1	950	PBU	70	950	0.0854617		0.192795		0.0378525	0.799858	1.92098	0	0	0	0	0	0	0.0266974		-0.0975281	0.74253	0.924556	0	0	0	0	0	0	0.134917
88310010	30	1	50	PLN	30	50	1	0.377233	0.612613	3.57749	0.449415	1.24483	2.04247	1.05819	0.894699	0	0	0	0	0.377915	2.36541	0.479088	0.678095	1.37537	0.99018	0.504681	0	0	0	0	0.283208
88310010	30	1	150	PLN	30	150	0.899823	0.377233	0.612613	3.57749	0.449415	1.24483	2.04247	1.05819	0.894699	0	0	0	0	0.377233	3.57749	0.449415	1.24483	2.04247	1.05819	0.894699	0	0	0	0	0.201125
88310010	30	1	250	PLN	30	250	0.757902	0.377233	0.612613	3.57749	0.449415	1.24483	2.04247	1.05819	0.894699	0	0	0	0	0.475514	3.30048	0.508515	1.48507	1.74148	1.28999	1.17481	0	0	0	0	0.192042
88310010	30	1	350	PLN	30	350	0.539818	0.377233	0.612613	3.57749	0.449415	1.24483	2.04247	1.05819	0.894699	0	0	0	0	0.470851	4.61484	0.471166	1.74489	2.24541	1.35964	1.31225	0	0	0	0	0.118125
88310010	30	1	450	PLN	30	450	0.386582	0.377233	0.612613	3.57749	0.449415	1.24483	2.04247	1.05819	0.894699	0	0	0	0	0.487742	4.79185	0.4402	1.76573	1.77316	1.32089	1.38379	0	0	0	0	0.0717083
88310010	30	1	550	PLN	30	550	0.253327	0.377233	0.612613	3.57749	0.449415	1.24483	2.04247	1.05819	0.894699	0	0	0	0	0.474201	3.41447	0.419984	1.40674	1.89445	1.35984	1.17327	0	0	0	0	0.0849583
88310010	30	1	650	PLN	30	650	0.227948	0.377233	0.612613	3.57749	0.449415	1.24483	2.04247	1.05819	0.894699	0	0	0	0	0.504186	2.86211	0.295481	1.02301	1.86564	1.4269	1.2016	0	0	0	0	0.053
88310010	30	1	750	PLN	30	750	0.0706132	0.377233	0.612613	3.57749	0.449415	1.24483	2.04247	1.05819	0.894699	0	0	0	0	0.458018	3.10731	0.213075	0.868069	1.8183	1.08351	0.983873	0	0	0	0	0.0349167
88310010	30	1	850	PLN	30	850	0.226005	0.377233	0.612613	3.57749	0.449415	1.24483	2.04247	1.05819	0.894699	0	0	0	0	0.417444	5.74619	0.319749	1.01928	1.85505	1.17694	1.2315	0	0	0	0	0.0375833
88310010	30	1	950	PLN	30	950	0.0854617	0.377233	0.612613	3.57749	0.449415	1.24483	2.04247	1.05819	0.894699	0	0	0	0	0.277527	4.98205	0.055086	0.79243	1.2913	0	0	0.618748	0	0	0	0.0189167
88310010	30	1	1050	PLN	30	1050	0.150264	0.377233	0.612613	3.57749	0.449415	1.24483	2.04247	1.05819	0.894699	0	0	0	0	0.157884	6.05784	0.0595	0.960955	1.62881	0	0	0	0	0	0	0.0380417
88310010	30	1	1150	PLN	30	1150	0.165734	0.377233	0.612613	3.57749	0.449415	1.24483	2.04247	1.05819	0.894699	0	0	0	0	0.23826	5.24603	0.125483	0.869665	1.28844	0	0	0	0	0	0	0.0250833
88310010	30	1	1250	PLN	30	1250	0.199125	0.377233	0.612613	3.57749	0.449415	1.24483	2.04247	1.05819	0.894699	0	0	0	0	0.138904	4.92516	0.0603954	0.703961	1.3152	0	0	0	0	0	0	0.0411667
88310010	30	1	1350	PLN	30	1350	0.0665232	0.377233	0.612613	3.57749	0.449415	1.24483	2.04247	1.05819	0.894699	0	0	0	0	0.135614		-0.0345305	0.82192	1.3115	0	0	0	0	0	0	0.0424167
88310010	30	1	1450	PLN	30	1450	0.156036	0.377233	0.612613	3.57749	0.449415	1.24483	2.04247	1.05819	0.894699	0	0	0	0	0.0890757		0.0519008	0.781881	1.37968	0	0	0	0	0	0	0.129542
88310010	30	1	1550	PLN	30	1550	0.0901657	0.377233	0.612613	3.57749	0.449415	1.24483	2.04247	1.05819	0.894699	0	0	0	0	0.0893029		0.0691991	0.732727	1.01681	0	0	0	0	0	0	0.0862917
88310010	30	1	1650	PLN	30	1650	0.177309	0.377233	0.612613	3.57749	0.449415	1.24483	2.04247	1.05819	0.894699	0	0	0	0	0.0806481		0.197902	0.755097	1.64466	0	0	0	0	0	0	0.112583
88310010	30	1	1750	PLN	30	1750	0.163439	0.377233	0.612613	3.57749	0.449415	1.24483	2.04247	1.05819	0.894699	0	0	0	0	0.0500242		0.130462	0.840094	1.15702	0	0	0	0	0	0	0.159958
88310010	50	1	50	PLN	50	50	1	0.18049	0.612613	4.84616	0.214538	1.14564		0.428951	0.390264	0	0	0	0	0.160716	2.34737	0.165607	0.870133	1.43331	0	0	0	0	0	0	0.1395
88310010	50	1	150	PLN	50	150	0.899823	0.18049	0.612613	4.84616	0.214538	1.14564		0.428951	0.390264	0	0	0	0	0.18049	4.84616	0.214538	1.14564	1.15111	0.428951	0.390264	0	0	0	0	0.0615833
88310010	50	1	250	PLN	50	250	0.757902	0.18049	0.612613	4.84616	0.214538	1.14564		0.428951	0.390264	0	0	0	0	0.146736	5.45266	0.311916	1.37568	1.52284	0.477947	0.379062	0	0	0	0	0.0560417
88310010	50	1	350	PLN	50	350	0.539818	0.18049	0.612613	4.84616	0.214538	1.14564		0.428951	0.390264	0	0	0	0	0.195825	5.33715	0.254681	1.32733	1.2866	0	0.39	0.398042	0	0	0	0.071625
88310010	50	1	450	PLN	50	450	0.386582	0.18049	0.612613	4.84616	0.214538	1.14564		0.428951	0.390264	0	0	0	0	0.192741	5.27979	0.20027	1.21411	1.3382	0.33633	0.291842	0	0	0	0	0.07275
88310010	50	1	550	PLN	50	550	0.253327	0.18049	0.612613	4.84616	0.214538	1.14564		0.428951	0.390264	0	0	0	0	0.204957	6.86478	0.25095	1.01181	1.32962	0	0.37846	0.37045	0	0	0	0.0909167
88310010	50	1	650	PLN	50	650	0.227948	0.18049	0.612613	4.84616	0.214538	1.14564		0.428951	0.390264	0	0	0	0	0.180557	4.19679	0.145262	1.09756	1.49243	0.366601	0	0	0	0	0	0.0555
88310010	50	1	750	PLN	50	750	0.0706132	0.18049	0.612613	4.84616	0.214538	1.14564		0.428951	0.390264	0	0	0	0	0.123254	5.65004	-0.172462	0.876025	1.4	0	0	0	0	0	0	0.06175
88310010	50	1	850	PLN	50	850	0.226005	0.18049	0.612613	4.84616	0.214538	1.14564		0.428951	0.390264	0	0	0	0	0.104715	5.78433	0.0987233	1.00615	1.55009	0.519789	0	0	0	0	0	0.15375
88310010	50	1	950	PLN	50	950	0.0854617	0.18049	0.612613	4.84616	0.214538	1.14564		0.428951	0.390264	0	0	0	0	0.112601	10.281	0.00463134	0.949198	1.32997	0	0	0	0	0	0	0.282167
88310010	50	1	1050	PLN	50	1050	0.150264	0.18049	0.612613	4.84616	0.214538	1.14564		0.428951	0.390264	0	0	0	0	0.0486526		-0.0675278	0.949318	1.34951	0	0	0	0	0	0	0.15225
88310010	50	1	1150	PLN	50	1150	0.165734	0.18049	0.612613	4.84616	0.214538	1.14564		0.428951	0.390264	0	0	0	0	0.0654596		0.178748	1.04477	1.29393	0	0	0	0	0	0	0.0619167
88310010	50	1	1250	PLN	50	1250	0.199125	0.18049	0.612613	4.84616	0.214538	1.14564		0.428951	0.390264	0	0	0	0	0.013898		-0.0912672	0.758386	1.04152	0	0	0	0	0	0	0.0660833
88310010	50	1	1350	PLN	50	1350	0.0665232	0.18049	0.612613	4.84616	0.214538	1.14564		0.428951	0.390264	0	0	0	0	0.0874817		0.138496	0.885328	1.36797	0	0	0	0	0	0	0.0823333
88310010	50	1	1450	PLN	50	1450	0.156036	0.18049	0.612613	4.84616	0.214538	1.14564		0.428951	0.390264	0	0	0	0	0.0404542		0.201809	1.02067	1.56399	0	0	0	0	0	0	0.106458
88310010	50	1	1550	PLN	50	1550	0.0901657	0.18049	0.612613	4.84616	0.214538	1.14564		0.428951	0.390264	0	0	0	0	0.0181649		0.0888257	0.977335	1.49449	0	0	0	0	0	0	0.0734583
88310010	50	1	1650	PLN	50	1650	0.177309	0.18049	0.612613	4.84616	0.214538	1.14564		0.428951	0.390264	0	0	0	0	0.0323752		0.0131232	0.895801	1.19792	0	0	0	0	0	0	0.05875
88310010	50	1	1750	PLN	50	1750	0.163439	0.18049	0.612613	4.84616	0.214538	1.14564		0.428951	0.390264	0	0	0	0	0.0852906		0.186391	0.806091	1.19521	0	0	0	0	0	0	0.150958
88310010	70	1	50	PLN	70	50	1	0.142069	0.612613	4.44768	0.198053	0.935326		0.404921	0.305617	0	0	0	0	0.105033		0.070071	0.988584	1.45861	0	0	0	0	0	0	0.1035
88310010	70	1	150	PLN	70	150	0.899823	0.142069	0.612613	4.44768	0.198053	0.935326		0.404921	0.305617	0	0	0	0	0.142069	4.44768	0.198053	0.935326	1.31492	0.404921	0.305617	0	0	0	0	0.121583
88310010	70	1	250	PLN	70	250	0.757902	0.142069	0.612613	4.44768	0.198053	0.935326		0.404921	0.305617	0	0	0	0	0.0535715		0.112166	1.08797	1.41126	0.319493	0	0	0	0	0	0.057375
88310010	70	1	350	PLN	70	350	0.539818	0.142069	0.612613	4.44768	0.198053	0.935326		0.404921	0.305617	0	0	0	0	0.103835		0.0292615	1.08611	1.22449	0.275888	0.221088	0.21542	0	0	0	0.0673333
88310010	70	1	450	PLN	70	450	0.386582	0.142069	0.612613	4.44768	0.198053	0.935326		0.404921	0.305617	0	0	0	0	0.162664	6.61516	0.113245	1.1256	1.4881	0.302269	0.284	0	0	0	0	0.081625
88310010	70	1	550	PLN	70	550	0.253327	0.142069	0.612613	4.44768	0.198053	0.935326		0.404921	0.305617	0	0	0	0	0.140107	7.82864	0.115232	1.03059	1.49593	0.411725	0.271052	0.289923	0	0	0	0.0792917
88310010	70	1	650	PLN	70	650	0.227948	0.142069	0.612613	4.44768	0.198053	0.935326		0.404921	0.305617	0	0	0	0	0.265179	5.07094	0.157659	1.00309	1.31452	0.293421	0	0.328631	0	0	0	0.0699583
88310010	70	1	750	PLN	70	750	0.0706132	0.142069	0.612613	4.44768	0.198053	0.935326		0.404921	0.305617	0	0	0	0	0.222822	5.26487	0.0430482	0.886285	1.41735	0.273973	0.350685	0	0	0	0	0.079625
88310010	70	1	850	PLN	70	850	0.226005	0.142069	0.612613	4.44768	0.198053	0.935326		0.404921	0.305617	0	0	0	0	0.209722	8.27253	0.229167	1.06605	1.35343	0.332556	0.270685	0.259085	0	0	0	0.26975
88310010	70	1	950	PLN	70	950	0.0854617	0.142069	0.612613	4.44768	0.198053	0.935326		0.404921	0.305617	0	0	0	0	0.284329	7.78651	0.14011	1.06591	1.51327	0.58429	0.559069	0	0	0	0	0.287625
88310010	70	1	1050	PLN	70	1050	0.150264	0.142069	0.612613	4.44768	0.198053	0.935326		0.404921	0.305617	0	0	0	0	0.285448	7.61676	0.0469469	0.961425	1.51592	0	0	0	0	0	0	0.131542
88310010	70	1	1150	PLN	70	1150	0.165734	0.142069	0.612613	4.44768	0.198053	0.935326		0.404921	0.305617	0	0	0	0	0.221785	6.23259	0.0459367	0.93978	1.23565	0	0	0	0	0	0	0.065875
88310010	70	1	1250	PLN	70	1250	0.199125	0.142069	0.612613	4.44768	0.198053	0.935326		0.404921	0.305617	0	0	0	0	0.212452	7.0519	0.0663208	0.912758	1.32105	0	0	0	0	0	0	0.0759583
88310010	70	1	1350	PLN	70	1350	0.0665232	0.142069	0.612613	4.44768	0.198053	0.935326		0.404921	0.305617	0	0	0	0	0.186598	5.66982	-0.0248103	0.799865	1.26796	0	0	0	0	0	0	0.0800833
88310010	70	1	1450	PLN	70	1450	0.156036	0.142069	0.612613	4.44768	0.198053	0.935326		0.404921	0.305617	0	0	0	0	0.177315	3.76257	-0.0920184	0.856532	1.24262	0	0	0	0	0	0	0.117792
88310010	70	1	1550	PLN	70	1550	0.0901657	0.142069	0.612613	4.44768	0.198053	0.935326		0.404921	0.305617	0	0	0	0	0.0980503		-0.0657238	0.880932	0.925739	0	0	0	0	0	0	0.048375
88310010	70	1	1650	PLN	70	1650	0.177309	0.142069	0.612613	4.44768	0.198053	0.935326		0.404921	0.305617	0	0	0	0	0.101663		0.120574	0.980499	1.26796	0	0	0	0	0	0	0.0769167
88310013	30	1	50	PLN	30	50	1	0.324233	0.342629	11.1229	0.497098	1.61902	1.5345	0.627279	0.57371	0	0	0	0	0.384254	11.3083	0.730422	1.10249	1.67112	0.978092	0.521324	0	0	0	0	0.95725
88310013	30	1	150	PLN	30	150	0.899823	0.324233	0.342629	11.1229	0.497098	1.61902	1.5345	0.627279	0.57371	0	0	0	0	0.324233	11.1229	0.497098	1.61902	1.5345	0.627279	0.57371	0	0	0	0	0.439375
88310013	30	1	250	PLN	30	250	0.757902	0.324233	0.342629	11.1229	0.497098	1.61902	1.5345	0.627279	0.57371	0	0	0	0	0.243536	9.20928	0.392371	1.48726	1.64466	0.479207	0.388809	0	0	0	0	0.238792
88310013	30	1	350	PLN	30	350	0.539818	0.324233	0.342629	11.1229	0.497098	1.61902	1.5345	0.627279	0.57371	0	0	0	0	0.410754	7.52464	0.495151	1.88115	1.90258	0.972909	0.929669	0	0	0	0	0.304833
88310013	30	1	450	PLN	30	450	0.386582	0.324233	0.342629	11.1229	0.497098	1.61902	1.5345	0.627279	0.57371	0	0	0	0	0.321531	8.25371	0.466847	1.3802	1.71891	0.776076	0.638178	0	0	0	0	0.260875
88310013	30	1	550	PLN	30	550	0.253327	0.324233	0.342629	11.1229	0.497098	1.61902	1.5345	0.627279	0.57371	0	0	0	0	0.307657	6.60555	0.32628	1.04096	2.09853	0.838618	0	0.552454	0	0	0	0.32775
88310013	30	1	650	PLN	30	650	0.227948	0.324233	0.342629	11.1229	0.497098	1.61902	1.5345	0.627279	0.57371	0	0	0	0	0.254832	6.19195	0.247664	0.936428	1.55719	0	0	0.497437	0.419577	0	0	0.37025
88310013	50	1	50	PLN	50	50	1	0.263605	0.342629	8.52632	0.450512	1.47817	1.65257	0.532317	0.530615	0.150388	0	0	0	0.195437	11.9937	0.296805	1.14773	1.23164	0.527051	0	0	0	0	0	0.808333
88310013	50	1	150	PLN	50	150	0.899823	0.263605	0.342629	8.52632	0.450512	1.47817	1.65257	0.532317	0.530615	0.150388	0	0	0	0.263605	8.52632	0.450512	1.47817	1.65257	0.532317	0.530615	0.150388	0	0	0	0.430917
88310013	50	1	250	PLN	50	250	0.757902	0.263605	0.342629	8.52632	0.450512	1.47817	1.65257	0.532317	0.530615	0.150388	0	0	0	0.199912	7.782	0.130685	1.14855	1.27376	0	0	0.313387	0	0	0	0.3965
88310013	50	1	350	PLN	50	350	0.539818	0.263605	0.342629	8.52632	0.450512	1.47817	1.65257	0.532317	0.530615	0.150388	0	0	0	0.139217		0.0327353	0.889449	1.14412	0	0.313711	0.5167	0.405978	0.327551	0.276803	0.336667
88310013	50	1	450	PLN	50	450	0.386582	0.263605	0.342629	8.52632	0.450512	1.47817	1.65257	0.532317	0.530615	0.150388	0	0	0	0.0726508		0.173235	0.944458	1.67623	0	0	0	0	0	0	0.271125
88310013	50	1	550	PLN	50	550	0.253327	0.263605	0.342629	8.52632	0.450512	1.47817	1.65257	0.532317	0.530615	0.150388	0	0	0	0.141059	5.96147	0.120326	0.939544	1.27184	0	0	0.496812	0	0	0	0.379875
88310013	50	1	650	PLN	50	650	0.227948	0.263605	0.342629	8.52632	0.450512	1.47817	1.65257	0.532317	0.530615	0.150388	0	0	0	0.122025		-0.0855843	0.428043	1.07167	0	0	0	0	0	0	0.54625
88310013	70	1	50	PLN	70	50	1	0.381343	0.342629	8.09394	0.298957	1.18837	2.14623	0.98952	0.805807	0	0	0	0	0.168617	7.35453	0.215523	1.02124	1.53635	0	0	0	0	0	0	0.790375
88310013	70	1	150	PLN	70	150	0.899823	0.381343	0.342629	8.09394	0.298957	1.18837	2.14623	0.98952	0.805807	0	0	0	0	0.381343	8.09394	0.298957	1.18837	2.14623	0.98952	0.805807	0	0	0	0	0.397417
88310013	70	1	250	PLN	70	250	0.757902	0.381343	0.342629	8.09394	0.298957	1.18837	2.14623	0.98952	0.805807	0	0	0	0	0.481293	6.32505	0.553907	1.65836	1.85535	1.36526	1.19995	0	0	0	0	0.41875
88310013	70	1	350	PLN	70	350	0.539818	0.381343	0.342629	8.09394	0.298957	1.18837	2.14623	0.98952	0.805807	0	0	0	0	0.266731	5.14596	0.177011	0.981596	1.53154	0.6427	0.854655	0	0	0	0	0.274583
88310013	70	1	450	PLN	70	450	0.386582	0.381343	0.342629	8.09394	0.298957	1.18837	2.14623	0.98952	0.805807	0	0	0	0	0.211077	5.43449	0.230935	0.86574	1.09396	0	0	0	0	0	0	0.347083
88310013	70	1	550	PLN	70	550	0.253327	0.381343	0.342629	8.09394	0.298957	1.18837	2.14623	0.98952	0.805807	0	0	0	0	0.0624411		-0.0513898	0.714424	0.937014	0	0	0	0	0	0	0.458333
88310023	30	1	50	PLN	30	50	1		0.511074											0.690948	4.91421	0.790444	0.931609	2.62985	2.44367	1.88817	0	0	0	0	0.901958
88310023	30	1	250	PLN	30	250	0.757902		0.511074											0.705429	8.25717	0.787932	2.92044	2.73708	2.53908	2.39467	0	0	0	0	0.8085
88310023	30	1	450	PLN	30	450	0.386582		0.511074											0.722899	8.37423	0.75178	3.04063	3.33099	2.93956	2.54429	0	0	0	0	0.493875
88310023	30	1	650	PLN	30	650	0.227948		0.511074											0.68373	6.99293	0.573539	1.50272	2.34115	0	2.29877	0	0	0	0	0.127
88310023	30	1	850	PLN	30	850	0.226005		0.511074											0.627272	4.23019	0.302116	0.884594	2.25256	1.91383	2.20175	0	0	0	0	0.111083
88310023	30	1	1050	PLN	30	1050	0.150264		0.511074											0.53871	3.66238	0.27369	0.776815	2.11601	0	0	0	0	0	0	0.0804167
88310023	30	1	1250	PLN	30	1250	0.199125		0.511074											0.425283	3.5127	0.0935872	0.997886	1.92562	0	0	0	0	0	0	0.0777917
88310023	30	1	1450	PLN	30	1450	0.156036		0.511074											0.388764	4.50841	0.0374685	0.828461	1.76745	0	0	0	0	0	0	0.108583
88310023	30	1	1650	PLN	30	1650	0.177309		0.511074											0.261894	4.93163	0.151779	0.970728	1.56377	0	0	0	0	0	0	0.147292
88310023	30	1	1850	PLN	30	1850	0.119025		0.511074											0.15663	3.99371	0.129241	0.826308	1.54956	0	0	0	0	0	0	0.175125
88310023	50	1	50	PLN	50	50	1		0.511074											0.353749	15.5943	0.759816	1.28691	1.50311	0.877293	0.463295	0	0	0	0	0.975417
88310023	50	1	250	PLN	50	250	0.757902		0.511074											0.370233	14.9101	0.813652	3.46626	2.03239	0.896874	0.880356	0.13214	0.100091	0.0899832	0	0.921542
88310023	50	1	450	PLN	50	450	0.386582		0.511074											0.453219	17.2327	0.822265	3.84435	2.37831	1.51255	1.45793	0.219462	0	0	0	0.826792
88310023	50	1	650	PLN	50	650	0.227948		0.511074											0.65015	21.8028	0.820214	2.86499	2.54863	2.21655	2.1541	0	0	0	0	0.876917
88310023	50	1	850	PLN	50	850	0.226005		0.511074											0.638368	18.1469	0.727343	1.35247	2.59401	2.17919	2.0897	0	0	0	0	0.465042
88310023	50	1	1050	PLN	50	1050	0.150264		0.511074											0.582178	14.9391	0.442661	1.12568	2.34504	0	0	0	0	0	0	0.156417
88310023	50	1	1250	PLN	50	1250	0.199125		0.511074											0.465927	12.3738	0.296806	1.13995	1.91421	0	0	0	0	0	0	0.133042
88310023	50	1	1450	PLN	50	1450	0.156036		0.511074											0.3881	13.0649	-0.0457256	1.14998	1.72504	0	0	0	0	0	0	0.0535417
88310023	50	1	1650	PLN	50	1650	0.177309		0.511074											0.285746	11.3725	0.0635738	1.15212	1.35747	0	0	0	0	0	0	0.0717917
88310023	50	1	1850	PLN	50	1850	0.119025		0.511074											0.23559	12.6882	0.11377	1.09373	1.24952	0	0	0	0	0	0	0.0579167
88310023	70	1	50	PLN	70	50	1		0.511074											0.141118	14.3208	0.590684	1.54328	1.39515	0.43616	0.0728946	0	0	0	0	0.568667
88310023	70	1	250	PLN	70	250	0.757902		0.511074											0.149935	14.2275	0.578945	2.0121	1.42129	0.314685	0.209854	0.136492	0	0	0	0.336708
88310023	70	1	450	PLN	70	450	0.386582		0.511074											0.1768	13.2701	0.29313	1.78449	1.37388	0.314926	0.258773	0.109499	0	0	0	0.215375
88310023	70	1	650	PLN	70	650	0.227948		0.511074											0.253571	14.0799	0.378342	1.49281	1.48656	0.367288	0.34814	0	0	0	0	0.239625
88310023	70	1	850	PLN	70	850	0.226005		0.511074											0.348649	14.5385	0.353057	1.17283	1.50597	0.645686	0.672041	0	0	0	0	0.175708
88310023	70	1	1050	PLN	70	1050	0.150264		0.511074											0.281584	15.5459	0.220305	1.12882	1.53386	0	0	0	0	0	0	0.154292
88310023	70	1	1250	PLN	70	1250	0.199125		0.511074											0.24277	15.0148	0.0546633	0.974955	1.31736	0	0	0	0	0	0	0.0890833
88310023	70	1	1450	PLN	70	1450	0.156036		0.511074											0.169458	15.0297	0.0359731	1.02728	1.40251	0	0	0	0	0	0	0.092125
88310023	70	1	1650	PLN	70	1650	0.177309		0.511074											0.117275	13.9382	0.250523	1.11116	1.2671	0	0	0	0	0	0	0.099
88310023	70	1	1850	PLN	70	1850	0.119025		0.511074											0.0541305		0.213909	1.15525	1.32684	0	0	0	0	0	0	0.08825
88310036	30	1	50		30	50	1	0.500908	0.531866	9.15398	0.707253	1.90604	2.01031	1.39616	1.23936	0	0	0	0	0.39493	8.47621	0.640425	1.02323	1.58401	1.0082	0	0	0	0	0	0.471542
88310036	30	1	150		30	150	0.899823	0.500908	0.531866	9.15398	0.707253	1.90604	2.01031	1.39616	1.23936	0	0	0	0	0.500908	9.15398	0.707253	1.90604	2.01031	1.39616	1.23936	0	0	0	0	0.659083
88310036	30	1	250		30	250	0.757902	0.500908	0.531866	9.15398	0.707253	1.90604	2.01031	1.39616	1.23936	0	0	0	0	0.515452	8.69331	0.744257	2.5452	1.9654	1.49663	1.40222	0	0	0	0	0.522583
88310036	30	1	350		30	350	0.539818	0.500908	0.531866	9.15398	0.707253	1.90604	2.01031	1.39616	1.23936	0	0	0	0	0.497035	10.5506	0.654184	2.79948	1.96938	1.35472	1.35163	0	0	0	0	0.294958
88310036	30	1	450		30	450	0.386582	0.500908	0.531866	9.15398	0.707253	1.90604	2.01031	1.39616	1.23936	0	0	0	0	0.594875	9.14432	0.721795	2.79297	2.45747	1.9833	1.95967	0	0	0	0	0.28025
88310036	30	1	550		30	550	0.253327	0.500908	0.531866	9.15398	0.707253	1.90604	2.01031	1.39616	1.23936	0	0	0	0	0.688706	8.9836	0.701255	2.54933	2.88582	2.70905	2.57971	0	0	0	0	0.2285
88310036	30	1	650		30	650	0.227948	0.500908	0.531866	9.15398	0.707253	1.90604	2.01031	1.39616	1.23936	0	0	0	0	0.731232	10.049	0.709533	1.99934	3.08714	2.8647	0	0	0	0	0	0.139
88310036	30	1	750		30	750	0.0706132	0.500908	0.531866	9.15398	0.707253	1.90604	2.01031	1.39616	1.23936	0	0	0	0	0.714762	9.30167	0.681634	1.47171	2.93367	2.68707	2.52976	0	0	0	0	0.11125
88310036	30	1	850		30	850	0.226005	0.500908	0.531866	9.15398	0.707253	1.90604	2.01031	1.39616	1.23936	0	0	0	0	0.719048	8.72726	0.5769	1.19269	2.96516	2.77704	2.63371	0	0	0	0	0.0747917
88310036	30	1	950		30	950	0.0854617	0.500908	0.531866	9.15398	0.707253	1.90604	2.01031	1.39616	1.23936	0	0	0	0	0.717874	7.08449	0.384775	1.03594	2.70283	0	2.76426	0	0	0	0	0.0564167
88310036	30	1	1050		30	1050	0.150264	0.500908	0.531866	9.15398	0.707253	1.90604	2.01031	1.39616	1.23936	0	0	0	0	0.661741	6.12058	0.292547	1.09998	2.53367	0	0	0	0	0	0	0.042625
88310036	30	1	1150		30	1150	0.165734	0.500908	0.531866	9.15398	0.707253	1.90604	2.01031	1.39616	1.23936	0	0	0	0	0.634936	5.63251	0.0859413	0.80683	2.24797	0	0	0	0	0	0	0.0275833
88310036	30	1	1250		30	1250	0.199125	0.500908	0.531866	9.15398	0.707253	1.90604	2.01031	1.39616	1.23936	0	0	0	0	0.601262	6.58225	0.217629	0.945019	2.13897	0	0	0	0	0	0	0.0572917
88310036	30	1	1350		30	1350	0.0665232	0.500908	0.531866	9.15398	0.707253	1.90604	2.01031	1.39616	1.23936	0	0	0	0	0.527769	4.27194	-0.0162487	0.828015	1.67575	0	0	0	0	0	0	0.0699167
88310036	30	1	1450		30	1450	0.156036	0.500908	0.531866	9.15398	0.707253	1.90604	2.01031	1.39616	1.23936	0	0	0	0	0.455429	4.45881	-0.158961	0.710066	1.59776	0	0	0	0	0	0	0.105292
88310036	30	1	1550		30	1550	0.0901657	0.500908	0.531866	9.15398	0.707253	1.90604	2.01031	1.39616	1.23936	0	0	0	0	0.315915	4.3209	0.0278977	0.844818	1.61629	0	0	0	0	0	0	0.152083
88310036	30	1	1650		30	1650	0.177309	0.500908	0.531866	9.15398	0.707253	1.90604	2.01031	1.39616	1.23936	0	0	0	0	0.205382	3.44953	-0.0107582	0.793657	1.35974	0	0	0	0	0	0	0.127625
88310036	30	1	1750		30	1750	0.163439	0.500908	0.531866	9.15398	0.707253	1.90604	2.01031	1.39616	1.23936	0	0	0	0	0.216399	3.75363	0.154051	0.973569	1.34045	0	0	0	0	0	0	0.107
88310036	30	1	1850		30	1850	0.119025	0.500908	0.531866	9.15398	0.707253	1.90604	2.01031	1.39616	1.23936	0	0	0	0	0.197467	7.06787	0.177189	0.882227	1.25478	0	0	0	0	0	0	0.104208
88310036	30	1	1950		30	1950	0.215833	0.500908	0.531866	9.15398	0.707253	1.90604	2.01031	1.39616	1.23936	0	0	0	0	0.181697	5.05892	0.169417	0.914172	1.27559	0	0	0	0	0	0	0.0852917
88310036	50	1	50		50	50	1	0.205817	0.531866	9.21753	0.49246	1.51071	1.66945	0.498057	0.29951	0	0	0	0	0.183725	8.23641	0.492333	1.28143	1.44195	0.56973	0.145049	0	0	0	0	0.1485
88310036	50	1	150		50	150	0.899823	0.205817	0.531866	9.21753	0.49246	1.51071	1.66945	0.498057	0.29951	0	0	0	0	0.205817	9.21753	0.49246	1.51071	1.66945	0.498057	0.29951	0	0	0	0	0.143042
88310036	50	1	250		50	250	0.757902	0.205817	0.531866	9.21753	0.49246	1.51071	1.66945	0.498057	0.29951	0	0	0	0	0.218644	9.86165	0.376599	1.62388	1.5445	0.406446	0.386447	0.169675	0	0	0	0.125083
88310036	50	1	350		50	350	0.539818	0.205817	0.531866	9.21753	0.49246	1.51071	1.66945	0.498057	0.29951	0	0	0	0	0.295933	7.8556	0.391566	1.86557	1.77461	0.732446	0.605489	0	0	0	0	0.108167
88310036	50	1	450		50	450	0.386582	0.205817	0.531866	9.21753	0.49246	1.51071	1.66945	0.498057	0.29951	0	0	0	0	0.367842	9.35721	0.520221	2.10352	1.64297	0.826718	0.876425	0	0	0	0	0.131417
88310036	50	1	550		50	550	0.253327	0.205817	0.531866	9.21753	0.49246	1.51071	1.66945	0.498057	0.29951	0	0	0	0	0.42738	9.6434	0.555832	1.88688	1.78382	1.01318	0.983187	0	0	0	0	0.0977917
88310036	50	1	650		50	650	0.227948	0.205817	0.531866	9.21753	0.49246	1.51071	1.66945	0.498057	0.29951	0	0	0	0	0.442719	6.33987	0.390231	1.34016	2.01015	1.11358	0.972237	0	0	0	0	0.0689583
88310036	50	1	750		50	750	0.0706132	0.205817	0.531866	9.21753	0.49246	1.51071	1.66945	0.498057	0.29951	0	0	0	0	0.509678	9.55774	0.408477	1.15694	1.75447	0	1.38447	0	0	0	0	0.0692083
88310036	50	1	850		50	850	0.226005	0.205817	0.531866	9.21753	0.49246	1.51071	1.66945	0.498057	0.29951	0	0	0	0	0.545373	7.4507	0.390487	1.01232	2.09373	0	1.65216	0	0	0	0	0.0515
88310036	50	1	950		50	950	0.0854617	0.205817	0.531866	9.21753	0.49246	1.51071	1.66945	0.498057	0.29951	0	0	0	0	0.55783	6.79294	0.250092	0.992742	2.02434	1.71245	1.67714	0	0	0	0	0.0452917
88310036	50	1	1050		50	1050	0.150264	0.205817	0.531866	9.21753	0.49246	1.51071	1.66945	0.498057	0.29951	0	0	0	0	0.554261	7.0793	0.157882	1.02924	2.1234	0	0	0	0	0	0	0.0415
88310036	50	1	1150		50	1150	0.165734	0.205817	0.531866	9.21753	0.49246	1.51071	1.66945	0.498057	0.29951	0	0	0	0	0.526361	5.98443	0.109212	1.0548	2.32213	0	0	0	0	0	0	0.05175
88310036	50	1	1250		50	1250	0.199125	0.205817	0.531866	9.21753	0.49246	1.51071	1.66945	0.498057	0.29951	0	0	0	0	0.524687	6.53411	0.0475261	0.990999	2.21369	0	0	0	0	0	0	0.0454167
88310036	50	1	1350		50	1350	0.0665232	0.205817	0.531866	9.21753	0.49246	1.51071	1.66945	0.498057	0.29951	0	0	0	0	0.466768	6.13085	0.00403046	0.976737	1.65508	0	0	0	0	0	0	0.0575
88310036	50	1	1450		50	1450	0.156036	0.205817	0.531866	9.21753	0.49246	1.51071	1.66945	0.498057	0.29951	0	0	0	0	0.431784	5.49445	0.00611849	0.922506	1.73611	0	0	0	0	0	0	0.0781667
88310036	50	1	1550		50	1550	0.0901657	0.205817	0.531866	9.21753	0.49246	1.51071	1.66945	0.498057	0.29951	0	0	0	0	0.369371	5.53815	0.208812	1.07493	1.45149	0	0	0	0	0	0	0.123333
88310036	50	1	1650		50	1650	0.177309	0.205817	0.531866	9.21753	0.49246	1.51071	1.66945	0.498057	0.29951	0	0	0	0	0.339861	4.62876	0.0130717	0.907397	1.7618	0	0	0	0	0	0	0.11775
88310036	50	1	1750		50	1750	0.163439	0.205817	0.531866	9.21753	0.49246	1.51071	1.66945	0.498057	0.29951	0	0	0	0	0.307659	6.43855	0.109922	0.929562	1.42869	0	0	0	0	0	0	0.0774167
88310036	50	1	1850		50	1850	0.119025	0.205817	0.531866	9.21753	0.49246	1.51071	1.66945	0.498057	0.29951	0	0	0	0	0.235459	6.2103	0.066844	0.900851	1.30101	0	0	0	0	0	0	0.0712917
88310036	50	1	1950		50	1950	0.215833	0.205817	0.531866	9.21753	0.49246	1.51071	1.66945	0.498057	0.29951	0	0	0	0	0.272966	5.54831	-0.0330036	0.834988	1.12341	0	0	0	0	0	0	0.0827917
88310036	70	1	50		70	50	1	0.109877	0.465921	7.26193	0.0888573	1.0648		0.31033	0	0	0	0	0	0.0607109		0.230514	1.09741	1.51824	0	0	0	0	0	0	0.0415417
88310036	70	1	150		70	150	0.899823	0.109877	0.465921	7.26193	0.0888573	1.0648		0.31033	0	0	0	0	0	0.109877	7.26193	0.0888573	1.0648	1.31944	0.31033	0	0	0	0	0	0.0929167
88310036	70	1	250		70	250	0.757902	0.109877	0.465921	7.26193	0.0888573	1.0648		0.31033	0	0	0	0	0	0.0851617		0.236275	1.0665	1.3117	0.294214	0	0	0	0	0	0.0521667
88310036	70	1	350		70	350	0.539818	0.109877	0.465921	7.26193	0.0888573	1.0648		0.31033	0	0	0	0	0	0.201712	8.58849	0.312592	1.45764	1.45252	0.43546	0.371986	0	0	0	0	0.06975
88310036	70	1	450		70	450	0.386582	0.109877	0.465921	7.26193	0.0888573	1.0648		0.31033	0	0	0	0	0	0.242783	9.71673	0.322067	1.41841	1.57454	0.369032	0.416699	0	0	0	0	0.04825
88310036	70	1	550		70	550	0.253327	0.109877	0.465921	7.26193	0.0888573	1.0648		0.31033	0	0	0	0	0	0.277904	7.65924	0.257158	1.26112	1.30391	0.395172	0.425924	0	0	0	0	0.0592917
88310036	70	1	650		70	650	0.227948	0.109877	0.465921	7.26193	0.0888573	1.0648		0.31033	0	0	0	0	0	0.276627	7.2436	0.219499	1.20246	1.55221	0.43693	0.411751	0	0	0	0	0.0605
88310036	70	1	750		70	750	0.0706132	0.109877	0.465921	7.26193	0.0888573	1.0648		0.31033	0	0	0	0	0	0.370137	7.57283	0.246612	1.06937	1.78629	0.740073	0.686709	0	0	0	0	0.0785
88310036	70	1	850		70	850	0.226005	0.109877	0.465921	7.26193	0.0888573	1.0648		0.31033	0	0	0	0	0	0.332488	7.33039	0.0974359	0.861066	1.32768	0.650695	0.66384	0	0	0	0	0.060375
88310036	70	1	950		70	950	0.0854617	0.109877	0.465921	7.26193	0.0888573	1.0648		0.31033	0	0	0	0	0	0.358621	8.34815	0.249745	1.02413	1.72725	0.292304	0.724118	0.325521	0	0	0	0.0579583
88310036	70	1	1050		70	1050	0.150264	0.109877	0.465921	7.26193	0.0888573	1.0648		0.31033	0	0	0	0	0	0.333205	7.05948	0.0757232	1.00988	1.78715	0	0	0	0	0	0	0.047375
88310036	70	1	1150		70	1150	0.165734	0.109877	0.465921	7.26193	0.0888573	1.0648		0.31033	0	0	0	0	0	0.301066	6.94627	0.0663203	0.993135	1.26169	0	0	0	0	0	0	0.0529167
88310036	70	1	1250		70	1250	0.199125	0.109877	0.465921	7.26193	0.0888573	1.0648		0.31033	0	0	0	0	0	0.294702	4.89752	0.0745648	0.950181	1.66995	0	0	0	0	0	0	0.0835833
88310036	70	1	1350		70	1350	0.0665232	0.109877	0.465921	7.26193	0.0888573	1.0648		0.31033	0	0	0	0	0	0.249428	5.64792	0.152043	0.952211	1.53718	0	0	0	0	0	0	0.0802917
88310036	70	1	1450		70	1450	0.156036	0.109877	0.465921	7.26193	0.0888573	1.0648		0.31033	0	0	0	0	0	0.1477	6.20829	0.145879	0.942941	1.28551	0	0	0	0	0	0	0.125833
88310036	70	1	1550		70	1550	0.0901657	0.109877	0.465921	7.26193	0.0888573	1.0648		0.31033	0	0	0	0	0	0.123227		0.0460631	0.943237	1.46256	0	0	0	0	0	0	0.120083
88310036	70	1	1650		70	1650	0.177309	0.109877	0.465921	7.26193	0.0888573	1.0648		0.31033	0	0	0	0	0	0.156416	6.46532	0.0195515	0.97858	1.39872	0	0	0	0	0	0	0.0675
88310036	70	1	1750		70	1750	0.163439	0.109877	0.465921	7.26193	0.0888573	1.0648		0.31033	0	0	0	0	0	0.174491	4.35178	0.0638267	0.969603	1.39756	0	0	0	0	0	0	0.070625
88310036	70	1	1850		70	1850	0.119025	0.109877	0.465921	7.26193	0.0888573	1.0648		0.31033	0	0	0	0	0	0.128788	6.38483	0.0545594	0.932841	1.22841	0	0	0	0	0	0	0.0570833
88310036	70	1	1950		70	1950	0.215833	0.109877	0.465921	7.26193	0.0888573	1.0648		0.31033	0	0	0	0	0	0.116346		0.112819	1.0323	1.25805	0	0	0	0	0	0	0.057375
88310009	30	1	50	ChS	30	50	1	0.585928	0.352418	12.2604	0.910645	3.02869	5.74394	5.32128	4.209	1.44366	0	0	0	0.541185	15.9947	0.82188	1.92741	4.04226	2.38182	0	1.2708	0.498565	0.266157	0	0.963167
88310009	30	1	150	ChS	30	150	0.899823	0.585928	0.352418	12.2604	0.910645	3.02869	5.74394	5.32128	4.209	1.44366	0	0	0	0.585928	12.2604	0.910645	3.02869	5.74394	5.32128	4.209	1.44366	0	0	0	0.9925
88310009	30	1	250	ChS	30	250	0.757902	0.585928	0.352418	12.2604	0.910645	3.02869	5.74394	5.32128	4.209	1.44366	0	0	0	0.825365	15.6989	0.912982	3.35515	5.8706	5.76943	5.56576	0	0	0	0	0.990083
88310009	30	1	350	ChS	30	350	0.539818	0.585928	0.352418	12.2604	0.910645	3.02869	5.74394	5.32128	4.209	1.44366	0	0	0	0.875599	10.6885	0.894929	3.78587	4.78024	4.98829	4.623	0	0	0	0	0.809125
88310009	30	1	450	ChS	30	450	0.386582	0.585928	0.352418	12.2604	0.910645	3.02869	5.74394	5.32128	4.209	1.44366	0	0	0	0.870087	10.667	0.745205	3.0672	4.73475	4.41711	4.33838	0	0	0	0	0.285458
88310009	30	1	550	ChS	30	550	0.253327	0.585928	0.352418	12.2604	0.910645	3.02869	5.74394	5.32128	4.209	1.44366	0	0	0	0.840469	9.63415	0.726717	2.23845	3.99279	3.93279	3.72824	0	0	0	0	0.148833
88310009	30	1	650	ChS	30	650	0.227948	0.585928	0.352418	12.2604	0.910645	3.02869	5.74394	5.32128	4.209	1.44366	0	0	0	0.728087	7.43107	0.574792	1.29283	3.25172	0	3.00718	0	0	0	0	0.0317083
88310009	30	1	750	ChS	30	750	0.0706132	0.585928	0.352418	12.2604	0.910645	3.02869	5.74394	5.32128	4.209	1.44366	0	0	0	0.554123	6.29169	0.432495	0.909188	2.21042	1.55466	1.60255	0	0	0	0	0.0192083
88310009	30	1	850	ChS	30	850	0.226005	0.585928	0.352418	12.2604	0.910645	3.02869	5.74394	5.32128	4.209	1.44366	0	0	0	0.431007	2.58376	0.174565	0.744209	1.67409	1.71214	0	0	0	0	0	0.0235833
88310009	30	1	950	ChS	30	950	0.0854617	0.585928	0.352418	12.2604	0.910645	3.02869	5.74394	5.32128	4.209	1.44366	0	0	0	0.34331	2.20726	0.142033	0.627877	2.60146	0	0	0	0	0	0	0.00658333
88310009	30	1	1050	ChS	30	1050	0.150264	0.585928	0.352418	12.2604	0.910645	3.02869	5.74394	5.32128	4.209	1.44366	0	0	0	0.483793	0.615484	0.00967939	0.399103	1.9052	0	0	0	0	0	0	0.0169583
88310009	30	1		ChS	30		0.165734	0.585928	0.352418	12.2604	0.910645	3.02869	5.74394	5.32128	4.209	1.44366	0	0	0												0.250167
88310009	30	1		ChS	30		0.199125	0.585928	0.352418	12.2604	0.910645	3.02869	5.74394	5.32128	4.209	1.44366	0	0	0												0.3615
88310009	30	1		ChS	30		0.0665232	0.585928	0.352418	12.2604	0.910645	3.02869	5.74394	5.32128	4.209	1.44366	0	0	0												0.372625
88310009	50	1	50	ChS	50	50	1	0.258436	0.352418	7.55296	0.687541	1.96352	2.88039	2.2136	1.68664	0.878274	0	0	0	0.210918	8.55462	0.740003	1.47011	2.68145	1.25319	0.408711	0.408234	0.22425	0.22043	0.197194	0.229625
88310009	50	1	150	ChS	50	150	0.899823	0.258436	0.352418	7.55296	0.687541	1.96352	2.88039	2.2136	1.68664	0.878274	0	0	0	0.258436	7.55296	0.687541	1.96352	2.88039	2.2136	1.68664	0.878274	0	0	0	0.168333
88310009	50	1	250	ChS	50	250	0.757902	0.258436	0.352418	7.55296	0.687541	1.96352	2.88039	2.2136	1.68664	0.878274	0	0	0	0.552957	7.68645	0.771757	2.21008	3.8156	3.65575	3.1953	0.929575	0	0	0	0.262
88310009	50	1	350	ChS	50	350	0.539818	0.258436	0.352418	7.55296	0.687541	1.96352	2.88039	2.2136	1.68664	0.878274	0	0	0	0.804549	9.47928	0.818765	3.05878	4.84553	4.86821	4.11676	0	0	0	0	0.458083
88310009	50	1	450	ChS	50	450	0.386582	0.258436	0.352418	7.55296	0.687541	1.96352	2.88039	2.2136	1.68664	0.878274	0	0	0	0.795841	11.5125	0.78348	2.74923	3.52627	3.64969	3.15601	0	0	0	0	0.199125
88310009	50	1	550	ChS	50	550	0.253327	0.258436	0.352418	7.55296	0.687541	1.96352	2.88039	2.2136	1.68664	0.878274	0	0	0	0.772676	8.2355	0.65099	1.85121	3.10874	0	3.07885	0	0	0	0	0.062625
88310009	50	1	650	ChS	50	650	0.227948	0.258436	0.352418	7.55296	0.687541	1.96352	2.88039	2.2136	1.68664	0.878274	0	0	0	0.712111	9.80907	0.541581	1.23321	3.15542	2.69912	2.45164	0	0	0	0	0.0280833
88310009	50	1	750	ChS	50	750	0.0706132	0.258436	0.352418	7.55296	0.687541	1.96352	2.88039	2.2136	1.68664	0.878274	0	0	0	0.488293	6.38691	0.246965	0.895677	1.58266	1.26441	1.38053	0	0	0	0	0.0137083
88310009	50	1	850	ChS	50	850	0.226005	0.258436	0.352418	7.55296	0.687541	1.96352	2.88039	2.2136	1.68664	0.878274	0	0	0	0.428348	1.50318	-0.0708932	0.447969	2.05761	0	0	0	0	0	0	0.066625
88310009	50	1	950	ChS	50	950	0.0854617	0.258436	0.352418	7.55296	0.687541	1.96352	2.88039	2.2136	1.68664	0.878274	0	0	0	0.346528	1.96579	0.180104	0.701938	1.33157	1.42668	0	1.23646	0.856008	0	0	0.0332917
88310009	50	1	1050	ChS	50	1050	0.150264	0.258436	0.352418	7.55296	0.687541	1.96352	2.88039	2.2136	1.68664	0.878274	0	0	0	0.374997	1.02978	0.230958	0.37073	2.1522	0	0	0	0	0	0	0.070125
88310009	50	1		ChS	50		0.165734	0.258436	0.352418	7.55296	0.687541	1.96352	2.88039	2.2136	1.68664	0.878274	0	0	0												0.399375
88310009	50	1		ChS	50		0.199125	0.258436	0.352418	7.55296	0.687541	1.96352	2.88039	2.2136	1.68664	0.878274	0	0	0												0.510625
88310009	70	1	50	ChS	70	50	1		0.352418		0.544998	1.3841	1.91569	1.27642	1.12141	0.469302	0	0	0	0.0851882		0.373527	1.0807	1.66246	0.801061	0	0	0	0	0	0.257083
88310009	70	1	150	ChS	70	150	0.899823		0.352418		0.544998	1.3841	1.91569	1.27642	1.12141	0.469302	0	0	0	0.109806		0.544998	1.3841	1.91569	1.27642	1.12141	0.469302	0	0	0	0.163417
88310009	70	1	250	ChS	70	250	0.757902		0.352418		0.544998	1.3841	1.91569	1.27642	1.12141	0.469302	0	0	0	0.315266	8.96712	0.585743	1.62351	2.87876	2.21238	1.78179	0.93498	0	0	0	0.16825
88310009	70	1	350	ChS	70	350	0.539818		0.352418		0.544998	1.3841	1.91569	1.27642	1.12141	0.469302	0	0	0	0.566021	7.87922	0.619836	1.98731	2.06302	2.07148	1.99961	0	0	0	0	0.160625
88310009	70	1	450	ChS	70	450	0.386582		0.352418		0.544998	1.3841	1.91569	1.27642	1.12141	0.469302	0	0	0	0.558584	6.21901	0.521218	1.67574	1.94637	1.59944	1.71208	0	0	0	0	0.148958
88310009	70	1	550	ChS	70	550	0.253327		0.352418		0.544998	1.3841	1.91569	1.27642	1.12141	0.469302	0	0	0	0.519682	6.65534	0.308822	1.09143	1.85975	1.64665	1.4723	0	0	0	0	0.155583
88310009	70	1	650	ChS	70	650	0.227948		0.352418		0.544998	1.3841	1.91569	1.27642	1.12141	0.469302	0	0	0	0.496459	5.65925	0.203965	0.919224	2.32182	1.62264	1.11474	0	0	0	0	0.165375
88310009	70	1	750	ChS	70	750	0.0706132		0.352418		0.544998	1.3841	1.91569	1.27642	1.12141	0.469302	0	0	0	0.347956	5.69884	0.198186	0.787451	1.87422	0.96314	0.85034	0	0	0	0	0.222125
88310009	70	1	850	ChS	70	850	0.226005		0.352418		0.544998	1.3841	1.91569	1.27642	1.12141	0.469302	0	0	0	0.339286	1.288	0.0653614	0.499715	2.04228	0	0	2.04228	0	0	0	0.224292
88310009	70	1	950	ChS	70	950	0.0854617		0.352418		0.544998	1.3841	1.91569	1.27642	1.12141	0.469302	0	0	0	0.169002		-0.0208212	0.469265	0.688705	0	0	0	0	0	0	0.211292
88310009	70	1	1050	ChS	70	1050	0.150264		0.352418		0.544998	1.3841	1.91569	1.27642	1.12141	0.469302	0	0	0	0.450185	0.862066	0.0230315	0.354807	3.94477	0	0	0	0	0	0	0.213333
88310009	70	1		ChS	70		0.165734		0.352418		0.544998	1.3841	1.91569	1.27642	1.12141	0.469302	0	0	0												0.3425
88310009	70	1		ChS	70		0.199125		0.352418		0.544998	1.3841	1.91569	1.27642	1.12141	0.469302	0	0	0												0.330167
88328020	30	1	50	PLN	30	50	1	0.622326	0.487856	4.79392	0.587636	1.236	2.04888	2.19187	1.93576	0	0	0	0	0.469338	5.13209	0.526757	0.784222	1.88622	1.52202	0.77731	0	0	0	0	0.405458
88328020	30	1	150	PLN	30	150	0.899823	0.622326	0.487856	4.79392	0.587636	1.236	2.04888	2.19187	1.93576	0	0	0	0	0.622326	4.79392	0.587636	1.236	2.04888	2.19187	1.93576	0	0	0	0	0.348042
88328020	30	1	250	PLN	30	250	0.757902	0.622326	0.487856	4.79392	0.587636	1.236	2.04888	2.19187	1.93576	0	0	0	0	0.636871	4.00422	0.545676	1.43753	2.82118	2.34295	2.10182	0	0	0	0	0.0965
88328020	30	1	350	PLN	30	350	0.539818	0.622326	0.487856	4.79392	0.587636	1.236	2.04888	2.19187	1.93576	0	0	0	0	0.52427	4.19452	0.375122	1.16299	1.87684	0	1.62091	0	0	0	0	0.0355833
88328020	30	1	450	PLN	30	450	0.386582	0.622326	0.487856	4.79392	0.587636	1.236	2.04888	2.19187	1.93576	0	0	0	0	0.561835	4.1602	0.351022	1.06516	2.34863	1.79976	1.71041	0	0	0	0	0.0325833
88328020	30	1	550	PLN	30	550	0.253327	0.622326	0.487856	4.79392	0.587636	1.236	2.04888	2.19187	1.93576	0	0	0	0	0.50739	3.60949	0.2326	0.890259	1.99815	1.34658	1.62893	0	0	0	0	0.032625
88328020	30	1	650	PLN	30	650	0.227948	0.622326	0.487856	4.79392	0.587636	1.236	2.04888	2.19187	1.93576	0	0	0	0	0.468876	3.33339	0.194295	0.681074	1.05206	0	1.39726	0.690412	0	0	0	0.0331667
88328020	30	1	750	PLN	30	750	0.0706132	0.622326	0.487856	4.79392	0.587636	1.236	2.04888	2.19187	1.93576	0	0	0	0	0.406365	2.73075	0.240158	0.532403	2.23954	1.74964	1.39971	0	0	0	0	0.0387083
88328020	30	1	850	PLN	30	850	0.226005	0.622326	0.487856	4.79392	0.587636	1.236	2.04888	2.19187	1.93576	0	0	0	0	0.4974	1.00745	0.0660191	0.465893	2.81684	0	0	0	0	0	0	0.0559583
88328020	30	1	950	PLN	30	950	0.0854617	0.622326	0.487856	4.79392	0.587636	1.236	2.04888	2.19187	1.93576	0	0	0	0	0.33427		0.0888527	0.335359	1.2386	0	0	0	0	0	0	0.146042
88328020	30	1	1050	PLN	30	1050	0.150264	0.622326	0.487856	4.79392	0.587636	1.236	2.04888	2.19187	1.93576	0	0	0	0	0.122778		0.286723	0.36988	4.62963	0	0	0	0	0	0	0.198458
88328020	30	1		PLN	30		0.165734	0.622326	0.487856	4.79392	0.587636	1.236	2.04888	2.19187	1.93576	0	0	0	0												0.31475
88328020	30	1		PLN	30		0.199125	0.622326	0.487856	4.79392	0.587636	1.236	2.04888	2.19187	1.93576	0	0	0	0												0.1845
88328020	30	1		PLN	30		0.0665232	0.622326	0.487856	4.79392	0.587636	1.236	2.04888	2.19187	1.93576	0	0	0	0												0.172792
88328020	50	1	50	PLN	50	50	1	0.288751	0.487856	5.70521	0.333503	0.967689		0.755759	0.716172	0	0	0	0	0.17271	5.61474	0.14099	0.857884	1.80811	0.541468	0.243736	0	0	0	0	0.214542
88328020	50	1	150	PLN	50	150	0.899823	0.288751	0.487856	5.70521	0.333503	0.967689		0.755759	0.716172	0	0	0	0	0.288751	5.70521	0.333503	0.967689	1.49712	0.755759	0.716172	0	0	0	0	0.161292
88328020	50	1	250	PLN	50	250	0.757902	0.288751	0.487856	5.70521	0.333503	0.967689		0.755759	0.716172	0	0	0	0	0.317548	3.88209	0.24643	1.00616	1.85329	0.823683	0.581228	0	0	0	0	0.146542
88328020	50	1	350	PLN	50	350	0.539818	0.288751	0.487856	5.70521	0.333503	0.967689		0.755759	0.716172	0	0	0	0	0.371498	4.35208	0.26541	1.09025	1.74375	0.93646	0.871877	0	0	0	0	0.131042
88328020	50	1	450	PLN	50	450	0.386582	0.288751	0.487856	5.70521	0.333503	0.967689		0.755759	0.716172	0	0	0	0	0.286189	3.08107	0.059292	0.761313	1.313	0	0.674737	0.437667	0.355605	0.337369	0	0.131708
88328020	50	1	550	PLN	50	550	0.253327	0.288751	0.487856	5.70521	0.333503	0.967689		0.755759	0.716172	0	0	0	0	0.190869	4.16238	-0.0481976	0.674324	1.27966	0	0	0.55452	0.543857	0	0	0.111667
88328020	50	1	650	PLN	50	650	0.227948	0.288751	0.487856	5.70521	0.333503	0.967689		0.755759	0.716172	0	0	0	0	0.0863581		0.0180844	0.68841	1.43083	0	0	0	0	0	0	0.0967083
88328020	50	1	750	PLN	50	750	0.0706132	0.288751	0.487856	5.70521	0.333503	0.967689		0.755759	0.716172	0	0	0	0	0.153809		0.0250824	0.7222	1.49303	0	0	0	0	0	0	0.1165
88328020	50	1	850	PLN	50	850	0.226005	0.288751	0.487856	5.70521	0.333503	0.967689		0.755759	0.716172	0	0	0	0	0.245074		0.243442	0.572849	1.92367	0.641223	0	1.28245	1.12214	0.961834	0.801529	0.116792
88328020	50	1	950	PLN	50	950	0.0854617	0.288751	0.487856	5.70521	0.333503	0.967689		0.755759	0.716172	0	0	0	0	0.160473		0.044551	0.505402	2.3084	0	0	0	0	0	0	0.151042
88328020	50	1	1050	PLN	50	1050	0.150264	0.288751	0.487856	5.70521	0.333503	0.967689		0.755759	0.716172	0	0	0	0	0.0284566		0.102578	0.406906	1.77135	0	0	0	0	0	0	0.159958
88328020	50	1	1150	PLN	50	1150	0.165734	0.288751	0.487856	5.70521	0.333503	0.967689		0.755759	0.716172	0	0	0	0	0.0399996		0.0239499	0.417732	2.16413	0	0	0	0	0	0	0.233292
88328020	50	1	1250	PLN	50	1250	0.199125	0.288751	0.487856	5.70521	0.333503	0.967689		0.755759	0.716172	0	0	0	0	0.0295725		0.189086	0.425753	3.90943	0	0	0	0	0	0	0.246958
88328020	50	1	1350	PLN	50	1350	0.0665232	0.288751	0.487856	5.70521	0.333503	0.967689		0.755759	0.716172	0	0	0	0	0.105168		0.0567629	0.462039	1.66667	0	0	0	0	0	0	0.135792
88328020	70	1	50	PLN	70	50	1		0.487856		0.0246415	0.742078		0	0	0	0	0	0	0.0368706		0.200623	0.927198	1.38724	0	0	0	0	0	0	0.261417
88328020	70	1	150	PLN	70	150	0.899823		0.487856		0.0246415	0.742078		0	0	0	0	0	0	0.117712		0.0246415	0.742078	1.18269	0	0	0	0	0	0	0.152792
88328020	70	1	250	PLN	70	250	0.757902		0.487856		0.0246415	0.742078		0	0	0	0	0	0	0.0948509		-0.118174	0.740741	1.70205	0.327802	0.19542	0.280522	0.252155	0.204876	0.189116	0.14675
88328020	70	1	350	PLN	70	350	0.539818		0.487856		0.0246415	0.742078		0	0	0	0	0	0	0.110783		0.0856959	0.790017	1.16215	0	0	0	0	0	0	0.184625
88328020	70	1	450	PLN	70	450	0.386582		0.487856		0.0246415	0.742078		0	0	0	0	0	0	0.184814	4.43835	0.153876	0.779083	1.06721	0.649219	0	0.729259	0	0	0	0.185458
88328020	70	1	550	PLN	70	550	0.253327		0.487856		0.0246415	0.742078		0	0	0	0	0	0	0.124378		-0.0414795	0.652699	1.0521	0	0	0	0	0	0	0.169458
88328020	70	1	650	PLN	70	650	0.227948		0.487856		0.0246415	0.742078		0	0	0	0	0	0	0.0236644		0.0298879	0.708654	1.12326	0	0	0	0	0	0	0.16175
88328020	70	1	750	PLN	70	750	0.0706132		0.487856		0.0246415	0.742078		0	0	0	0	0	0	0.028128		0.0996786	0.68597	1.78057	0	0.508735	0.413347	0.413347	0	0	0.143083
88328020	70	1	850	PLN	70	850	0.226005		0.487856		0.0246415	0.742078		0	0	0	0	0	0	0.11139		0.0845448	0.462295	1.37741	0	0	0	0	0	0	0.173
88328020	70	1	950	PLN	70	950	0.0854617		0.487856		0.0246415	0.742078		0	0	0	0	0	0	0.0654495		0.283084	0.515458	3.44353	3.27135	0	0	0	0	0	0.157708
88328020	70	1	1050	PLN	70	1050	0.150264		0.487856		0.0246415	0.742078		0	0	0	0	0	0	0.0393647		0.109098	0.481319	2.05761	0	0	0	0	0	0	0.193042
88328020	70	1	1150	PLN	70	1150	0.165734		0.487856		0.0246415	0.742078		0	0	0	0	0	0	0.0999295		0.0107911	0.408503	0	0	0	0	0	0	0	0.260333
88328020	70	1	1250	PLN	70	1250	0.199125		0.487856		0.0246415	0.742078		0	0	0	0	0	0	0.213946		-0.0601606	0.427627	1.51172	0	0	0	0	0	0	0.219458
88328024	30	1	50	ChS	30	50	1	0.635682	0.16382	6.34913	0.53487	1.14586	2.19584	1.98392	1.86485	0	0	0	0	0.699494	8.89878	0.679619	0.941731	3.1565	1.99796	0	0.540302	0	0	0	0.97825
88328024	30	1	150	ChS	30	150	0.899823	0.635682	0.16382	6.34913	0.53487	1.14586	2.19584	1.98392	1.86485	0	0	0	0	0.635682	6.34913	0.53487	1.14586	2.19584	1.98392	1.86485	0	0	0	0	0.284625
88328024	30	1	250	ChS	30	250	0.757902	0.635682	0.16382	6.34913	0.53487	1.14586	2.19584	1.98392	1.86485	0	0	0	0	0.546339	6.07078	0.273415	1.19042	1.87629	1.66328	1.7086	0	0	0	0	0.17825
88328024	30	1	350	ChS	30	350	0.539818	0.635682	0.16382	6.34913	0.53487	1.14586	2.19584	1.98392	1.86485	0	0	0	0	0.25353	6.14927	0.305234	0.838057	1.4117	0.332164	0.352924	0.311404	0.249123	0.197222	0.197222	0.171375
88328024	30	1	450	ChS	30	450	0.386582	0.635682	0.16382	6.34913	0.53487	1.14586	2.19584	1.98392	1.86485	0	0	0	0	0.178991		0.171	0.747401	1.28575	0	0	0	0	0	0	0.136792
88328024	30	1	550	ChS	30	550	0.253327	0.635682	0.16382	6.34913	0.53487	1.14586	2.19584	1.98392	1.86485	0	0	0	0	0.203734	5.442	-0.0481477	0.689486	1.6855	0	0.879933	0	0	0	0	0.08175
88328024	30	1	650	ChS	30	650	0.227948	0.635682	0.16382	6.34913	0.53487	1.14586	2.19584	1.98392	1.86485	0	0	0	0	0.0892819		0.0124834	0.686004	1.12326	0	0	0	0	0	0	0.0905
88328024	30	1	750	ChS	30	750	0.0706132	0.635682	0.16382	6.34913	0.53487	1.14586	2.19584	1.98392	1.86485	0	0	0	0	0.117131		0.00196232	0.555914	0.526028	0	0	0	0	0	0	0.119542
88328024	30	1	850	ChS	30	850	0.226005	0.635682	0.16382	6.34913	0.53487	1.14586	2.19584	1.98392	1.86485	0	0	0	0	0.0328846		-0.110769	0.556889	1.08844	0	0	0	0	0	0	0.120792
88328024	30	1	950	ChS	30	950	0.0854617	0.635682	0.16382	6.34913	0.53487	1.14586	2.19584	1.98392	1.86485	0	0	0	0	0.0887733		0.0373059	0.525974	1.49303	0	0	0	0	0	0	0.109917
88328024	30	1	1050	ChS	30	1050	0.150264	0.635682	0.16382	6.34913	0.53487	1.14586	2.19584	1.98392	1.86485	0	0	0	0	0.0334848		0.00366593	0.620765	1.61588	0	0	0	0	0	0	0.123958
88328024	30	1	1150	ChS	30	1150	0.165734	0.635682	0.16382	6.34913	0.53487	1.14586	2.19584	1.98392	1.86485	0	0	0	0	0.0164342		-0.0824336	0.583568	1.58593	0	0	0	0	0	0	0.124417
88328024	50	1	50	ChS	50	50	1	0.308427	0.16382	11.7084	0.796104	2.76916	2.60953	1.77438	1.67893	0.745923	0	0	0	0.345227	11.3087	0.658364	1.72866	2.42247	1.1888	0	0.548157	0.395991	0.319147	0.216134	0.886042
88328024	50	1	150	ChS	50	150	0.899823	0.308427	0.16382	11.7084	0.796104	2.76916	2.60953	1.77438	1.67893	0.745923	0	0	0	0.308427	11.7084	0.796104	2.76916	2.60953	1.77438	1.67893	0.745923	0	0	0	0.784583
88328024	50	1	250	ChS	50	250	0.757902	0.308427	0.16382	11.7084	0.796104	2.76916	2.60953	1.77438	1.67893	0.745923	0	0	0	0.858831	13.3095	0.917396	3.89656	4.74766	4.40182	4.25242	0	0	0	0	0.999667
88328024	50	1	350	ChS	50	350	0.539818	0.308427	0.16382	11.7084	0.796104	2.76916	2.60953	1.77438	1.67893	0.745923	0	0	0	0.533706	12.7728	0.733917	2.96478	1.78359	1.42356	1.38439	0	0	0	0	0.387125
88328024	50	1	450	ChS	50	450	0.386582	0.308427	0.16382	11.7084	0.796104	2.76916	2.60953	1.77438	1.67893	0.745923	0	0	0	0.260264	14.4011	0.0788233	1.38441	1.28971	0	0.49043	0	0	0	0	0.092625
88328024	50	1	550	ChS	50	550	0.253327	0.308427	0.16382	11.7084	0.796104	2.76916	2.60953	1.77438	1.67893	0.745923	0	0	0	0.343639	12.1753	0.370682	1.55237	1.78557	0.779496	0.669589	0	0	0	0	0.135667
88328024	50	1	650	ChS	50	650	0.227948	0.308427	0.16382	11.7084	0.796104	2.76916	2.60953	1.77438	1.67893	0.745923	0	0	0	0.241507	14.475	0.200603	1.20915	1.29219	0.290417	0	0	0	0	0	0.0966667
88328024	50	1	750	ChS	50	750	0.0706132	0.308427	0.16382	11.7084	0.796104	2.76916	2.60953	1.77438	1.67893	0.745923	0	0	0	0.265738	14.2266	0.225856	1.08543	1.37191	0.289972	0.353891	0	0	0	0	0.094
88328024	50	1	850	ChS	50	850	0.226005	0.308427	0.16382	11.7084	0.796104	2.76916	2.60953	1.77438	1.67893	0.745923	0	0	0	0.182211	14.4899	0.0907201	1.18723	1.0145	0.28614	0.130064	0.234115	0.195095	0.188592	0.16258	0.101583
88328024	50	1	950	ChS	50	950	0.0854617	0.308427	0.16382	11.7084	0.796104	2.76916	2.60953	1.77438	1.67893	0.745923	0	0	0	0.196494	13.8869	0.0587786	0.978544	1.06229	0	0.341451	0.335128	0	0	0	0.0843333
88328024	50	1	1050	ChS	50	1050	0.150264	0.308427	0.16382	11.7084	0.796104	2.76916	2.60953	1.77438	1.67893	0.745923	0	0	0	0.134631	12.5641	0.0972056	1.02816	1.17941	0	0	0	0	0	0	0.0928333
88328024	50	1	1150	ChS	50	1150	0.165734	0.308427	0.16382	11.7084	0.796104	2.76916	2.60953	1.77438	1.67893	0.745923	0	0	0	0.1073		0.018998	1.13999	1.07621	0	0	0	0	0	0	0.107042
88328024	70	1	50	ChS	70	50	1	0.202315	0.16382	11.4051	0.61263	2.86315	1.47281	1.14961	1.0296	0.773223	0	0	0	0.135581	15.6259	0.405817	1.88647	1.60165	0.519278	0.218032	0.273458	0	0	0	0.550292
88328024	70	1	150	ChS	70	150	0.899823	0.202315	0.16382	11.4051	0.61263	2.86315	1.47281	1.14961	1.0296	0.773223	0	0	0	0.202315	11.4051	0.61263	2.86315	1.47281	1.14961	1.0296	0.773223	0	0	0	0.584458
88328024	70	1	250	ChS	70	250	0.757902	0.202315	0.16382	11.4051	0.61263	2.86315	1.47281	1.14961	1.0296	0.773223	0	0	0	0.347354	12.8493	0.672611	2.19562	2.03581	0.876992	0.677367	0	0	0	0	0.446625
88328024	70	1	350	ChS	70	350	0.539818	0.202315	0.16382	11.4051	0.61263	2.86315	1.47281	1.14961	1.0296	0.773223	0	0	0	0.374306	15.6089	0.443291	2.42613	1.46028	0	0.732674	0.75549	0	0	0	0.257333
88328024	70	1	450	ChS	70	450	0.386582	0.202315	0.16382	11.4051	0.61263	2.86315	1.47281	1.14961	1.0296	0.773223	0	0	0	0.131386	15.5756	-0.00062312	1.28745	1.31226	0	0	0	0	0	0	0.113208
88328024	70	1	550	ChS	70	550	0.253327	0.202315	0.16382	11.4051	0.61263	2.86315	1.47281	1.14961	1.0296	0.773223	0	0	0	0.132433	16.6055	-0.00731424	1.18667	1.42321	0.218452	0.206679	0.175285	0.166128	0	0	0.117708
88328024	70	1	650	ChS	70	650	0.227948	0.202315	0.16382	11.4051	0.61263	2.86315	1.47281	1.14961	1.0296	0.773223	0	0	0	0.185495	15.5734	0.199861	1.19226	1.52522	0.387704	0	0.273824	0	0	0	0.11825
88328024	70	1	750	ChS	70	750	0.0706132	0.202315	0.16382	11.4051	0.61263	2.86315	1.47281	1.14961	1.0296	0.773223	0	0	0	0.137683	15.2594	0.386149	1.6575	1.643	0.474443	0	0	0	0	0	0.142083
88328024	70	1	850	ChS	70	850	0.226005	0.202315	0.16382	11.4051	0.61263	2.86315	1.47281	1.14961	1.0296	0.773223	0	0	0	0.123805	16.4874	-0.0887976	1.07089	1.09867	0.144	0.144	0.224	0.213333	0.144	0.128	0.0995417
88328024	70	1	950	ChS	70	950	0.0854617	0.202315	0.16382	11.4051	0.61263	2.86315	1.47281	1.14961	1.0296	0.773223	0	0	0	0.121966	16.3773	0.176414	1.36749	1.13932	0	0	0	0	0	0	0.108458
88328024	70	1	1050	ChS	70	1050	0.150264	0.202315	0.16382	11.4051	0.61263	2.86315	1.47281	1.14961	1.0296	0.773223	0	0	0	0.0479614		0.136342	1.36103	1.22438	0	0	0	0	0	0	0.144375
88328003	30	1	50	PBU	30	50	1	0.794597		3.23459	0.641929	0.746246	4.64392	0.848408	4.54345	0	0	0	0	0.606546	2.77856	0.75936	0.540666	10.5664	0	0	0	0	0	0	0.871917
88328003	30	1	150	PBU	30	150	0.899823	0.794597		3.23459	0.641929	0.746246	4.64392	0.848408	4.54345	0	0	0	0	0.794597	3.23459	0.641929	0.746246	4.64392	0.848408	4.54345	0	0	0	0	0.35625
88328003	30	1	250	PBU	30	250	0.757902	0.794597		3.23459	0.641929	0.746246	4.64392	0.848408	4.54345	0	0	0	0	0.713415	3.12039	0.457408	0.997715	4.59462	3.78023	3.28187	0	0	0	0	0.179875
88328003	30	1	350	PBU	30	350	0.539818	0.794597		3.23459	0.641929	0.746246	4.64392	0.848408	4.54345	0	0	0	0	0.702198	5.75781	0.45207	1.16472	1.5314	2.43632	2.90618	0	0	0	0	0.134792
88328003	30	1	450	PBU	30	450	0.386582	0.794597		3.23459	0.641929	0.746246	4.64392	0.848408	4.54345	0	0	0	0	0.603621	4.81112	0.391539	0.972348	3.45793	2.69319	2.14458	0	0	0	0	0.11525
88328003	30	1	550	PBU	30	550	0.253327	0.794597		3.23459	0.641929	0.746246	4.64392	0.848408	4.54345	0	0	0	0	0.228284	5.46826	0.0599451	0.598894	1.10098	0	0	0	0	0	0	0.137042
88328003	30	1	650	PBU	30	650	0.227948	0.794597		3.23459	0.641929	0.746246	4.64392	0.848408	4.54345	0	0	0	0	0.0767373		-0.0138535	0.580833	1.5314	0	0	0	0	0	0	0.116708
88328003	30	1	750	PBU	30	750	0.0706132	0.794597		3.23459	0.641929	0.746246	4.64392	0.848408	4.54345	0	0	0	0	0.127492		0.118058	0.65209	1.39572	0	0	0	0	0	0	0.117625
88328003	30	1	850	PBU	30	850	0.226005	0.794597		3.23459	0.641929	0.746246	4.64392	0.848408	4.54345	0	0	0	0	0.110485		-0.120605	0.594455	0.986193	1.31492	0	0	0	0	0	0.175417
88328003	30	1	950	PBU	30	950	0.0854617	0.794597		3.23459	0.641929	0.746246	4.64392	0.848408	4.54345	0	0	0	0	0.0456324		0.0306856	0.586375	1.12307	0.935888	0.842299	0.608327	0.467944	0.42115	0.42115	0.164292
88328003	50	1	50	PBU	50	50	1	0.85651		4.25688	0.807909	1.14562	6.92219	6.23204	5.7891	0	0	0	0	0.614958	2.63796	0.612149	0.483389	7.88715	0	0	0	0	0	0	0.955667
88328003	50	1	150	PBU	50	150	0.899823	0.85651		4.25688	0.807909	1.14562	6.92219	6.23204	5.7891	0	0	0	0	0.85651	4.25688	0.807909	1.14562	6.92219	6.23204	5.7891	0	0	0	0	0.630458
88328003	50	1	250	PBU	50	250	0.757902	0.85651		4.25688	0.807909	1.14562	6.92219	6.23204	5.7891	0	0	0	0	0.866388	2.86338	0.787387	1.35117	5.08053	5.64503	5.23047	0	0	0	0	0.45375
88328003	50	1	350	PBU	50	350	0.539818	0.85651		4.25688	0.807909	1.14562	6.92219	6.23204	5.7891	0	0	0	0	0.822921	5.91721	0.743113	1.67011	4.01878	3.99645	3.67271	0	0	0	0	0.217208
88328003	50	1	450	PBU	50	450	0.386582	0.85651		4.25688	0.807909	1.14562	6.92219	6.23204	5.7891	0	0	0	0	0.68947	7.06559	0.474994	1.27984	3.98182	2.99743	2.75409	0	0	0	0	0.108708
88328003	50	1	550	PBU	50	550	0.253327	0.85651		4.25688	0.807909	1.14562	6.92219	6.23204	5.7891	0	0	0	0	0.516931	4.76344	0.269896	0.824863	1.9211	0	1.54194	1.50402	0	0	0	0.0552917
88328003	50	1	650	PBU	50	650	0.227948	0.85651		4.25688	0.807909	1.14562	6.92219	6.23204	5.7891	0	0	0	0	0.172558		0.0839038	0.640287	1.06182	0	0	0	0	0	0	0.0425833
88328003	50	1	750	PBU	50	750	0.0706132	0.85651		4.25688	0.807909	1.14562	6.92219	6.23204	5.7891	0	0	0	0	0.0723501		0.0247923	0.652847	1.35493	0	0	0	0	0	0	0.0287083
88328003	50	1	850	PBU	50	850	0.226005	0.85651		4.25688	0.807909	1.14562	6.92219	6.23204	5.7891	0	0	0	0	0.0644209		-0.00363211	0.764946	1.70328	0.725471	0.378507	0.378507	0.346965	0.315422	0.315422	0.0361667
88328003	70	1	50	PBU	70	50	1	0.202323		4.00798	0.625582	1.16041	2.07707	1.4558	1.24948	0.672264	0	0	0	0.47804	3.21757	0.601371	0.586978	3.36901	3.13535	0	1.18539	0	0	0	0.947375
88328003	70	1	150	PBU	70	150	0.899823	0.202323		4.00798	0.625582	1.16041	2.07707	1.4558	1.24948	0.672264	0	0	0	0.202323	4.00798	0.625582	1.16041	2.07707	1.4558	1.24948	0.672264	0	0	0	0.443583
88328003	70	1	250	PBU	70	250	0.757902	0.202323		4.00798	0.625582	1.16041	2.07707	1.4558	1.24948	0.672264	0	0	0	0.394759	6.5848	0.451864	1.25102	1.48425	1.05866	1.0294	0	0	0	0	0.317125
88328003	70	1	350	PBU	70	350	0.539818	0.202323		4.00798	0.625582	1.16041	2.07707	1.4558	1.24948	0.672264	0	0	0	0.553335	7.29573	0.427315	1.65222	2.01092	1.6997	2.00493	0	0	0	0	0.364125
88328003	70	1	450	PBU	70	450	0.386582	0.202323		4.00798	0.625582	1.16041	2.07707	1.4558	1.24948	0.672264	0	0	0	0.474243	6.5673	0.407391	1.32564	2.22382	1.44094	1.07787	0	0	0	0	0.296375
88328003	70	1	550	PBU	70	550	0.253327	0.202323		4.00798	0.625582	1.16041	2.07707	1.4558	1.24948	0.672264	0	0	0	0.392387	6.94663	0.383914	0.96289	1.72745	0.885318	1.02927	0	0	0	0	0.363083
88328003	70	1	650	PBU	70	650	0.227948	0.202323		4.00798	0.625582	1.16041	2.07707	1.4558	1.24948	0.672264	0	0	0	0.328854	5.8247	0.195514	0.730963	2.76849	1.4289	0	0	0	0	0	0.278083
88328003	70	1	750	PBU	70	750	0.0706132	0.202323		4.00798	0.625582	1.16041	2.07707	1.4558	1.24948	0.672264	0	0	0	0.0809536		0.0133419	0.598355	1.41723	0	0	0	0	0	0	0.37125
88328003	70	1	850	PBU	70	850	0.226005	0.202323		4.00798	0.625582	1.16041	2.07707	1.4558	1.24948	0.672264	0	0	0	0.0950784		0.0631305	0.744339	1.48361	0	0	0	0	0	0	0.32725
88328030	30	1	50	ChS	30	50	1	0.272877	0.331227	12.7281	0.901149	3.94894	3.74397	2.96174	2.72203	1.07162	0.965056	0	0	0.329811	17.9868	0.783779	1.80151	1.91222	0.642443	0.255715	0.136253	0.124703	0.107405	0	0.983792
88328030	30	1	150	ChS	30	150	0.899823	0.272877	0.331227	12.7281	0.901149	3.94894	3.74397	2.96174	2.72203	1.07162	0.965056	0	0	0.272877	12.7281	0.901149	3.94894	3.74397	2.96174	2.72203	1.07162	0.965056	0	0	0.997333
88328030	30	1	250	ChS	30	250	0.757902	0.272877	0.331227	12.7281	0.901149	3.94894	3.74397	2.96174	2.72203	1.07162	0.965056	0	0	0.329444	14.3125	0.891172	3.91715	3.50585	3.3361	3.07711	1.58943	0	0	0	0.987708
88328030	30	1	350	ChS	30	350	0.539818	0.272877	0.331227	12.7281	0.901149	3.94894	3.74397	2.96174	2.72203	1.07162	0.965056	0	0	0.845221	22.1582	0.962959	5.57589	5.74695	5.48245	5.33416	0	0	0	0	1
88328030	30	1	450	ChS	30	450	0.386582	0.272877	0.331227	12.7281	0.901149	3.94894	3.74397	2.96174	2.72203	1.07162	0.965056	0	0	0.859318	11.5161	0.89712	4.90353	5.08487	4.88272	4.53783	0	0	0	0	0.955
88328030	30	1	550	ChS	30	550	0.253327	0.272877	0.331227	12.7281	0.901149	3.94894	3.74397	2.96174	2.72203	1.07162	0.965056	0	0	0.688544	11.266	0.814806	3.00471	3.04823	2.62849	2.46446	0	0	0	0	0.483458
88328030	30	1	650	ChS	30	650	0.227948	0.272877	0.331227	12.7281	0.901149	3.94894	3.74397	2.96174	2.72203	1.07162	0.965056	0	0	0.46756	6.64385	0.474814	1.49176	1.96731	1.23371	1.09141	0	0	0	0	0.103083
88328030	30	1	750	ChS	30	750	0.0706132	0.272877	0.331227	12.7281	0.901149	3.94894	3.74397	2.96174	2.72203	1.07162	0.965056	0	0	0.342498	4.46314	0.175776	1.10081	1.71867	0	0.585342	0.666294	0	0	0	0.336167
88328030	30	1	850	ChS	30	850	0.226005	0.272877	0.331227	12.7281	0.901149	3.94894	3.74397	2.96174	2.72203	1.07162	0.965056	0	0	0.164415	3.59939	0.04587	1.00312	1.31507	0	0	0.493151	0	0	0	0.476292
88328030	30	1	950	ChS	30	950	0.0854617	0.272877	0.331227	12.7281	0.901149	3.94894	3.74397	2.96174	2.72203	1.07162	0.965056	0	0	0.167218	3.76179	0.0949728	1.08759	1.06065	0.493327	0.443995	0	0	0	0	0.296042
88328030	50	1	50	ChS	50	50	1	0.0963739	0.331227	17.0101	0.834859	3.37797	2.4919	1.61584	1.56038	0.716825	0.643361	0.0982581	0	0.115669	16.4046	0.60879	1.95298	1.78503	0.448608	0.204579	0.156142	0.0948059	0.0901427	0	0.728875
88328030	50	1	150	ChS	50	150	0.899823	0.0963739	0.331227	17.0101	0.834859	3.37797	2.4919	1.61584	1.56038	0.716825	0.643361	0.0982581	0	0.0963739	17.0101	0.834859	3.37797	2.4919	1.61584	1.56038	0.716825	0.643361	0.0982581	0	0.920542
88328030	50	1	250	ChS	50	250	0.757902	0.0963739	0.331227	17.0101	0.834859	3.37797	2.4919	1.61584	1.56038	0.716825	0.643361	0.0982581	0	0.0985646	18.8474	0.835246	3.59238	2.26718	1.6602	1.51759	1.34254	0	0	0	0.880292
88328030	50	1	350	ChS	50	350	0.539818	0.0963739	0.331227	17.0101	0.834859	3.37797	2.4919	1.61584	1.56038	0.716825	0.643361	0.0982581	0	0.457949	16.4101	0.781847	3.39264	2.25938	1.46607	1.45426	0	0	0	0	0.809542
88328030	50	1	450	ChS	50	450	0.386582	0.0963739	0.331227	17.0101	0.834859	3.37797	2.4919	1.61584	1.56038	0.716825	0.643361	0.0982581	0	0.57724	14.5209	0.749696	3.67534	2.26056	1.8526	1.85966	0	0	0	0	0.732792
88328030	50	1	550	ChS	50	550	0.253327	0.0963739	0.331227	17.0101	0.834859	3.37797	2.4919	1.61584	1.56038	0.716825	0.643361	0.0982581	0	0.431984	10.9673	0.503677	2.02117	1.79053	0.962188	0.955605	0	0	0	0	0.237
88328030	50	1	650	ChS	50	650	0.227948	0.0963739	0.331227	17.0101	0.834859	3.37797	2.4919	1.61584	1.56038	0.716825	0.643361	0.0982581	0	0.224427	7.73484	0.208906	1.26937	1.08224	0	0	0.251481	0	0	0	0.135667
88328030	50	1	750	ChS	50	750	0.0706132	0.0963739	0.331227	17.0101	0.834859	3.37797	2.4919	1.61584	1.56038	0.716825	0.643361	0.0982581	0	0.0929835		0.0013422	0.87736	1.55831	0	0	0	0	0	0	0.333
88328030	50	1	850	ChS	50	850	0.226005	0.0963739	0.331227	17.0101	0.834859	3.37797	2.4919	1.61584	1.56038	0.716825	0.643361	0.0982581	0	0.127771		0.0596198	0.857913	1.52533	0	0	0	0	0	0	0.528667
88328030	50	1	950	ChS	50	950	0.0854617	0.0963739	0.331227	17.0101	0.834859	3.37797	2.4919	1.61584	1.56038	0.716825	0.643361	0.0982581	0	0.0854429		0.155075	1.04479	1.11945	0	0.401853	0.387501	0.358797	0.301389	0	0.272583
88328030	70	1	50	ChS	70	50	1		0.331227		0.369673	1.79325	1.53086	0.349597	0.341886	0.165073	0.127923	0	0	0.0364308		0.682898	1.76143	1.55397	0.411239	0	0.213466	0.178094	0	0	0.467083
88328030	70	1	150	ChS	70	150	0.899823		0.331227		0.369673	1.79325	1.53086	0.349597	0.341886	0.165073	0.127923	0	0	0.0193648		0.369673	1.79325	1.53086	0.349597	0.341886	0.165073	0.127923	0	0	0.464958
88328030	70	1	250	ChS	70	250	0.757902		0.331227		0.369673	1.79325	1.53086	0.349597	0.341886	0.165073	0.127923	0	0	0.0204556		0.504547	1.81751	1.58282	0.4091	0.30257	0.277356	0	0	0	0.307417
88328030	70	1	350	ChS	70	350	0.539818		0.331227		0.369673	1.79325	1.53086	0.349597	0.341886	0.165073	0.127923	0	0	0.0983366		0.035849	0.971231	1.2437	0.15819	0.177282	0.178646	0.140462	0.129552	0	0.111792
88328030	70	1	450	ChS	70	450	0.386582		0.331227		0.369673	1.79325	1.53086	0.349597	0.341886	0.165073	0.127923	0	0	0.133576	9.31801	-0.014514	1.16629	1.20377	0	0	0	0	0	0	0.125167
88328030	70	1	550	ChS	70	550	0.253327		0.331227		0.369673	1.79325	1.53086	0.349597	0.341886	0.165073	0.127923	0	0	0.108409		0.0048545	1.11196	1.34697	0	0	0	0	0	0	0.113125
88328030	70	1	650	ChS	70	650	0.227948		0.331227		0.369673	1.79325	1.53086	0.349597	0.341886	0.165073	0.127923	0	0	0.128723	5.70863	0.0165824	1.02318	1.3466	0	0	0.313271	0.278203	0	0	0.165375
88328030	70	1	750	ChS	70	750	0.0706132		0.331227		0.369673	1.79325	1.53086	0.349597	0.341886	0.165073	0.127923	0	0	0.0609567		0.10011	0.861799	0.803724	0	0	0.648003	0	0	0	0.484833
88328030	70	1	850	ChS	70	850	0.226005		0.331227		0.369673	1.79325	1.53086	0.349597	0.341886	0.165073	0.127923	0	0	0.159805	3.92927	-0.0571075	0.979374	0.85661	0	0	0	0	0	0	0.296875
88328031	30	1	50	ChS	30	50	1	0.812082	0.27955	2.58373	0.598537	0.518923		0	0	0	0	0	0	0.885788	3.88999	0.726827	0.419774	5.07849	0	0	0	0	0	0	0.54525
88328031	30	1	150	ChS	30	150	0.899823	0.812082	0.27955	2.58373	0.598537	0.518923		0	0	0	0	0	0	0.812082	2.58373	0.598537	0.518923	1.9052	0	0	0	0	0	0	0.173375
88328031	30	1	250	ChS	30	250	0.757902	0.812082	0.27955	2.58373	0.598537	0.518923		0	0	0	0	0	0	0.686041	2.8152	0.297929	0.633555	2.12563	0	0	0	0	0	0	0.0578333
88328031	30	1	350	ChS	30	350	0.539818	0.812082	0.27955	2.58373	0.598537	0.518923		0	0	0	0	0	0	0.478804	1.29107	0.165461	0.466003	0	0	0	0	0	0	0	0.098875
88328031	30	1	450	ChS	30	450	0.386582	0.812082	0.27955	2.58373	0.598537	0.518923		0	0	0	0	0	0	0.210478		0.137253	0.457298	2.16924	0	0	0	0	0	0	0.0489167
88328031	30	1	550	ChS	30	550	0.253327	0.812082	0.27955	2.58373	0.598537	0.518923		0	0	0	0	0	0	0.294535		-0.0395238	0.395673	2.81104	0	0	0	0	0	0	0.0682083
88328031	30	1	650	ChS	30	650	0.227948	0.812082	0.27955	2.58373	0.598537	0.518923		0	0	0	0	0	0	0.217259		0.013008	0.396509	0.576701	0	0	0	0	0	0	0.065375
88328031	30	1	750	ChS	30	750	0.0706132	0.812082	0.27955	2.58373	0.598537	0.518923		0	0	0	0	0	0	0.102536		-0.212214	0.328003	0.928195	0	0	0	0	0	0	0.100083
88328031	30	1	850	ChS	30	850	0.226005	0.812082	0.27955	2.58373	0.598537	0.518923		0	0	0	0	0	0	0.159443		0.0172765	0.381324	1.48148	0	0	0	0	0	0	0.119542
88328031	30	1	950	ChS	30	950	0.0854617	0.812082	0.27955	2.58373	0.598537	0.518923		0	0	0	0	0	0	0.23314		-0.105265	0.350378	0.875166	0	0	0	0	0	0	0.103083
88328031	30	1	1050	ChS	30	1050	0.150264	0.812082	0.27955	2.58373	0.598537	0.518923		0	0	0	0	0	0	0.0269321		-0.00424981	0.445756	1.88622	0	0	0	0	0	0	0.108875
88328031	30	1	1150	ChS	30	1150	0.165734	0.812082	0.27955	2.58373	0.598537	0.518923		0	0	0	0	0	0	0.281215		0.113798	0.353326	1.56377	0	0	0	0	0	0	0.0980417
88328031	50	1	50	ChS	50	50	1	0.463562	0.27955	9.02271	0.716167	2.13922	2.55254	2.02881	1.6042	0.431063	0	0	0	0.468616	10.5838	0.788138	1.52343	2.66539	1.3131	0	0.662189	0.5289	0	0	0.936958
88328031	50	1	150	ChS	50	150	0.899823	0.463562	0.27955	9.02271	0.716167	2.13922	2.55254	2.02881	1.6042	0.431063	0	0	0	0.463562	9.02271	0.716167	2.13922	2.55254	2.02881	1.6042	0.431063	0	0	0	0.678458
88328031	50	1	250	ChS	50	250	0.757902	0.463562	0.27955	9.02271	0.716167	2.13922	2.55254	2.02881	1.6042	0.431063	0	0	0	0.748487	10.5683	0.820639	3.11143	2.83483	2.97646	2.89941	0	0	0	0	0.793125
88328031	50	1	350	ChS	50	350	0.539818	0.463562	0.27955	9.02271	0.716167	2.13922	2.55254	2.02881	1.6042	0.431063	0	0	0	0.484433	7.95692	0.476085	2.06199	1.61485	1.27197	1.22773	0	0	0	0	0.132042
88328031	50	1	450	ChS	50	450	0.386582	0.463562	0.27955	9.02271	0.716167	2.13922	2.55254	2.02881	1.6042	0.431063	0	0	0	0.483317	13.0457	0.515171	2.01143	1.77135	0	1.22888	0	0	0	0	0.154667
88328031	50	1	550	ChS	50	550	0.253327	0.463562	0.27955	9.02271	0.716167	2.13922	2.55254	2.02881	1.6042	0.431063	0	0	0	0.324335	10.8132	0.329269	1.29051	1.32973	0	0.597065	0.573008	0	0	0	0.125958
88328031	50	1	650	ChS	50	650	0.227948	0.463562	0.27955	9.02271	0.716167	2.13922	2.55254	2.02881	1.6042	0.431063	0	0	0	0.314733	11.5292	0.16475	1.07895	1.45411	0.426837	0.528951	0	0	0	0	0.146625
88328031	50	1	750	ChS	50	750	0.0706132	0.463562	0.27955	9.02271	0.716167	2.13922	2.55254	2.02881	1.6042	0.431063	0	0	0	0.268931	11.3052	0.164522	1.00533	1.61013	0.537501	0.388326	0	0	0	0	0.0775833
88328031	50	1	850	ChS	50	850	0.226005	0.463562	0.27955	9.02271	0.716167	2.13922	2.55254	2.02881	1.6042	0.431063	0	0	0	0.226171	8.40999	0.00243955	0.953435	1.39639	0.490917	0	0.534554	0	0	0	0.087875
88328031	50	1	950	ChS	50	950	0.0854617	0.463562	0.27955	9.02271	0.716167	2.13922	2.55254	2.02881	1.6042	0.431063	0	0	0	0.125645		0.0196329	0.92016	1.0479	0	0	0	0	0	0	0.0727083
88328031	50	1	1050	ChS	50	1050	0.150264	0.463562	0.27955	9.02271	0.716167	2.13922	2.55254	2.02881	1.6042	0.431063	0	0	0	0.101469		0.0729298	1.11827	1.12881	0	0	0	0	0	0	0.123333
88328031	70	1	50	ChS	70	50	1	0.222498	0.27955	11.3043	0.5555	2.14771	1.75851	1.00971	0.830515	0.647018	0	0	0	0.21125	11.6446	0.541923	1.26725	1.6469	0.850678	0	0.249915	0	0	0	0.644542
88328031	70	1	150	ChS	70	150	0.899823	0.222498	0.27955	11.3043	0.5555	2.14771	1.75851	1.00971	0.830515	0.647018	0	0	0	0.222498	11.3043	0.5555	2.14771	1.75851	1.00971	0.830515	0.647018	0	0	0	0.483333
88328031	70	1	250	ChS	70	250	0.757902	0.222498	0.27955	11.3043	0.5555	2.14771	1.75851	1.00971	0.830515	0.647018	0	0	0	0.480265	9.54638	0.572335	2.43684	1.94338	1.2548	1.14444	0	0	0	0	0.451458
88328031	70	1	350	ChS	70	350	0.539818	0.222498	0.27955	11.3043	0.5555	2.14771	1.75851	1.00971	0.830515	0.647018	0	0	0	0.413676	10.3342	0.520346	2.23983	1.49335	0	0.855283	0.274912	0	0	0	0.138833
88328031	70	1	450	ChS	70	450	0.386582	0.222498	0.27955	11.3043	0.5555	2.14771	1.75851	1.00971	0.830515	0.647018	0	0	0	0.34089	10.6013	0.403103	1.72491	1.44742	0.681495	0.727733	0	0	0	0	0.155125
88328031	70	1	550	ChS	70	550	0.253327	0.222498	0.27955	11.3043	0.5555	2.14771	1.75851	1.00971	0.830515	0.647018	0	0	0	0.321803	10.9141	0.232191	1.3927	1.28245	0.544248	0.510603	0	0	0	0	0.127833
88328031	70	1	650	ChS	70	650	0.227948	0.222498	0.27955	11.3043	0.5555	2.14771	1.75851	1.00971	0.830515	0.647018	0	0	0	0.24742	11.633	0.160238	1.10387	1.48913	0.426762	0.410872	0	0	0	0	0.130625
88328031	70	1	750	ChS	70	750	0.0706132	0.222498	0.27955	11.3043	0.5555	2.14771	1.75851	1.00971	0.830515	0.647018	0	0	0	0.258179	3.75661	0.126986	0.8775	1.17578	0	0.619384	0.677123	0	0	0	0.216417
88328031	70	1	850	ChS	70	850	0.226005	0.222498	0.27955	11.3043	0.5555	2.14771	1.75851	1.00971	0.830515	0.647018	0	0	0	0.237394	7.61039	0.064347	1.04339	1.14067	0.548812	0	0	0	0	0	0.0895833
88328031	70	1	950	ChS	70	950	0.0854617	0.222498	0.27955	11.3043	0.5555	2.14771	1.75851	1.00971	0.830515	0.647018	0	0	0	0.145569	11.792	0.0173147	1.02359	1.38097	0	0	0	0	0	0	0.119958
88328031	70	1	1050	ChS	70	1050	0.150264	0.222498	0.27955	11.3043	0.5555	2.14771	1.75851	1.00971	0.830515	0.647018	0	0	0	0.0884477		0.0263211	0.928727	1.06519	0	0	0	0	0	0	0.12075
88328031	50	1	150	ChS	50	150	0.899823	0.366358	0.27955	10.6403	0.798543	2.5214	2.10013	1.67884	1.53329	0.558907	0	0	0	0.366358	10.6403	0.798543	2.5214	2.10013	1.67884	1.53329	0.558907	0	0	0	0.739125
88328031	50	1	150	ChS	50	150	0.899823	0.366358	0.27955	10.6403	0.798543	2.5214	2.10013	1.67884	1.53329	0.558907	0	0	0	0.565894	11.623	0.80003	2.46679	2.97551	2.2998	2.09951	0	0	0	0	0.920333
88328031	50	1	150	ChS	50	150	0.899823	0.366358	0.27955	10.6403	0.798543	2.5214	2.10013	1.67884	1.53329	0.558907	0	0	0	0.705107	12.4472	0.866245	2.80154	3.60536	3.25062	2.9924	0	0	0	0	0.98925
88328031	50	1	250	ChS	50	250	0.757902	0.366358	0.27955	10.6403	0.798543	2.5214	2.10013	1.67884	1.53329	0.558907	0	0	0	0.765707	11.3436	0.904316	3.1281	3.51586	3.16935	2.98726	0	0	0	0	0.948625
88328031	50	1	250	ChS	50	250	0.757902	0.366358	0.27955	10.6403	0.798543	2.5214	2.10013	1.67884	1.53329	0.558907	0	0	0	0.752461	12.7596	0.865681	3.33524	3.21501	2.96124	2.83924	0	0	0	0	0.928208
88328031	50	1	250	ChS	50	250	0.757902	0.366358	0.27955	10.6403	0.798543	2.5214	2.10013	1.67884	1.53329	0.558907	0	0	0	0.66319	16.0867	0.818593	3.28136	2.43182	2.34609	2.25256	0	0	0	0	0.844208
88328031	50	1	250	ChS	50	250	0.757902	0.366358	0.27955	10.6403	0.798543	2.5214	2.10013	1.67884	1.53329	0.558907	0	0	0	0.615761	10.4372	0.749564	3.05242	2.16437	2.0243	1.88615	0	0	0	0	0.556042
88328031	50	1	350	ChS	50	350	0.539818	0.366358	0.27955	10.6403	0.798543	2.5214	2.10013	1.67884	1.53329	0.558907	0	0	0	0.518817	10.5661	0.642982	2.47027	1.84609	1.50735	1.47983	0	0	0	0	0.322125
88328031	50	1	350	ChS	50	350	0.539818	0.366358	0.27955	10.6403	0.798543	2.5214	2.10013	1.67884	1.53329	0.558907	0	0	0	0.456581	10.1021	0.620016	2.25702	1.76289	1.28328	1.09101	0	0	0	0	0.195167
88328031	50	1	350	ChS	50	350	0.539818	0.366358	0.27955	10.6403	0.798543	2.5214	2.10013	1.67884	1.53329	0.558907	0	0	0	0.475253	8.79083	0.489405	2.11093	1.89414	1.26429	1.17464	0	0	0	0	0.194917
88328031	50	1	350	ChS	50	350	0.539818	0.366358	0.27955	10.6403	0.798543	2.5214	2.10013	1.67884	1.53329	0.558907	0	0	0	0.450962	10.4554	0.495722	2.09099	1.66645	1.27273	1.14683	0	0	0	0	0.208917
88328031	50	1	450	ChS	50	450	0.386582	0.366358	0.27955	10.6403	0.798543	2.5214	2.10013	1.67884	1.53329	0.558907	0	0	0	0.381139	10.0865	0.409374	1.61683	1.44066	0.706651	0.734005	0	0	0	0	0.166375
88328031	50	1	450	ChS	50	450	0.386582	0.366358	0.27955	10.6403	0.798543	2.5214	2.10013	1.67884	1.53329	0.558907	0	0	0	0.461686	13.9763	0.409047	1.93325	1.76925	1.08483	1.11044	0	0	0	0	0.174458
88328034	30	1	50	PL	30	50	1	0.370638	0.597919	1.4039	0.130022	0.508289		0.931777	0	0	0	0	0	0.340522	1.76792	0.0292358	0.444724	2.09961	0.942878	0	0	0	0	0	0.063625
88328034	30	1	150	PL	30	150	0.899823	0.370638	0.597919	1.4039	0.130022	0.508289		0.931777	0	0	0	0	0	0.370638	1.4039	0.130022	0.508289	0.641223	0.931777	0	0	0	0	0	0.0824583
88328034	30	1	250	PL	30	250	0.757902	0.370638	0.597919	1.4039	0.130022	0.508289		0.931777	0	0	0	0	0	0.430473	1.38627	0.201893	0.531867	1.30154	0	0	0	0	0	0	0.0945833
88328034	30	1	350	PL	30	350	0.539818	0.370638	0.597919	1.4039	0.130022	0.508289		0.931777	0	0	0	0	0	0.31501	1.37802	0.147391	0.592848	2.06612	0	0	0	0	0	0	0.057
88328034	30	1	450	PL	30	450	0.386582	0.370638	0.597919	1.4039	0.130022	0.508289		0.931777	0	0	0	0	0	0.346719	1.6072	-0.0826924	0.488043	0.304381	0	1.10338	1.10338	0	0	0	0.0587917
88328034	30	1	550	PL	30	550	0.253327	0.370638	0.597919	1.4039	0.130022	0.508289		0.931777	0	0	0	0	0	0.273813	1.35828	0.0433828	0.522964	1.03319	0	0	0	0	0	0	0.107292
88328034	30	1	650	PL	30	650	0.227948	0.370638	0.597919	1.4039	0.130022	0.508289		0.931777	0	0	0	0	0	0.256929	1.93008	0.0162655	0.556562	0.990884	0.421126	0.59453	0.371581	0.322037	0.322037	0	0.06925
88328034	30	1	750	PL	30	750	0.0706132	0.370638	0.597919	1.4039	0.130022	0.508289		0.931777	0	0	0	0	0	0.307329	1.03393	0.180189	0.539553	1.88441	0	0	0	0	0	0	0.0608333
88328034	30	1	850	PL	30	850	0.226005	0.370638	0.597919	1.4039	0.130022	0.508289		0.931777	0	0	0	0	0	0.217732		0.110109	0.468718	0.385232	0	0	0	0	0	0	0.0682917
88328034	30	1	950	PL	30	950	0.0854617	0.370638	0.597919	1.4039	0.130022	0.508289		0.931777	0	0	0	0	0	0.349731	1.96934	0.0591413	0.523785	1.73611	2.45949	0	0	0	0	0	0.0641667
88328034	30	1	1050	PL	30	1050	0.150264	0.370638	0.597919	1.4039	0.130022	0.508289		0.931777	0	0	0	0	0	0.185076		0.075663	0.545939	1.47118	0	0	0	0	0	0	0.0625
88328034	30	1	1150	PL	30	1150	0.165734	0.370638	0.597919	1.4039	0.130022	0.508289		0.931777	0	0	0	0	0	0.220048		0.0157768	0.404306	2.75246	0	0	0	0	0	0	0.112458
88328034	30	1	1250	PL	30	1250	0.199125	0.370638	0.597919	1.4039	0.130022	0.508289		0.931777	0	0	0	0	0	0.237161		0.0636315	0.353501	0.740741	0	0	0	0	0	0	0.15925
88328034	30	1	1350	PL	30	1350	0.0665232	0.370638	0.597919	1.4039	0.130022	0.508289		0.931777	0	0	0	0	0	0.122381		0.0952829	0.450364	0.978933	0	0	0	0	0	0	0.072125
88328034	30	1	1450	PL	30	1450	0.156036	0.370638	0.597919	1.4039	0.130022	0.508289		0.931777	0	0	0	0	0	0.115473		-0.0156175	0.521962	2.35388	0	0	0	0	0	0	0.0820417
88328034	50	1	50	PL	50	50	1	0.473544	0.597919	4.28323	0.504671	1.14064		1.27359	1.18424	0	0	0	0	0.453396	5.98038	0.557845	0.812906	2.14018	1.33219	0.801906	0	0	0	0	0.170875
88328034	50	1	150	PL	50	150	0.899823	0.473544	0.597919	4.28323	0.504671	1.14064		1.27359	1.18424	0	0	0	0	0.473544	4.28323	0.504671	1.14064	1.58844	1.27359	1.18424	0	0	0	0	0.119375
88328034	50	1	250	PL	50	250	0.757902	0.473544	0.597919	4.28323	0.504671	1.14064		1.27359	1.18424	0	0	0	0	0.420975	3.48729	0.471509	1.36377	1.83598	1.01767	0.999124	0	0	0	0	0.0715833
88328034	50	1	350	PL	50	350	0.539818	0.473544	0.597919	4.28323	0.504671	1.14064		1.27359	1.18424	0	0	0	0	0.384478	3.17064	0.364099	1.27761	2.07074	1.11461	0.987827	0	0	0	0	0.0526667
88328034	50	1	450	PL	50	450	0.386582	0.473544	0.597919	4.28323	0.504671	1.14064		1.27359	1.18424	0	0	0	0	0.408412	2.71417	0.269246	1.19004	1.46469	1.04467	0.904664	0	0	0	0	0.0382917
88328034	50	1	550	PL	50	550	0.253327	0.473544	0.597919	4.28323	0.504671	1.14064		1.27359	1.18424	0	0	0	0	0.395424	3.23769	0.284629	0.989438	1.50553	0.788371	0.823975	0	0	0	0	0.0344583
88328034	50	1	650	PL	50	650	0.227948	0.473544	0.597919	4.28323	0.504671	1.14064		1.27359	1.18424	0	0	0	0	0.356145	4.01614	0.218645	0.853696	1.0877	0	0.584641	0.571044	0	0	0	0.0223333
88328034	50	1	750	PL	50	750	0.0706132	0.473544	0.597919	4.28323	0.504671	1.14064		1.27359	1.18424	0	0	0	0	0.357545	3.7106	0.248243	0.846717	1.58844	0.873643	0.720472	0	0	0	0	0.0396667
88328034	50	1	850	PL	50	850	0.226005	0.473544	0.597919	4.28323	0.504671	1.14064		1.27359	1.18424	0	0	0	0	0.412705	3.11049	0.101143	0.763897	2.04632	1.34069	1.19957	0	0	0	0	0.0767917
88328034	50	1	950	PL	50	950	0.0854617	0.473544	0.597919	4.28323	0.504671	1.14064		1.27359	1.18424	0	0	0	0	0.366122	2.92906	0.131978	0.750788	1.77598	0.998988	0.915739	0	0	0	0	0.0538333
88328034	50	1	1050	PL	50	1050	0.150264	0.473544	0.597919	4.28323	0.504671	1.14064		1.27359	1.18424	0	0	0	0	0.296693	3.09689	0.00200336	0.658436	1.69351	0	0	0	0	0	0	0.0615417
88328034	50	1	1150	PL	50	1150	0.165734	0.473544	0.597919	4.28323	0.504671	1.14064		1.27359	1.18424	0	0	0	0	0.292453	1.52746	-0.0432613	0.439678	1.0918	0	0	0	0	0	0	0.835083
88328034	50	1	1250	PL	50	1250	0.199125	0.473544	0.597919	4.28323	0.504671	1.14064		1.27359	1.18424	0	0	0	0	0.27513	2.77001	-0.0722897	0.775337	1.3415	0	0	0	0	0	0	0.0145833
88328034	50	1	1350	PL	50	1350	0.0665232	0.473544	0.597919	4.28323	0.504671	1.14064		1.27359	1.18424	0	0	0	0	0.189947	2.95104	0.00370868	0.79935	1.58844	0	0	0	0	0	0	0.031
88328034	70	1	50	PL	70	50	1	0.200871	0.597919	3.38456	0.192542	0.972395		0.192123	0.0780823	0.17363	0.133562	0.107877	0.107877	0.189857	4.04596	0.260424	0.923897	1.3375	0.559117	0.186052	0	0	0	0	0.0899167
88328034	70	1	150	PL	70	150	0.899823	0.200871	0.597919	3.38456	0.192542	0.972395		0.192123	0.0780823	0.17363	0.133562	0.107877	0.107877	0.200871	3.38456	0.192542	0.972395	1.47945	0.192123	0.0780823	0.17363	0.133562	0.107877	0.107877	0.0848333
88328034	70	1	250	PL	70	250	0.757902	0.200871	0.597919	3.38456	0.192542	0.972395		0.192123	0.0780823	0.17363	0.133562	0.107877	0.107877	0.188509	2.53769	0.28521	1.00757	1.12396	0.418967	0	0.455224	0	0	0	0.0767917
88328034	70	1	350	PL	70	350	0.539818	0.200871	0.597919	3.38456	0.192542	0.972395		0.192123	0.0780823	0.17363	0.133562	0.107877	0.107877	0.120617		0.234035	1.00119	1.65311	0.504199	0.326489	0.413278	0.301693	0.289294	0.231436	0.0833333
88328034	70	1	450	PL	70	450	0.386582	0.200871	0.597919	3.38456	0.192542	0.972395		0.192123	0.0780823	0.17363	0.133562	0.107877	0.107877	0.168014	3.61452	0.0849295	0.816996	1.2372	0.208987	0	0.363637	0.305121	0.217347	0.204807	0.0766667
88328034	70	1	550	PL	70	550	0.253327	0.200871	0.597919	3.38456	0.192542	0.972395		0.192123	0.0780823	0.17363	0.133562	0.107877	0.107877	0.146828	3.52595	-0.0511117	0.833531	1.49441	0	0	0	0	0	0	0.0887083
88328034	70	1	650	PL	70	650	0.227948	0.200871	0.597919	3.38456	0.192542	0.972395		0.192123	0.0780823	0.17363	0.133562	0.107877	0.107877	0.220699	4.34608	0.110803	0.860482	1.77534	0.546576	0.435617	0	0	0	0	0.0907917
88328034	70	1	750	PL	70	750	0.0706132	0.200871	0.597919	3.38456	0.192542	0.972395		0.192123	0.0780823	0.17363	0.133562	0.107877	0.107877	0.209276	3.36563	0.104009	0.844553	1.62914	0.730457	0.336453	0	0	0	0	0.0718333
88328034	70	1	850	PL	70	850	0.226005	0.200871	0.597919	3.38456	0.192542	0.972395		0.192123	0.0780823	0.17363	0.133562	0.107877	0.107877	0.190649	2.73905	0.0992656	0.840763	1.1809	0	0	0	0	0	0	0.109667
88328034	70	1	950	PL	70	950	0.0854617	0.200871	0.597919	3.38456	0.192542	0.972395		0.192123	0.0780823	0.17363	0.133562	0.107877	0.107877	0.147386		0.0274361	0.681525	1.13952	0	0	0	0	0	0	0.129875
88328034	70	1	1050	PL	70	1050	0.150264	0.200871	0.597919	3.38456	0.192542	0.972395		0.192123	0.0780823	0.17363	0.133562	0.107877	0.107877	0.0958082		-0.0531088	0.551498	0.678168	0	0	0	0	0	0	0.309208
88328034	70	1	1150	PL	70	1150	0.165734	0.200871	0.597919	3.38456	0.192542	0.972395		0.192123	0.0780823	0.17363	0.133562	0.107877	0.107877	0.0219029		-0.0328787	0.419554	1.95312	0	0	0	0	0	0	0.839167
88328034	70	1	1250	PL	70	1250	0.199125	0.200871	0.597919	3.38456	0.192542	0.972395		0.192123	0.0780823	0.17363	0.133562	0.107877	0.107877	0.120162		0.129438	0.85965	1.57827	0	0	0	0	0	0	0.0768333
88328034	70	1	1350	PL	70	1350	0.0665232	0.200871	0.597919	3.38456	0.192542	0.972395		0.192123	0.0780823	0.17363	0.133562	0.107877	0.107877	0.0785343		0.0966943	0.82345	1.45451	0	0	0	0	0	0	0.0989167
88328045	30	1		ChS	30		1		0.254399																						0.223083
88328045	30	1		ChS	30		0.899823		0.254399																						0.232667
88328045	30	1		ChS	30		0.757902		0.254399																						0.128167
88328045	30	1	350	ChS	30	350	0.539818		0.254399											0.679435	1.35498	0.34359	0.514124	1.75033	0	0	0	0	0	0	0.108917
88328045	30	1	450	ChS	30	450	0.386582		0.254399											0.563346	2.18062	0.310575	0.514345	2.41932	0	0	0	0	0	0	0.11175
88328045	30	1		ChS	30		0.253327		0.254399																						0.09125
88328045	30	1		ChS	30		0.227948		0.254399																						0.101083
88328045	30	1		ChS	30		0.0706132		0.254399																						0.0668333
88328045	30	1		ChS	30		0.226005		0.254399																						0.017875
88328045	30	1		ChS	30		0.0854617		0.254399																						0.006625
88328045	30	1		ChS	30		0.150264		0.254399																						0.013125
88328045	30	1		ChS	30		0.165734		0.254399																						0.0448333
88328045	30	1		ChS	30		0.199125		0.254399																						0.0872083
88328045	30	1		ChS	30		0.0665232		0.254399																						0.0551667
88328045	30	1	1450	ChS	30	1450	0.156036		0.254399											0.098678		0.137739	0.313557	0	0	0	0	0	0	0	0.067375
88328045	30	1	1550	ChS	30	1550	0.0901657		0.254399											0.0502245		0.0651409	0.427736	1.05206	0	0	0	0	0	0	0.128208
88328045	30	1	1650	ChS	30	1650	0.177309		0.254399											0.122019		0.16299	0.549254	1.70753	0	0	0	0	0	0	0.1485
88328045	30	1	1750	ChS	30	1750	0.163439		0.254399											0.109271		0.232857	0.497236	1.10164	0	0	0	0	0	0	0.144
88328045	30	1	1850	ChS	30	1850	0.119025		0.254399											0.0331742		0.0513479	0.467391	3.41186	0	0	0	0	0	0	0.133083
88328045	30	1	1950	ChS	30	1950	0.215833		0.254399											0.106247		0.0734352	0.486646	2.16788	0	0	0	0	0	0	0.195917
88328049	30	1	50	ChT	30	50	1	0.533926	0.442929	13.5284	0.862818	2.55601	2.73943	2.19172	2.03491	0	0	0	0	0.478708	12.0117	0.745634	1.08164	2.32148	1.37201	0.832489	0	0	0	0	0.98275
88328049	30	1	150	ChT	30	150	0.899823	0.533926	0.442929	13.5284	0.862818	2.55601	2.73943	2.19172	2.03491	0	0	0	0	0.533926	13.5284	0.862818	2.55601	2.73943	2.19172	2.03491	0	0	0	0	0.999542
88328049	30	1	250	ChT	30	250	0.757902	0.533926	0.442929	13.5284	0.862818	2.55601	2.73943	2.19172	2.03491	0	0	0	0	0.823722	14.2087	0.937395	4.24091	5.16144	4.97027	4.87854	0	0	0	0	1
88328049	30	1	350	ChT	30	350	0.539818	0.533926	0.442929	13.5284	0.862818	2.55601	2.73943	2.19172	2.03491	0	0	0	0	0.875762	21.9596	0.938554	5.56458	4.89651	4.72781	4.75917	0	0	0	0	1
88328049	30	1	450	ChT	30	450	0.386582	0.533926	0.442929	13.5284	0.862818	2.55601	2.73943	2.19172	2.03491	0	0	0	0	0.860961	15.0251	0.959172	5.99503	4.19611	4.25292	0	0	0	0	0	1
88328049	30	1	550	ChT	30	550	0.253327	0.533926	0.442929	13.5284	0.862818	2.55601	2.73943	2.19172	2.03491	0	0	0	0	0.795536	19.6658	0.899719	4.36373	3.48229	3.37897	3.2567	0	0	0	0	0.966167
88328049	30	1	650	ChT	30	650	0.227948	0.533926	0.442929	13.5284	0.862818	2.55601	2.73943	2.19172	2.03491	0	0	0	0	0.750881	17.6096	0.840763	2.63284	3.13661	2.90318	0	0	0	0	0	0.4675
88328049	30	1	750	ChT	30	750	0.0706132	0.533926	0.442929	13.5284	0.862818	2.55601	2.73943	2.19172	2.03491	0	0	0	0	0.670956	15.6277	0.661477	1.60221	2.47763	0	2.25046	0	0	0	0	0.185375
88328049	30	1	850	ChT	30	850	0.226005	0.533926	0.442929	13.5284	0.862818	2.55601	2.73943	2.19172	2.03491	0	0	0	0	0.629273	16.6251	0.543386	1.24151	2.35388	2.06526	2.01074	0	0	0	0	0.196917
88328049	30	1	950	ChT	30	950	0.0854617	0.533926	0.442929	13.5284	0.862818	2.55601	2.73943	2.19172	2.03491	0	0	0	0	0.53995	14.8553	0.321048	1.27293	2.25736	1.64726	0	0	0	0	0	0.0995417
88328049	30	1	1050	ChT	30	1050	0.150264	0.533926	0.442929	13.5284	0.862818	2.55601	2.73943	2.19172	2.03491	0	0	0	0	0.465857	13.6441	0.18927	1.18006	1.9657	0	0	0	0	0	0	0.0915417
88328049	30	1	1150	ChT	30	1150	0.165734	0.533926	0.442929	13.5284	0.862818	2.55601	2.73943	2.19172	2.03491	0	0	0	0	0.427668	14.9909	0.245834	1.18127	1.68855	0	0	0	0	0	0	0.103583
88328049	30	1	1250	ChT	30	1250	0.199125	0.533926	0.442929	13.5284	0.862818	2.55601	2.73943	2.19172	2.03491	0	0	0	0	0.276603	13.9797	-0.189334	1.00539	1.54486	0	0	0	0	0	0	0.067375
88328049	30	1	1350	ChT	30	1350	0.0665232	0.533926	0.442929	13.5284	0.862818	2.55601	2.73943	2.19172	2.03491	0	0	0	0	0.24336	10.232	0.172165	1.28822	1.32989	0	0	0	0	0	0	0.0805833
88328049	30	1	1450	ChT	30	1450	0.156036	0.533926	0.442929	13.5284	0.862818	2.55601	2.73943	2.19172	2.03491	0	0	0	0	0.179313	13.3084	-0.0111178	1.16424	1.07305	0	0	0	0	0	0	0.077625
88328049	30	1	1550	ChT	30	1550	0.0901657	0.533926	0.442929	13.5284	0.862818	2.55601	2.73943	2.19172	2.03491	0	0	0	0	0.174836	14.8353	0.0889284	1.26019	1.43076	0	0	0	0	0	0	0.10475
88328049	50	1	50	ChT	50	50	1	0.25313	0.442929	13.6744	0.813419	3.47731	2.66571	1.91941	1.76873	0.654422	0.561073	0	0	0.234134	12.757	0.546618	1.55913	1.69669	0.680964	0	0.0713832	0.0703697	0	0	0.692083
88328049	50	1	150	ChT	50	150	0.899823	0.25313	0.442929	13.6744	0.813419	3.47731	2.66571	1.91941	1.76873	0.654422	0.561073	0	0	0.25313	13.6744	0.813419	3.47731	2.66571	1.91941	1.76873	0.654422	0.561073	0	0	0.972208
88328049	50	1	250	ChT	50	250	0.757902	0.25313	0.442929	13.6744	0.813419	3.47731	2.66571	1.91941	1.76873	0.654422	0.561073	0	0	0.379034	10.8837	0.863873	3.64664	3.44811	2.89218	2.74393	1.25788	0	0	0	0.962917
88328049	50	1	350	ChT	50	350	0.539818	0.25313	0.442929	13.6744	0.813419	3.47731	2.66571	1.91941	1.76873	0.654422	0.561073	0	0	0.80636	20.8718	0.952645	5.43548	5.07973	4.5593	4.48395	0	0	0	0	1
88328049	50	1	450	ChT	50	450	0.386582	0.25313	0.442929	13.6744	0.813419	3.47731	2.66571	1.91941	1.76873	0.654422	0.561073	0	0	0.775316	15.5256	0.928663	5.53924	3.51624	3.22702	3.24178	0	0	0	0	0.997417
88328049	50	1	550	ChT	50	550	0.253327	0.25313	0.442929	13.6744	0.813419	3.47731	2.66571	1.91941	1.76873	0.654422	0.561073	0	0	0.632695	15.4242	0.843829	3.59371	2.32393	0	2.09414	0	0	0	0	0.722
88328049	50	1	650	ChT	50	650	0.227948	0.25313	0.442929	13.6744	0.813419	3.47731	2.66571	1.91941	1.76873	0.654422	0.561073	0	0	0.466632	11.8649	0.538835	1.77501	1.86988	1.15213	1.08021	0	0	0	0	0.107083
88328049	50	1	750	ChT	50	750	0.0706132	0.25313	0.442929	13.6744	0.813419	3.47731	2.66571	1.91941	1.76873	0.654422	0.561073	0	0	0.358316	15.5453	0.395044	1.44347	1.63744	0.662597	0.646163	0	0	0	0	0.118583
88328049	50	1	850	ChT	50	850	0.226005	0.25313	0.442929	13.6744	0.813419	3.47731	2.66571	1.91941	1.76873	0.654422	0.561073	0	0	0.305115	17.8526	0.252098	1.1363	1.50581	0.537368	0.596419	0	0	0	0	0.0864167
88328049	50	1	950	ChT	50	950	0.0854617	0.25313	0.442929	13.6744	0.813419	3.47731	2.66571	1.91941	1.76873	0.654422	0.561073	0	0	0.251556	14.6476	0.020239	1.08537	1.32779	0.371431	0.450396	0	0	0	0	0.060625
88328049	50	1	1050	ChT	50	1050	0.150264	0.25313	0.442929	13.6744	0.813419	3.47731	2.66571	1.91941	1.76873	0.654422	0.561073	0	0	0.155422	13.8001	-0.0280504	1.04001	1.33218	0	0	0	0	0	0	0.06175
88328049	50	1	1150	ChT	50	1150	0.165734	0.25313	0.442929	13.6744	0.813419	3.47731	2.66571	1.91941	1.76873	0.654422	0.561073	0	0	0.141645	14.8942	0.0742838	1.22124	1.21634	0	0	0	0	0	0	0.0775833
88328049	50	1	1250	ChT	50	1250	0.199125	0.25313	0.442929	13.6744	0.813419	3.47731	2.66571	1.91941	1.76873	0.654422	0.561073	0	0	0.136295	14.28	0.040307	1.22996	1.26584	0	0	0	0	0	0	0.0711667
88328049	50	1	1350	ChT	50	1350	0.0665232	0.25313	0.442929	13.6744	0.813419	3.47731	2.66571	1.91941	1.76873	0.654422	0.561073	0	0	0.0923441		-0.149821	1.00871	1.17275	0	0	0	0	0	0	0.0614583
88328049	50	1	1450	ChT	50	1450	0.156036	0.25313	0.442929	13.6744	0.813419	3.47731	2.66571	1.91941	1.76873	0.654422	0.561073	0	0	0.013482		-0.075715	1.03253	1.19013	0	0	0	0	0	0	0.0574583
88328049	50	1	1550	ChT	50	1550	0.0901657	0.25313	0.442929	13.6744	0.813419	3.47731	2.66571	1.91941	1.76873	0.654422	0.561073	0	0	0.0638024		0.183519	1.32948	1.22568	0	0	0	0	0	0	0.088625
88328049	70	1	50	ChT	70	50	1	0.0985591	0.442929	13.1499	0.68262	2.5108	1.82857	0.758265	0.785873	0.328089	0.327661	0	0	0.0761117		0.551227	1.75042	1.48717	0.374457	0.14223	0.115692	0	0	0	0.237792
88328049	70	1	150	ChT	70	150	0.899823	0.0985591	0.442929	13.1499	0.68262	2.5108	1.82857	0.758265	0.785873	0.328089	0.327661	0	0	0.0985591	13.1499	0.68262	2.5108	1.82857	0.758265	0.785873	0.328089	0.327661	0	0	0.375167
88328049	70	1	250	ChT	70	250	0.757902	0.0985591	0.442929	13.1499	0.68262	2.5108	1.82857	0.758265	0.785873	0.328089	0.327661	0	0	0.180316	12.3052	0.296334	1.77985	1.46424	0.367738	0.265006	0.140889	0	0	0	0.171875
88328049	70	1	350	ChT	70	350	0.539818	0.0985591	0.442929	13.1499	0.68262	2.5108	1.82857	0.758265	0.785873	0.328089	0.327661	0	0	0.258207	14.6913	0.480984	2.00924	1.45543	0.398073	0.399742	0	0	0	0	0.19575
88328049	70	1	450	ChT	70	450	0.386582	0.0985591	0.442929	13.1499	0.68262	2.5108	1.82857	0.758265	0.785873	0.328089	0.327661	0	0	0.276975	15.5094	0.365324	2.10336	1.43811	0.455079	0.473703	0	0	0	0	0.141083
88328049	70	1	550	ChT	70	550	0.253327	0.0985591	0.442929	13.1499	0.68262	2.5108	1.82857	0.758265	0.785873	0.328089	0.327661	0	0	0.205015	15.7896	0.148967	1.4439	1.15423	0.274443	0.265033	0	0	0	0	0.0537083
88328049	70	1	650	ChT	70	650	0.227948	0.0985591	0.442929	13.1499	0.68262	2.5108	1.82857	0.758265	0.785873	0.328089	0.327661	0	0	0.193499	18.219	0.168346	1.35811	1.19911	0	0.267605	0	0	0	0	0.0881667
88328049	70	1	750	ChT	70	750	0.0706132	0.0985591	0.442929	13.1499	0.68262	2.5108	1.82857	0.758265	0.785873	0.328089	0.327661	0	0	0.156986	13.6314	0.203296	1.15918	1.29498	0	0	0	0	0	0	0.0704167
88328049	70	1	850	ChT	70	850	0.226005	0.0985591	0.442929	13.1499	0.68262	2.5108	1.82857	0.758265	0.785873	0.328089	0.327661	0	0	0.209047	15.7346	0.175087	1.36234	1.26046	0.248007	0.288855	0	0	0	0	0.0849583
88328049	70	1	950	ChT	70	950	0.0854617	0.0985591	0.442929	13.1499	0.68262	2.5108	1.82857	0.758265	0.785873	0.328089	0.327661	0	0	0.141155	14.3518	0.118247	1.18422	1.23685	0	0.23654	0.210891	0	0	0	0.0853333
88328049	70	1	1050	ChT	70	1050	0.150264	0.0985591	0.442929	13.1499	0.68262	2.5108	1.82857	0.758265	0.785873	0.328089	0.327661	0	0	0.150553	15.1019	0.027013	1.15035	1.3332	0	0	0	0	0	0	0.0730833
88328049	70	1	1150	ChT	70	1150	0.165734	0.0985591	0.442929	13.1499	0.68262	2.5108	1.82857	0.758265	0.785873	0.328089	0.327661	0	0	0.0687469		0.108812	1.17263	1.14788	0	0	0	0	0	0	0.0865417
88328049	70	1	1250	ChT	70	1250	0.199125	0.0985591	0.442929	13.1499	0.68262	2.5108	1.82857	0.758265	0.785873	0.328089	0.327661	0	0	0.123065	14.1886	-0.218411	0.974791	1.19972	0	0	0	0	0	0	0.058375
88328049	70	1	1350	ChT	70	1350	0.0665232	0.0985591	0.442929	13.1499	0.68262	2.5108	1.82857	0.758265	0.785873	0.328089	0.327661	0	0	0.0946034	13.4495	0.0157367	1.22884	1.36255	0	0	0	0	0	0	0.0571667
88328049	70	1	1450	ChT	70	1450	0.156036	0.0985591	0.442929	13.1499	0.68262	2.5108	1.82857	0.758265	0.785873	0.328089	0.327661	0	0	0.0591482		-0.0126779	1.21956	1.08982	0	0	0	0	0	0	0.0676667
88328006	50	1	50	ChT	50	50	1	0.647543	0.384922	7.86365	0.547275	1.38367	2.22949	2.43386	2.12421	0	0	0	0	0.546187	3.99522	0.574207	0.637659	2.62694	2.00369	1.14567	0	0	0	0	0.0825833
88328006	50	1	150	ChT	50	150	0.899823	0.647543	0.384922	7.86365	0.547275	1.38367	2.22949	2.43386	2.12421	0	0	0	0	0.647543	7.86365	0.547275	1.38367	2.22949	2.43386	2.12421	0	0	0	0	0.208917
88328006	50	1	250	ChT	50	250	0.757902	0.647543	0.384922	7.86365	0.547275	1.38367	2.22949	2.43386	2.12421	0	0	0	0	0.314801	5.55588	0.322705	1.22592	1.38592	0.622044	0.587599	0	0	0	0	0.530542
88328006	50	1	350	ChT	50	350	0.539818	0.647543	0.384922	7.86365	0.547275	1.38367	2.22949	2.43386	2.12421	0	0	0	0	0.498475	3.83772	0.446208	1.3592	1.78503	1.52591	1.61948	0	0	0	0	0.156625
88328006	50	1	450	ChT	50	450	0.386582	0.647543	0.384922	7.86365	0.547275	1.38367	2.22949	2.43386	2.12421	0	0	0	0	0.336274	3.39588	0.233044	0.85903	1.72173	0.977442	0.941573	0	0	0	0	0.393792
88328006	50	1	550	ChT	50	550	0.253327	0.647543	0.384922	7.86365	0.547275	1.38367	2.22949	2.43386	2.12421	0	0	0	0	0.331213	2.72506	0.149933	0.61249	1.2307	0	0	0	0	0	0	0.581
88328006	50	1	650	ChT	50	650	0.227948	0.647543	0.384922	7.86365	0.547275	1.38367	2.22949	2.43386	2.12421	0	0	0	0	0.23265		0.226215	0.441539	1.17824	0.638216	0.736403	0.68731	0.638216	0	0	0.202917
88328006	50	1	750	ChT	50	750	0.0706132	0.647543	0.384922	7.86365	0.547275	1.38367	2.22949	2.43386	2.12421	0	0	0	0	0.249222		0.133494	0.28252	2.31481	0	0	0	0	0	0	0.0861667
88328006	50	1	850	ChT	50	850	0.226005	0.647543	0.384922	7.86365	0.547275	1.38367	2.22949	2.43386	2.12421	0	0	0	0	0.17105		0.387249	0.284796	1.66667	0	0	0	0	0	0	0.14575
88328006	50	1		ChT	50		0.0854617	0.647543	0.384922	7.86365	0.547275	1.38367	2.22949	2.43386	2.12421	0	0	0	0												0.128792
88328006	50	1	1050	ChT	50	1050	0.150264	0.647543	0.384922	7.86365	0.547275	1.38367	2.22949	2.43386	2.12421	0	0	0	0	0.195047		0.178092	0.293748	1.75033	0	0	0	0	0	0	0.0949583
88328006	50	1	1150	ChT	50	1150	0.165734	0.647543	0.384922	7.86365	0.547275	1.38367	2.22949	2.43386	2.12421	0	0	0	0	0.0413383		0.14594	0.33257	2.09961	0	0	0	0	0	0	0.0985417
88328006	50	1	1250	ChT	50	1250	0.199125	0.647543	0.384922	7.86365	0.547275	1.38367	2.22949	2.43386	2.12421	0	0	0	0	0.0830267		0.126103	0.270075	0	0	0	0	0	0	0	0.100958
88328006	50	1	1350	ChT	50	1350	0.0665232	0.647543	0.384922	7.86365	0.547275	1.38367	2.22949	2.43386	2.12421	0	0	0	0	0.151584		0.388332	0.308533	1.08394	0	0	0	0	0	0	0.0890417
88328006	50	1	1450	ChT	50	1450	0.156036	0.647543	0.384922	7.86365	0.547275	1.38367	2.22949	2.43386	2.12421	0	0	0	0	0.221167		0.212682	0.306899	5.10204	0	0	0	0	0	0	0.102125
88328006	50	1	1550	ChT	50	1550	0.0901657	0.647543	0.384922	7.86365	0.547275	1.38367	2.22949	2.43386	2.12421	0	0	0	0	0.17803		0.218247	0.317017	2.28269	0	0	0	0	0	0	0.109792
88328006	70	1	50	ChT	70	50	1	0.394531	0.384922	2.20386	0.404719	0.684835	3.09835	1.61211	1.19093	0	0	0	0	0.210432		0.409567	0.409241	3.71802	0	0	0	0	0	0	0.197833
88328006	70	1	150	ChT	70	150	0.899823	0.394531	0.384922	2.20386	0.404719	0.684835	3.09835	1.61211	1.19093	0	0	0	0	0.394531	2.20386	0.404719	0.684835	3.09835	1.61211	1.19093	0	0	0	0	0.101958
88328006	70	1	250	ChT	70	250	0.757902	0.394531	0.384922	2.20386	0.404719	0.684835	3.09835	1.61211	1.19093	0	0	0	0	0.285708	3.63596	0.326793	0.890013	1.33526	0.700597	0.601689	0	0	0	0	0.34775
88328006	70	1	350	ChT	70	350	0.539818	0.394531	0.384922	2.20386	0.404719	0.684835	3.09835	1.61211	1.19093	0	0	0	0	0.308683	4.02417	0.503417	0.947681	2.1042	1.33704	1.1069	0	0	0	0	0.443375
88328006	70	1	450	ChT	70	450	0.386582	0.394531	0.384922	2.20386	0.404719	0.684835	3.09835	1.61211	1.19093	0	0	0	0	0.342225	2.07354	0.25324	0.612764	1.80845	0	0	0	0	0	0	0.365458
88328006	70	1	550	ChT	70	550	0.253327	0.394531	0.384922	2.20386	0.404719	0.684835	3.09835	1.61211	1.19093	0	0	0	0	0.317841	2.26113	0.397777	0.424468	3.85344	0	0	0	0	0	0	0.517125
88328006	70	1		ChT	70		0.227948	0.394531	0.384922	2.20386	0.404719	0.684835	3.09835	1.61211	1.19093	0	0	0	0												0.212625
88328006	70	1		ChT	70		0.0706132	0.394531	0.384922	2.20386	0.404719	0.684835	3.09835	1.61211	1.19093	0	0	0	0												0.336375
88328006	70	1		ChT	70		0.226005	0.394531	0.384922	2.20386	0.404719	0.684835	3.09835	1.61211	1.19093	0	0	0	0												0.136083
88328006	70	1		ChT	70		0.0854617	0.394531	0.384922	2.20386	0.404719	0.684835	3.09835	1.61211	1.19093	0	0	0	0												0.0788333
88328006	70	1		ChT	70		0.150264	0.394531	0.384922	2.20386	0.404719	0.684835	3.09835	1.61211	1.19093	0	0	0	0												0.05325
88328006	70	1		ChT	70		0.165734	0.394531	0.384922	2.20386	0.404719	0.684835	3.09835	1.61211	1.19093	0	0	0	0												0.0296667
88328006	70	1		ChT	70		0.199125	0.394531	0.384922	2.20386	0.404719	0.684835	3.09835	1.61211	1.19093	0	0	0	0												0.00795833
88328006	70	1		ChT	70		0.0665232	0.394531	0.384922	2.20386	0.404719	0.684835	3.09835	1.61211	1.19093	0	0	0	0												0.033
88328006	70	1		ChT	70		0.156036	0.394531	0.384922	2.20386	0.404719	0.684835	3.09835	1.61211	1.19093	0	0	0	0												0.014375
88328006	70	1		ChT	70		0.0901657	0.394531	0.384922	2.20386	0.404719	0.684835	3.09835	1.61211	1.19093	0	0	0	0												0.04175
88328008	30	1	50	PLN	30	50	1	0.835515	0.38655	6.89325	0.813266	1.75756	3.63835	3.89459	3.55859	0	0	0	0	0.580182	9.97318	0.813523	1.09113	3.10842	1.83468	0	1.15698	0.634012	0	0	0.951458
88328008	30	1	150	PLN	30	150	0.899823	0.835515	0.38655	6.89325	0.813266	1.75756	3.63835	3.89459	3.55859	0	0	0	0	0.835515	6.89325	0.813266	1.75756	3.63835	3.89459	3.55859	0	0	0	0	0.965208
88328008	30	1	250	PLN	30	250	0.757902	0.835515	0.38655	6.89325	0.813266	1.75756	3.63835	3.89459	3.55859	0	0	0	0	0.795856	5.21008	0.767194	2.14464	3.8005	3.3287	3.32349	0	0	0	0	0.378167
88328008	30	1	350	PLN	30	350	0.539818	0.835515	0.38655	6.89325	0.813266	1.75756	3.63835	3.89459	3.55859	0	0	0	0	0.590083	4.59982	0.443854	1.41731	2.20556	2.03659	1.84983	0	0	0	0	0.155542
88328008	30	1	450	PLN	30	450	0.386582	0.835515	0.38655	6.89325	0.813266	1.75756	3.63835	3.89459	3.55859	0	0	0	0	0.421237	5.40884	0.280922	0.98705	1.87629	1.22367	1.07071	0	0	0	0	0.170625
88328008	30	1	550	PLN	30	550	0.253327	0.835515	0.38655	6.89325	0.813266	1.75756	3.63835	3.89459	3.55859	0	0	0	0	0.322844	4.80822	0.15879	0.775269	1.94065	0.747961	0	0	0	0	0	0.154958
88328008	30	1	650	PLN	30	650	0.227948	0.835515	0.38655	6.89325	0.813266	1.75756	3.63835	3.89459	3.55859	0	0	0	0	0.225928	3.8747	0.0421902	0.719434	0.868056	0	0	0	0	0	0	0.0845417
88328008	30	1	750	PLN	30	750	0.0706132	0.835515	0.38655	6.89325	0.813266	1.75756	3.63835	3.89459	3.55859	0	0	0	0	0.220691	3.35808	0.153764	0.738834	1.26667	0	0	0	0	0	0	0.110375
88328008	30	1	850	PLN	30	850	0.226005	0.835515	0.38655	6.89325	0.813266	1.75756	3.63835	3.89459	3.55859	0	0	0	0	0.119174		-0.0760442	0.708498	1.228	0	0	0	0	0	0	0.135083
88328008	30	1	950	PLN	30	950	0.0854617	0.835515	0.38655	6.89325	0.813266	1.75756	3.63835	3.89459	3.55859	0	0	0	0	0.0873745		-0.206737	0.717932	1.55285	0.838538	0	0.527969	0.496912	0.403741	0	0.0880833
88328008	50	1	50	PLN	50	50	1	0.541825	0.38655	8.49011	0.76671	1.93626	2.68197	2.14963	1.78307	0	0	0	0	0.262777	6.97991	0.563267	1.19747	2.29508	1.10655	0.576886	0.211752	0	0	0	0.687292
88328008	50	1	150	PLN	50	150	0.899823	0.541825	0.38655	8.49011	0.76671	1.93626	2.68197	2.14963	1.78307	0	0	0	0	0.541825	8.49011	0.76671	1.93626	2.68197	2.14963	1.78307	0	0	0	0	0.891833
88328008	50	1	250	PLN	50	250	0.757902	0.541825	0.38655	8.49011	0.76671	1.93626	2.68197	2.14963	1.78307	0	0	0	0	0.637572	8.34028	0.742329	2.34891	2.04247	1.99681	1.99681	0	0	0	0	0.583375
88328008	50	1	350	PLN	50	350	0.539818	0.541825	0.38655	8.49011	0.76671	1.93626	2.68197	2.14963	1.78307	0	0	0	0	0.451005	5.28699	0.434843	1.69162	1.86667	1.1963	1.27037	0	0	0	0	0.114083
88328008	50	1	450	PLN	50	450	0.386582	0.541825	0.38655	8.49011	0.76671	1.93626	2.68197	2.14963	1.78307	0	0	0	0	0.330131	6.26072	0.19779	1.10737	1.3527	0.732715	0	0	0	0	0	0.124292
88328008	50	1	550	PLN	50	550	0.253327	0.541825	0.38655	8.49011	0.76671	1.93626	2.68197	2.14963	1.78307	0	0	0	0	0.189116	5.62552	0.0507455	0.970523	1.31087	0.407647	0.435623	0.391661	0	0	0	0.114875
88328008	50	1	650	PLN	50	650	0.227948	0.541825	0.38655	8.49011	0.76671	1.93626	2.68197	2.14963	1.78307	0	0	0	0	0.13432	7.84311	0.138557	0.831206	1.19629	0.121715	0.191267	0.125193	0.0973722	0.0938946	0.0869394	0.108958
88328008	50	1	750	PLN	50	750	0.0706132	0.541825	0.38655	8.49011	0.76671	1.93626	2.68197	2.14963	1.78307	0	0	0	0	0.0907784		0.101519	0.946261	1.26147	0	0	0	0	0	0	0.135958
88328008	50	1	850	PLN	50	850	0.226005	0.541825	0.38655	8.49011	0.76671	1.93626	2.68197	2.14963	1.78307	0	0	0	0	0.0840206		0.0189608	0.841027	1.46192	0.404362	0.3266	0.497676	0.388809	0.3266	0	0.10675
88328008	50	1	950	PLN	50	950	0.0854617	0.541825	0.38655	8.49011	0.76671	1.93626	2.68197	2.14963	1.78307	0	0	0	0	0.0478445		-0.101669	0.792616	0.974167	0	0	0	0	0	0	0.125875
88328008	70	1	50	PLN	70	50	1	0.20322	0.38655	8.43466	0.4018	1.48905	1.66507	0.501515	0.454463	0.263489	0	0	0	0.0951777		0.436966	1.24214	1.53767	0.584716	0.281182	0	0	0	0	0.258417
88328008	70	1	150	PLN	70	150	0.899823	0.20322	0.38655	8.43466	0.4018	1.48905	1.66507	0.501515	0.454463	0.263489	0	0	0	0.20322	8.43466	0.4018	1.48905	1.66507	0.501515	0.454463	0.263489	0	0	0	0.274417
88328008	70	1	250	PLN	70	250	0.757902	0.20322	0.38655	8.43466	0.4018	1.48905	1.66507	0.501515	0.454463	0.263489	0	0	0	0.348319	9.80918	0.468606	1.70871	1.56177	0.678985	0.685039	0	0	0	0	0.306
88328008	70	1	350	PLN	70	350	0.539818	0.20322	0.38655	8.43466	0.4018	1.48905	1.66507	0.501515	0.454463	0.263489	0	0	0	0.226842	8.36995	0.239737	1.31461	1.32171	0.490781	0.408175	0	0	0	0	0.180542
88328008	70	1	450	PLN	70	450	0.386582	0.20322	0.38655	8.43466	0.4018	1.48905	1.66507	0.501515	0.454463	0.263489	0	0	0	0.0937486		-0.00636128	0.983607	1.31851	0	0	0.244932	0.19915	0	0	0.12225
88328008	70	1	550	PLN	70	550	0.253327	0.20322	0.38655	8.43466	0.4018	1.48905	1.66507	0.501515	0.454463	0.263489	0	0	0	0.049176		0.00762879	1.03651	1.32195	0	0	0	0	0	0	0.126542
88328008	70	1	650	PLN	70	650	0.227948	0.20322	0.38655	8.43466	0.4018	1.48905	1.66507	0.501515	0.454463	0.263489	0	0	0	0.0310487		0.1342	1.04071	1.19479	0	0	0.151367	0.143295	0.100912	0.0988934	0.139333
88328008	70	1	750	PLN	70	750	0.0706132	0.20322	0.38655	8.43466	0.4018	1.48905	1.66507	0.501515	0.454463	0.263489	0	0	0	0.0561081		-0.14884	0.845094	1.02653	0	0	0	0	0	0	0.100708
88328008	70	1	850	PLN	70	850	0.226005	0.20322	0.38655	8.43466	0.4018	1.48905	1.66507	0.501515	0.454463	0.263489	0	0	0	0.0487394		0.095205	1.03294	1.3002	0	0	0	0	0	0	0.127
88328009	30	1	50	ChS	30	50	1	0.819614	0.240044	8.31146	0.839561	1.86432	3.7676	3.91046	3.91674	0	0	0	0	0.62728	10.7689	0.695743	1.26965	2.44197	1.80989	0	1.45155	0.851332	0.307987	0	0.929083
88328009	30	1	150	ChS	30	150	0.899823	0.819614	0.240044	8.31146	0.839561	1.86432	3.7676	3.91046	3.91674	0	0	0	0	0.819614	8.31146	0.839561	1.86432	3.7676	3.91046	3.91674	0	0	0	0	0.938083
88328009	30	1	250	ChS	30	250	0.757902	0.819614	0.240044	8.31146	0.839561	1.86432	3.7676	3.91046	3.91674	0	0	0	0	0.684377	7.86693	0.619465	2.05848	2.91773	2.48615	2.3119	0	0	0	0	0.330083
88328009	30	1	350	ChS	30	350	0.539818	0.819614	0.240044	8.31146	0.839561	1.86432	3.7676	3.91046	3.91674	0	0	0	0	0.477975	7.33591	0.314642	1.55212	1.79829	1.24828	1.28176	0	0	0	0	0.117
88328009	30	1	450	ChS	30	450	0.386582	0.819614	0.240044	8.31146	0.839561	1.86432	3.7676	3.91046	3.91674	0	0	0	0	0.450948	5.47343	0.364172	1.24979	1.58462	1.19429	1.17099	0	0	0	0	0.1175
88328009	30	1	550	ChS	30	550	0.253327	0.819614	0.240044	8.31146	0.839561	1.86432	3.7676	3.91046	3.91674	0	0	0	0	0.316998	8.45559	0.192489	0.954521	1.30089	0	0.636096	0	0	0	0	0.0894167
88328009	30	1	650	ChS	30	650	0.227948	0.819614	0.240044	8.31146	0.839561	1.86432	3.7676	3.91046	3.91674	0	0	0	0	0.220532	6.75138	-0.0238562	0.899082	1.14092	0	0	0	0	0	0	0.09775
88328009	30	1	750	ChS	30	750	0.0706132	0.819614	0.240044	8.31146	0.839561	1.86432	3.7676	3.91046	3.91674	0	0	0	0	0.155722	5.46258	0.184659	0.895428	1.69872	0	0	0	0	0	0	0.103
88328009	30	1	850	ChS	30	850	0.226005	0.819614	0.240044	8.31146	0.839561	1.86432	3.7676	3.91046	3.91674	0	0	0	0	0.15233		-0.12492	0.670768	1.17161	0.585807	0	0.585807	0.483927	0.432988	0.407518	0.079125
88328009	30	1	950	ChS	30	950	0.0854617	0.819614	0.240044	8.31146	0.839561	1.86432	3.7676	3.91046	3.91674	0	0	0	0	0.0774238		-0.0776473	0.805998	1.71214	0.684856	0.599249	0.513642	0	0	0	0.0963333
88328009	30	1	1050	ChS	30	1050	0.150264	0.819614	0.240044	8.31146	0.839561	1.86432	3.7676	3.91046	3.91674	0	0	0	0	0.139948		0.140009	0.818432	1.32685	0	0	0	0	0	0	0.10225
88328009	30	1	1150	ChS	30	1150	0.165734	0.819614	0.240044	8.31146	0.839561	1.86432	3.7676	3.91046	3.91674	0	0	0	0	0.0564706		0.0721528	0.774747	1.35759	0	0	0	0	0	0	0.089375
88328009	50	1	50	ChS	50	50	1	0.414688	0.240044	9.43573	0.804036	2.4205	2.42207	1.51542	1.37439	0.277165	0.181328	0	0	0.327694	11.0221	0.648563	1.65152	1.97106	1.04557	0	0.636917	0.415266	0.372946	0.257624	0.726167
88328009	50	1	150	ChS	50	150	0.899823	0.414688	0.240044	9.43573	0.804036	2.4205	2.42207	1.51542	1.37439	0.277165	0.181328	0	0	0.414688	9.43573	0.804036	2.4205	2.42207	1.51542	1.37439	0.277165	0.181328	0	0	0.818667
88328009	50	1	250	ChS	50	250	0.757902	0.414688	0.240044	9.43573	0.804036	2.4205	2.42207	1.51542	1.37439	0.277165	0.181328	0	0	0.754348	10.715	0.844532	3.16717	2.98043	2.95178	2.72357	0	0	0	0	0.937042
88328009	50	1	350	ChS	50	350	0.539818	0.414688	0.240044	9.43573	0.804036	2.4205	2.42207	1.51542	1.37439	0.277165	0.181328	0	0	0.555243	9.18164	0.714923	2.72988	2.07483	1.61894	1.69391	0	0	0	0	0.375958
88328009	50	1	450	ChS	50	450	0.386582	0.414688	0.240044	9.43573	0.804036	2.4205	2.42207	1.51542	1.37439	0.277165	0.181328	0	0	0.415452	10.6467	0.362041	1.96213	1.58119	0.794288	0.8848	0	0	0	0	0.115833
88328009	50	1	550	ChS	50	550	0.253327	0.414688	0.240044	9.43573	0.804036	2.4205	2.42207	1.51542	1.37439	0.277165	0.181328	0	0	0.337904	10.7401	0.256888	1.41466	1.67258	0.643299	0.574949	0	0	0	0	0.123542
88328009	50	1	650	ChS	50	650	0.227948	0.414688	0.240044	9.43573	0.804036	2.4205	2.42207	1.51542	1.37439	0.277165	0.181328	0	0	0.354412	7.66376	0.240718	1.16721	1.46351	0.62298	0.679839	0	0	0	0	0.134083
88328009	50	1	750	ChS	50	750	0.0706132	0.414688	0.240044	9.43573	0.804036	2.4205	2.42207	1.51542	1.37439	0.277165	0.181328	0	0	0.274274	7.49729	0.243757	1.02484	1.56399	0.56775	0.431169	0	0	0	0	0.158583
88328009	50	1	850	ChS	50	850	0.226005	0.414688	0.240044	9.43573	0.804036	2.4205	2.42207	1.51542	1.37439	0.277165	0.181328	0	0	0.286975	7.73513	0.0451668	0.942408	1.46452	0.529926	0.635912	0	0	0	0	0.082875
88328009	50	1	950	ChS	50	950	0.0854617	0.414688	0.240044	9.43573	0.804036	2.4205	2.42207	1.51542	1.37439	0.277165	0.181328	0	0	0.181037	14.252	0.0813824	1.02779	1.22537	0.392748	0	0.526283	0.439878	0	0	0.0906667
88328009	50	1	1050	ChS	50	1050	0.150264	0.414688	0.240044	9.43573	0.804036	2.4205	2.42207	1.51542	1.37439	0.277165	0.181328	0	0	0.160178	10.9906	-0.00556668	0.964375	1.21477	0	0	0	0	0	0	0.0888333
88328009	70	1	50	ChS	70	50	1	0.224959	0.240044	9.32027	0.623248	2.30142	1.9878	1.12608	0.901422	0.495082	0	0	0	0.139804	11.6786	0.472488	1.40724	1.82796	0.685391	0	0.207056	0	0	0	0.466792
88328009	70	1	150	ChS	70	150	0.899823	0.224959	0.240044	9.32027	0.623248	2.30142	1.9878	1.12608	0.901422	0.495082	0	0	0	0.224959	9.32027	0.623248	2.30142	1.9878	1.12608	0.901422	0.495082	0	0	0	0.492458
88328009	70	1	250	ChS	70	250	0.757902	0.224959	0.240044	9.32027	0.623248	2.30142	1.9878	1.12608	0.901422	0.495082	0	0	0	0.328759	6.06326	0.450385	1.54975	1.42045	0.71501	0.711423	0	0	0	0	0.178458
88328009	70	1	350	ChS	70	350	0.539818	0.224959	0.240044	9.32027	0.623248	2.30142	1.9878	1.12608	0.901422	0.495082	0	0	0	0.331379	9.80527	0.446911	1.90298	1.38152	0.763671	0.606332	0	0	0	0	0.14175
88328009	70	1	450	ChS	70	450	0.386582	0.224959	0.240044	9.32027	0.623248	2.30142	1.9878	1.12608	0.901422	0.495082	0	0	0	0.173056	11.6155	0.197378	1.18243	1.19426	0	0	0	0	0	0	0.11325
88328009	70	1	550	ChS	70	550	0.253327	0.224959	0.240044	9.32027	0.623248	2.30142	1.9878	1.12608	0.901422	0.495082	0	0	0	0.205511	10.1292	0.220118	1.23967	1.41601	0	0.330523	0	0	0	0	0.118208
88328009	70	1	650	ChS	70	650	0.227948	0.224959	0.240044	9.32027	0.623248	2.30142	1.9878	1.12608	0.901422	0.495082	0	0	0	0.154462	10.9851	0.119225	0.991992	1.11885	0	0	0	0	0	0	0.104125
88328009	70	1	750	ChS	70	750	0.0706132	0.224959	0.240044	9.32027	0.623248	2.30142	1.9878	1.12608	0.901422	0.495082	0	0	0	0.201678	12.0494	0.00121434	1.04152	1.47065	0	0.302648	0	0	0	0	0.085375
88328009	70	1	850	ChS	70	850	0.226005	0.224959	0.240044	9.32027	0.623248	2.30142	1.9878	1.12608	0.901422	0.495082	0	0	0	0.118947		0.0629897	0.834159	0.879009	0.421192	0	0.448661	0	0	0	0.0906667
88328009	70	1	950	ChS	70	950	0.0854617	0.224959	0.240044	9.32027	0.623248	2.30142	1.9878	1.12608	0.901422	0.495082	0	0	0	0.132725	11.5573	0.134126	0.957955	1.28249	0.439209	0.483129	0	0	0	0	0.0952917
88328009	70	1	1050	ChS	70	1050	0.150264	0.224959	0.240044	9.32027	0.623248	2.30142	1.9878	1.12608	0.901422	0.495082	0	0	0	0.123076	9.60837	-0.135106	0.924477	1.43465	0	0	0	0	0	0	0.104708
88335012	30	1	50	ChT	30	50	1	0.399349	0.678436	7.15513	0.580111	1.44831		0.992074	0.905065	0	0	0	0	0.350531	6.8411	0.505442	1.06584	2.10642	1.12713	0.604531	0	0	0	0	0.402625
88335012	30	1	150	ChT	30	150	0.899823	0.399349	0.678436	7.15513	0.580111	1.44831		0.992074	0.905065	0	0	0	0	0.399349	7.15513	0.580111	1.44831	1.5213	0.992074	0.905065	0	0	0	0	0.32775
88335012	30	1	250	ChT	30	250	0.757902	0.399349	0.678436	7.15513	0.580111	1.44831		0.992074	0.905065	0	0	0	0	0.389707	6.23935	0.497717	1.61026	2.01008	0.99433	0.81688	0	0	0	0	0.185333
88335012	30	1	350	ChT	30	350	0.539818	0.399349	0.678436	7.15513	0.580111	1.44831		0.992074	0.905065	0	0	0	0	0.357526	5.49106	0.358128	1.45093	1.63297	0.75075	0.781887	0	0	0	0	0.125417
88335012	30	1	450	ChT	30	450	0.386582	0.399349	0.678436	7.15513	0.580111	1.44831		0.992074	0.905065	0	0	0	0	0.294312	4.94883	0.334815	1.28336	1.47335	0	0	0.593787	0	0	0	0.0911667
88335012	30	1	550	ChT	30	550	0.253327	0.399349	0.678436	7.15513	0.580111	1.44831		0.992074	0.905065	0	0	0	0	0.237979	4.49324	0.198843	0.934232	1.40648	0.473612	0.473612	0	0	0	0	0.078125
88335012	30	1	650	ChT	30	650	0.227948	0.399349	0.678436	7.15513	0.580111	1.44831		0.992074	0.905065	0	0	0	0	0.231407	3.86165	0.129421	1.03566	1.32866	0	0	0	0	0	0	0.0902083
88335012	30	1	750	ChT	30	750	0.0706132	0.399349	0.678436	7.15513	0.580111	1.44831		0.992074	0.905065	0	0	0	0	0.121175		0.13089	0.902613	1.5753	0	0	0	0	0	0	0.114167
88335012	30	1	850	ChT	30	850	0.226005	0.399349	0.678436	7.15513	0.580111	1.44831		0.992074	0.905065	0	0	0	0	0.148029	3.7948	-0.0021824	0.826631	1.13803	0	0	0	0	0	0	0.06925
88335012	30	1	950	ChT	30	950	0.0854617	0.399349	0.678436	7.15513	0.580111	1.44831		0.992074	0.905065	0	0	0	0	0.134235		0.0892708	0.88472	1.6901	0.686604	0.563368	0.475341	0.40492	0.387315	0	0.119542
88335012	30	1	1050	ChT	30	1050	0.150264	0.399349	0.678436	7.15513	0.580111	1.44831		0.992074	0.905065	0	0	0	0	0.0766294		0.133647	0.835269	1.51207	0	0	0	0	0	0	0.163833
88335012	30	1	1150	ChT	30	1150	0.165734	0.399349	0.678436	7.15513	0.580111	1.44831		0.992074	0.905065	0	0	0	0	0.0483931		0.114086	0.869068	1.36633	0	0	0	0	0	0	0.191917
88335012	50	1	50	ChT	50	50	1	0.164535	0.678436	4.57179	0.202961	1.02261		0.377739	0.304931	0	0	0	0	0.152634	8.18511	0.212275	1.01891	1.40715	0.328079	0.127301	0.128298	0	0	0	0.117167
88335012	50	1	150	ChT	50	150	0.899823	0.164535	0.678436	4.57179	0.202961	1.02261		0.377739	0.304931	0	0	0	0	0.164535	4.57179	0.202961	1.02261	1.24567	0.377739	0.304931	0	0	0	0	0.09625
88335012	50	1	250	ChT	50	250	0.757902	0.164535	0.678436	4.57179	0.202961	1.02261		0.377739	0.304931	0	0	0	0	0.170007	5.48078	0.0960353	0.955113	1.17095	0	0	0	0	0	0	0.105583
88335012	50	1	350	ChT	50	350	0.539818	0.164535	0.678436	4.57179	0.202961	1.02261		0.377739	0.304931	0	0	0	0	0.0729818		0.109696	0.88329	1.24595	0	0	0	0	0	0	0.09475
88335012	50	1	450	ChT	50	450	0.386582	0.164535	0.678436	4.57179	0.202961	1.02261		0.377739	0.304931	0	0	0	0	0.0737022		0.257468	1.02579	1.45861	0	0	0	0	0	0	0.119333
88335012	50	1	550	ChT	50	550	0.253327	0.164535	0.678436	4.57179	0.202961	1.02261		0.377739	0.304931	0	0	0	0	0.0683585		0.0467121	0.831264	1.15449	0	0	0	0	0	0	0.0875
88335012	50	1	650	ChT	50	650	0.227948	0.164535	0.678436	4.57179	0.202961	1.02261		0.377739	0.304931	0	0	0	0	0.0467338		0.0112556	1.02694	1.27608	0	0	0	0	0	0	0.105542
88335012	50	1	750	ChT	50	750	0.0706132	0.164535	0.678436	4.57179	0.202961	1.02261		0.377739	0.304931	0	0	0	0	0.0703842		-0.0275445	0.819957	1.21088	0	0	0	0	0	0	0.087125
88335012	50	1	850	ChT	50	850	0.226005	0.164535	0.678436	4.57179	0.202961	1.02261		0.377739	0.304931	0	0	0	0	0.036845		-0.0824746	0.823101	1.7458	0	0	0	0	0	0	0.0822083
88335012	50	1	950	ChT	50	950	0.0854617	0.164535	0.678436	4.57179	0.202961	1.02261		0.377739	0.304931	0	0	0	0	0.0825639		0.0946988	0.963301	1.38861	0	0	0	0	0	0	0.104708
88335012	50	1	1050	ChT	50	1050	0.150264	0.164535	0.678436	4.57179	0.202961	1.02261		0.377739	0.304931	0	0	0	0	0.0776553		0.0617897	0.936306	1.33022	0	0	0	0	0	0	0.09675
88335012	50	1	1150	ChT	50	1150	0.165734	0.164535	0.678436	4.57179	0.202961	1.02261		0.377739	0.304931	0	0	0	0	0.0630714		-0.0395734	0.71748	0.895817	0	0	0	0	0	0	0.246458
88335012	70	1	50	ChT	70	50	1		0.678436		0.0724491	0.97945		0.193195	0.16436	0.152105	0.138408	0.117503	0.116061	0.0712502		0.1032	0.992087	1.47852	0	0	0	0	0	0	0.114292
88335012	70	1	150	ChT	70	150	0.899823		0.678436		0.0724491	0.97945		0.193195	0.16436	0.152105	0.138408	0.117503	0.116061	0.0286941		0.0724491	0.97945	1.45329	0.193195	0.16436	0.152105	0.138408	0.117503	0.116061	0.125667
88335012	70	1	250	ChT	70	250	0.757902		0.678436		0.0724491	0.97945		0.193195	0.16436	0.152105	0.138408	0.117503	0.116061	0.0276815		-0.0168688	0.880978	1.00056	0	0	0	0	0	0	0.09325
88335012	70	1	350	ChT	70	350	0.539818		0.678436		0.0724491	0.97945		0.193195	0.16436	0.152105	0.138408	0.117503	0.116061	0.128726		0.014755	0.950465	1.25	0.182292	0.192057	0.172526	0.130208	0.117187	0.117187	0.112625
88335012	70	1	450	ChT	70	450	0.386582		0.678436		0.0724491	0.97945		0.193195	0.16436	0.152105	0.138408	0.117503	0.116061	0.0131542		-0.069043	0.893223	1.50922	0.35215	0	0.333285	0	0	0	0.082875
88335012	70	1	550	ChT	70	550	0.253327		0.678436		0.0724491	0.97945		0.193195	0.16436	0.152105	0.138408	0.117503	0.116061	0.0287444		0.0981089	0.912575	1.62693	0	0	0	0	0	0	0.063
88335012	70	1	650	ChT	70	650	0.227948		0.678436		0.0724491	0.97945		0.193195	0.16436	0.152105	0.138408	0.117503	0.116061	0.0536522		0.116061	0.870028	1.28991	0	0	0	0	0	0	0.0815417
88335012	70	1	750	ChT	70	750	0.0706132		0.678436		0.0724491	0.97945		0.193195	0.16436	0.152105	0.138408	0.117503	0.116061	0.0140983		0.0517332	0.8997	1.2585	0	0	0	0	0	0	0.0875833
88335012	70	1	850	ChT	70	850	0.226005		0.678436		0.0724491	0.97945		0.193195	0.16436	0.152105	0.138408	0.117503	0.116061	0.0539151		-0.0213922	0.787459	1.26234	0	0	0	0	0	0	0.129458
88335012	70	1	950	ChT	70	950	0.0854617		0.678436		0.0724491	0.97945		0.193195	0.16436	0.152105	0.138408	0.117503	0.116061	0.0560905		0.133745	0.854779	1.11903	0	0	0	0	0	0	0.0984583
88335012	70	1	1050	ChT	70	1050	0.150264		0.678436		0.0724491	0.97945		0.193195	0.16436	0.152105	0.138408	0.117503	0.116061	0.121009		0.139118	0.875207	1.47944	0	0	0	0	0	0	0.0955
88335012	70	1	1150	ChT	70	1150	0.165734		0.678436		0.0724491	0.97945		0.193195	0.16436	0.152105	0.138408	0.117503	0.116061	0.122799		0.0799794	0.783241	1.37221	0	0	0	0	0	0	0.12925
88335014	30	1	50	PBU	30	50	1	0.924909	0.271597	4.40899	0.794371	1.01684	4.59462	0.697398	6.13984	0	0	0	0	0.897293	4.28325	0.878425	0.685369	16.5045	0	0	0	0	0	0	0.935
88335014	30	1	150	PBU	30	150	0.899823	0.924909	0.271597	4.40899	0.794371	1.01684	4.59462	0.697398	6.13984	0	0	0	0	0.924909	4.40899	0.794371	1.01684	4.59462	0.697398	6.13984	0	0	0	0	0.21925
88335014	30	1	250	PBU	30	250	0.757902	0.924909	0.271597	4.40899	0.794371	1.01684	4.59462	0.697398	6.13984	0	0	0	0	0.851464	5.04233	0.613503	1.13804	3.87142	4.49402	4.7091	0	0	0	0	0.196792
88335014	30	1	350	PBU	30	350	0.539818	0.924909	0.271597	4.40899	0.794371	1.01684	4.59462	0.697398	6.13984	0	0	0	0	0.790785	3.93435	0.548848	1.16716	2.397	3.53129	3.6811	0	0	0	0	0.181167
88335014	30	1	450	PBU	30	450	0.386582	0.924909	0.271597	4.40899	0.794371	1.01684	4.59462	0.697398	6.13984	0	0	0	0	0.528461	4.40815	0.35121	0.75396	1.85185	1.89815	1.85185	0	0	0	0	0.213833
88335014	30	1	550	PBU	30	550	0.253327	0.924909	0.271597	4.40899	0.794371	1.01684	4.59462	0.697398	6.13984	0	0	0	0	0.18558		-0.00777826	0.600961	0.825737	0	0	0	0	0	0	0.171292
88335014	30	1	650	PBU	30	650	0.227948	0.924909	0.271597	4.40899	0.794371	1.01684	4.59462	0.697398	6.13984	0	0	0	0	0.139631		0.154744	0.642964	1.25	0	0	0	0	0	0	0.215125
88335014	30	1	750	PBU	30	750	0.0706132	0.924909	0.271597	4.40899	0.794371	1.01684	4.59462	0.697398	6.13984	0	0	0	0	0.0675633		0.0982921	0.711584	0.909832	0.27295	0.307068	0.341187	0.250204	0.238831	0	0.248667
88335014	30	1	850	PBU	30	850	0.226005	0.924909	0.271597	4.40899	0.794371	1.01684	4.59462	0.697398	6.13984	0	0	0	0	0.0897282		0.0458149	0.664858	1.03133	0	0	0	0	0	0	0.187625
88335014	30	1	950	PBU	30	950	0.0854617	0.924909	0.271597	4.40899	0.794371	1.01684	4.59462	0.697398	6.13984	0	0	0	0	0.0787973		0.0242253	0.640959	1.27376	0	0	0	0	0	0	0.24325
88335014	50	1	50	PBU	50	50	1	0.345725	0.271597	5.21799	0.700545	1.28262	4.75823	4.08308	3.89821	2.24248	0	0	0	0.28894	4.28554	0.769375	0.895054	5.37037	5.97508	0	1.47005	0	0	0	0.805958
88335014	50	1	150	PBU	50	150	0.899823	0.345725	0.271597	5.21799	0.700545	1.28262	4.75823	4.08308	3.89821	2.24248	0	0	0	0.345725	5.21799	0.700545	1.28262	4.75823	4.08308	3.89821	2.24248	0	0	0	0.26825
88335014	50	1	250	PBU	50	250	0.757902	0.345725	0.271597	5.21799	0.700545	1.28262	4.75823	4.08308	3.89821	2.24248	0	0	0	0.651008	5.44723	0.491604	1.32602	4.2735	2.97684	3.11077	0	0	0	0	0.153
88335014	50	1	350	PBU	50	350	0.539818	0.345725	0.271597	5.21799	0.700545	1.28262	4.75823	4.08308	3.89821	2.24248	0	0	0	0.601242	3.69707	0.424729	1.06627	1.24419	2.09957	2.03736	0	0	0	0	0.157458
88335014	50	1	450	PBU	50	450	0.386582	0.345725	0.271597	5.21799	0.700545	1.28262	4.75823	4.08308	3.89821	2.24248	0	0	0	0.573825	5.05673	0.316436	1.00133	2.20954	1.84128	1.9465	0	0	0	0	0.16375
88335014	50	1	550	PBU	50	550	0.253327	0.345725	0.271597	5.21799	0.700545	1.28262	4.75823	4.08308	3.89821	2.24248	0	0	0	0.347494	5.03966	0.141498	0.72807	1.54998	0	0.866764	0	0	0	0	0.170167
88335014	50	1	650	PBU	50	650	0.227948	0.345725	0.271597	5.21799	0.700545	1.28262	4.75823	4.08308	3.89821	2.24248	0	0	0	0.0788442		0.0592699	0.767787	1.65289	0.592287	0.550964	0	0	0	0	0.212083
88335014	50	1	750	PBU	50	750	0.0706132	0.345725	0.271597	5.21799	0.700545	1.28262	4.75823	4.08308	3.89821	2.24248	0	0	0	0.0773003		0.156791	0.724324	1.50231	0	0	0	0	0	0	0.216458
88335014	50	1	850	PBU	50	850	0.226005	0.345725	0.271597	5.21799	0.700545	1.28262	4.75823	4.08308	3.89821	2.24248	0	0	0	0.0618582		0.166896	0.761069	1.4662	0	0	0.678796	0	0	0	0.26
88335014	70	1	50	PBU	70	50	1	0.60606	0.271597	7.74795	0.646592	1.28542	2.25801	2.37929	2.04853	0	0	0	0	0.037686		0.531644	0.944176	1.3466	1.09122	0	0	0	0	0	0.27025
88335014	70	1	150	PBU	70	150	0.899823	0.60606	0.271597	7.74795	0.646592	1.28542	2.25801	2.37929	2.04853	0	0	0	0	0.60606	7.74795	0.646592	1.28542	2.25801	2.37929	2.04853	0	0	0	0	0.482583
88335014	70	1	250	PBU	70	250	0.757902	0.60606	0.271597	7.74795	0.646592	1.28542	2.25801	2.37929	2.04853	0	0	0	0	0.456014	5.83189	0.456275	1.10484	1.45889	0	1.17117	0	0	0	0	0.1505
88335014	70	1	350	PBU	70	350	0.539818	0.60606	0.271597	7.74795	0.646592	1.28542	2.25801	2.37929	2.04853	0	0	0	0	0.451852	5.11009	0.426391	1.23314	2.13442	1.47631	1.39626	0	0	0	0	0.121708
88335014	70	1	450	PBU	70	450	0.386582	0.60606	0.271597	7.74795	0.646592	1.28542	2.25801	2.37929	2.04853	0	0	0	0	0.242044	5.10802	0.0198275	0.811909	2.06667	0.532814	0	0.492449	0	0	0	0.132417
88335014	70	1	550	PBU	70	550	0.253327	0.60606	0.271597	7.74795	0.646592	1.28542	2.25801	2.37929	2.04853	0	0	0	0	0.202697	6.23486	0.150724	0.806968	1.50958	0.330221	0.438049	0.370657	0.249351	0	0	0.148
88335014	70	1	650	PBU	70	650	0.227948	0.60606	0.271597	7.74795	0.646592	1.28542	2.25801	2.37929	2.04853	0	0	0	0	0.174019	6.25325	0.178111	0.736982	1.21399	0	0	0	0	0	0	0.153
88335014	70	1	750	PBU	70	750	0.0706132	0.60606	0.271597	7.74795	0.646592	1.28542	2.25801	2.37929	2.04853	0	0	0	0	0.0895113		-0.0587492	0.699739	1.47929	0	0	0	0	0	0	0.11075
88335014	70	1	850	PBU	70	850	0.226005	0.60606	0.271597	7.74795	0.646592	1.28542	2.25801	2.37929	2.04853	0	0	0	0	0.0398001		-0.0455298	0.756873	1.23664	0	0	0	0	0	0	0.133292
88335020	30	1	50	ChS	30	50	1	0.602664	0.240916	21.0688	0.909227	3.34348	4.05255	3.35317	2.93233	1.13907	0.972583	0	0	0.496597	14.7428	0.856948	1.80777	2.56618	1.02452	0.48562	0.25345	0.214889	0	0	1
88335020	30	1	150	ChS	30	150	0.899823	0.602664	0.240916	21.0688	0.909227	3.34348	4.05255	3.35317	2.93233	1.13907	0.972583	0	0	0.602664	21.0688	0.909227	3.34348	4.05255	3.35317	2.93233	1.13907	0.972583	0	0	1
88335020	30	1	250	ChS	30	250	0.757902	0.602664	0.240916	21.0688	0.909227	3.34348	4.05255	3.35317	2.93233	1.13907	0.972583	0	0	0.618585	13.5386	0.914254	3.78522	3.74419	3.12709	3.17247	0.571713	0	0	0	0.999917
88335020	30	1	350	ChS	30	350	0.539818	0.602664	0.240916	21.0688	0.909227	3.34348	4.05255	3.35317	2.93233	1.13907	0.972583	0	0	0.802314	14.0468	0.934221	5.25955	3.9207	3.74632	3.72353	0	0	0	0	1
88335020	30	1	450	ChS	30	450	0.386582	0.602664	0.240916	21.0688	0.909227	3.34348	4.05255	3.35317	2.93233	1.13907	0.972583	0	0	0.737737	15.1794	0.872739	4.82	3.25172	3.01627	2.98818	0	0	0	0	0.990458
88335020	30	1	550	ChS	30	550	0.253327	0.602664	0.240916	21.0688	0.909227	3.34348	4.05255	3.35317	2.93233	1.13907	0.972583	0	0	0.589426	12.7635	0.714407	2.64158	2.16957	1.73791	1.6985	0	0	0	0	0.477333
88335020	30	1	650	ChS	30	650	0.227948	0.602664	0.240916	21.0688	0.909227	3.34348	4.05255	3.35317	2.93233	1.13907	0.972583	0	0	0.481346	15.6773	0.60398	1.61622	1.66086	1.07605	1.17157	0	0	0	0	0.331708
88335020	50	1	50	ChS	50	50	1	0.353459	0.240916	12.8347	0.725903	2.30782	2.21863	1.20109	0.960231	0	0	0	0	0.290626	13.6121	0.785157	1.674	2.17976	0.829475	0.329212	0	0	0	0	0.927292
88335020	50	1	150	ChS	50	150	0.899823	0.353459	0.240916	12.8347	0.725903	2.30782	2.21863	1.20109	0.960231	0	0	0	0	0.353459	12.8347	0.725903	2.30782	2.21863	1.20109	0.960231	0	0	0	0	0.887208
88335020	50	1	250	ChS	50	250	0.757902	0.353459	0.240916	12.8347	0.725903	2.30782	2.21863	1.20109	0.960231	0	0	0	0	0.518428	11.4506	0.824826	3.10584	2.3242	1.80357	1.67721	0.198171	0	0	0	0.934542
88335020	50	1	350	ChS	50	350	0.539818	0.353459	0.240916	12.8347	0.725903	2.30782	2.21863	1.20109	0.960231	0	0	0	0	0.647888	9.62872	0.838572	3.59753	2.48191	2.22	2.3151	0	0	0	0	0.856042
88335020	50	1	450	ChS	50	450	0.386582	0.353459	0.240916	12.8347	0.725903	2.30782	2.21863	1.20109	0.960231	0	0	0	0	0.588624	10.6126	0.776612	3.12365	2.41574	2.00808	1.92161	0	0	0	0	0.603375
88335020	50	1	550	ChS	50	550	0.253327	0.353459	0.240916	12.8347	0.725903	2.30782	2.21863	1.20109	0.960231	0	0	0	0	0.487791	8.69708	0.574814	1.837	1.93404	1.26843	1.28412	0	0	0	0	0.257875
88335020	50	1	650	ChS	50	650	0.227948	0.353459	0.240916	12.8347	0.725903	2.30782	2.21863	1.20109	0.960231	0	0	0	0	0.424904	10.4318	0.324869	1.40979	1.77135	0.942569	0.985623	0	0	0	0	0.232833
88335020	70	1	50	ChS	70	50	1		0.240916		0.588769	1.98053	1.6466	0.934127	0.818351	0.551175	0	0	0	0.0789121		0.411526	1.49423	1.43883	0.466332	0.199791	0.16573	0	0	0	0.285
88335020	70	1	150	ChS	70	150	0.899823		0.240916		0.588769	1.98053	1.6466	0.934127	0.818351	0.551175	0	0	0	0.0839013		0.588769	1.98053	1.6466	0.934127	0.818351	0.551175	0	0	0	0.279375
88335020	70	1	250	ChS	70	250	0.757902		0.240916		0.588769	1.98053	1.6466	0.934127	0.818351	0.551175	0	0	0	0.377708	8.6718	0.744879	2.25457	2.31851	1.44114	1.34033	0.305215	0	0	0	0.49
88335020	70	1	350	ChS	70	350	0.539818		0.240916		0.588769	1.98053	1.6466	0.934127	0.818351	0.551175	0	0	0	0.451849	6.8181	0.61223	2.33626	1.90632	1.30359	1.24151	0	0	0	0	0.299167
88335020	70	1	450	ChS	70	450	0.386582		0.240916		0.588769	1.98053	1.6466	0.934127	0.818351	0.551175	0	0	0	0.533215	9.38099	0.657052	2.51933	2.02904	1.59501	1.55035	0	0	0	0	0.303917
88335020	70	1	550	ChS	70	550	0.253327		0.240916		0.588769	1.98053	1.6466	0.934127	0.818351	0.551175	0	0	0	0.392866	11.9514	0.444145	1.50603	1.77207	0.911073	0.887959	0	0	0	0	0.135625
88335020	70	1	650	ChS	70	650	0.227948		0.240916		0.588769	1.98053	1.6466	0.934127	0.818351	0.551175	0	0	0	0.1555		-0.043926	0.491301	1.33333	0.3	0.5	0.3	0.3	0.3	0.166667	0.725917
88335020	30	1	50	ChS	30	50	1	0.532893	0.240916	17.4369	0.90684	3.31977	3.74856	2.99896	2.88632	1.47329	1.43978	0.271173	0	0.474248	24.7027	0.778481	1.72997	2.6322	0.861523	0.389087	0.232993	0.229892	0.121985	0	1
88335020	30	1	150	ChS	30	150	0.899823	0.532893	0.240916	17.4369	0.90684	3.31977	3.74856	2.99896	2.88632	1.47329	1.43978	0.271173	0	0.532893	17.4369	0.90684	3.31977	3.74856	2.99896	2.88632	1.47329	1.43978	0.271173	0	1
88335020	30	1	250	ChS	30	250	0.757902	0.532893	0.240916	17.4369	0.90684	3.31977	3.74856	2.99896	2.88632	1.47329	1.43978	0.271173	0	0.383199	14.6649	0.905689	3.74008	2.68486	2.46368	2.34435	1.33007	0	0	0	0.985333
88335020	30	1	350	ChS	30	350	0.539818	0.532893	0.240916	17.4369	0.90684	3.31977	3.74856	2.99896	2.88632	1.47329	1.43978	0.271173	0	0.742688	14.8964	0.916506	4.97006	3.33732	3.20574	3.17357	0	0	0	0	0.997042
88335020	30	1	450	ChS	30	450	0.386582	0.532893	0.240916	17.4369	0.90684	3.31977	3.74856	2.99896	2.88632	1.47329	1.43978	0.271173	0	0.713787	22.4728	0.883534	4.96029	2.93421	2.64917	2.56459	0	0	0	0	0.976583
88335020	30	1	550	ChS	30	550	0.253327	0.532893	0.240916	17.4369	0.90684	3.31977	3.74856	2.99896	2.88632	1.47329	1.43978	0.271173	0	0.40645	20.304	0.555008	2.04109	1.64487	0.880707	0.881539	0	0	0	0	0.320833
88335020	30	1	650	ChS	30	650	0.227948	0.532893	0.240916	17.4369	0.90684	3.31977	3.74856	2.99896	2.88632	1.47329	1.43978	0.271173	0	0.276985	16.4333	0.135212	1.39054	1.50087	0.433087	0.433087	0	0	0	0	0.253083
88335020	30	1	750	ChS	30	750	0.0706132	0.532893	0.240916	17.4369	0.90684	3.31977	3.74856	2.99896	2.88632	1.47329	1.43978	0.271173	0	0.408884	20.6778	0.173768	1.03078	1.64189	0	0.97825	0	0	0	0	0.247542
88335020	30	1	850	ChS	30	850	0.226005	0.532893	0.240916	17.4369	0.90684	3.31977	3.74856	2.99896	2.88632	1.47329	1.43978	0.271173	0	0.274456	3.7735	0.0247016	0.703374	1.4623	0.794729	0.794729	0	0	0	0	0.03025
88335020	30	1	950	ChS	30	950	0.0854617	0.532893	0.240916	17.4369	0.90684	3.31977	3.74856	2.99896	2.88632	1.47329	1.43978	0.271173	0	0.23059		0.095211	0.477612	2.39395	0	0	0	0	0	0	0.0923333
88335020	30	1	1050	ChS	30	1050	0.150264	0.532893	0.240916	17.4369	0.90684	3.31977	3.74856	2.99896	2.88632	1.47329	1.43978	0.271173	0	0.207483		-0.0793087	0.337651	3.21502	0	0	0	0	0	0	0.273333
88335020	30	1		ChS	30		0.165734	0.532893	0.240916	17.4369	0.90684	3.31977	3.74856	2.99896	2.88632	1.47329	1.43978	0.271173	0												0.6585
88335020	50	1	50	ChS	50	50	1	0.266455	0.240916	16.2434	0.793126	2.94687	2.35025	1.62266	1.43233	0.769604	0	0	0	0.257516	15.7155	0.651022	1.77298	2.07252	0.619309	0.237956	0.151907	0.135276	0.105072	0	0.93225
88335020	50	1	150	ChS	50	150	0.899823	0.266455	0.240916	16.2434	0.793126	2.94687	2.35025	1.62266	1.43233	0.769604	0	0	0	0.266455	16.2434	0.793126	2.94687	2.35025	1.62266	1.43233	0.769604	0	0	0	0.912083
88335020	50	1	250	ChS	50	250	0.757902	0.266455	0.240916	16.2434	0.793126	2.94687	2.35025	1.62266	1.43233	0.769604	0	0	0	0.44369	12.6938	0.857105	3.28158	2.58573	2.03078	1.84125	0.727543	0	0	0	0.936292
88335020	50	1	350	ChS	50	350	0.539818	0.266455	0.240916	16.2434	0.793126	2.94687	2.35025	1.62266	1.43233	0.769604	0	0	0	0.653553	14.406	0.871039	4.16114	2.72658	2.44879	2.27721	0	0	0	0	0.949958
88335020	50	1	450	ChS	50	450	0.386582	0.266455	0.240916	16.2434	0.793126	2.94687	2.35025	1.62266	1.43233	0.769604	0	0	0	0.555712	14.7883	0.742639	3.42206	2.39659	1.87431	1.73832	0	0	0	0	0.709333
88335020	50	1	550	ChS	50	550	0.253327	0.266455	0.240916	16.2434	0.793126	2.94687	2.35025	1.62266	1.43233	0.769604	0	0	0	0.388043	12.3482	0.317484	1.69985	1.83807	0.840739	0.820202	0	0	0	0	0.207958
88335020	50	1	650	ChS	50	650	0.227948	0.266455	0.240916	16.2434	0.793126	2.94687	2.35025	1.62266	1.43233	0.769604	0	0	0	0.304562	13.6744	0.22106	1.09834	1.63583	0.684344	0.580455	0	0	0	0	0.106167
88335020	50	1	750	ChS	50	750	0.0706132	0.266455	0.240916	16.2434	0.793126	2.94687	2.35025	1.62266	1.43233	0.769604	0	0	0	0.324469	8.93183	0.162921	0.931896	1.41889	0.522366	0.612262	0	0	0	0	0.048375
88335020	50	1	850	ChS	50	850	0.226005	0.266455	0.240916	16.2434	0.793126	2.94687	2.35025	1.62266	1.43233	0.769604	0	0	0	0.269343	6.59668	0.0636669	0.74193	1.59751	0.778786	0	0.71888	0	0	0	0.0215833
88335020	50	1	950	ChS	50	950	0.0854617	0.266455	0.240916	16.2434	0.793126	2.94687	2.35025	1.62266	1.43233	0.769604	0	0	0	0.182195	4.14493	0.195484	0.682992	1.31512	0	0	0	0	0	0	0.038875
88335020	50	1	1050	ChS	50	1050	0.150264	0.266455	0.240916	16.2434	0.793126	2.94687	2.35025	1.62266	1.43233	0.769604	0	0	0	0.114007		0.283575	0.634612	1.99496	0	0	0	0	0	0	0.0684167
88335020	50	1		ChS	50		0.165734	0.266455	0.240916	16.2434	0.793126	2.94687	2.35025	1.62266	1.43233	0.769604	0	0	0												0.961542
88335020	70	1	50	ChS	70	50	1		0.240916		0.516429	2.48577	1.99783	0.988802	0.845103	0.173346	0.12905	0	0	0.0845984		0.463941	1.62944	1.62686	0.542767	0	0.101626	0	0	0	0.368167
88335020	70	1	150	ChS	70	150	0.899823		0.240916		0.516429	2.48577	1.99783	0.988802	0.845103	0.173346	0.12905	0	0	0.0535775		0.516429	2.48577	1.99783	0.988802	0.845103	0.173346	0.12905	0	0	0.506625
88335020	70	1	250	ChS	70	250	0.757902		0.240916		0.516429	2.48577	1.99783	0.988802	0.845103	0.173346	0.12905	0	0	0.421529	11.5215	0.701991	2.42802	2.15451	1.14209	1.07939	0	0	0	0	0.61125
88335020	70	1	350	ChS	70	350	0.539818		0.240916		0.516429	2.48577	1.99783	0.988802	0.845103	0.173346	0.12905	0	0	0.584272	12.9176	0.797436	3.49588	2.79638	2.10792	1.85805	0	0	0	0	0.772583
88335020	70	1	450	ChS	70	450	0.386582		0.240916		0.516429	2.48577	1.99783	0.988802	0.845103	0.173346	0.12905	0	0	0.483851	14.093	0.619574	2.59753	2.18714	1.31856	1.13674	0	0	0	0	0.30875
88335020	70	1	550	ChS	70	550	0.253327		0.240916		0.516429	2.48577	1.99783	0.988802	0.845103	0.173346	0.12905	0	0	0.238298	11.6601	0.234994	1.21007	1.3527	0.400739	0.382139	0	0	0	0	0.0920833
88335020	70	1	650	ChS	70	650	0.227948		0.240916		0.516429	2.48577	1.99783	0.988802	0.845103	0.173346	0.12905	0	0	0.164916	9.12393	0.0620676	0.980117	1.44378	0.366766	0.355122	0	0	0	0	0.055125
88335020	70	1	750	ChS	70	750	0.0706132		0.240916		0.516429	2.48577	1.99783	0.988802	0.845103	0.173346	0.12905	0	0	0.198324	6.45432	0.0296768	0.949561	1.44601	0	0	0	0	0	0	0.0496667
88335020	70	1	850	ChS	70	850	0.226005		0.240916		0.516429	2.48577	1.99783	0.988802	0.845103	0.173346	0.12905	0	0	0.210779	4.26427	0.0593311	0.589189	1.2	0.466667	0.4	0.733333	0.6	0.433333	0.366667	0.112583
88335020	70	1	950	ChS	70	950	0.0854617		0.240916		0.516429	2.48577	1.99783	0.988802	0.845103	0.173346	0.12905	0	0	0.034975		0.203309	0.637261	1.54899	1.0128	0	1.31068	0.893649	0	0	0.325208
88335020	70	1	1050	ChS	70	1050	0.150264		0.240916		0.516429	2.48577	1.99783	0.988802	0.845103	0.173346	0.12905	0	0	0.0705781		0.0762828	0.535737	0.913703	0	0	0	0	0	0	0.55125
88335023	50	1	50	ChS	50	50	1	0.631179	0.185473	3.4647	0.372749	0.517886	3.46709	2.27528	2.32343	0	0	0	0	0.903117	4.5955	0.706542	0.430692	5.41509	0	0	0	0	0	0	0.743042
88335023	50	1	150	ChS	50	150	0.899823	0.631179	0.185473	3.4647	0.372749	0.517886	3.46709	2.27528	2.32343	0	0	0	0	0.631179	3.4647	0.372749	0.517886	3.46709	2.27528	2.32343	0	0	0	0	0.149375
88335023	50	1	250	ChS	50	250	0.757902	0.631179	0.185473	3.4647	0.372749	0.517886	3.46709	2.27528	2.32343	0	0	0	0	0.499834	2.84977	0.272194	0.551801	2.00243	1.93569	0.823223	0	0	0	0	0.107708
88335023	50	1	350	ChS	50	350	0.539818	0.631179	0.185473	3.4647	0.372749	0.517886	3.46709	2.27528	2.32343	0	0	0	0	0.381274	3.46273	0.110891	0.510639	0.370832	0	0	0	0	0	0	0.0961667
88335023	50	1	450	ChS	50	450	0.386582	0.631179	0.185473	3.4647	0.372749	0.517886	3.46709	2.27528	2.32343	0	0	0	0	0.297724	3.53014	0.0757444	0.425469	2.77008	0	0	0	0	0	0	0.178042
88335023	50	1	550	ChS	50	550	0.253327	0.631179	0.185473	3.4647	0.372749	0.517886	3.46709	2.27528	2.32343	0	0	0	0	0.0193721		-0.0887746	0.42227	0.370832	0	0	0	0	0	0	0.111708
88335023	50	1	650	ChS	50	650	0.227948	0.631179	0.185473	3.4647	0.372749	0.517886	3.46709	2.27528	2.32343	0	0	0	0	0.0433576		0.0122647	0.45429	1.5753	0	0	0	0	0	0	0.124083
88335023	50	1	750	ChS	50	750	0.0706132	0.631179	0.185473	3.4647	0.372749	0.517886	3.46709	2.27528	2.32343	0	0	0	0	0.0210299		0.0651003	0.479677	1.06667	0	1.2	1.1	0	0	0	0.121042
88335023	50	1	850	ChS	50	850	0.226005	0.631179	0.185473	3.4647	0.372749	0.517886	3.46709	2.27528	2.32343	0	0	0	0	0.0855941		0.10164	0.554062	0.986193	1.23274	1.10947	1.35602	0.986193	0.986193	0.616371	0.142
88335023	50	1	950	ChS	50	950	0.0854617	0.631179	0.185473	3.4647	0.372749	0.517886	3.46709	2.27528	2.32343	0	0	0	0	0.144405		-0.15285	0.478144	1.23983	0	1.34315	1.34315	0	0	0	0.187083
88335023	70	1	50	ChS	70	50	1	0.691139	0.185473	7.80404	0.698362	1.48896	2.42736	2.59061	2.63514	0	0	0	0	0.515395	10.0013	0.564447	0.854299	2.45865	1.76768	0	0	0	0	0	0.963583
88335023	70	1	150	ChS	70	150	0.899823	0.691139	0.185473	7.80404	0.698362	1.48896	2.42736	2.59061	2.63514	0	0	0	0	0.691139	7.80404	0.698362	1.48896	2.42736	2.59061	2.63514	0	0	0	0	0.681833
88335023	70	1	250	ChS	70	250	0.757902	0.691139	0.185473	7.80404	0.698362	1.48896	2.42736	2.59061	2.63514	0	0	0	0	0.384966	6.29847	0.317834	1.14937	1.64753	0.761763	0.83853	0	0	0	0	0.121583
88335023	70	1	350	ChS	70	350	0.539818	0.691139	0.185473	7.80404	0.698362	1.48896	2.42736	2.59061	2.63514	0	0	0	0	0.340015	6.6604	0.119775	1.0813	1.19468	0	0	0	0	0	0	0.162625
88335023	70	1	450	ChS	70	450	0.386582	0.691139	0.185473	7.80404	0.698362	1.48896	2.42736	2.59061	2.63514	0	0	0	0	0.284709	6.88531	0.188944	0.991406	1.57692	0.999653	0	0	0	0	0	0.131958
88335023	70	1	550	ChS	70	550	0.253327	0.691139	0.185473	7.80404	0.698362	1.48896	2.42736	2.59061	2.63514	0	0	0	0	0.158178	5.95258	-0.0317297	0.788613	1.28467	0.394768	0.441605	0.368004	0.294404	0	0	0.104667
88335023	70	1	650	ChS	70	650	0.227948	0.691139	0.185473	7.80404	0.698362	1.48896	2.42736	2.59061	2.63514	0	0	0	0	0.187792	7.7678	0.2312	0.851504	1.45604	0	0	0	0	0	0	0.125125
88335023	70	1	750	ChS	70	750	0.0706132	0.691139	0.185473	7.80404	0.698362	1.48896	2.42736	2.59061	2.63514	0	0	0	0	0.0931634		-0.0949332	0.723811	1.47613	0.23372	0.190667	0.393634	0.252172	0	0	0.1365
88335023	70	1	850	ChS	70	850	0.226005	0.691139	0.185473	7.80404	0.698362	1.48896	2.42736	2.59061	2.63514	0	0	0	0	0.0627434		0.0359636	0.798507	1.1491	0	0	0	0	0	0	0.0942917
88335034	30	1	50	ChS	30	50	1	0.909725	0.175561	10.1821	0.925885	2.22499	6.17223	5.62195	5.05749	0	0	0	0	0.650617	14.8901	0.892637	1.68369	3.78238	2.96904	0	1.54317	1.13664	0.474926	0	1
88335034	30	1	150	ChS	30	150	0.899823	0.909725	0.175561	10.1821	0.925885	2.22499	6.17223	5.62195	5.05749	0	0	0	0	0.909725	10.1821	0.925885	2.22499	6.17223	5.62195	5.05749	0	0	0	0	0.9945
88335034	30	1	250	ChS	30	250	0.757902	0.909725	0.175561	10.1821	0.925885	2.22499	6.17223	5.62195	5.05749	0	0	0	0	0.698991	9.02404	0.738906	2.3402	2.4787	2.37178	2.25999	0	0	0	0	0.146833
88335034	30	1	350	ChS	30	350	0.539818	0.909725	0.175561	10.1821	0.925885	2.22499	6.17223	5.62195	5.05749	0	0	0	0	0.576683	9.72507	0.576132	1.92393	2.06434	1.77189	1.76759	0	0	0	0	0.112625
88335034	30	1	450	ChS	30	450	0.386582	0.909725	0.175561	10.1821	0.925885	2.22499	6.17223	5.62195	5.05749	0	0	0	0	0.44174	8.10809	0.272752	1.41096	1.89653	1.08503	1.11694	0	0	0	0	0.08575
88335034	30	1	550	ChS	30	550	0.253327	0.909725	0.175561	10.1821	0.925885	2.22499	6.17223	5.62195	5.05749	0	0	0	0	0.364747	7.41149	0.282551	1.08317	1.51207	0.855266	0	0	0	0	0	0.075625
88335034	30	1	650	ChS	30	650	0.227948	0.909725	0.175561	10.1821	0.925885	2.22499	6.17223	5.62195	5.05749	0	0	0	0	0.282281	7.9049	0.0977427	0.853734	1.44363	0.514953	0	0	0	0	0	0.092125
88335034	30	1	750	ChS	30	750	0.0706132	0.909725	0.175561	10.1821	0.925885	2.22499	6.17223	5.62195	5.05749	0	0	0	0	0.210444	7.66503	0.0328035	0.967464	1.18945	0	0.60824	0	0	0	0	0.088
88335034	30	1	850	ChS	30	850	0.226005	0.909725	0.175561	10.1821	0.925885	2.22499	6.17223	5.62195	5.05749	0	0	0	0	0.225156	6.93576	0.139409	0.76588	1.35747	0	0	0	0	0	0	0.0971667
88335034	30	1	950	ChS	30	950	0.0854617	0.909725	0.175561	10.1821	0.925885	2.22499	6.17223	5.62195	5.05749	0	0	0	0	0.0996131		-0.00292747	0.902309	1.3527	0	0	0	0	0	0	0.0871667
88335034	30	1	1050	ChS	30	1050	0.150264	0.909725	0.175561	10.1821	0.925885	2.22499	6.17223	5.62195	5.05749	0	0	0	0	0.141704		-0.0863306	0.820277	1.60698	0	0	0	0	0	0	0.0798333
88335034	30	1	1150	ChS	30	1150	0.165734	0.909725	0.175561	10.1821	0.925885	2.22499	6.17223	5.62195	5.05749	0	0	0	0	0.111228		-0.0688057	0.802421	0.913703	0	0	0	0	0	0	0.070375
88335034	30	1	1250	ChS	30	1250	0.199125	0.909725	0.175561	10.1821	0.925885	2.22499	6.17223	5.62195	5.05749	0	0	0	0	0.0407316		0.00769107	0.780524	1.71296	0	0	0	0	0	0	0.0905417
88335034	30	1	1350	ChS	30	1350	0.0665232	0.909725	0.175561	10.1821	0.925885	2.22499	6.17223	5.62195	5.05749	0	0	0	0	0.101825		0.0862431	0.733282	1.14456	0	0	0	0	0	0	0.121667
88335034	50	1	50	ChS	50	50	1	0.252886	0.175561	10.991	0.847692	3.3173	2.76585	1.92304	1.81861	0.98909	0	0	0	0.279775	14.5284	0.696111	1.91391	2.15751	0.84715	0	0.454452	0.359494	0.311877	0.305492	0.992167
88335034	50	1	150	ChS	50	150	0.899823	0.252886	0.175561	10.991	0.847692	3.3173	2.76585	1.92304	1.81861	0.98909	0	0	0	0.252886	10.991	0.847692	3.3173	2.76585	1.92304	1.81861	0.98909	0	0	0	0.858833
88335034	50	1	250	ChS	50	250	0.757902	0.252886	0.175561	10.991	0.847692	3.3173	2.76585	1.92304	1.81861	0.98909	0	0	0	0.732399	12.8884	0.894933	3.43125	2.90812	2.77405	2.70015	0	0	0	0	0.948917
88335034	50	1	350	ChS	50	350	0.539818	0.252886	0.175561	10.991	0.847692	3.3173	2.76585	1.92304	1.81861	0.98909	0	0	0	0.495127	11.8863	0.751068	2.88769	1.71325	1.25657	1.18708	0	0	0	0	0.374125
88335034	50	1	450	ChS	50	450	0.386582	0.252886	0.175561	10.991	0.847692	3.3173	2.76585	1.92304	1.81861	0.98909	0	0	0	0.372086	12.1982	0.473608	1.96984	1.48522	0.824941	0.720007	0	0	0	0	0.106792
88335034	50	1	550	ChS	50	550	0.253327	0.252886	0.175561	10.991	0.847692	3.3173	2.76585	1.92304	1.81861	0.98909	0	0	0	0.340414	13.7428	0.152006	1.45515	1.48	0.690131	0.731957	0	0	0	0	0.127917
88335034	50	1	650	ChS	50	650	0.227948	0.252886	0.175561	10.991	0.847692	3.3173	2.76585	1.92304	1.81861	0.98909	0	0	0	0.347069	13.8363	0.168888	1.17162	1.55561	0.620553	0.681425	0	0	0	0	0.1145
88335034	50	1	750	ChS	50	750	0.0706132	0.252886	0.175561	10.991	0.847692	3.3173	2.76585	1.92304	1.81861	0.98909	0	0	0	0.268055	9.93242	0.0646936	0.981949	1.54019	0.373626	0.473151	0	0	0	0	0.0950417
88335034	50	1	850	ChS	50	850	0.226005	0.252886	0.175561	10.991	0.847692	3.3173	2.76585	1.92304	1.81861	0.98909	0	0	0	0.25853	12.4589	0.0764766	1.27938	1.30901	0.529173	0.473471	0	0	0	0	0.0849583
88335034	50	1	950	ChS	50	950	0.0854617	0.252886	0.175561	10.991	0.847692	3.3173	2.76585	1.92304	1.81861	0.98909	0	0	0	0.238101	14.1597	0.318461	1.13409	1.3833	0.637928	0	0	0	0	0	0.0945
88335034	50	1	1050	ChS	50	1050	0.150264	0.252886	0.175561	10.991	0.847692	3.3173	2.76585	1.92304	1.81861	0.98909	0	0	0	0.142673	12.1399	0.144493	1.17033	1.18457	0	0	0	0	0	0	0.09925
88335034	50	1	1150	ChS	50	1150	0.165734	0.252886	0.175561	10.991	0.847692	3.3173	2.76585	1.92304	1.81861	0.98909	0	0	0	0.133611	11.7341	0.0964208	1.20008	1.42204	0	0	0	0	0	0	0.0959583
88335034	50	1	1250	ChS	50	1250	0.199125	0.252886	0.175561	10.991	0.847692	3.3173	2.76585	1.92304	1.81861	0.98909	0	0	0	0.150638	14.1639	0.0472828	1.00564	1.42731	0	0	0	0	0	0	0.0979167
88335034	70	1	50	ChS	70	50	1	0.132016	0.175561	12.3944	0.592102	2.63606	1.55925	0.919285	0.88497	0.741193	0	0	0	0.116853	12.7844	0.55429	1.95636	1.84972	0.493339	0	0.314637	0.29403	0.265789	0.252615	0.61975
88335034	70	1	150	ChS	70	150	0.899823	0.132016	0.175561	12.3944	0.592102	2.63606	1.55925	0.919285	0.88497	0.741193	0	0	0	0.132016	12.3944	0.592102	2.63606	1.55925	0.919285	0.88497	0.741193	0	0	0	0.5455
88335034	70	1	250	ChS	70	250	0.757902	0.132016	0.175561	12.3944	0.592102	2.63606	1.55925	0.919285	0.88497	0.741193	0	0	0	0.316706	13.1318	0.581932	1.98547	1.58993	0.583235	0.542318	0	0	0	0	0.328708
88335034	70	1	350	ChS	70	350	0.539818	0.132016	0.175561	12.3944	0.592102	2.63606	1.55925	0.919285	0.88497	0.741193	0	0	0	0.422993	14.0262	0.575314	2.59806	1.65311	0.968141	0.914568	0	0	0	0	0.367792
88335034	70	1	450	ChS	70	450	0.386582	0.132016	0.175561	12.3944	0.592102	2.63606	1.55925	0.919285	0.88497	0.741193	0	0	0	0.29157	11.9915	0.394629	1.67355	1.48929	0.528458	0	0	0	0	0	0.113
88335034	70	1	550	ChS	70	550	0.253327	0.132016	0.175561	12.3944	0.592102	2.63606	1.55925	0.919285	0.88497	0.741193	0	0	0	0.302909	12.7558	0.390573	1.40989	1.46383	0	0.544322	0	0	0	0	0.103625
88335034	70	1	650	ChS	70	650	0.227948	0.132016	0.175561	12.3944	0.592102	2.63606	1.55925	0.919285	0.88497	0.741193	0	0	0	0.316764	11.8314	0.282055	1.30466	1.42475	0.55572	0.529336	0	0	0	0	0.0974167
88335034	70	1	750	ChS	70	750	0.0706132	0.132016	0.175561	12.3944	0.592102	2.63606	1.55925	0.919285	0.88497	0.741193	0	0	0	0.254313	13.0205	0.421419	1.37908	1.52714	0.564518	0.360574	0	0	0	0	0.123167
88335034	70	1	850	ChS	70	850	0.226005	0.132016	0.175561	12.3944	0.592102	2.63606	1.55925	0.919285	0.88497	0.741193	0	0	0	0.254286	10.3157	0.259127	1.07398	1.28119	0.467851	0	0	0	0	0	0.110583
88335034	70	1	950	ChS	70	950	0.0854617	0.132016	0.175561	12.3944	0.592102	2.63606	1.55925	0.919285	0.88497	0.741193	0	0	0	0.202772	12.9067	-0.037282	1.08061	1.22493	0	0	0	0	0	0	0.0826667
88335034	70	1	1050	ChS	70	1050	0.150264	0.132016	0.175561	12.3944	0.592102	2.63606	1.55925	0.919285	0.88497	0.741193	0	0	0	0.155328	11.0945	-0.0324688	1.06716	1.56339	0	0	0	0	0	0	0.103875
88335034	70	1	1150	ChS	70	1150	0.165734	0.132016	0.175561	12.3944	0.592102	2.63606	1.55925	0.919285	0.88497	0.741193	0	0	0	0.190612	11.3255	0.00994998	1.22945	1.14247	0	0	0	0	0	0	0.117958
88335034	70	1	1250	ChS	70	1250	0.199125	0.132016	0.175561	12.3944	0.592102	2.63606	1.55925	0.919285	0.88497	0.741193	0	0	0	0.123308	11.302	-0.11514	0.954637	1.32962	0	0	0	0	0	0	0.092625
88335034	30	1	50	ChS	30	50	1	0.911164	0.175561	11.429	0.902341	2.3002	6.04152	6.09365	5.7062	0	0	0	0	0.639249	10.0152	0.868215	1.7325	4.21052	2.98396	0	1.64845	1.1436	0.612491	0.446832	0.999875
88335034	30	1	50	ChS	30	50	1	0.911164	0.175561	11.429	0.902341	2.3002	6.04152	6.09365	5.7062	0	0	0	0	0.698755	10.4296	0.919207	1.79898	5.28368	4.205	3.55665	1.63654	1.33089	0	0	0.999917
88335034	30	1	50	ChS	30	50	1	0.911164	0.175561	11.429	0.902341	2.3002	6.04152	6.09365	5.7062	0	0	0	0	0.541227	8.85246	0.75273	2.10815	3.5659	4.10493	3.60404	1.19084	1.0225	0	0	0.96075
88335034	30	1	150	ChS	30	150	0.899823	0.911164	0.175561	11.429	0.902341	2.3002	6.04152	6.09365	5.7062	0	0	0	0	0.749092	7.61874	0.899004	1.89788	4.85223	5.32735	4.50179	0.535767	0.387505	0	0	0.993542
88335034	30	1	150	ChS	30	150	0.899823	0.911164	0.175561	11.429	0.902341	2.3002	6.04152	6.09365	5.7062	0	0	0	0	0.911164	11.429	0.902341	2.3002	6.04152	6.09365	5.7062	0	0	0	0	0.99675
88335034	30	1	150	ChS	30	150	0.899823	0.911164	0.175561	11.429	0.902341	2.3002	6.04152	6.09365	5.7062	0	0	0	0	0.884982	10.187	0.930508	2.60328	4.89186	4.84055	4.73222	0	0	0	0	0.978875
88335034	30	1	150	ChS	30	150	0.899823	0.911164	0.175561	11.429	0.902341	2.3002	6.04152	6.09365	5.7062	0	0	0	0	0.879203	16.4831	0.940946	2.8716	4.42348	4.69241	4.23646	0	0	0	0	0.973625
88335034	30	1	250	ChS	30	250	0.757902	0.911164	0.175561	11.429	0.902341	2.3002	6.04152	6.09365	5.7062	0	0	0	0	0.830154	14.2841	0.839063	3.07691	3.78009	3.75467	3.60486	0	0	0	0	0.940208
88335034	30	1	250	ChS	30	250	0.757902	0.911164	0.175561	11.429	0.902341	2.3002	6.04152	6.09365	5.7062	0	0	0	0	0.736493	9.48891	0.785818	2.70631	3.25396	2.9967	2.72276	0	0	0	0	0.433292
88335034	30	1	250	ChS	30	250	0.757902	0.911164	0.175561	11.429	0.902341	2.3002	6.04152	6.09365	5.7062	0	0	0	0	0.648339	9.76974	0.74538	2.4019	2.40101	2.22565	2.17507	0	0	0	0	0.189542
88335034	30	1	250	ChS	30	250	0.757902	0.911164	0.175561	11.429	0.902341	2.3002	6.04152	6.09365	5.7062	0	0	0	0	0.621011	10.9002	0.708259	2.30815	1.92747	1.98598	1.84831	0	0	0	0	0.0951667
88335034	30	1	350	ChS	30	350	0.539818	0.911164	0.175561	11.429	0.902341	2.3002	6.04152	6.09365	5.7062	0	0	0	0	0.595535	9.80941	0.699848	2.17315	2.11076	1.90555	1.99716	0	0	0	0	0.105708
88335034	30	1	350	ChS	30	350	0.539818	0.911164	0.175561	11.429	0.902341	2.3002	6.04152	6.09365	5.7062	0	0	0	0	0.571529	8.92849	0.574901	2.00314	2.35628	1.82841	1.67923	0	0	0	0	0.0702917
88335034	30	1	350	ChS	30	350	0.539818	0.911164	0.175561	11.429	0.902341	2.3002	6.04152	6.09365	5.7062	0	0	0	0	0.612342	10.8276	0.61365	2.15015	2.34074	2.01481	0	0	0	0	0	0.0816667
88335034	30	1	350	ChS	30	350	0.539818	0.911164	0.175561	11.429	0.902341	2.3002	6.04152	6.09365	5.7062	0	0	0	0	0.600659	10.2375	0.553578	2.05714	2.08402	2.01014	1.90905	0	0	0	0	0.095875
88335034	30	1	450	ChS	30	450	0.386582	0.911164	0.175561	11.429	0.902341	2.3002	6.04152	6.09365	5.7062	0	0	0	0	0.518736	9.86785	0.402711	1.79553	2.42038	1.54554	1.29403	0	0	0	0	0.0609167
88335034	30	1	450	ChS	30	450	0.386582	0.911164	0.175561	11.429	0.902341	2.3002	6.04152	6.09365	5.7062	0	0	0	0	0.496643	11.5196	0.265494	1.58964	1.87682	1.23455	1.1884	0	0	0	0	0.037625
88335034	30	1	450	ChS	30	450	0.386582	0.911164	0.175561	11.429	0.902341	2.3002	6.04152	6.09365	5.7062	0	0	0	0	0.49829	8.20207	0.477502	1.57059	1.9651	1.2697	1.35273	0	0	0	0	0.0595417
88335034	30	1	450	ChS	30	450	0.386582	0.911164	0.175561	11.429	0.902341	2.3002	6.04152	6.09365	5.7062	0	0	0	0	0.423335	9.94208	0.253388	1.25825	2.00411	1.05363	1.11626	0	0	0	0	0.0343333
88335034	30	1	550	ChS	30	550	0.253327	0.911164	0.175561	11.429	0.902341	2.3002	6.04152	6.09365	5.7062	0	0	0	0	0.396414	9.66935	0.273624	1.23231	1.87471	1.02257	0.880548	0	0	0	0	0.036625
88335034	30	1	550	ChS	30	550	0.253327	0.911164	0.175561	11.429	0.902341	2.3002	6.04152	6.09365	5.7062	0	0	0	0	0.396409	10.139	0.219174	1.23625	2.25821	1.099	0.816719	0	0	0	0	0.033875
88335034	30	1	550	ChS	30	550	0.253327	0.911164	0.175561	11.429	0.902341	2.3002	6.04152	6.09365	5.7062	0	0	0	0	0.370436	10.0306	0.306223	1.16461	1.88206	1.01714	0.761129	0	0	0	0	0.0536667
88335034	30	1	550	ChS	30	550	0.253327	0.911164	0.175561	11.429	0.902341	2.3002	6.04152	6.09365	5.7062	0	0	0	0	0.336015	9.23738	0.0750674	0.948775	1.26962	0.519391	0	0.645631	0	0	0	0.0168333
88335034	30	1	650	ChS	30	650	0.227948	0.911164	0.175561	11.429	0.902341	2.3002	6.04152	6.09365	5.7062	0	0	0	0	0.350977	9.08386	0.295219	1.09457	1.52932	0.674486	0.67088	0	0	0	0	0.0332917
88335034	30	1	650	ChS	30	650	0.227948	0.911164	0.175561	11.429	0.902341	2.3002	6.04152	6.09365	5.7062	0	0	0	0	0.316122	9.74102	0.0281491	0.848627	1.37058	0.451998	0.648836	0	0	0	0	0.0182917
88335034	30	1	650	ChS	30	650	0.227948	0.911164	0.175561	11.429	0.902341	2.3002	6.04152	6.09365	5.7062	0	0	0	0	0.317409	10.6606	0.204363	0.959053	1.76332	0.746318	0.684447	0	0	0	0	0.0379167
88335034	30	1	650	ChS	30	650	0.227948	0.911164	0.175561	11.429	0.902341	2.3002	6.04152	6.09365	5.7062	0	0	0	0	0.327302	9.9748	0.138726	1.0174	1.45038	0.300953	0.467746	0	0	0	0	0.020375
88335034	30	1	750	ChS	30	750	0.0706132	0.911164	0.175561	11.429	0.902341	2.3002	6.04152	6.09365	5.7062	0	0	0	0	0.305775	6.55319	0.081774	0.900253	1.42972	0.448865	0.660829	0	0	0	0	0.0245417
88335034	30	1	750	ChS	30	750	0.0706132	0.911164	0.175561	11.429	0.902341	2.3002	6.04152	6.09365	5.7062	0	0	0	0	0.265129	7.17524	0.195721	0.96698	1.27502	0.523085	0.416833	0	0	0	0	0.0381667
88335034	30	1	750	ChS	30	750	0.0706132	0.911164	0.175561	11.429	0.902341	2.3002	6.04152	6.09365	5.7062	0	0	0	0	0.316419	9.68556	0.122622	0.856934	1.40579	0	0.510825	0	0	0	0	0.0213333
88335034	30	1	750	ChS	30	750	0.0706132	0.911164	0.175561	11.429	0.902341	2.3002	6.04152	6.09365	5.7062	0	0	0	0	0.302595	8.28646	0.157078	1.02002	1.25134	0	0	0	0	0	0	0.0299167
88335034	30	1	850	ChS	30	850	0.226005	0.911164	0.175561	11.429	0.902341	2.3002	6.04152	6.09365	5.7062	0	0	0	0	0.289559	10.9934	0.128838	0.991199	2.11263	1.3556	0	0	0	0	0	0.035
88335034	30	1	850	ChS	30	850	0.226005	0.911164	0.175561	11.429	0.902341	2.3002	6.04152	6.09365	5.7062	0	0	0	0	0.20941	8.53956	-0.132499	0.756554	1.47172	0	0	0	0	0	0	0.0346667
88335034	30	1	850	ChS	30	850	0.226005	0.911164	0.175561	11.429	0.902341	2.3002	6.04152	6.09365	5.7062	0	0	0	0	0.202941	8.12789	-0.00808666	0.833248	1.3527	0.263026	0.394539	0.469689	0.413326	0	0	0.0354167
88335034	30	1	850	ChS	30	850	0.226005	0.911164	0.175561	11.429	0.902341	2.3002	6.04152	6.09365	5.7062	0	0	0	0	0.255958	8.57017	-0.0427264	0.767868	1.15096	0	0	0	0	0	0	0.0230833
88335034	30	1	950	ChS	30	950	0.0854617	0.911164	0.175561	11.429	0.902341	2.3002	6.04152	6.09365	5.7062	0	0	0	0	0.255806	7.41984	0.143762	0.912301	1.97759	1.02683	0.456367	0.494397	0.456367	0	0	0.0182083
88335034	30	1	950	ChS	30	950	0.0854617	0.911164	0.175561	11.429	0.902341	2.3002	6.04152	6.09365	5.7062	0	0	0	0	0.226543	8.22385	0.201845	0.88679	1.38921	0.773986	0.416762	0.456454	0	0	0	0.0360833
88335034	30	1	950	ChS	30	950	0.0854617	0.911164	0.175561	11.429	0.902341	2.3002	6.04152	6.09365	5.7062	0	0	0	0	0.167421	6.39585	-0.0412118	0.798226	1.06486	0	0	0	0	0	0	0.0268333
88335034	30	1	950	ChS	30	950	0.0854617	0.911164	0.175561	11.429	0.902341	2.3002	6.04152	6.09365	5.7062	0	0	0	0	0.230897	8.16774	-0.0660457	0.794312	1.19813	0	0	0	0	0	0	0.038625
88335034	50	1	50	ChS	50	50	1	0.230721	0.175561	11.6444	0.868058	3.54967	2.58887	2.23948	2.05269	1.40587	0	0	0	0.267157	12.2951	0.710404	2.10107	2.0895	1.07821	0	0.651762	0.372062	0.301257	0.231986	0.954
88335034	50	1	50	ChS	50	50	1	0.230721	0.175561	11.6444	0.868058	3.54967	2.58887	2.23948	2.05269	1.40587	0	0	0	0.266429	11.6559	0.749144	2.30975	2.19626	1.13907	0.728073	0.534817	0.445714	0.259682	0	0.796417
88335034	50	1	50	ChS	50	50	1	0.230721	0.175561	11.6444	0.868058	3.54967	2.58887	2.23948	2.05269	1.40587	0	0	0	0.259745	14.1857	0.777434	2.78543	2.48359	1.70022	1.32088	0.570533	0.42013	0.115439	0	0.803792
88335034	50	1	150	ChS	50	150	0.899823	0.230721	0.175561	11.6444	0.868058	3.54967	2.58887	2.23948	2.05269	1.40587	0	0	0	0.383112	13.9166	0.821249	2.95899	2.24784	2.08919	1.92481	0.932776	0.719174	0	0	0.981958
88335034	50	1	150	ChS	50	150	0.899823	0.230721	0.175561	11.6444	0.868058	3.54967	2.58887	2.23948	2.05269	1.40587	0	0	0	0.230721	11.6444	0.868058	3.54967	2.58887	2.23948	2.05269	1.40587	0	0	0	0.734292
88335034	50	1	150	ChS	50	150	0.899823	0.230721	0.175561	11.6444	0.868058	3.54967	2.58887	2.23948	2.05269	1.40587	0	0	0	0.254506	11.0179	0.668947	2.62146	1.95592	1.38583	1.3667	0.99097	0	0	0	0.232292
88335034	50	1	150	ChS	50	150	0.899823	0.230721	0.175561	11.6444	0.868058	3.54967	2.58887	2.23948	2.05269	1.40587	0	0	0	0.382103	14.0053	0.755759	2.56778	1.91472	1.43049	1.38206	0.614426	0	0	0	0.395667
88335034	50	1	250	ChS	50	250	0.757902	0.230721	0.175561	11.6444	0.868058	3.54967	2.58887	2.23948	2.05269	1.40587	0	0	0	0.63244	12.6887	0.862643	2.93307	3.12067	2.66522	2.37096	0.288638	0	0	0	0.878708
88335034	50	1	250	ChS	50	250	0.757902	0.230721	0.175561	11.6444	0.868058	3.54967	2.58887	2.23948	2.05269	1.40587	0	0	0	0.74813	16.2273	0.883237	3.52113	3.45619	3.19173	2.9299	0	0	0	0	0.948083
88335034	50	1	250	ChS	50	250	0.757902	0.230721	0.175561	11.6444	0.868058	3.54967	2.58887	2.23948	2.05269	1.40587	0	0	0	0.788401	19.7818	0.902959	4.07491	3.54169	3.41349	3.17761	0	0	0	0	0.9375
88335034	50	1	250	ChS	50	250	0.757902	0.230721	0.175561	11.6444	0.868058	3.54967	2.58887	2.23948	2.05269	1.40587	0	0	0	0.724172	13.9615	0.853492	3.94699	2.85616	2.68895	2.60459	0	0	0	0	0.691083
88335034	50	1	350	ChS	50	350	0.539818	0.230721	0.175561	11.6444	0.868058	3.54967	2.58887	2.23948	2.05269	1.40587	0	0	0	0.670803	12.1981	0.804772	3.93347	2.54167	2.3182	2.158	0	0	0	0	0.765042
88335034	50	1	350	ChS	50	350	0.539818	0.230721	0.175561	11.6444	0.868058	3.54967	2.58887	2.23948	2.05269	1.40587	0	0	0	0.508794	13.0356	0.621229	3.03001	2.10341	1.38673	1.36128	0	0	0	0	0.191708
88335034	50	1	350	ChS	50	350	0.539818	0.230721	0.175561	11.6444	0.868058	3.54967	2.58887	2.23948	2.05269	1.40587	0	0	0	0.439257	13.2412	0.473675	2.48896	1.8318	1.04696	0.974649	0	0	0	0	0.078375
88335034	50	1	350	ChS	50	350	0.539818	0.230721	0.175561	11.6444	0.868058	3.54967	2.58887	2.23948	2.05269	1.40587	0	0	0	0.439984	11.2629	0.508601	2.5493	1.91841	1.21225	1.0872	0	0	0	0	0.0777917
88335034	50	1	450	ChS	50	450	0.386582	0.230721	0.175561	11.6444	0.868058	3.54967	2.58887	2.23948	2.05269	1.40587	0	0	0	0.373418	11.5926	0.515769	2.06449	1.75247	0.815645	0.78768	0	0	0	0	0.0408333
88335034	50	1	450	ChS	50	450	0.386582	0.230721	0.175561	11.6444	0.868058	3.54967	2.58887	2.23948	2.05269	1.40587	0	0	0	0.389753	13.318	0.456185	2.02834	1.63707	0.778831	0.807846	0	0	0	0	0.0476667
88335034	50	1	450	ChS	50	450	0.386582	0.230721	0.175561	11.6444	0.868058	3.54967	2.58887	2.23948	2.05269	1.40587	0	0	0	0.374069	11.8846	0.38952	1.84457	1.63735	0.772827	0.799025	0	0	0	0	0.05275
88335034	50	1	450	ChS	50	450	0.386582	0.230721	0.175561	11.6444	0.868058	3.54967	2.58887	2.23948	2.05269	1.40587	0	0	0	0.349454	15.4549	0.324238	1.76585	1.60888	0.718694	0.735843	0	0	0	0	0.0583333
88335034	50	1	550	ChS	50	550	0.253327	0.230721	0.175561	11.6444	0.868058	3.54967	2.58887	2.23948	2.05269	1.40587	0	0	0	0.371149	14.316	0.402835	1.67498	1.46698	0.826755	0.847305	0	0	0	0	0.041
88335034	50	1	550	ChS	50	550	0.253327	0.230721	0.175561	11.6444	0.868058	3.54967	2.58887	2.23948	2.05269	1.40587	0	0	0	0.335901	11.31	0.475217	1.42426	1.53894	0.628398	0.694124	0	0	0	0	0.0531667
88335034	50	1	550	ChS	50	550	0.253327	0.230721	0.175561	11.6444	0.868058	3.54967	2.58887	2.23948	2.05269	1.40587	0	0	0	0.403774	15.2269	0.424184	1.63648	1.43427	0.999312	0.952542	0	0	0	0	0.0582917
88335034	50	1	550	ChS	50	550	0.253327	0.230721	0.175561	11.6444	0.868058	3.54967	2.58887	2.23948	2.05269	1.40587	0	0	0	0.391807	13.9751	0.2911	1.58789	1.53021	0.826755	0.77775	0	0	0	0	0.0584583
88335034	50	1	650	ChS	50	650	0.227948	0.230721	0.175561	11.6444	0.868058	3.54967	2.58887	2.23948	2.05269	1.40587	0	0	0	0.409858	15.0241	0.303717	1.354	1.58296	0.881566	0.891218	0	0	0	0	0.0396667
88335034	50	1	650	ChS	50	650	0.227948	0.230721	0.175561	11.6444	0.868058	3.54967	2.58887	2.23948	2.05269	1.40587	0	0	0	0.400358	12.6098	0.209639	1.29338	1.54824	0.726532	0.88675	0	0	0	0	0.0455833
88335034	50	1	650	ChS	50	650	0.227948	0.230721	0.175561	11.6444	0.868058	3.54967	2.58887	2.23948	2.05269	1.40587	0	0	0	0.347215	16.1459	0.421255	1.26344	1.6402	0.708707	0.550499	0	0	0	0	0.0348333
88335034	50	1	650	ChS	50	650	0.227948	0.230721	0.175561	11.6444	0.868058	3.54967	2.58887	2.23948	2.05269	1.40587	0	0	0	0.366841	12.6326	0.297255	1.23161	1.54435	0.751261	0.664392	0	0	0	0	0.0408333
88335034	50	1	750	ChS	50	750	0.0706132	0.230721	0.175561	11.6444	0.868058	3.54967	2.58887	2.23948	2.05269	1.40587	0	0	0	0.347333	11.8021	0.364287	1.2744	1.73519	0.672056	0.558677	0	0	0	0	0.042375
88335034	50	1	750	ChS	50	750	0.0706132	0.230721	0.175561	11.6444	0.868058	3.54967	2.58887	2.23948	2.05269	1.40587	0	0	0	0.344084	13.3116	0.235727	1.05135	1.50397	0.623171	0.736316	0	0	0	0	0.0267917
88335034	50	1	750	ChS	50	750	0.0706132	0.230721	0.175561	11.6444	0.868058	3.54967	2.58887	2.23948	2.05269	1.40587	0	0	0	0.372016	12.4685	0.236368	1.14668	1.64857	0.59425	0.626199	0	0	0	0	0.0206667
88335034	50	1	750	ChS	50	750	0.0706132	0.230721	0.175561	11.6444	0.868058	3.54967	2.58887	2.23948	2.05269	1.40587	0	0	0	0.348471	12.6624	0.197944	1.07586	1.45788	0.769816	0.730644	0	0	0	0	0.0223333
88335034	50	1	850	ChS	50	850	0.226005	0.230721	0.175561	11.6444	0.868058	3.54967	2.58887	2.23948	2.05269	1.40587	0	0	0	0.345622	13.7261	0.0649374	1.03204	1.46092	0.794288	0.872299	0	0	0	0	0.0356667
88335034	50	1	850	ChS	50	850	0.226005	0.230721	0.175561	11.6444	0.868058	3.54967	2.58887	2.23948	2.05269	1.40587	0	0	0	0.299172	13.6826	0.107559	1.12274	1.72897	0.800183	0.814472	0	0	0	0	0.024875
88335034	50	1	850	ChS	50	850	0.226005	0.230721	0.175561	11.6444	0.868058	3.54967	2.58887	2.23948	2.05269	1.40587	0	0	0	0.32235	12.0215	0.14545	1.01561	1.60584	0.682481	0.669099	0	0	0	0	0.039625
88335034	50	1	850	ChS	50	850	0.226005	0.230721	0.175561	11.6444	0.868058	3.54967	2.58887	2.23948	2.05269	1.40587	0	0	0	0.271025	13.2834	0.0791841	1.12268	1.29477	0.358127	0.640496	0	0	0	0	0.034375
88335034	50	1	950	ChS	50	950	0.0854617	0.230721	0.175561	11.6444	0.868058	3.54967	2.58887	2.23948	2.05269	1.40587	0	0	0	0.310673	12.8961	0.0889646	1.33617	1.40176	0.76827	0.673921	0	0	0	0	0.0322083
88335034	50	1	950	ChS	50	950	0.0854617	0.230721	0.175561	11.6444	0.868058	3.54967	2.58887	2.23948	2.05269	1.40587	0	0	0	0.240565	12.9336	-0.0776053	0.967957	1.48221	0.555828	0	0.500932	0	0	0	0.0107917
88335034	50	1	950	ChS	50	950	0.0854617	0.230721	0.175561	11.6444	0.868058	3.54967	2.58887	2.23948	2.05269	1.40587	0	0	0	0.236336	12.979	0.219747	1.09429	1.29077	0	0	0	0	0	0	0.0399167
88335034	50	1	950	ChS	50	950	0.0854617	0.230721	0.175561	11.6444	0.868058	3.54967	2.58887	2.23948	2.05269	1.40587	0	0	0	0.236527	13.5123	-0.16335	0.948204	1.31947	0	0	0	0	0	0	0.0254167
88335034	70	1	50	ChS	70	50	1	0.120991	0.175561	11.0922	0.690571	2.4552	1.8639	0.939624	0.798017	0.644553	0	0	0	0.107648	13.664	0.392211	1.72772	1.46469	0.627242	0	0	0	0	0	0.34375
88335034	70	1	50	ChS	70	50	1	0.120991	0.175561	11.0922	0.690571	2.4552	1.8639	0.939624	0.798017	0.644553	0	0	0	0.124124	17.3897	0.515335	1.82217	1.35501	0.394141	0.383278	0.215278	0.186972	0.163256	0	0.236708
88335034	70	1	50	ChS	70	50	1	0.120991	0.175561	11.0922	0.690571	2.4552	1.8639	0.939624	0.798017	0.644553	0	0	0	0.106869	11.9237	0.57067	2.18749	1.88502	0.726954	0.578148	0.479239	0.387428	0	0	0.260167
88335034	70	1	150	ChS	70	150	0.899823	0.120991	0.175561	11.0922	0.690571	2.4552	1.8639	0.939624	0.798017	0.644553	0	0	0	0.123888	14.7725	0.450139	2.27198	1.59854	0.671498	0.616106	0.500225	0.478816	0	0	0.166458
88335034	70	1	150	ChS	70	150	0.899823	0.120991	0.175561	11.0922	0.690571	2.4552	1.8639	0.939624	0.798017	0.644553	0	0	0	0.120991	11.0922	0.690571	2.4552	1.8639	0.939624	0.798017	0.644553	0	0	0	0.285583
88335034	70	1	150	ChS	70	150	0.899823	0.120991	0.175561	11.0922	0.690571	2.4552	1.8639	0.939624	0.798017	0.644553	0	0	0	0.0973068		0.37918	1.96313	1.57808	0.542727	0.502172	0.471159	0	0	0	0.107625
88335034	70	1	150	ChS	70	150	0.899823	0.120991	0.175561	11.0922	0.690571	2.4552	1.8639	0.939624	0.798017	0.644553	0	0	0	0.132262	12.8332	0.348929	1.6831	1.25587	0.361704	0.404546	0.214207	0	0	0	0.0544583
88335034	70	1	250	ChS	70	250	0.757902	0.120991	0.175561	11.0922	0.690571	2.4552	1.8639	0.939624	0.798017	0.644553	0	0	0	0.186164	14.4655	0.410739	1.50254	1.2762	0.406238	0.473305	0	0	0	0	0.0698333
88335034	70	1	250	ChS	70	250	0.757902	0.120991	0.175561	11.0922	0.690571	2.4552	1.8639	0.939624	0.798017	0.644553	0	0	0	0.316895	13.2658	0.572225	2.06192	1.81386	0.704718	0.667097	0	0	0	0	0.149417
88335034	70	1	250	ChS	70	250	0.757902	0.120991	0.175561	11.0922	0.690571	2.4552	1.8639	0.939624	0.798017	0.644553	0	0	0	0.523841	14.0909	0.688633	2.93615	2.34034	1.55345	1.41109	0	0	0	0	0.409083
88335034	70	1	250	ChS	70	250	0.757902	0.120991	0.175561	11.0922	0.690571	2.4552	1.8639	0.939624	0.798017	0.644553	0	0	0	0.539937	12.7851	0.690645	3.1642	2.02627	1.52397	1.5069	0	0	0	0	0.372125
88335034	70	1	350	ChS	70	350	0.539818	0.120991	0.175561	11.0922	0.690571	2.4552	1.8639	0.939624	0.798017	0.644553	0	0	0	0.516217	13.215	0.675078	3.09328	1.74424	1.38175	1.31487	0	0	0	0	0.31875
88335034	70	1	350	ChS	70	350	0.539818	0.120991	0.175561	11.0922	0.690571	2.4552	1.8639	0.939624	0.798017	0.644553	0	0	0	0.429656	13.7982	0.572507	2.64695	1.79994	1.0661	0.916976	0	0	0	0	0.165417
88335034	70	1	350	ChS	70	350	0.539818	0.120991	0.175561	11.0922	0.690571	2.4552	1.8639	0.939624	0.798017	0.644553	0	0	0	0.326779	13.0798	0.342141	1.99627	1.54827	0.566875	0.533933	0	0	0	0	0.0558333
88335034	70	1	350	ChS	70	350	0.539818	0.120991	0.175561	11.0922	0.690571	2.4552	1.8639	0.939624	0.798017	0.644553	0	0	0	0.340692	14.809	0.417855	2.08345	1.5542	0.68133	0.626605	0	0	0	0	0.0824583
88335034	70	1	450	ChS	70	450	0.386582	0.120991	0.175561	11.0922	0.690571	2.4552	1.8639	0.939624	0.798017	0.644553	0	0	0	0.265949	12.1411	0.254606	1.73655	1.38639	0.514262	0.395911	0	0	0	0	0.042
88335034	70	1	450	ChS	70	450	0.386582	0.120991	0.175561	11.0922	0.690571	2.4552	1.8639	0.939624	0.798017	0.644553	0	0	0	0.305093	12.8615	0.385046	1.75382	1.69615	0.563486	0.562063	0	0	0	0	0.0271667
88335034	70	1	450	ChS	70	450	0.386582	0.120991	0.175561	11.0922	0.690571	2.4552	1.8639	0.939624	0.798017	0.644553	0	0	0	0.277106	13.3626	0.341465	1.62949	1.44278	0.467732	0.416413	0	0	0	0	0.0455417
88335034	70	1	450	ChS	70	450	0.386582	0.120991	0.175561	11.0922	0.690571	2.4552	1.8639	0.939624	0.798017	0.644553	0	0	0	0.26167	15.0257	0.178333	1.54073	1.3271	0.424611	0.380476	0	0	0	0	0.0479583
88335034	70	1	550	ChS	70	550	0.253327	0.120991	0.175561	11.0922	0.690571	2.4552	1.8639	0.939624	0.798017	0.644553	0	0	0	0.319741	16.1336	0.258879	1.50241	1.44071	0.674593	0.661308	0	0	0	0	0.035125
88335034	70	1	550	ChS	70	550	0.253327	0.120991	0.175561	11.0922	0.690571	2.4552	1.8639	0.939624	0.798017	0.644553	0	0	0	0.319281	13.0631	0.247035	1.56199	1.63431	0.724703	0.678477	0	0	0	0	0.0492917
88335034	70	1	550	ChS	70	550	0.253327	0.120991	0.175561	11.0922	0.690571	2.4552	1.8639	0.939624	0.798017	0.644553	0	0	0	0.344692	14.0683	0.321324	1.60654	1.4218	0.643863	0.575267	0	0	0	0	0.0613333
88335034	70	1	550	ChS	70	550	0.253327	0.120991	0.175561	11.0922	0.690571	2.4552	1.8639	0.939624	0.798017	0.644553	0	0	0	0.330107	12.6901	0.286628	1.39872	1.38526	0.703355	0.67424	0	0	0	0	0.0460833
88335034	70	1	650	ChS	70	650	0.227948	0.120991	0.175561	11.0922	0.690571	2.4552	1.8639	0.939624	0.798017	0.644553	0	0	0	0.350289	12.5751	0.25928	1.39451	1.83947	0.78768	0.672713	0	0	0	0	0.0722083
88335034	70	1	650	ChS	70	650	0.227948	0.120991	0.175561	11.0922	0.690571	2.4552	1.8639	0.939624	0.798017	0.644553	0	0	0	0.306977	14.6244	0.191444	1.36332	1.70589	0.788823	0	0	0	0	0	0.0440833
88335034	70	1	650	ChS	70	650	0.227948	0.120991	0.175561	11.0922	0.690571	2.4552	1.8639	0.939624	0.798017	0.644553	0	0	0	0.353318	13.0613	0.261308	1.21121	1.56224	0.675021	0.670408	0	0	0	0	0.032125
88335034	70	1	650	ChS	70	650	0.227948	0.120991	0.175561	11.0922	0.690571	2.4552	1.8639	0.939624	0.798017	0.644553	0	0	0	0.312612	13.3534	0.233549	1.16409	1.48192	0.594967	0	0.519615	0	0	0	0.033
88335034	70	1	750	ChS	70	750	0.0706132	0.120991	0.175561	11.0922	0.690571	2.4552	1.8639	0.939624	0.798017	0.644553	0	0	0	0.304084	12.2281	0.326522	1.2029	1.24438	0.592719	0.476468	0	0	0	0	0.02275
88335034	70	1	750	ChS	70	750	0.0706132	0.120991	0.175561	11.0922	0.690571	2.4552	1.8639	0.939624	0.798017	0.644553	0	0	0	0.292317	12.5112	0.111138	1.074	1.46755	0.576537	0.583526	0	0	0	0	0.034875
88335034	70	1	750	ChS	70	750	0.0706132	0.120991	0.175561	11.0922	0.690571	2.4552	1.8639	0.939624	0.798017	0.644553	0	0	0	0.292704	13.7145	0.178449	1.07677	1.43187	0.433242	0.429896	0	0	0	0	0.031
88335034	70	1	750	ChS	70	750	0.0706132	0.120991	0.175561	11.0922	0.690571	2.4552	1.8639	0.939624	0.798017	0.644553	0	0	0	0.290263	10.9523	0.110965	1.03932	1.2854	0	0	0	0	0	0	0.0170417
88335034	70	1	850	ChS	70	850	0.226005	0.120991	0.175561	11.0922	0.690571	2.4552	1.8639	0.939624	0.798017	0.644553	0	0	0	0.223651	10.3231	0.00693685	1.07956	1.38518	0	0	0	0	0	0	0.0237083
88335034	70	1	850	ChS	70	850	0.226005	0.120991	0.175561	11.0922	0.690571	2.4552	1.8639	0.939624	0.798017	0.644553	0	0	0	0.271518	12.7623	-0.0298714	1.00442	1.38748	0.437057	0.457869	0	0	0	0	0.023
88335034	70	1	850	ChS	70	850	0.226005	0.120991	0.175561	11.0922	0.690571	2.4552	1.8639	0.939624	0.798017	0.644553	0	0	0	0.321211	11.068	0.189891	1.12025	1.54308	0.589176	0	0.59619	0	0	0	0.0226667
88335034	70	1	850	ChS	70	850	0.226005	0.120991	0.175561	11.0922	0.690571	2.4552	1.8639	0.939624	0.798017	0.644553	0	0	0	0.232125	11.9909	0.127437	1.21192	1.40009	0.360022	0.300018	0.340021	0.306685	0	0	0.026375
88335034	70	1	950	ChS	70	950	0.0854617	0.120991	0.175561	11.0922	0.690571	2.4552	1.8639	0.939624	0.798017	0.644553	0	0	0	0.253871	11.9007	0.0444921	1.20123	1.44142	0.445143	0.515801	0	0	0	0	0.0416667
88335034	70	1	950	ChS	70	950	0.0854617	0.120991	0.175561	11.0922	0.690571	2.4552	1.8639	0.939624	0.798017	0.644553	0	0	0	0.257806	13.8789	0.105688	1.13439	1.46968	0	0.431012	0.423946	0	0	0	0.02375
88335034	70	1	950	ChS	70	950	0.0854617	0.120991	0.175561	11.0922	0.690571	2.4552	1.8639	0.939624	0.798017	0.644553	0	0	0	0.223065	9.40405	-0.0640479	0.875191	1.2072	0	0	0.552073	0	0	0	0.0220833
88335034	70	1	950	ChS	70	950	0.0854617	0.120991	0.175561	11.0922	0.690571	2.4552	1.8639	0.939624	0.798017	0.644553	0	0	0	0.264511	10.7829	0.0930193	1.116	1.39388	0	0	0	0	0	0	0.0228333
88335041	30	1	50	PBU	30	50	1	0.715774	0.147078	1.85031	0.512063	0.478945	6.12616	0	0	0	0	0	0	0.410827	2.14031	0.597878	0.46013	6.31233	0	0	0	0	0	0	0.165458
88335041	30	1	150	PBU	30	150	0.899823	0.715774	0.147078	1.85031	0.512063	0.478945	6.12616	0	0	0	0	0	0	0.715774	1.85031	0.512063	0.478945	6.12616	0	0	0	0	0	0	0.337333
88335041	30	1	250	PBU	30	250	0.757902	0.715774	0.147078	1.85031	0.512063	0.478945	6.12616	0	0	0	0	0	0	0.667183	2.20123	0.573321	0.55349	6.34371	0	0	0	0	0	0	0.121792
88335041	30	1	350	PBU	30	350	0.539818	0.715774	0.147078	1.85031	0.512063	0.478945	6.12616	0	0	0	0	0	0	0.54069	2.70598	0.332207	0.53322	3.69344	0	0	0	0	0	0	0.163667
88335041	30	1	450	PBU	30	450	0.386582	0.715774	0.147078	1.85031	0.512063	0.478945	6.12616	0	0	0	0	0	0	0.485207	2.40695	0.171894	0.509246	2.71267	0	0	0	0	0	0	0.143167
88335041	30	1	550	PBU	30	550	0.253327	0.715774	0.147078	1.85031	0.512063	0.478945	6.12616	0	0	0	0	0	0	0.343998	2.89977	0.0516205	0.36894	1.63383	0	0	0	0	0	0	0.108875
88335041	30	1	650	PBU	30	650	0.227948	0.715774	0.147078	1.85031	0.512063	0.478945	6.12616	0	0	0	0	0	0	0.118716		0.0770869	0.389192	1.79546	0	0	1.45881	0	0	0	0.207917
88335041	30	1	750	PBU	30	750	0.0706132	0.715774	0.147078	1.85031	0.512063	0.478945	6.12616	0	0	0	0	0	0	0.065846		0.113871	0.47313	1.9596	1.04979	0.769842	0.769842	0	0	0	0.118208
88335041	30	1	850	PBU	30	850	0.226005	0.715774	0.147078	1.85031	0.512063	0.478945	6.12616	0	0	0	0	0	0	0.135276		0.0891287	0.554107	2.50386	0	0	0	0	0	0	0.197333
88335041	30	1	950	PBU	30	950	0.0854617	0.715774	0.147078	1.85031	0.512063	0.478945	6.12616	0	0	0	0	0	0	0.117478		0.207434	0.538526	1.62434	2.08844	1.50832	0	0	0	0	0.210917
88335041	50	1	50	PBU	50	50	1		0.147078		0.350271	0.618197		1.49337	1.49337	1.28411	0	0	0	0.0761951		0.29217	0.472302	2.1042	1.49156	0.917881	1.01963	0	0	0	0.376875
88335041	50	1	150	PBU	50	150	0.899823		0.147078		0.350271	0.618197		1.49337	1.49337	1.28411	0	0	0	0.217313		0.350271	0.618197	1.82628	1.49337	1.49337	1.28411	0	0	0	0.240292
88335041	50	1	250	PBU	50	250	0.757902		0.147078		0.350271	0.618197		1.49337	1.49337	1.28411	0	0	0	0.487009	3.78766	0.491978	0.893106	3.17123	2.10488	1.91943	0	0	0	0	0.160458
88335041	50	1	350	PBU	50	350	0.539818		0.147078		0.350271	0.618197		1.49337	1.49337	1.28411	0	0	0	0.313321	4.33909	0.133345	0.661583	1.68911	0	0	0	0	0	0	0.10275
88335041	50	1	450	PBU	50	450	0.386582		0.147078		0.350271	0.618197		1.49337	1.49337	1.28411	0	0	0	0.403627	4.12776	0.18633	0.725185	2.06396	1.15106	1.34951	0	0	0	0	0.13
88335041	50	1	550	PBU	50	550	0.253327		0.147078		0.350271	0.618197		1.49337	1.49337	1.28411	0	0	0	0.170136		0.0457801	0.614448	0.941589	0.386724	0.353096	0.420352	0.353096	0.269025	0	0.106917
88335041	50	1	650	PBU	50	650	0.227948		0.147078		0.350271	0.618197		1.49337	1.49337	1.28411	0	0	0	0.0671649		0.00249249	0.563125	1.47964	0.453981	0.386724	0.571679	0.453981	0	0	0.105875
88335041	50	1	750	PBU	50	750	0.0706132		0.147078		0.350271	0.618197		1.49337	1.49337	1.28411	0	0	0	0.00526792		0.115131	0.595067	1.5314	0	0	0	0	0	0	0.126833
88335041	50	1	850	PBU	50	850	0.226005		0.147078		0.350271	0.618197		1.49337	1.49337	1.28411	0	0	0	0.162569		0.137187	0.587149	1.70993	0	0	1.28245	0	0	0	0.131958
88335041	50	1	950	PBU	50	950	0.0854617		0.147078		0.350271	0.618197		1.49337	1.49337	1.28411	0	0	0	0.0778648		0.000624695	0.611832	1.19153	0.536189	0.655342	1.0128	0.834072	0.714919	0	0.166375
88335041	70	1	50	PBU	70	50	1	0.386139	0.147078	4.05904	0.374962	0.621904		1.28726	1.43797	0	0	0	0	0.151981		0.371955	0.540868	1.82899	0.956832	0	0.530633	0.526399	0.436079	0	0.376792
88335041	70	1	150	PBU	70	150	0.899823	0.386139	0.147078	4.05904	0.374962	0.621904		1.28726	1.43797	0	0	0	0	0.386139	4.05904	0.374962	0.621904	1.80845	1.28726	1.43797	0	0	0	0	0.152125
88335041	70	1	250	PBU	70	250	0.757902	0.386139	0.147078	4.05904	0.374962	0.621904		1.28726	1.43797	0	0	0	0	0.234141	4.36005	0.178922	0.737498	1.5314	1.00547	0.873982	0	0	0	0	0.116625
88335041	70	1	350	PBU	70	350	0.539818	0.386139	0.147078	4.05904	0.374962	0.621904		1.28726	1.43797	0	0	0	0	0.182255		0.0627043	0.630391	1.63265	0.493197	0.544218	0.37415	0.357143	0.357143	0.323129	0.13925
88335041	70	1	450	PBU	70	450	0.386582	0.386139	0.147078	4.05904	0.374962	0.621904		1.28726	1.43797	0	0	0	0	0.0904261		0.292833	0.606131	1.32866	0.83041	0.719689	0.608968	0.442885	0	0	0.173417
88335041	70	1	550	PBU	70	550	0.253327	0.386139	0.147078	4.05904	0.374962	0.621904		1.28726	1.43797	0	0	0	0	0.141104		-0.00700807	0.589994	1.37623	0	0	0	0	0	0	0.114708
88335041	70	1	650	PBU	70	650	0.227948	0.386139	0.147078	4.05904	0.374962	0.621904		1.28726	1.43797	0	0	0	0	0.0700248		-0.194371	0.560693	0.486973	0	0	0	0	0	0	0.124792
88335041	70	1	750	PBU	70	750	0.0706132	0.386139	0.147078	4.05904	0.374962	0.621904		1.28726	1.43797	0	0	0	0	0.076374		0.186497	0.627693	1.33918	0	0	0	0	0	0	0.142125
88335041	70	1	850	PBU	70	850	0.226005	0.386139	0.147078	4.05904	0.374962	0.621904		1.28726	1.43797	0	0	0	0	0.0257238		-0.0539477	0.561498	1.08394	0	0	0	0	0	0	0.13575
88335041	30	1	50	PBU	30	50	1	0.824339	0.147078	3.69281	0.582061	0.639304	4.06901	0	0	0	0	0	0	0.204445		0.703016	0.716423	5.42501	4.88283	2.73643	2.85124	0	0	0	0.599792
88335041	30	1	150	PBU	30	150	0.899823	0.824339	0.147078	3.69281	0.582061	0.639304	4.06901	0	0	0	0	0	0	0.824339	3.69281	0.582061	0.639304	4.06901	0	0	0	0	0	0	0.396667
88335041	30	1	250	PBU	30	250	0.757902	0.824339	0.147078	3.69281	0.582061	0.639304	4.06901	0	0	0	0	0	0	0.76356	3.42968	0.562486	0.739947	4.62278	3.93792	3.83092	0	0	0	0	0.248
88335041	30	1	350	PBU	30	350	0.539818	0.824339	0.147078	3.69281	0.582061	0.639304	4.06901	0	0	0	0	0	0	0.565873	2.6834	0.410983	0.633018	2.14335	0	2.99176	0	0	0	0	0.152292
88335041	30	1	450	PBU	30	450	0.386582	0.824339	0.147078	3.69281	0.582061	0.639304	4.06901	0	0	0	0	0	0	0.566616	2.92488	0.372821	0.654157	3.78788	3.65875	2.66873	0	0	0	0	0.168375
88335041	30	1	550	PBU	30	550	0.253327	0.824339	0.147078	3.69281	0.582061	0.639304	4.06901	0	0	0	0	0	0	0.286913	3.21355	0.142468	0.539075	1.80834	0	0	0	0	0	0	0.0977917
88335041	30	1	650	PBU	30	650	0.227948	0.824339	0.147078	3.69281	0.582061	0.639304	4.06901	0	0	0	0	0	0	0.127249		0.149388	0.495392	1.35493	0	0	0	0	0	0	0.0902083
88335041	30	1	750	PBU	30	750	0.0706132	0.824339	0.147078	3.69281	0.582061	0.639304	4.06901	0	0	0	0	0	0	0.0274926		0.139163	0.452173	2.325	0	0	0	0	0	0	0.114875
88335041	30	1	850	PBU	30	850	0.226005	0.824339	0.147078	3.69281	0.582061	0.639304	4.06901	0	0	0	0	0	0	0.0219351		0.0440065	0.501757	1.47929	0	0	1.72584	1.35602	0	0	0.103708
88335041	50	1	50	PBU	50	50	1	0.423043	0.147078	4.14062	0.431775	0.801894	4.6734	1.67429	1.53867	0	0	0	0	0.139473		0.629072	0.667025	3.19055	2.16874	0	1.08669	0.507429	0	0	0.372625
88335041	50	1	150	PBU	50	150	0.899823	0.423043	0.147078	4.14062	0.431775	0.801894	4.6734	1.67429	1.53867	0	0	0	0	0.423043	4.14062	0.431775	0.801894	4.6734	1.67429	1.53867	0	0	0	0	0.199
88335041	50	1	250	PBU	50	250	0.757902	0.423043	0.147078	4.14062	0.431775	0.801894	4.6734	1.67429	1.53867	0	0	0	0	0.521982	3.93146	0.348657	0.852749	2.37563	0	2.07106	0	0	0	0	0.231167
88335041	50	1	350	PBU	50	350	0.539818	0.423043	0.147078	4.14062	0.431775	0.801894	4.6734	1.67429	1.53867	0	0	0	0	0.311498	3.26882	0.203411	0.627314	2.01015	0.822332	0	1.27918	0.845175	0	0	0.128042
88335041	50	1	450	PBU	50	450	0.386582	0.423043	0.147078	4.14062	0.431775	0.801894	4.6734	1.67429	1.53867	0	0	0	0	0.358015	5.11735	0.318909	0.649418	0.813802	1.01725	0	0	0	0	0	0.118
88335041	50	1	550	PBU	50	550	0.253327	0.423043	0.147078	4.14062	0.431775	0.801894	4.6734	1.67429	1.53867	0	0	0	0	0.267014	4.0786	0.123794	0.57025	1.83655	0	0	0	0	0	0	0.104333
88335041	50	1	650	PBU	50	650	0.227948	0.423043	0.147078	4.14062	0.431775	0.801894	4.6734	1.67429	1.53867	0	0	0	0	0.173261		0.116668	0.528815	0.459137	0	0	0	0	0	0	0.0990833
88335041	50	1	750	PBU	50	750	0.0706132	0.423043	0.147078	4.14062	0.431775	0.801894	4.6734	1.67429	1.53867	0	0	0	0	0.163328		0.0225786	0.478718	0.834535	0	0	0	0	0	0	0.101042
88335041	50	1	850	PBU	50	850	0.226005	0.423043	0.147078	4.14062	0.431775	0.801894	4.6734	1.67429	1.53867	0	0	0	0	0.0954026		0.130219	0.55435	1.83655	0.994796	0.612182	0.918274	0.841751	0.765228	0.612182	0.0900833
88335041	70	1	50	PBU	70	50	1	0.207911	0.147078	4.16861	0.39029	0.686845		0.87523	0.813055	0	0	0	0	0.122431		0.257529	0.617686	1.51207	0	0	0	0	0	0	0.182875
88335041	70	1	150	PBU	70	150	0.899823	0.207911	0.147078	4.16861	0.39029	0.686845		0.87523	0.813055	0	0	0	0	0.207911	4.16861	0.39029	0.686845	1.37741	0.87523	0.813055	0	0	0	0	0.157167
88335041	70	1	250	PBU	70	250	0.757902	0.207911	0.147078	4.16861	0.39029	0.686845		0.87523	0.813055	0	0	0	0	0.28516	4.79693	0.394414	0.713691	1.91917	0.951384	1.0334	0	0	0	0	0.167417
88335041	70	1	350	PBU	70	350	0.539818	0.207911	0.147078	4.16861	0.39029	0.686845		0.87523	0.813055	0	0	0	0	0.176501		0.153909	0.566738	2.50919	0.607694	0.666504	0.803725	0.725313	0.70571	0.627297	0.155208
88335041	70	1	450	PBU	70	450	0.386582	0.207911	0.147078	4.16861	0.39029	0.686845		0.87523	0.813055	0	0	0	0	0.317392	4.18315	0.389779	0.704337	1.41142	1.11737	0	0	0	0	0	0.155167
88335041	70	1	550	PBU	70	550	0.253327	0.207911	0.147078	4.16861	0.39029	0.686845		0.87523	0.813055	0	0	0	0	0.239819	4.08937	0.133578	0.595143	2.1522	0	0.706192	0.65575	0.571679	0.487609	0.319468	0.136208
88335041	70	1	650	PBU	70	650	0.227948	0.207911	0.147078	4.16861	0.39029	0.686845		0.87523	0.813055	0	0	0	0	0.0499963		0.0413378	0.544379	0.985893	0	0	0	0	0	0	0.102458
88335041	70	1	750	PBU	70	750	0.0706132	0.207911	0.147078	4.16861	0.39029	0.686845		0.87523	0.813055	0	0	0	0	0.0634054		0.26824	0.581244	1.04581	0	0	0	0	0	0	0.137
88335044	30	1	50	ChS	30	50	1	0.642489	0.154767	9.84105	0.897933	2.44781	4.81147	3.75798	3.51033	0.519866	0	0	0	0.605741	10.8033	0.811285	1.43142	2.92523	1.19686	0	1.36291	0.526007	0	0	0.930958
88335044	30	1	150	ChS	30	150	0.899823	0.642489	0.154767	9.84105	0.897933	2.44781	4.81147	3.75798	3.51033	0.519866	0	0	0	0.642489	9.84105	0.897933	2.44781	4.81147	3.75798	3.51033	0.519866	0	0	0	0.966583
88335044	30	1	250	ChS	30	250	0.757902	0.642489	0.154767	9.84105	0.897933	2.44781	4.81147	3.75798	3.51033	0.519866	0	0	0	0.754019	10.8523	0.845494	3.05807	2.87289	2.87954	2.83631	0	0	0	0	0.8465
88335044	30	1	350	ChS	30	350	0.539818	0.642489	0.154767	9.84105	0.897933	2.44781	4.81147	3.75798	3.51033	0.519866	0	0	0	0.446098	9.7635	0.544343	1.94845	2.06985	1.45054	1.10098	0	0	0	0	0.158875
88335044	30	1	450	ChS	30	450	0.386582	0.642489	0.154767	9.84105	0.897933	2.44781	4.81147	3.75798	3.51033	0.519866	0	0	0	0.382067	9.49241	0.38868	1.44348	1.41555	0.846801	0.796246	0	0	0	0	0.131333
88335044	30	1	550	ChS	30	550	0.253327	0.642489	0.154767	9.84105	0.897933	2.44781	4.81147	3.75798	3.51033	0.519866	0	0	0	0.285664	9.7475	0.192565	1.07602	1.31444	0.461317	0.552949	0	0	0	0	0.0880833
88335044	30	1	650	ChS	30	650	0.227948	0.642489	0.154767	9.84105	0.897933	2.44781	4.81147	3.75798	3.51033	0.519866	0	0	0	0.261865	8.87115	0.257415	0.932466	1.78868	0.562249	0.618145	0	0	0	0	0.0943333
88335044	30	1	750	ChS	30	750	0.0706132	0.642489	0.154767	9.84105	0.897933	2.44781	4.81147	3.75798	3.51033	0.519866	0	0	0	0.212938	9.39315	0.0320669	0.890322	1.48046	0	0	0.409769	0	0	0	0.082375
88335044	30	1	850	ChS	30	850	0.226005	0.642489	0.154767	9.84105	0.897933	2.44781	4.81147	3.75798	3.51033	0.519866	0	0	0	0.169496	8.22437	0.0421026	1.00447	1.45185	0.474074	0.162963	0.414815	0.4	0.266667	0.192593	0.0934583
88335044	30	1	950	ChS	30	950	0.0854617	0.642489	0.154767	9.84105	0.897933	2.44781	4.81147	3.75798	3.51033	0.519866	0	0	0	0.150617	6.27708	-0.0562758	0.845554	1.11781	0	0	0	0	0	0	0.101458
88335044	30	1	1050	ChS	30	1050	0.150264	0.642489	0.154767	9.84105	0.897933	2.44781	4.81147	3.75798	3.51033	0.519866	0	0	0	0.0521987		0.021788	0.761363	1.23256	0	0	0	0	0	0	0.154792
88335044	30	1	1150	ChS	30	1150	0.165734	0.642489	0.154767	9.84105	0.897933	2.44781	4.81147	3.75798	3.51033	0.519866	0	0	0	0.0829197		-0.0313781	0.861021	1.23256	0	0	0	0	0	0	0.15125
88335044	50	1	50	ChS	50	50	1	0.364823	0.154767	21.9383	0.847647	3.3418	2.49724	1.95742	1.78998	0.988082	0.98378	0	0	0.294658	17.8623	0.839292	2.18305	2.06156	0.959078	0.468977	0.590291	0.333775	0.297665	0.272407	0.999875
88335044	50	1	150	ChS	50	150	0.899823	0.364823	0.154767	21.9383	0.847647	3.3418	2.49724	1.95742	1.78998	0.988082	0.98378	0	0	0.364823	21.9383	0.847647	3.3418	2.49724	1.95742	1.78998	0.988082	0.98378	0	0	0.989458
88335044	50	1	250	ChS	50	250	0.757902	0.364823	0.154767	21.9383	0.847647	3.3418	2.49724	1.95742	1.78998	0.988082	0.98378	0	0	0.339119	15.1417	0.712258	2.64731	1.86276	1.02506	1.08342	0.400215	0	0	0	0.498458
88335044	50	1	350	ChS	50	350	0.539818	0.364823	0.154767	21.9383	0.847647	3.3418	2.49724	1.95742	1.78998	0.988082	0.98378	0	0	0.769127	18.2717	0.905111	4.86599	2.91755	3.05196	2.9759	0	0	0	0	0.991083
88335044	50	1	450	ChS	50	450	0.386582	0.364823	0.154767	21.9383	0.847647	3.3418	2.49724	1.95742	1.78998	0.988082	0.98378	0	0	0.450363	11.3154	0.678173	2.93658	1.66603	1.0297	1.0297	0	0	0	0	0.234458
88335044	50	1	550	ChS	50	550	0.253327	0.364823	0.154767	21.9383	0.847647	3.3418	2.49724	1.95742	1.78998	0.988082	0.98378	0	0	0.296277	14.3171	0.469649	1.77126	1.44888	0.507672	0.467321	0	0	0	0	0.131375
88335044	50	1	650	ChS	50	650	0.227948	0.364823	0.154767	21.9383	0.847647	3.3418	2.49724	1.95742	1.78998	0.988082	0.98378	0	0	0.281651	14.874	0.335693	1.22949	1.39957	0.389965	0.515067	0	0	0	0	0.105333
88335044	50	1	750	ChS	50	750	0.0706132	0.364823	0.154767	21.9383	0.847647	3.3418	2.49724	1.95742	1.78998	0.988082	0.98378	0	0	0.293971	18.6744	0.40049	1.29302	1.36083	0.527809	0.507396	0	0	0	0	0.193667
88335044	50	1	850	ChS	50	850	0.226005	0.364823	0.154767	21.9383	0.847647	3.3418	2.49724	1.95742	1.78998	0.988082	0.98378	0	0	0.25795	17.5348	0.176281	1.34475	1.46746	0.419275	0.426762	0	0	0	0	0.157
88335044	50	1	950	ChS	50	950	0.0854617	0.364823	0.154767	21.9383	0.847647	3.3418	2.49724	1.95742	1.78998	0.988082	0.98378	0	0	0.159713	17.5088	0.311219	1.43587	1.41115	0	0	0	0	0	0	0.119792
88335044	50	1	1050	ChS	50	1050	0.150264	0.364823	0.154767	21.9383	0.847647	3.3418	2.49724	1.95742	1.78998	0.988082	0.98378	0	0	0.140993	16.3173	-0.00101842	1.22607	1.34243	0	0	0	0	0	0	0.156958
88335044	70	1	50	ChS	70	50	1	0.125034	0.154767	14.0442	0.516706	2.31464	1.55901	0.552937	0.517698	0.37367	0.340796	0	0	0.120154	20.0642	0.609808	2.25297	1.60765	0.520088	0.222888	0.321893	0.264587	0.237005	0.148344	0.661333
88335044	70	1	150	ChS	70	150	0.899823	0.125034	0.154767	14.0442	0.516706	2.31464	1.55901	0.552937	0.517698	0.37367	0.340796	0	0	0.125034	14.0442	0.516706	2.31464	1.55901	0.552937	0.517698	0.37367	0.340796	0	0	0.290042
88335044	70	1	250	ChS	70	250	0.757902	0.125034	0.154767	14.0442	0.516706	2.31464	1.55901	0.552937	0.517698	0.37367	0.340796	0	0	0.132534	17.6887	0.308986	1.71406	1.48663	0.358968	0.378306	0.21111	0	0	0	0.139625
88335044	70	1	350	ChS	70	350	0.539818	0.125034	0.154767	14.0442	0.516706	2.31464	1.55901	0.552937	0.517698	0.37367	0.340796	0	0	0.40645	15.5964	0.643132	2.81148	1.72258	0.911561	0.847059	0	0	0	0	0.360167
88335044	70	1	450	ChS	70	450	0.386582	0.125034	0.154767	14.0442	0.516706	2.31464	1.55901	0.552937	0.517698	0.37367	0.340796	0	0	0.394506	17.3002	0.549935	2.64979	1.67881	0.896635	0.818592	0	0	0	0	0.232083
88335044	70	1	550	ChS	70	550	0.253327	0.125034	0.154767	14.0442	0.516706	2.31464	1.55901	0.552937	0.517698	0.37367	0.340796	0	0	0.241452	17.3098	0.381378	1.45346	1.40971	0.3017	0.372008	0	0	0	0	0.116458
88335044	70	1	650	ChS	70	650	0.227948	0.125034	0.154767	14.0442	0.516706	2.31464	1.55901	0.552937	0.517698	0.37367	0.340796	0	0	0.219703	16.8715	0.343421	1.38705	1.34176	0.323717	0.308388	0	0	0	0	0.128583
88335044	70	1	750	ChS	70	750	0.0706132	0.125034	0.154767	14.0442	0.516706	2.31464	1.55901	0.552937	0.517698	0.37367	0.340796	0	0	0.241496	16.3562	0.116818	1.34592	1.43587	0.367126	0.308205	0	0	0	0	0.149292
88335044	70	1	850	ChS	70	850	0.226005	0.125034	0.154767	14.0442	0.516706	2.31464	1.55901	0.552937	0.517698	0.37367	0.340796	0	0	0.135994	16.4489	0.0624423	1.2959	1.32978	0	0	0	0	0	0	0.108208
88335044	70	1	950	ChS	70	950	0.0854617	0.125034	0.154767	14.0442	0.516706	2.31464	1.55901	0.552937	0.517698	0.37367	0.340796	0	0	0.120143	17.42	0.18492	1.35298	1.32625	0	0	0	0	0	0	0.0949167
88335044	70	1	1050	ChS	70	1050	0.150264	0.125034	0.154767	14.0442	0.516706	2.31464	1.55901	0.552937	0.517698	0.37367	0.340796	0	0	0.172173	17.4806	0.0891714	1.19784	1.41762	0	0	0	0	0	0	0.106
88335044	30	1	50	ChS	30	50	1	0.839907	0.154767	9.57058	0.941979	2.25237	4.00577	4.73468	4.5091	0	0	0	0	0.633379	16.1719	0.879346	1.49016	2.73933	1.70029	0	0.825671	0	0	0	1
88335044	30	1	50	ChS	30	50	1	0.839907	0.154767	9.57058	0.941979	2.25237	4.00577	4.73468	4.5091	0	0	0	0	0.56748	10.4898	0.869967	2.00397	3.44611	2.72697	2.39147	0.648908	0.563731	0	0	0.990583
88335044	30	1	150	ChS	30	150	0.899823	0.839907	0.154767	9.57058	0.941979	2.25237	4.00577	4.73468	4.5091	0	0	0	0	0.839907	9.57058	0.941979	2.25237	4.00577	4.73468	4.5091	0	0	0	0	0.998167
88335044	30	1	150	ChS	30	150	0.899823	0.839907	0.154767	9.57058	0.941979	2.25237	4.00577	4.73468	4.5091	0	0	0	0	0.820625	12.1123	0.881672	2.76075	3.71201	3.83664	3.63635	0	0	0	0	0.981042
88335044	30	1	250	ChS	30	250	0.757902	0.839907	0.154767	9.57058	0.941979	2.25237	4.00577	4.73468	4.5091	0	0	0	0	0.675812	7.98661	0.710684	2.52374	3.17167	2.51852	2.32642	0	0	0	0	0.530542
88335044	30	1	250	ChS	30	250	0.757902	0.839907	0.154767	9.57058	0.941979	2.25237	4.00577	4.73468	4.5091	0	0	0	0	0.482223	8.27222	0.448431	1.89857	1.60455	1.24944	1.32507	0	0	0	0	0.127625
88335044	30	1	350	ChS	30	350	0.539818	0.839907	0.154767	9.57058	0.941979	2.25237	4.00577	4.73468	4.5091	0	0	0	0	0.420238	9.01771	0.433136	1.73651	1.70169	1.01521	0.979761	0	0	0	0	0.109375
88335044	30	1	350	ChS	30	350	0.539818	0.839907	0.154767	9.57058	0.941979	2.25237	4.00577	4.73468	4.5091	0	0	0	0	0.407465	10.3113	0.352098	1.54123	1.31492	0.989618	0.917708	0	0	0	0	0.107792
88335044	30	1	450	ChS	30	450	0.386582	0.839907	0.154767	9.57058	0.941979	2.25237	4.00577	4.73468	4.5091	0	0	0	0	0.408288	6.68684	0.269905	1.31022	1.54826	0.885947	1.09238	0	0	0	0	0.0624167
88335044	30	1	450	ChS	30	450	0.386582	0.839907	0.154767	9.57058	0.941979	2.25237	4.00577	4.73468	4.5091	0	0	0	0	0.341042	7.6407	0.347074	1.18553	1.45426	0	0.697539	0.346656	0	0	0	0.093625
88335044	30	1	550	ChS	30	550	0.253327	0.839907	0.154767	9.57058	0.941979	2.25237	4.00577	4.73468	4.5091	0	0	0	0	0.33141	6.93416	0.347193	1.13441	1.38932	0.716923	0.489823	0	0	0	0	0.0746667
88335044	30	1	550	ChS	30	550	0.253327	0.839907	0.154767	9.57058	0.941979	2.25237	4.00577	4.73468	4.5091	0	0	0	0	0.311297	8.94057	0.0492776	0.931987	1.29252	0.552721	0	0	0	0	0	0.0594583
88335044	30	1	650	ChS	30	650	0.227948	0.839907	0.154767	9.57058	0.941979	2.25237	4.00577	4.73468	4.5091	0	0	0	0	0.256336	7.37418	0.235955	0.922575	1.37221	0.632198	0	0	0	0	0	0.091875
88335044	30	1	650	ChS	30	650	0.227948	0.839907	0.154767	9.57058	0.941979	2.25237	4.00577	4.73468	4.5091	0	0	0	0	0.176037	6.83698	0.135609	0.85992	1.14092	0	0	0	0	0	0	0.0473333
88335044	30	1	750	ChS	30	750	0.0706132	0.839907	0.154767	9.57058	0.941979	2.25237	4.00577	4.73468	4.5091	0	0	0	0	0.191644	7.37768	0.102102	0.811611	0.86785	0	0	0	0	0	0	0.045875
88335044	30	1	750	ChS	30	750	0.0706132	0.839907	0.154767	9.57058	0.941979	2.25237	4.00577	4.73468	4.5091	0	0	0	0	0.154981	6.03445	-0.0430876	0.761433	1.67995	0	0	0	0	0	0	0.070625
88335044	30	1	850	ChS	30	850	0.226005	0.839907	0.154767	9.57058	0.941979	2.25237	4.00577	4.73468	4.5091	0	0	0	0	0.224539	5.88019	0.193343	0.926171	1.52735	0	0	0.6764	0.523664	0	0	0.0892083
88335044	30	1	850	ChS	30	850	0.226005	0.839907	0.154767	9.57058	0.941979	2.25237	4.00577	4.73468	4.5091	0	0	0	0	0.177166	6.5431	0.131728	0.8558	1.46433	0	0	0.850253	0	0	0	0.0985833
88335044	40	1	50	ChS	50	50	1	0.427293	0.154767	15.5269	0.877083	3.62993	3.35317	2.76212	2.59572	0.932089	0.776283	0	0	0.465291	13.582	0.849292	1.88307	2.47573	1.19771	0	0.730387	0.63785	0.389224	0.381846	1
88335044	40	1	50	ChS	50	50	1	0.427293	0.154767	15.5269	0.877083	3.62993	3.35317	2.76212	2.59572	0.932089	0.776283	0	0	0.476148	12.9484	0.846632	2.61273	2.83163	2.09606	1.74975	0.989119	0.808806	0.47975	0	0.991167
88335044	40	1	150	ChS	50	150	0.899823	0.427293	0.154767	15.5269	0.877083	3.62993	3.35317	2.76212	2.59572	0.932089	0.776283	0	0	0.427293	15.5269	0.877083	3.62993	3.35317	2.76212	2.59572	0.932089	0.776283	0	0	0.991792
88335044	40	1	150	ChS	50	150	0.899823	0.427293	0.154767	15.5269	0.877083	3.62993	3.35317	2.76212	2.59572	0.932089	0.776283	0	0	0.429328	11.8322	0.858153	2.94279	2.76361	2.06606	1.99225	0.708617	0	0	0	0.718292
88335044	40	1	250	ChS	50	250	0.757902	0.427293	0.154767	15.5269	0.877083	3.62993	3.35317	2.76212	2.59572	0.932089	0.776283	0	0	0.727719	11.9052	0.885182	3.55757	3.52146	3.0685	2.97433	0	0	0	0	0.970875
88335044	40	1	250	ChS	50	250	0.757902	0.427293	0.154767	15.5269	0.877083	3.62993	3.35317	2.76212	2.59572	0.932089	0.776283	0	0	0.825043	15.0525	0.917516	4.66963	3.7748	3.73267	3.59785	0	0	0	0	0.975167
88335044	40	1	350	ChS	50	350	0.539818	0.427293	0.154767	15.5269	0.877083	3.62993	3.35317	2.76212	2.59572	0.932089	0.776283	0	0	0.699528	14.3351	0.890406	4.40804	2.91724	2.60631	2.50914	0	0	0	0	0.913583
88335044	40	1	350	ChS	50	350	0.539818	0.427293	0.154767	15.5269	0.877083	3.62993	3.35317	2.76212	2.59572	0.932089	0.776283	0	0	0.526887	11.414	0.744386	3.11371	2.03053	1.48557	1.37857	0	0	0	0	0.261042
88335044	40	1	450	ChS	50	450	0.386582	0.427293	0.154767	15.5269	0.877083	3.62993	3.35317	2.76212	2.59572	0.932089	0.776283	0	0	0.378629	12.6472	0.44815	2.08137	1.62679	0.724347	0.737638	0	0	0	0	0.0810417
88335044	40	1	450	ChS	50	450	0.386582	0.427293	0.154767	15.5269	0.877083	3.62993	3.35317	2.76212	2.59572	0.932089	0.776283	0	0	0.368853	16.3944	0.508424	1.93465	1.80436	0.827896	0.66988	0	0	0	0	0.127875
88335044	40	1	550	ChS	50	550	0.253327	0.427293	0.154767	15.5269	0.877083	3.62993	3.35317	2.76212	2.59572	0.932089	0.776283	0	0	0.39802	13.4231	0.403246	1.6546	1.58565	0.843461	0.914352	0	0	0	0	0.0712917
88335044	40	1	550	ChS	50	550	0.253327	0.427293	0.154767	15.5269	0.877083	3.62993	3.35317	2.76212	2.59572	0.932089	0.776283	0	0	0.386299	14.7695	0.358793	1.45392	1.47657	0.80873	0.776324	0	0	0	0	0.0865417
88335044	40	1	650	ChS	50	650	0.227948	0.427293	0.154767	15.5269	0.877083	3.62993	3.35317	2.76212	2.59572	0.932089	0.776283	0	0	0.383623	14.4105	0.372618	1.36788	1.67126	0.740002	0.828272	0	0	0	0	0.108167
88335044	40	1	650	ChS	50	650	0.227948	0.427293	0.154767	15.5269	0.877083	3.62993	3.35317	2.76212	2.59572	0.932089	0.776283	0	0	0.309088	15.0569	0.192761	1.30494	1.61575	0.601608	0	0	0	0	0	0.07475
88335044	40	1	750	ChS	50	750	0.0706132	0.427293	0.154767	15.5269	0.877083	3.62993	3.35317	2.76212	2.59572	0.932089	0.776283	0	0	0.27343	14.5187	0.00818343	1.09534	1.52636	0.436936	0.396155	0	0	0	0	0.065625
88335044	40	1	750	ChS	50	750	0.0706132	0.427293	0.154767	15.5269	0.877083	3.62993	3.35317	2.76212	2.59572	0.932089	0.776283	0	0	0.26933	12.551	0.173407	1.21266	1.32668	0	0	0	0	0	0	0.080125
88335044	40	1	850	ChS	50	850	0.226005	0.427293	0.154767	15.5269	0.877083	3.62993	3.35317	2.76212	2.59572	0.932089	0.776283	0	0	0.280349	13.6443	0.0891887	1.14335	1.63595	0.723819	0.60024	0	0	0	0	0.0676667
88335044	40	1	850	ChS	50	850	0.226005	0.427293	0.154767	15.5269	0.877083	3.62993	3.35317	2.76212	2.59572	0.932089	0.776283	0	0	0.202167	11.9397	-0.221519	1.03088	1.10825	0	0	0	0	0	0	0.044125
88335044	50	1	50	ChS	50	50	1	0.388239	0.154767	16.1185	0.858429	3.49477	3.18904	2.28294	1.95181	0.819878	0.757681	0	0	0.288546	14.9292	0.802003	2.15804	2.03502	0.923403	0	0.557619	0.356274	0.331363	0.278916	0.998375
88335044	50	1	50	ChS	50	50	1	0.388239	0.154767	16.1185	0.858429	3.49477	3.18904	2.28294	1.95181	0.819878	0.757681	0	0	0.352313	17.7466	0.786591	2.98998	2.29184	1.67304	1.4874	0.823458	0.760432	0.728346	0	0.998333
88335044	50	1	150	ChS	50	150	0.899823	0.388239	0.154767	16.1185	0.858429	3.49477	3.18904	2.28294	1.95181	0.819878	0.757681	0	0	0.388239	16.1185	0.858429	3.49477	3.18904	2.28294	1.95181	0.819878	0.757681	0	0	0.984292
88335044	50	1	150	ChS	50	150	0.899823	0.388239	0.154767	16.1185	0.858429	3.49477	3.18904	2.28294	1.95181	0.819878	0.757681	0	0	0.229718	13.2378	0.743109	2.90736	1.91888	1.23555	1.1492	0.92053	0	0	0	0.371333
88335044	50	1	250	ChS	50	250	0.757902	0.388239	0.154767	16.1185	0.858429	3.49477	3.18904	2.28294	1.95181	0.819878	0.757681	0	0	0.402869	16.5423	0.659964	2.7734	2.07425	1.29726	1.12441	0.33601	0	0	0	0.555792
88335044	50	1	250	ChS	50	250	0.757902	0.388239	0.154767	16.1185	0.858429	3.49477	3.18904	2.28294	1.95181	0.819878	0.757681	0	0	0.660195	13.8912	0.829588	3.85738	2.89481	2.39297	2.34807	0	0	0	0	0.91275
88335044	50	1	350	ChS	50	350	0.539818	0.388239	0.154767	16.1185	0.858429	3.49477	3.18904	2.28294	1.95181	0.819878	0.757681	0	0	0.67084	16.7612	0.892809	4.30296	2.62127	2.36282	2.24928	0	0	0	0	0.873875
88335044	50	1	350	ChS	50	350	0.539818	0.388239	0.154767	16.1185	0.858429	3.49477	3.18904	2.28294	1.95181	0.819878	0.757681	0	0	0.551807	16.6384	0.737457	3.47673	2.05435	1.54746	1.52848	0	0	0	0	0.328833
88335044	50	1	450	ChS	50	450	0.386582	0.388239	0.154767	16.1185	0.858429	3.49477	3.18904	2.28294	1.95181	0.819878	0.757681	0	0	0.378041	13.0562	0.562166	2.27771	1.57229	0.698546	0.776037	0	0	0	0	0.119167
88335044	50	1	450	ChS	50	450	0.386582	0.388239	0.154767	16.1185	0.858429	3.49477	3.18904	2.28294	1.95181	0.819878	0.757681	0	0	0.310303	14.1666	0.340725	1.69068	1.42239	0.502625	0	0	0	0	0	0.074125
88335044	50	1	550	ChS	50	550	0.253327	0.388239	0.154767	16.1185	0.858429	3.49477	3.18904	2.28294	1.95181	0.819878	0.757681	0	0	0.295263	11.1321	0.160845	1.47172	1.4882	0.438403	0.481058	0	0	0	0	0.0865833
88335044	50	1	550	ChS	50	550	0.253327	0.388239	0.154767	16.1185	0.858429	3.49477	3.18904	2.28294	1.95181	0.819878	0.757681	0	0	0.327099	16.9825	0.383633	1.58038	1.63001	0.733742	0.566501	0	0	0	0	0.09175
88335044	50	1	650	ChS	50	650	0.227948	0.388239	0.154767	16.1185	0.858429	3.49477	3.18904	2.28294	1.95181	0.819878	0.757681	0	0	0.273207	13.3258	0.231751	1.30085	1.65065	0.500744	0.489885	0	0	0	0	0.0735417
88335044	50	1	650	ChS	50	650	0.227948	0.388239	0.154767	16.1185	0.858429	3.49477	3.18904	2.28294	1.95181	0.819878	0.757681	0	0	0.311357	13.2174	0.123526	1.20542	1.58785	0.572164	0.574614	0	0	0	0	0.095875
88335044	50	1	750	ChS	50	750	0.0706132	0.388239	0.154767	16.1185	0.858429	3.49477	3.18904	2.28294	1.95181	0.819878	0.757681	0	0	0.293564	15.5039	0.139173	1.09379	1.26069	0.327202	0.394567	0	0	0	0	0.0876667
88335044	50	1	750	ChS	50	750	0.0706132	0.388239	0.154767	16.1185	0.858429	3.49477	3.18904	2.28294	1.95181	0.819878	0.757681	0	0	0.262671	15.2477	0.137292	1.14957	1.57815	0.366357	0.405107	0	0	0	0	0.0785833
88335044	50	1	850	ChS	50	850	0.226005	0.388239	0.154767	16.1185	0.858429	3.49477	3.18904	2.28294	1.95181	0.819878	0.757681	0	0	0.221457	16.2075	0.0420512	1.07083	1.32727	0	0.491583	0.41293	0	0	0	0.0534167
88335044	50	1	850	ChS	50	850	0.226005	0.388239	0.154767	16.1185	0.858429	3.49477	3.18904	2.28294	1.95181	0.819878	0.757681	0	0	0.204976	15.1028	0.217468	1.3368	1.36785	0.502181	0.368266	0.272612	0	0	0	0.0620417
88335044	60	1	50	ChS	70	50	1	0.224146	0.154767	13.8637	0.655161	2.54399	1.98445	0.89449	0.774177	0.392375	0.280636	0	0	0.209475	20.0378	0.627676	1.7722	1.68586	0.39551	0	0.176185	0.158821	0	0	0.935958
88335044	60	1	50	ChS	70	50	1	0.224146	0.154767	13.8637	0.655161	2.54399	1.98445	0.89449	0.774177	0.392375	0.280636	0	0	0.20618	14.6422	0.597412	2.62325	2.03306	0.927482	0.859774	0.547731	0.542764	0.54074	0	0.725083
88335044	60	1	150	ChS	70	150	0.899823	0.224146	0.154767	13.8637	0.655161	2.54399	1.98445	0.89449	0.774177	0.392375	0.280636	0	0	0.224146	13.8637	0.655161	2.54399	1.98445	0.89449	0.774177	0.392375	0.280636	0	0	0.60975
88335044	60	1	150	ChS	70	150	0.899823	0.224146	0.154767	13.8637	0.655161	2.54399	1.98445	0.89449	0.774177	0.392375	0.280636	0	0	0.140349	14.296	0.581857	2.94578	1.72119	1.02816	1.0573	0.934361	0	0	0	0.296542
88335044	60	1	250	ChS	70	250	0.757902	0.224146	0.154767	13.8637	0.655161	2.54399	1.98445	0.89449	0.774177	0.392375	0.280636	0	0	0.227952	17.9646	0.517538	2.17442	1.76482	0.622877	0.434957	0.248959	0	0	0	0.216208
88335044	60	1	250	ChS	70	250	0.757902	0.224146	0.154767	13.8637	0.655161	2.54399	1.98445	0.89449	0.774177	0.392375	0.280636	0	0	0.416163	13.0669	0.684247	2.77338	1.97216	0.960989	0.888997	0	0	0	0	0.449333
88335044	60	1	350	ChS	70	350	0.539818	0.224146	0.154767	13.8637	0.655161	2.54399	1.98445	0.89449	0.774177	0.392375	0.280636	0	0	0.672906	16.6879	0.833627	4.30776	2.66246	2.26711	2.21412	0	0	0	0	0.826875
88335044	60	1	350	ChS	70	350	0.539818	0.224146	0.154767	13.8637	0.655161	2.54399	1.98445	0.89449	0.774177	0.392375	0.280636	0	0	0.444396	13.1586	0.580669	2.84681	1.70663	1.00044	1.00674	0	0	0	0	0.220542
88335044	60	1	450	ChS	70	450	0.386582	0.224146	0.154767	13.8637	0.655161	2.54399	1.98445	0.89449	0.774177	0.392375	0.280636	0	0	0.348935	13.2183	0.551365	2.20183	1.64278	0.80807	0.680422	0	0	0	0	0.103
88335044	60	1	450	ChS	70	450	0.386582	0.224146	0.154767	13.8637	0.655161	2.54399	1.98445	0.89449	0.774177	0.392375	0.280636	0	0	0.264036	13.984	0.239744	1.58485	1.24072	0	0	0	0	0	0	0.07725
88335044	60	1	550	ChS	70	550	0.253327	0.224146	0.154767	13.8637	0.655161	2.54399	1.98445	0.89449	0.774177	0.392375	0.280636	0	0	0.225071	12.8293	0.138827	1.38143	1.39081	0.341101	0.283884	0	0	0	0	0.07375
88335044	60	1	550	ChS	70	550	0.253327	0.224146	0.154767	13.8637	0.655161	2.54399	1.98445	0.89449	0.774177	0.392375	0.280636	0	0	0.237202	15.5559	0.272979	1.36313	1.42784	0.435447	0.445124	0	0	0	0	0.07075
88335044	60	1	650	ChS	70	650	0.227948	0.224146	0.154767	13.8637	0.655161	2.54399	1.98445	0.89449	0.774177	0.392375	0.280636	0	0	0.21096	16.6552	0.330597	1.20097	1.44473	0.325497	0	0	0	0	0	0.08525
88335044	60	1	650	ChS	70	650	0.227948	0.224146	0.154767	13.8637	0.655161	2.54399	1.98445	0.89449	0.774177	0.392375	0.280636	0	0	0.227036	14.3485	0.12403	1.15539	1.33226	0.251962	0.309276	0	0	0	0	0.08925
88335044	60	1	750	ChS	70	750	0.0706132	0.224146	0.154767	13.8637	0.655161	2.54399	1.98445	0.89449	0.774177	0.392375	0.280636	0	0	0.218245	13.4277	0.125802	1.03782	1.27037	0	0.271911	0	0	0	0	0.0620417
88335044	60	1	750	ChS	70	750	0.0706132	0.224146	0.154767	13.8637	0.655161	2.54399	1.98445	0.89449	0.774177	0.392375	0.280636	0	0	0.175557	20.6126	-0.0110016	0.922982	1.187	0	0	0	0	0	0	0.06125
88335044	60	1	850	ChS	70	850	0.226005	0.224146	0.154767	13.8637	0.655161	2.54399	1.98445	0.89449	0.774177	0.392375	0.280636	0	0	0.230832	14.2998	0.0254953	1.04274	1.24937	0.418023	0	0	0	0	0	0.0447917
88335044	60	1	850	ChS	70	850	0.226005	0.224146	0.154767	13.8637	0.655161	2.54399	1.98445	0.89449	0.774177	0.392375	0.280636	0	0	0.15532	17.7316	0.00939627	1.29965	1.33886	0	0	0	0	0	0	0.0721667
88335044	70	1	50	ChS	70	50	1	0.133126	0.154767	12.3002	0.49054	1.97197	1.54173	0.442937	0.376367	0.213439	0.209812	0	0	0.133911	14.7707	0.458991	1.47644	1.37362	0	0	0	0	0	0	0.56175
88335044	70	1	50	ChS	70	50	1	0.133126	0.154767	12.3002	0.49054	1.97197	1.54173	0.442937	0.376367	0.213439	0.209812	0	0	0.129663	15.0413	0.598483	2.49983	1.76048	0.733858	0.580958	0.512168	0.495053	0.491304	0	0.412958
88335044	70	1	150	ChS	70	150	0.899823	0.133126	0.154767	12.3002	0.49054	1.97197	1.54173	0.442937	0.376367	0.213439	0.209812	0	0	0.133126	12.3002	0.49054	1.97197	1.54173	0.442937	0.376367	0.213439	0.209812	0	0	0.237875
88335044	70	1	150	ChS	70	150	0.899823	0.133126	0.154767	12.3002	0.49054	1.97197	1.54173	0.442937	0.376367	0.213439	0.209812	0	0	0.0981684	17.6505	0.418835	2.2239	1.48283	0.560178	0.522774	0.529008	0	0	0	0.136417
88335044	70	1	250	ChS	70	250	0.757902	0.133126	0.154767	12.3002	0.49054	1.97197	1.54173	0.442937	0.376367	0.213439	0.209812	0	0	0.160114	13.6146	0.360071	1.70839	1.42265	0.342042	0.29471	0.164323	0	0	0	0.132
88335044	70	1	250	ChS	70	250	0.757902	0.133126	0.154767	12.3002	0.49054	1.97197	1.54173	0.442937	0.376367	0.213439	0.209812	0	0	0.292147	15.3144	0.474841	2.0233	1.52516	0.488008	0.499406	0	0	0	0	0.195417
88335044	70	1	350	ChS	70	350	0.539818	0.133126	0.154767	12.3002	0.49054	1.97197	1.54173	0.442937	0.376367	0.213439	0.209812	0	0	0.551162	14.9013	0.781078	3.66824	2.10051	1.5948	1.53248	0	0	0	0	0.485417
88335044	70	1	350	ChS	70	350	0.539818	0.133126	0.154767	12.3002	0.49054	1.97197	1.54173	0.442937	0.376367	0.213439	0.209812	0	0	0.423301	16.8445	0.571698	2.75959	1.44634	0.911238	0.947604	0	0	0	0	0.148583
88335044	70	1	450	ChS	70	450	0.386582	0.133126	0.154767	12.3002	0.49054	1.97197	1.54173	0.442937	0.376367	0.213439	0.209812	0	0	0.301386	16.5458	0.398503	2.2064	1.36592	0.690034	0.586984	0	0	0	0	0.118125
88335044	70	1	450	ChS	70	450	0.386582	0.133126	0.154767	12.3002	0.49054	1.97197	1.54173	0.442937	0.376367	0.213439	0.209812	0	0	0.234887	14.032	0.222539	1.5696	1.27961	0.210891	0.366766	0	0	0	0	0.0743333
88335044	70	1	550	ChS	70	550	0.253327	0.133126	0.154767	12.3002	0.49054	1.97197	1.54173	0.442937	0.376367	0.213439	0.209812	0	0	0.202921	15.8768	0.126653	1.24887	1.31053	0	0	0	0	0	0	0.07475
88335044	70	1	550	ChS	70	550	0.253327	0.133126	0.154767	12.3002	0.49054	1.97197	1.54173	0.442937	0.376367	0.213439	0.209812	0	0	0.181304	13.9408	0.184102	1.43358	1.39058	0.30207	0.271333	0	0	0	0	0.0678333
88335044	70	1	650	ChS	70	650	0.227948	0.133126	0.154767	12.3002	0.49054	1.97197	1.54173	0.442937	0.376367	0.213439	0.209812	0	0	0.178227	13.915	0.176775	1.24288	1.30742	0.281697	0.33438	0	0	0	0	0.0777917
88335044	70	1	650	ChS	70	650	0.227948	0.133126	0.154767	12.3002	0.49054	1.97197	1.54173	0.442937	0.376367	0.213439	0.209812	0	0	0.202572	14.9079	0.234572	1.51775	1.5469	0.332078	0	0.203871	0	0	0	0.0674167
88335044	70	1	750	ChS	70	750	0.0706132	0.133126	0.154767	12.3002	0.49054	1.97197	1.54173	0.442937	0.376367	0.213439	0.209812	0	0	0.18438	13.2633	0.206657	1.32779	1.34957	0.291974	0	0.268183	0	0	0	0.06525
88335044	70	1	750	ChS	70	750	0.0706132	0.133126	0.154767	12.3002	0.49054	1.97197	1.54173	0.442937	0.376367	0.213439	0.209812	0	0	0.181578	14.6654	0.00688419	1.10085	1.35125	0	0	0	0	0	0	0.0690833
88335044	70	1	850	ChS	70	850	0.226005	0.133126	0.154767	12.3002	0.49054	1.97197	1.54173	0.442937	0.376367	0.213439	0.209812	0	0	0.0627459		0.0534858	1.05194	1.50183	0.439423	0	0.300365	0.23918	0	0	0.0570833
88335044	70	1	850	ChS	70	850	0.226005	0.133126	0.154767	12.3002	0.49054	1.97197	1.54173	0.442937	0.376367	0.213439	0.209812	0	0	0.133662	19.2868	0.107077	1.28706	1.37596	0	0	0	0	0	0	0.06925
88335044	80	1	50	ChS	70	50	1				0.2012	1.61896	1.39954	0.29403	0.211301	0	0	0	0	0.0752544		0.384671	1.74936	1.38082	0.305175	0	0.171943	0	0	0	0.3325
88335044	80	1	50	ChS	70	50	1				0.2012	1.61896	1.39954	0.29403	0.211301	0	0	0	0	0.0513014		0.500422	2.18386	1.42592	0.497012	0.355409	0.410797	0.365959	0.27925	0	0.202292
88335044	80	1	150	ChS	70	150	0.899823				0.2012	1.61896	1.39954	0.29403	0.211301	0	0	0	0	0.0463176		0.2012	1.61896	1.39954	0.29403	0.211301	0	0	0	0	0.117583
88335044	80	1	150	ChS	70	150	0.899823				0.2012	1.61896	1.39954	0.29403	0.211301	0	0	0	0	0.0446716		0.33524	2.16939	1.47475	0.576424	0.59824	0.548791	0	0	0	0.137708
88335044	80	1	250	ChS	70	250	0.757902				0.2012	1.61896	1.39954	0.29403	0.211301	0	0	0	0	0.107801	14.0455	0.300128	1.59027	1.38183	0.254043	0.295962	0.159597	0	0	0	0.0815833
88335044	80	1	250	ChS	70	250	0.757902				0.2012	1.61896	1.39954	0.29403	0.211301	0	0	0	0	0.262442	15.4044	0.444638	2.03714	1.61429	0.385228	0.144461	0.138728	0.126116	0	0	0.18375
88335044	80	1	350	ChS	70	350	0.539818				0.2012	1.61896	1.39954	0.29403	0.211301	0	0	0	0	0.466563	17.0506	0.65918	3.13803	1.96947	1.25485	1.19559	0	0	0	0	0.326375
88335044	80	1	350	ChS	70	350	0.539818				0.2012	1.61896	1.39954	0.29403	0.211301	0	0	0	0	0.443641	18.7128	0.581012	2.81808	1.96079	1.02269	0	0	0	0	0	0.181
88335044	80	1	450	ChS	70	450	0.386582				0.2012	1.61896	1.39954	0.29403	0.211301	0	0	0	0	0.339555	17.9576	0.351365	2.18094	1.6654	0.711357	0.624524	0	0	0	0	0.0799167
88335044	80	1	450	ChS	70	450	0.386582				0.2012	1.61896	1.39954	0.29403	0.211301	0	0	0	0	0.269781	14.4374	0.396008	1.73804	1.57229	0.514363	0.424518	0	0	0	0	0.07925
88335044	80	1	550	ChS	70	550	0.253327				0.2012	1.61896	1.39954	0.29403	0.211301	0	0	0	0	0.264996	14.6727	0.274915	1.47918	1.45243	0	0	0.395018	0.393917	0	0	0.08175
88335044	80	1	550	ChS	70	550	0.253327				0.2012	1.61896	1.39954	0.29403	0.211301	0	0	0	0	0.246593	16.5763	0.125249	1.35137	1.49977	0.411523	0.374943	0	0	0	0	0.0709583
88335044	80	1	650	ChS	70	650	0.227948				0.2012	1.61896	1.39954	0.29403	0.211301	0	0	0	0	0.261068	14.9296	0.296776	1.48765	1.54988	0.515877	0.398735	0	0	0	0	0.071
88335044	80	1	650	ChS	70	650	0.227948				0.2012	1.61896	1.39954	0.29403	0.211301	0	0	0	0	0.232409	15.9948	0.0363456	1.10958	1.53181	0.343989	0	0.330631	0	0	0	0.0675417
88335044	80	1	750	ChS	70	750	0.0706132				0.2012	1.61896	1.39954	0.29403	0.211301	0	0	0	0	0.201726	15.452	-0.190234	1.08472	1.26636	0	0.288239	0	0	0	0	0.083375
88335044	80	1	750	ChS	70	750	0.0706132				0.2012	1.61896	1.39954	0.29403	0.211301	0	0	0	0	0.205112	15.0444	0.0086721	0.945424	1.31161	0	0.408159	0	0	0	0	0.059125
88335044	80	1	850	ChS	70	850	0.226005				0.2012	1.61896	1.39954	0.29403	0.211301	0	0	0	0	0.165964	11.2397	-0.00741482	0.954914	1.271	0	0	0	0	0	0	0.0494583
88335046	50	1	50	On	50	50	1	0.887272	0.498282	7.19369	0.843762	1.74482	4.95737	5.33175	4.95091	0	0	0	0	0.778276	3.76586	0.72378	0.681482	5.25502	5.25154	0	0	0	0	0	0.861375
88335046	50	1	150	On	50	150	0.899823	0.887272	0.498282	7.19369	0.843762	1.74482	4.95737	5.33175	4.95091	0	0	0	0	0.887272	7.19369	0.843762	1.74482	4.95737	5.33175	4.95091	0	0	0	0	0.868917
88335046	50	1	250	On	50	250	0.757902	0.887272	0.498282	7.19369	0.843762	1.74482	4.95737	5.33175	4.95091	0	0	0	0	0.865015	4.38708	0.779014	1.63827	6.0073	4.97828	3.91031	0	0	0	0	0.188583
88335046	50	1	350	On	50	350	0.539818	0.887272	0.498282	7.19369	0.843762	1.74482	4.95737	5.33175	4.95091	0	0	0	0	0.841406	1.23569	0.673598	1.22845	2.80184	3.81133	4.22336	0	0	0	0	0.110458
88335046	50	1	450	On	50	450	0.386582	0.887272	0.498282	7.19369	0.843762	1.74482	4.95737	5.33175	4.95091	0	0	0	0	0.846016	1.81238	0.479936	0.825922	3.91573	4.16047	3.95652	0	0	0	0	0.0766667
88335046	50	1	550	On	50	550	0.253327	0.887272	0.498282	7.19369	0.843762	1.74482	4.95737	5.33175	4.95091	0	0	0	0	0.848691	1.44559	0.317546	0.513449	4.2338	0	0	0	0	0	0	0.0856667
88335046	50	1	650	On	50	650	0.227948	0.887272	0.498282	7.19369	0.843762	1.74482	4.95737	5.33175	4.95091	0	0	0	0	0.825632	0.473603	0.110643	0.349236	5.08626	0	0	0	0	0	0	0.0758333
88335046	50	1		On	50		0.0706132	0.887272	0.498282	7.19369	0.843762	1.74482	4.95737	5.33175	4.95091	0	0	0	0												0.283625
88335046	50	1		On	50		0.226005	0.887272	0.498282	7.19369	0.843762	1.74482	4.95737	5.33175	4.95091	0	0	0	0												0.165292
88335046	50	1		On	50		0.0854617	0.887272	0.498282	7.19369	0.843762	1.74482	4.95737	5.33175	4.95091	0	0	0	0												0.166583
88335046	50	1		On	50		0.150264	0.887272	0.498282	7.19369	0.843762	1.74482	4.95737	5.33175	4.95091	0	0	0	0												0.0972917
88335046	50	1		On	50		0.165734	0.887272	0.498282	7.19369	0.843762	1.74482	4.95737	5.33175	4.95091	0	0	0	0												0.0365417
88335046	50	1		On	50		0.199125	0.887272	0.498282	7.19369	0.843762	1.74482	4.95737	5.33175	4.95091	0	0	0	0												0.00754167
88335046	50	1		On	50		0.0665232	0.887272	0.498282	7.19369	0.843762	1.74482	4.95737	5.33175	4.95091	0	0	0	0												0.00366667
88335046	50	1		On	50		0.156036	0.887272	0.498282	7.19369	0.843762	1.74482	4.95737	5.33175	4.95091	0	0	0	0												0.00320833
88335046	50	1		On	50		0.0901657	0.887272	0.498282	7.19369	0.843762	1.74482	4.95737	5.33175	4.95091	0	0	0	0												0.00279167
88335046	50	1		On	50		0.177309	0.887272	0.498282	7.19369	0.843762	1.74482	4.95737	5.33175	4.95091	0	0	0	0												0.000625
88335046	50	1		On	50		0.163439	0.887272	0.498282	7.19369	0.843762	1.74482	4.95737	5.33175	4.95091	0	0	0	0												0.003625
88335046	50	1		On	50		0.119025	0.887272	0.498282	7.19369	0.843762	1.74482	4.95737	5.33175	4.95091	0	0	0	0												0.0106667
88335046	50	1		On	50		0.215833	0.887272	0.498282	7.19369	0.843762	1.74482	4.95737	5.33175	4.95091	0	0	0	0												0.000666667
88335046	70	1	50	On	70	50	1	0.744923	0.498282	5.23827	0.748401	1.6526	2.95021	3.48033	3.19134	0	0	0	0	0.33964	4.41369	0.494847	0.748799	2.30061	1.43105	1.04161	0.445156	0	0	0	0.173125
88335046	70	1	150	On	70	150	0.899823	0.744923	0.498282	5.23827	0.748401	1.6526	2.95021	3.48033	3.19134	0	0	0	0	0.744923	5.23827	0.748401	1.6526	2.95021	3.48033	3.19134	0	0	0	0	0.740292
88335046	70	1	250	On	70	250	0.757902	0.744923	0.498282	5.23827	0.748401	1.6526	2.95021	3.48033	3.19134	0	0	0	0	0.736423	3.8464	0.672412	1.79276	2.40385	3.04761	2.85243	0	0	0	0	0.164583
88335046	70	1	350	On	70	350	0.539818	0.744923	0.498282	5.23827	0.748401	1.6526	2.95021	3.48033	3.19134	0	0	0	0	0.69167	2.61726	0.536678	1.41322	2.93886	2.75519	2.65187	0	0	0	0	0.0247917
88335046	70	1	450	On	70	450	0.386582	0.744923	0.498282	5.23827	0.748401	1.6526	2.95021	3.48033	3.19134	0	0	0	0	0.708829	3.04918	0.453343	1.18973	3.13208	3.04818	3.06216	0	0	0	0	0.0353333
88335046	70	1	550	On	70	550	0.253327	0.744923	0.498282	5.23827	0.748401	1.6526	2.95021	3.48033	3.19134	0	0	0	0	0.674049	2.48779	0.512189	0.831293	2.87294	2.64613	2.1736	0	0	0	0	0.0304583
88335046	70	1	650	On	70	650	0.227948	0.744923	0.498282	5.23827	0.748401	1.6526	2.95021	3.48033	3.19134	0	0	0	0	0.591236	2.01708	0.240621	0.588039	2.50667	2.16924	2.00052	0	0	0	0	0.039
88335046	70	1	750	On	70	750	0.0706132	0.744923	0.498282	5.23827	0.748401	1.6526	2.95021	3.48033	3.19134	0	0	0	0	0.515994	1.30403	0.205469	0.473429	2.32515	1.86842	1.66082	0	0	0	0	0.0474583
88335046	70	1	850	On	70	850	0.226005	0.744923	0.498282	5.23827	0.748401	1.6526	2.95021	3.48033	3.19134	0	0	0	0	0.595095	1.04009	0.0567016	0.491776	2.26757	0	0	0	0	0	0	0.0772083
88335046	70	1	950	On	70	950	0.0854617	0.744923	0.498282	5.23827	0.748401	1.6526	2.95021	3.48033	3.19134	0	0	0	0	0.525012	0.859873	0.178801	0.374366	2.55102	0	0	0	0	0	0	0.147333
88335046	70	1	1050	On	70	1050	0.150264	0.744923	0.498282	5.23827	0.748401	1.6526	2.95021	3.48033	3.19134	0	0	0	0	0.449013	1.47898	0.143087	0.388831	2.28269	0	0	0	0	0	0	0.0915833
88335046	70	1	1150	On	70	1150	0.165734	0.744923	0.498282	5.23827	0.748401	1.6526	2.95021	3.48033	3.19134	0	0	0	0	0.246388		0.0479804	0.353593	2.10828	0	0	0	0	0	0	0.104417
88335046	70	1	1250	On	70	1250	0.199125	0.744923	0.498282	5.23827	0.748401	1.6526	2.95021	3.48033	3.19134	0	0	0	0	0.415421	1.00089	0.146951	0.41918	2.54026	0	0	0	0	0	0	0.125417
88335046	70	1	1350	On	70	1350	0.0665232	0.744923	0.498282	5.23827	0.748401	1.6526	2.95021	3.48033	3.19134	0	0	0	0	0.319736	1.23637	-0.0589311	0.412549	1.02881	0	0	0	0	0	0	0.0565
88335046	70	1	1450	On	70	1450	0.156036	0.744923	0.498282	5.23827	0.748401	1.6526	2.95021	3.48033	3.19134	0	0	0	0	0.341138	0.977186	-0.068283	0.384703	1.27538	0	0	0	0	0	0	0.0460417
88335046	70	1	1550	On	70	1550	0.0901657	0.744923	0.498282	5.23827	0.748401	1.6526	2.95021	3.48033	3.19134	0	0	0	0	0.17403		0.114715	0.428533	1.47684	0	0	0	0	0	0	0.068625
88335046	70	1	1650	On	70	1650	0.177309	0.744923	0.498282	5.23827	0.748401	1.6526	2.95021	3.48033	3.19134	0	0	0	0	0.29088	1.73429	0.114258	0.39235	0	0	0	0	0	0	0	0.0575833
88335046	70	1	1750	On	70	1750	0.163439	0.744923	0.498282	5.23827	0.748401	1.6526	2.95021	3.48033	3.19134	0	0	0	0	0.139855		0.0934254	0.425191	1.80845	0	0	0	0	0	0	0.049625
88335046	70	1	1850	On	70	1850	0.119025	0.744923	0.498282	5.23827	0.748401	1.6526	2.95021	3.48033	3.19134	0	0	0	0	0.210639		0.068084	0.389903	2.40876	0	0	0	0	0	0	0.0805
88335046	70	1	1950	On	70	1950	0.215833	0.744923	0.498282	5.23827	0.748401	1.6526	2.95021	3.48033	3.19134	0	0	0	0	0.10347		-0.0722143	0.353366	1.02881	0	0	0	0	0	0	0.0653333
88335047	50	1	50	ChT	50	50	1	0.900695	0.456458	4.71358	0.843806	1.79892	5.80881	5.48731	5.09364	0	0	0	0	0.757847	4.1421	0.706857	0.697355	4.5219	4.00059	0	1.02703	0	0	0	0.891375
88335047	50	1	150	ChT	50	150	0.899823	0.900695	0.456458	4.71358	0.843806	1.79892	5.80881	5.48731	5.09364	0	0	0	0	0.900695	4.71358	0.843806	1.79892	5.80881	5.48731	5.09364	0	0	0	0	0.924875
88335047	50	1	250	ChT	50	250	0.757902	0.900695	0.456458	4.71358	0.843806	1.79892	5.80881	5.48731	5.09364	0	0	0	0	0.860951	2.95966	0.679111	1.45407	4.85234	4.67262	4.79013	0	0	0	0	0.222542
88335047	50	1	350	ChT	50	350	0.539818	0.900695	0.456458	4.71358	0.843806	1.79892	5.80881	5.48731	5.09364	0	0	0	0	0.835781	1.88889	0.558012	0.956801	5.29624	5.62725	4.67099	0	0	0	0	0.0775833
88335047	50	1	450	ChT	50	450	0.386582	0.900695	0.456458	4.71358	0.843806	1.79892	5.80881	5.48731	5.09364	0	0	0	0	0.849577	1.84221	0.349407	0.635171	2.75246	0	0	0	0	0	0	0.0337083
88335047	50	1	550	ChT	50	550	0.253327	0.900695	0.456458	4.71358	0.843806	1.79892	5.80881	5.48731	5.09364	0	0	0	0	0.863835	1.05739	0.451623	0.490055	2.10828	0	0	0	0	0	0	0.0427917
88335047	50	1	650	ChT	50	650	0.227948	0.900695	0.456458	4.71358	0.843806	1.79892	5.80881	5.48731	5.09364	0	0	0	0	0.828298	1.00129	0.35454	0.373445	3.50067	0	0	0	0	0	0	0.0466667
88335047	50	1	750	ChT	50	750	0.0706132	0.900695	0.456458	4.71358	0.843806	1.79892	5.80881	5.48731	5.09364	0	0	0	0	0.818254	1.26398	0.155769	0.304269	3.60438	0	0	0	0	0	0	0.0427917
88335047	50	1	850	ChT	50	850	0.226005	0.900695	0.456458	4.71358	0.843806	1.79892	5.80881	5.48731	5.09364	0	0	0	0	0.781262	0.673817	0.0794204	0.253349	4.44998	0	0	0	0	0	0	0.0654167
88335047	50	1		ChT	50		0.0854617	0.900695	0.456458	4.71358	0.843806	1.79892	5.80881	5.48731	5.09364	0	0	0	0												0.0840417
88335047	50	1	1050	ChT	50	1050	0.150264	0.900695	0.456458	4.71358	0.843806	1.79892	5.80881	5.48731	5.09364	0	0	0	0	0.683915	1.13635	-0.00824939	0.250216	6.88705	0	0	0	0	0	0	0.0685
88335047	50	1		ChT	50		0.165734	0.900695	0.456458	4.71358	0.843806	1.79892	5.80881	5.48731	5.09364	0	0	0	0												0.0927083
88335047	50	1		ChT	50		0.199125	0.900695	0.456458	4.71358	0.843806	1.79892	5.80881	5.48731	5.09364	0	0	0	0												0.106167
88335047	50	1		ChT	50		0.0665232	0.900695	0.456458	4.71358	0.843806	1.79892	5.80881	5.48731	5.09364	0	0	0	0												0.0825
88335047	50	1		ChT	50		0.156036	0.900695	0.456458	4.71358	0.843806	1.79892	5.80881	5.48731	5.09364	0	0	0	0												0.0784167
88335047	50	1		ChT	50		0.0901657	0.900695	0.456458	4.71358	0.843806	1.79892	5.80881	5.48731	5.09364	0	0	0	0												0.0678333
88335047	50	1		ChT	50		0.177309	0.900695	0.456458	4.71358	0.843806	1.79892	5.80881	5.48731	5.09364	0	0	0	0												0.059
88335047	50	1		ChT	50		0.163439	0.900695	0.456458	4.71358	0.843806	1.79892	5.80881	5.48731	5.09364	0	0	0	0												0.0602083
88335047	50	1		ChT	50		0.119025	0.900695	0.456458	4.71358	0.843806	1.79892	5.80881	5.48731	5.09364	0	0	0	0												0.055375
88335047	50	1		ChT	50		0.215833	0.900695	0.456458	4.71358	0.843806	1.79892	5.80881	5.48731	5.09364	0	0	0	0												0.0556667
88335047	70	1	50	ChT	70	50	1	0.657549	0.456458	5.18535	0.732125	1.54367	3.38566	2.75245	2.67871	0	0	0	0	0.416753	4.96369	0.573912	0.85273	2.45599	2.04003	0	0.496978	0	0	0	0.282708
88335047	70	1	150	ChT	70	150	0.899823	0.657549	0.456458	5.18535	0.732125	1.54367	3.38566	2.75245	2.67871	0	0	0	0	0.657549	5.18535	0.732125	1.54367	3.38566	2.75245	2.67871	0	0	0	0	0.395875
88335047	70	1	250	ChT	70	250	0.757902	0.657549	0.456458	5.18535	0.732125	1.54367	3.38566	2.75245	2.67871	0	0	0	0	0.653875	5.49164	0.64202	1.68808	2.25274	2.72206	2.49053	0	0	0	0	0.168542
88335047	70	1	350	ChT	70	350	0.539818	0.657549	0.456458	5.18535	0.732125	1.54367	3.38566	2.75245	2.67871	0	0	0	0	0.677465	3.5361	0.439263	1.35482	2.17309	2.49197	2.68093	0	0	0	0	0.140375
88335047	70	1	450	ChT	70	450	0.386582	0.657549	0.456458	5.18535	0.732125	1.54367	3.38566	2.75245	2.67871	0	0	0	0	0.682758	5.45514	0.462541	1.26096	1.78612	0.669796	2.54522	0	0	0	0	0.0869583
88335047	70	1	550	ChT	70	550	0.253327	0.657549	0.456458	5.18535	0.732125	1.54367	3.38566	2.75245	2.67871	0	0	0	0	0.638544	3.18785	0.454631	0.965985	2.69662	2.43178	2.21508	0	0	0	0	0.11175
88335047	70	1	650	ChT	70	650	0.227948	0.657549	0.456458	5.18535	0.732125	1.54367	3.38566	2.75245	2.67871	0	0	0	0	0.674919	2.07768	0.226961	0.680934	2.06077	2.08789	2.57597	0	0	0	0	0.110708
88335047	70	1	750	ChT	70	750	0.0706132	0.657549	0.456458	5.18535	0.732125	1.54367	3.38566	2.75245	2.67871	0	0	0	0	0.618382	4.01437	0.312859	0.666468	2.90353	2.44047	2.06501	0	0	0	0	0.06325
88335047	70	1	850	ChT	70	850	0.226005	0.657549	0.456458	5.18535	0.732125	1.54367	3.38566	2.75245	2.67871	0	0	0	0	0.554891	3.08551	0.254228	0.663054	1.7697	0	2.03515	1.81394	0	0	0	0.0642917
88335047	70	1	950	ChT	70	950	0.0854617	0.657549	0.456458	5.18535	0.732125	1.54367	3.38566	2.75245	2.67871	0	0	0	0	0.489421	3.70423	0.149202	0.616021	1.78465	0.9419	1.73508	0	0	0	0	0.0532083
88335047	70	1	1050	ChT	70	1050	0.150264	0.657549	0.456458	5.18535	0.732125	1.54367	3.38566	2.75245	2.67871	0	0	0	0	0.404704	2.97079	0.105976	0.605426	1.78465	0	0	0	0	0	0	0.05225
88335047	70	1	1150	ChT	70	1150	0.165734	0.657549	0.456458	5.18535	0.732125	1.54367	3.38566	2.75245	2.67871	0	0	0	0	0.362588	3.0369	0.084701	0.577143	1.73752	0	0	0	0	0	0	0.0474167
88335047	70	1	1250	ChT	70	1250	0.199125	0.657549	0.456458	5.18535	0.732125	1.54367	3.38566	2.75245	2.67871	0	0	0	0	0.359779	2.99022	0.0601543	0.555346	1.88206	0	0	0	0	0	0	0.097375
88335047	70	1	1350	ChT	70	1350	0.0665232	0.657549	0.456458	5.18535	0.732125	1.54367	3.38566	2.75245	2.67871	0	0	0	0	0.304947	3.12698	0.0156715	0.671293	1.18278	0	0	0	0	0	0	0.0430417
88335047	70	1	1450	ChT	70	1450	0.156036	0.657549	0.456458	5.18535	0.732125	1.54367	3.38566	2.75245	2.67871	0	0	0	0	0.283683	2.92171	-0.0894776	0.663844	1.03306	0	0	0	0	0	0	0.0439167
88335047	70	1	1550	ChT	70	1550	0.0901657	0.657549	0.456458	5.18535	0.732125	1.54367	3.38566	2.75245	2.67871	0	0	0	0	0.152632		-0.00985945	0.569449	1.252	0	0	0	0	0	0	0.0573333
88335047	70	1	1650	ChT	70	1650	0.177309	0.657549	0.456458	5.18535	0.732125	1.54367	3.38566	2.75245	2.67871	0	0	0	0	0.146259		0.0870709	0.638704	1.26194	0	0	0	0	0	0	0.0384583
88335047	70	1	1750	ChT	70	1750	0.163439	0.657549	0.456458	5.18535	0.732125	1.54367	3.38566	2.75245	2.67871	0	0	0	0	0.130554		0.195497	0.648861	2.11231	0	0	0	0	0	0	0.040375
88335047	70	1	1850	ChT	70	1850	0.119025	0.657549	0.456458	5.18535	0.732125	1.54367	3.38566	2.75245	2.67871	0	0	0	0	0.150419		0.153964	0.725312	1.37463	0	0	0	0	0	0	0.04
88335047	70	1	1950	ChT	70	1950	0.215833	0.657549	0.456458	5.18535	0.732125	1.54367	3.38566	2.75245	2.67871	0	0	0	0	0.0715178		0.15748	0.580185	1.4289	0	0	0	0	0	0	0.05425
88335047	60	1	50	ChT	70	50	1	0.79791	0.456458	8.51963	0.793552	1.588	4.26667	4.08542	3.7	0	0	0	0	0.568016	6.00272	0.801675	0.918716	6.90335	4.25592	0.771098	0.52827	0.460629	0	0	0.588083
88335047	60	1	150	ChT	70	150	0.899823	0.79791	0.456458	8.51963	0.793552	1.588	4.26667	4.08542	3.7	0	0	0	0	0.79791	8.51963	0.793552	1.588	4.26667	4.08542	3.7	0	0	0	0	0.803125
88335047	60	1	250	ChT	70	250	0.757902	0.79791	0.456458	8.51963	0.793552	1.588	4.26667	4.08542	3.7	0	0	0	0	0.735324	3.39642	0.644142	1.47544	4.26457	3.65681	3.13662	0	0	0	0	0.142208
88335047	60	1	350	ChT	70	350	0.539818	0.79791	0.456458	8.51963	0.793552	1.588	4.26667	4.08542	3.7	0	0	0	0	0.689946	1.99308	0.50046	0.828651	2.16788	0	3.31957	0	0	0	0	0.046625
88335047	60	1	450	ChT	70	450	0.386582	0.79791	0.456458	8.51963	0.793552	1.588	4.26667	4.08542	3.7	0	0	0	0	0.766956	2.13406	0.516788	0.832979	3.25182	3.75992	3.92928	0	0	0	0	0.0466667
88335047	60	1	550	ChT	70	550	0.253327	0.79791	0.456458	8.51963	0.793552	1.588	4.26667	4.08542	3.7	0	0	0	0	0.800218	2.16396	0.455508	0.660349	3.44353	4.30441	4.13223	0	0	0	0	0.047375
88335047	60	1	650	ChT	70	650	0.227948	0.79791	0.456458	8.51963	0.793552	1.588	4.26667	4.08542	3.7	0	0	0	0	0.742366	1.89578	0.489612	0.490794	4.28669	4.24204	3.84016	0	0	0	0	0.0372917
88335047	60	1	750	ChT	70	750	0.0706132	0.79791	0.456458	8.51963	0.793552	1.588	4.26667	4.08542	3.7	0	0	0	0	0.793404	1.50676	0.319536	0.450016	4.73425	0	0	0	0	0	0	0.0754167
88335047	60	1	850	ChT	70	850	0.226005	0.79791	0.456458	8.51963	0.793552	1.588	4.26667	4.08542	3.7	0	0	0	0	0.689389	1.11615	0.149989	0.344391	3.60438	0	0	0	0	0	0	0.102917
88335047	60	1	950	ChT	70	950	0.0854617	0.79791	0.456458	8.51963	0.793552	1.588	4.26667	4.08542	3.7	0	0	0	0	0.582531	1.24795	0.161414	0.40232	1.57808	0	0	0	0	0	0	0.067875
88335047	60	1	1050	ChT	70	1050	0.150264	0.79791	0.456458	8.51963	0.793552	1.588	4.26667	4.08542	3.7	0	0	0	0	0.597582	2.09537	-0.0117879	0.366682	0.576701	0	0	0	0	0	0	0.041
88335047	60	1	1150	ChT	70	1150	0.165734	0.79791	0.456458	8.51963	0.793552	1.588	4.26667	4.08542	3.7	0	0	0	0	0.6622	1.40926	0.228599	0.403529	2.95257	0	0	0	0	0	0	0.07275
88335047	60	1	1250	ChT	70	1250	0.199125	0.79791	0.456458	8.51963	0.793552	1.588	4.26667	4.08542	3.7	0	0	0	0	0.462158	0.885345	0.00858382	0.332359	0.803755	0	0	0	0	0	0	0.093125
88335047	60	1	1350	ChT	70	1350	0.0665232	0.79791	0.456458	8.51963	0.793552	1.588	4.26667	4.08542	3.7	0	0	0	0	0.485092	0.958369	0.0653206	0.391543	0.684856	0	0	0	0	0	0	0.0947083
88335047	60	1	1450	ChT	70	1450	0.156036	0.79791	0.456458	8.51963	0.793552	1.588	4.26667	4.08542	3.7	0	0	0	0	0.371968	1.03068	0.0824091	0.345001	2.86961	0	0	0	0	0	0	0.140833
88335047	60	1	1550	ChT	70	1550	0.0901657	0.79791	0.456458	8.51963	0.793552	1.588	4.26667	4.08542	3.7	0	0	0	0	0.266496	1.31128	0.0376129	0.452353	0.688705	0	0	0	0	0	0	0.028375
88335047	60	1	1650	ChT	70	1650	0.177309	0.79791	0.456458	8.51963	0.793552	1.588	4.26667	4.08542	3.7	0	0	0	0	0.205339		0.26461	0.406369	2.1522	0	0	0	0	0	0	0.0697917
88335047	60	1	1750	ChT	70	1750	0.163439	0.79791	0.456458	8.51963	0.793552	1.588	4.26667	4.08542	3.7	0	0	0	0	0.131873		0.117752	0.479862	1.13379	0	0	0	0	0	0	0.0350417
88335047	60	1	1850	ChT	70	1850	0.119025	0.79791	0.456458	8.51963	0.793552	1.588	4.26667	4.08542	3.7	0	0	0	0	0.199397		0.119842	0.486019	2.20542	0	0	0	0	0	0	0.0341667
88335047	60	1	1950	ChT	70	1950	0.215833	0.79791	0.456458	8.51963	0.793552	1.588	4.26667	4.08542	3.7	0	0	0	0	0.13041		0.22043	0.383705	0.538051	0	0	0	0	0	0	0.0565417
88335047	80	1	50	ChT	70	50	1	0.581783	0.456458	6.23257	0.67299	1.48793	2.29731	2.27338	1.91614	0	0	0	0	0.327823	5.95626	0.513712	0.990329	1.82899	1.22321	0.527457	0	0	0	0	0.203583
88335047	80	1	150	ChT	70	150	0.899823	0.581783	0.456458	6.23257	0.67299	1.48793	2.29731	2.27338	1.91614	0	0	0	0	0.581783	6.23257	0.67299	1.48793	2.29731	2.27338	1.91614	0	0	0	0	0.314625
88335047	80	1	250	ChT	70	250	0.757902	0.581783	0.456458	6.23257	0.67299	1.48793	2.29731	2.27338	1.91614	0	0	0	0	0.780289	9.46061	0.824716	2.40718	3.51085	3.61385	3.72781	0	0	0	0	0.502792
88335047	80	1	350	ChT	70	350	0.539818	0.581783	0.456458	6.23257	0.67299	1.48793	2.29731	2.27338	1.91614	0	0	0	0	0.620371	3.80513	0.502938	1.47059	2.82251	0.661527	2.47852	0.546862	0	0	0	0.129583
88335047	80	1	450	ChT	70	450	0.386582	0.581783	0.456458	6.23257	0.67299	1.48793	2.29731	2.27338	1.91614	0	0	0	0	0.689437	6.25167	0.506739	1.53775	2.16256	2.31598	2.65206	0	0	0	0	0.072375
88335047	80	1	550	ChT	70	550	0.253327	0.581783	0.456458	6.23257	0.67299	1.48793	2.29731	2.27338	1.91614	0	0	0	0	0.572429	2.90021	0.533246	1.01602	3.01796	2.17859	2.04655	0	0	0	0	0.0818333
88335047	80	1	650	ChT	70	650	0.227948	0.581783	0.456458	6.23257	0.67299	1.48793	2.29731	2.27338	1.91614	0	0	0	0	0.605542	5.16865	0.438889	0.866238	2.45599	2.69583	2.33127	0	0	0	0	0.116708
88335047	80	1	750	ChT	70	750	0.0706132	0.581783	0.456458	6.23257	0.67299	1.48793	2.29731	2.27338	1.91614	0	0	0	0	0.621795	3.85868	0.314095	0.688459	2.68524	0	2.40122	0	0	0	0	0.0641667
88335047	80	1	850	ChT	70	850	0.226005	0.581783	0.456458	6.23257	0.67299	1.48793	2.29731	2.27338	1.91614	0	0	0	0	0.51795	3.626	0.318757	0.75159	2.3998	2.3998	1.85791	0	0	0	0	0.0799167
88335047	80	1	950	ChT	70	950	0.0854617	0.581783	0.456458	6.23257	0.67299	1.48793	2.29731	2.27338	1.91614	0	0	0	0	0.491508	4.26207	0.179612	0.66497	2.68139	2.11689	1.55238	0	0	0	0	0.0543333
88335047	80	1	1050	ChT	70	1050	0.150264	0.581783	0.456458	6.23257	0.67299	1.48793	2.29731	2.27338	1.91614	0	0	0	0	0.367366	4.12313	0.0989901	0.65803	1.50231	0	0	0	0	0	0	0.026
88335047	80	1	1150	ChT	70	1150	0.165734	0.581783	0.456458	6.23257	0.67299	1.48793	2.29731	2.27338	1.91614	0	0	0	0	0.343367	4.81533	0.0990374	0.747317	2.05049	0	0	0	0	0	0	0.0365
88335047	80	1	1250	ChT	70	1250	0.199125	0.581783	0.456458	6.23257	0.67299	1.48793	2.29731	2.27338	1.91614	0	0	0	0	0.237132	2.40726	0.159162	0.796032	1.4684	0	0	0	0	0	0	0.0895417
88335047	80	1	1350	ChT	70	1350	0.0665232	0.581783	0.456458	6.23257	0.67299	1.48793	2.29731	2.27338	1.91614	0	0	0	0	0.220278	4.36026	0.111089	0.664908	1.17302	0	0	0	0	0	0	0.0685417
88335047	80	1	1450	ChT	70	1450	0.156036	0.581783	0.456458	6.23257	0.67299	1.48793	2.29731	2.27338	1.91614	0	0	0	0	0.19795	3.25585	0.0242885	0.724659	1.11065	0	0	0	0	0	0	0.0450833
88335047	80	1	1550	ChT	70	1550	0.0901657	0.581783	0.456458	6.23257	0.67299	1.48793	2.29731	2.27338	1.91614	0	0	0	0	0.207993	3.27584	-0.045205	0.677292	1.79153	0	0	0	0	0	0	0.0778333
88335047	80	1	1650	ChT	70	1650	0.177309	0.581783	0.456458	6.23257	0.67299	1.48793	2.29731	2.27338	1.91614	0	0	0	0	0.162308		0.0462511	0.687248	1.55816	0	0	0	0	0	0	0.06
88335047	80	1	1750	ChT	70	1750	0.163439	0.581783	0.456458	6.23257	0.67299	1.48793	2.29731	2.27338	1.91614	0	0	0	0	0.060302		-0.0941547	0.64613	1.16711	0	0	0	0	0	0	0.0565833
88335047	80	1	1850	ChT	70	1850	0.119025	0.581783	0.456458	6.23257	0.67299	1.48793	2.29731	2.27338	1.91614	0	0	0	0	0.0387409		-0.021021	0.677035	1.228	0	0	0	0	0	0	0.056
88335047	80	1	1950	ChT	70	1950	0.215833	0.581783	0.456458	6.23257	0.67299	1.48793	2.29731	2.27338	1.91614	0	0	0	0	0.118085		0.106743	0.642843	0.970327	0	0	0	0	0	0	0.07725
88335008	30	1	50	ChS	30	50	1	0.537025	0.269059	15.1588	0.904169	3.31904	4.10956	3.75713	3.5763	1.39827	1.3824	0	0	0.338512	15.5031	0.815023	2.03799	2.50057	1.25292	0.447817	0.281639	0.199377	0.164892	0.138921	0.995375
88335008	30	1	150	ChS	30	150	0.899823	0.537025	0.269059	15.1588	0.904169	3.31904	4.10956	3.75713	3.5763	1.39827	1.3824	0	0	0.537025	15.1588	0.904169	3.31904	4.10956	3.75713	3.5763	1.39827	1.3824	0	0	1
88335008	30	1	250	ChS	30	250	0.757902	0.537025	0.269059	15.1588	0.904169	3.31904	4.10956	3.75713	3.5763	1.39827	1.3824	0	0	0.658357	13.2339	0.935418	4.02499	4.70353	4.34584	3.99562	0.730303	0	0	0	1
88335008	30	1	350	ChS	30	350	0.539818	0.537025	0.269059	15.1588	0.904169	3.31904	4.10956	3.75713	3.5763	1.39827	1.3824	0	0	0.736775	15.193	0.922914	4.55319	3.30866	3.00917	2.91885	0	0	0	0	0.994
88335008	30	1	450	ChS	30	450	0.386582	0.537025	0.269059	15.1588	0.904169	3.31904	4.10956	3.75713	3.5763	1.39827	1.3824	0	0	0.523359	12.2257	0.666572	3.00931	1.87226	1.34037	1.36052	0	0	0	0	0.393667
88335008	30	1	550	ChS	30	550	0.253327	0.537025	0.269059	15.1588	0.904169	3.31904	4.10956	3.75713	3.5763	1.39827	1.3824	0	0	0.409892	14.3241	0.480598	1.86048	1.58096	0.844071	0.869751	0	0	0	0	0.161667
88335008	30	1	650	ChS	30	650	0.227948	0.537025	0.269059	15.1588	0.904169	3.31904	4.10956	3.75713	3.5763	1.39827	1.3824	0	0	0.267812	13.2512	0.204362	1.28252	1.40959	0.394815	0.424181	0	0	0	0	0.128
88335008	30	1	750	ChS	30	750	0.0706132	0.537025	0.269059	15.1588	0.904169	3.31904	4.10956	3.75713	3.5763	1.39827	1.3824	0	0	0.276568	15.2642	0.147359	1.09127	1.28651	0.303403	0.466361	0	0	0	0	0.120542
88335008	30	1	850	ChS	30	850	0.226005	0.537025	0.269059	15.1588	0.904169	3.31904	4.10956	3.75713	3.5763	1.39827	1.3824	0	0	0.178818	15.7429	0.226431	1.23162	1.21599	0.352891	0.365646	0	0	0	0	0.127042
88335008	30	1	950	ChS	30	950	0.0854617	0.537025	0.269059	15.1588	0.904169	3.31904	4.10956	3.75713	3.5763	1.39827	1.3824	0	0	0.0938681		0.19	1.31166	1.50687	0.388741	0.352672	0.184351	0.160305	0	0	0.160125
88335008	30	1	1050	ChS	30	1050	0.150264	0.537025	0.269059	15.1588	0.904169	3.31904	4.10956	3.75713	3.5763	1.39827	1.3824	0	0	0.157014	21.3066	0.219402	1.33276	1.33839	0	0	0	0	0	0	0.150375
88335008	50	1	50	ChS	50	50	1	0.171908	0.269059	13.0541	0.744048	2.67948	2.22557	1.30814	1.26211	0.536961	0	0	0	0.174904	16.2195	0.782881	2.04928	2.41868	1.02732	0.43571	0.222645	0.205911	0.188866	0.12815	0.763792
88335008	50	1	150	ChS	50	150	0.899823	0.171908	0.269059	13.0541	0.744048	2.67948	2.22557	1.30814	1.26211	0.536961	0	0	0	0.171908	13.0541	0.744048	2.67948	2.22557	1.30814	1.26211	0.536961	0	0	0	0.727542
88335008	50	1	250	ChS	50	250	0.757902	0.171908	0.269059	13.0541	0.744048	2.67948	2.22557	1.30814	1.26211	0.536961	0	0	0	0.465851	12.0506	0.782435	3.13936	2.34131	1.67951	1.60604	0.289653	0	0	0	0.906125
88335008	50	1	350	ChS	50	350	0.539818	0.171908	0.269059	13.0541	0.744048	2.67948	2.22557	1.30814	1.26211	0.536961	0	0	0	0.390129	11.4184	0.586806	2.44003	1.47165	1.08218	0.974396	0	0	0	0	0.377083
88335008	50	1	450	ChS	50	450	0.386582	0.171908	0.269059	13.0541	0.744048	2.67948	2.22557	1.30814	1.26211	0.536961	0	0	0	0.0472544		0.106338	1.22374	1.376	0.265333	0	0.248	0	0	0	0.114625
88335008	50	1	550	ChS	50	550	0.253327	0.171908	0.269059	13.0541	0.744048	2.67948	2.22557	1.30814	1.26211	0.536961	0	0	0	0.110967	13.2209	0.202578	1.1739	1.36097	0.164806	0.116959	0.122275	0.104997	0.0956935	0	0.0962083
88335008	50	1	650	ChS	50	650	0.227948	0.171908	0.269059	13.0541	0.744048	2.67948	2.22557	1.30814	1.26211	0.536961	0	0	0	0.152727	12.7756	0.179325	1.16655	1.68544	0.391837	0	0.312665	0	0	0	0.09325
88335008	50	1	750	ChS	50	750	0.0706132	0.171908	0.269059	13.0541	0.744048	2.67948	2.22557	1.30814	1.26211	0.536961	0	0	0	0.0564632		0.123705	1.07185	1.20559	0	0	0	0	0	0	0.107917
88335008	50	1	850	ChS	50	850	0.226005	0.171908	0.269059	13.0541	0.744048	2.67948	2.22557	1.30814	1.26211	0.536961	0	0	0	0.137717	12.4378	0.121301	1.15771	1.20817	0	0	0.393357	0	0	0	0.129583
88335008	50	1	950	ChS	50	950	0.0854617	0.171908	0.269059	13.0541	0.744048	2.67948	2.22557	1.30814	1.26211	0.536961	0	0	0	0.128392	11.1696	0.133778	1.235	1.25499	0	0	0	0	0	0	0.0886667
88335008	50	1	1050	ChS	50	1050	0.150264	0.171908	0.269059	13.0541	0.744048	2.67948	2.22557	1.30814	1.26211	0.536961	0	0	0	0.104629	18.0186	0.0643634	1.25004	1.22007	0	0	0	0	0	0	0.113375
88335008	70	1	50	ChS	70	50	1		0.269059		0.316541	1.58776	1.37479	0.247681	0.255755	0.202413	0	0	0	0.067899		0.461302	1.84295	1.48271	0.428624	0.11606	0.181506	0.159838	0.14622	0.104813	0.288833
88335008	70	1	150	ChS	70	150	0.899823		0.269059		0.316541	1.58776	1.37479	0.247681	0.255755	0.202413	0	0	0	0.0550251		0.316541	1.58776	1.37479	0.247681	0.255755	0.202413	0	0	0	0.11925
88335008	70	1	250	ChS	70	250	0.757902		0.269059		0.316541	1.58776	1.37479	0.247681	0.255755	0.202413	0	0	0	0.249613	13.7939	0.367475	1.93591	1.59741	0.484113	0.417156	0	0	0	0	0.250083
88335008	70	1	350	ChS	70	350	0.539818		0.269059		0.316541	1.58776	1.37479	0.247681	0.255755	0.202413	0	0	0	0.0673836		0.127621	1.21972	1.41237	0	0	0	0	0	0	0.0812917
88335008	70	1	450	ChS	70	450	0.386582		0.269059		0.316541	1.58776	1.37479	0.247681	0.255755	0.202413	0	0	0	0.0471085		0.138185	1.19343	1.21291	0	0	0	0	0	0	0.087125
88335008	70	1	550	ChS	70	550	0.253327		0.269059		0.316541	1.58776	1.37479	0.247681	0.255755	0.202413	0	0	0	0.0524539		0.119451	1.15108	1.23082	0	0	0	0	0	0	0.0995833
88335008	70	1	650	ChS	70	650	0.227948		0.269059		0.316541	1.58776	1.37479	0.247681	0.255755	0.202413	0	0	0	0.0614867		-0.0321709	1.18166	1.1149	0.101972	0.0691145	0.149559	0.0940411	0.0747796	0	0.0812917
88335008	70	1	750	ChS	70	750	0.0706132		0.269059		0.316541	1.58776	1.37479	0.247681	0.255755	0.202413	0	0	0	0.0470748		-0.0424674	0.907343	1.08836	0	0	0	0	0	0	0.0754583
88335008	70	1	850	ChS	70	850	0.226005		0.269059		0.316541	1.58776	1.37479	0.247681	0.255755	0.202413	0	0	0	0.0409217		0.12043	1.34226	1.27794	0	0	0.295898	0	0	0	0.1375
88335008	70	1	950	ChS	70	950	0.0854617		0.269059		0.316541	1.58776	1.37479	0.247681	0.255755	0.202413	0	0	0	0.0659617		0.101501	1.12705	1.22549	0	0	0	0	0	0	0.0849167
88335008	70	1	1050	ChS	70	1050	0.150264		0.269059		0.316541	1.58776	1.37479	0.247681	0.255755	0.202413	0	0	0	0.0365654		0.11064	1.07192	1.33902	0	0	0	0	0	0	0.140083
88340014	30	1	50	PLN	30	50	1	0.494359	0.60625	5.23487	0.577499	1.30715	2.24103	1.49285	1.13569	0	0	0	0	0.459765	3.76745	0.555352	0.809258	1.65339	1.28342	0.791366	0	0	0	0	0.430125
88340014	30	1	150	PLN	30	150	0.899823	0.494359	0.60625	5.23487	0.577499	1.30715	2.24103	1.49285	1.13569	0	0	0	0	0.494359	5.23487	0.577499	1.30715	2.24103	1.49285	1.13569	0	0	0	0	0.286417
88340014	30	1	250	PLN	30	250	0.757902	0.494359	0.60625	5.23487	0.577499	1.30715	2.24103	1.49285	1.13569	0	0	0	0	0.465811	3.40733	0.595507	1.41409	2.01015	1.36548	1.21066	0	0	0	0	0.155417
88340014	30	1	350	PLN	30	350	0.539818	0.494359	0.60625	5.23487	0.577499	1.30715	2.24103	1.49285	1.13569	0	0	0	0	0.479197	4.5925	0.460347	1.66218	1.91569	1.41539	1.32559	0	0	0	0	0.158667
88340014	30	1	450	PLN	30	450	0.386582	0.494359	0.60625	5.23487	0.577499	1.30715	2.24103	1.49285	1.13569	0	0	0	0	0.407963	2.53557	0.31322	1.24223	1.71732	1.06334	0.983467	0	0	0	0	0.113
88340014	30	1	550	PLN	30	550	0.253327	0.494359	0.60625	5.23487	0.577499	1.30715	2.24103	1.49285	1.13569	0	0	0	0	0.348949	3.07213	0.155221	1.0105	1.41514	0	0.726391	0.730154	0	0	0	0.110958
88340014	30	1	650	PLN	30	650	0.227948	0.494359	0.60625	5.23487	0.577499	1.30715	2.24103	1.49285	1.13569	0	0	0	0	0.296157		-0.00275061	0.368799	3.60438	0	0	0	0	0	0	0.284833
88340014	30	1	750	PLN	30	750	0.0706132	0.494359	0.60625	5.23487	0.577499	1.30715	2.24103	1.49285	1.13569	0	0	0	0	0.139991		0.115101	0.4305	0.740741	0	0	0	0	0	0	0.278833
88340014	30	1		PLN	30		0.226005	0.494359	0.60625	5.23487	0.577499	1.30715	2.24103	1.49285	1.13569	0	0	0	0												0.408583
88340014	30	1	950	PLN	30	950	0.0854617	0.494359	0.60625	5.23487	0.577499	1.30715	2.24103	1.49285	1.13569	0	0	0	0	0.21575	1.7231	0.145584	0.648837	1.75064	1.38592	1.02121	1.09415	0	0	0	0.0839583
88340014	50	1	50	PLN	50	50	1	0.202492	0.60625	4.20445	0.206095	1.1164		0.486512	0	0	0	0	0	0.267421	5.64101	0.293476	0.872136	1.4139	0.674353	0.358729	0	0	0	0	0.286708
88340014	50	1	150	PLN	50	150	0.899823	0.202492	0.60625	4.20445	0.206095	1.1164		0.486512	0	0	0	0	0	0.202492	4.20445	0.206095	1.1164	1.53838	0.486512	0	0	0	0	0	0.196125
88340014	50	1	250	PLN	50	250	0.757902	0.202492	0.60625	4.20445	0.206095	1.1164		0.486512	0	0	0	0	0	0.186255	3.5531	0.114815	1.06821	1.08462	0.271154	0.265129	0	0	0	0	0.15275
88340014	50	1	350	PLN	50	350	0.539818	0.202492	0.60625	4.20445	0.206095	1.1164		0.486512	0	0	0	0	0	0.112276		-0.0384307	0.872988	1.15253	0	0	0	0	0	0	0.167417
88340014	50	1	450	PLN	50	450	0.386582	0.202492	0.60625	4.20445	0.206095	1.1164		0.486512	0	0	0	0	0	0.091267		0.0753966	0.71465	0.964425	0.591806	0.306862	0.339741	0.328781	0.252066	0.208228	0.11975
88340014	50	1	550	PLN	50	550	0.253327	0.202492	0.60625	4.20445	0.206095	1.1164		0.486512	0	0	0	0	0	0.151571	3.61887	-0.00972985	0.767673	0.986255	0	0.351716	0.362594	0	0	0	0.196083
[truncated: 13,229 more rows]

## Sheet: stimuliOnly
C_prime	Predicted_C_prime	R^2
0.284708	0.553459	0.364033
0.607083	0.498016
0.782083	0.419468
0.507833	0.298767
0.284917	0.213957
0.0867083	0.140206
0.0347917	0.12616
0.022875	0.0390816
0.0412917	0.125085
0.0928333	0.0472996
0.0815	0.0831653
0.112542	0.0917272
0.146333	0.110208
0.139792	0.0368179
0.118625	0.0863594
0.117833	0.0499031
0.154125	0.0981334
0.355708	0.536874
0.537958	0.483091
0.517875	0.406897
0.337125	0.289814
0.17025	0.207546
0.0944167	0.136005
0.0729167	0.122379
0.0603333	0.0379104
0.0910833	0.121336
0.084625	0.0458821
0.11275	0.080673
0.114625	0.0889784
0.0855417	0.106905
0.0827083	0.0357146
0.104125	0.0837714
0.0929167	0.0484076
0.130917	0.307179
0.103458	0.276407
0.104792	0.232811
0.0594167	0.165821
0.064	0.11875
0.0500833	0.0778167
0.079	0.0700208
0.0594583	0.0216909
0.0780417	0.069424
0.0607083	0.026252
0.089625	0.0461581
0.0777917	0.0509101
0.090125	0.061167
0.0734583	0.0204345
0.06875	0.0479308
0.082	0.027697
0.845917	0.553459
0.994708	0.498016
0.983208	0.419468
0.18375	0.298767
0.0857917	0.213957
0.01775	0.140206
0.0193333	0.12616
0.0213333	0.0390816
0.993333	0.125085
0.879792	0.536874
0.995083	0.483091
0.9975	0.406897
0.373833	0.289814
0.490875	0.207546
0.0657083	0.136005
0.160875	0.122379
0.133125	0.0379104
0.885083	0.121336
0.68475	0.307179
0.669	0.276407
0.680167	0.232811
0.165458	0.165821
0.304708	0.11875
0.0547083	0.0778167
0.115042	0.0700208
1	0.0216909
0.876333	0.553459
0.457958	0.498016
0.406333	0.419468
0.300708	0.298767
0.175625	0.213957
0.0965	0.140206
0.07275	0.12616
0.0855417	0.0390816
0.0592917	0.125085
0.0608333	0.0472996
0.0771667	0.0831653
0.759542	0.536874
0.6945	0.483091
0.436958	0.406897
0.173	0.289814
0.161958	0.207546
0.139667	0.136005
0.140042	0.122379
0.11475	0.0379104
0.064	0.121336
0.0646667	0.0458821
0.940042	0.553459
0.417833	0.498016
0.238417	0.419468
0.11875	0.298767
0.14	0.213957
0.411333	0.140206
0.179833	0.12616
0.144708	0.0390816
0.117542	0.125085
0.0735	0.0472996
0.073625	0.0831653
0.0902917	0.0917272
0.091375	0.110208
0.083625	0.0368179
0.206833	0.536874
0.0893333	0.483091
0.162833	0.406897
0.134417	0.289814
0.0698333	0.207546
0.12575	0.136005
0.153167	0.122379
0.19925	0.0379104
0.132292	0.121336
0.161417	0.0458821
0.094625	0.080673
0.123208	0.0889784
0.0723333	0.106905
0.09775	0.307179
0.15625	0.276407
0.118208	0.232811
0.205708	0.165821
0.18575	0.11875
0.0749583	0.0778167
0.0532083	0.0700208
0.0545417	0.0216909
0.0585833	0.069424
0.055375	0.026252
0.06075	0.0461581
0.117792	0.0509101
0.0879583	0.061167
1	0.553459
1	0.498016
0.999833	0.419468
1	0.298767
0.938542	0.213957
0.356375	0.140206
0.162333	0.12616
0.0900833	0.0390816
0.093875	0.125085
0.0790417	0.0472996
0.0955833	0.0831653
0.0679583	0.0917272
0.08175	0.110208
0.0690833	0.0368179
0.0871667	0.0863594
0.0719167	0.0499031
0.0577083	0.0981334
0.0807917	0.0904568
0.996542	0.536874
1	0.483091
0.997875	0.406897
0.985125	0.289814
0.948125	0.207546
0.459042	0.136005
0.164417	0.122379
0.105292	0.0379104
0.10525	0.121336
0.0897083	0.0458821
0.112542	0.080673
0.0727083	0.0889784
0.0574167	0.106905
0.056	0.0357146
0.067375	0.0837714
0.0522917	0.0484076
0.0659583	0.0951926
0.0541667	0.0877461
0.677458	0.307179
0.669667	0.276407
0.592708	0.232811
0.439083	0.165821
0.409958	0.11875
0.305625	0.0778167
0.121542	0.0700208
0.0917917	0.0216909
0.0664583	0.069424
0.0811667	0.026252
0.0698333	0.0461581
0.0627083	0.0509101
0.0504167	0.061167
0.0415833	0.0204345
0.06575	0.0479308
0.0565833	0.027697
0.06875	0.0544656
0.0647083	0.050205
1	0.553459
1	0.553459
1	0.553459
1	0.498016
1	0.498016
1	0.498016
0.998333	0.498016
0.983111	0.419468
1	0.419468
0.998778	0.419468
1	0.419468
1	0.298767
1	0.298767
1	0.298767
0.969778	0.298767
0.993	0.213957
0.936778	0.213957
0.741444	0.213957
0.309	0.213957
0.663222	0.140206
0.195333	0.140206
0.0265556	0.140206
0.202	0.140206
0.0865556	0.12616
0.0655556	0.12616
0.138667	0.12616
0.102444	0.12616
0.0801111	0.0390816
0.0882222	0.0390816
0.087	0.0390816
0.0278889	0.0390816
0.0893333	0.125085
0.0551111	0.125085
0.0331111	0.125085
0.148778	0.125085
0.934	0.536874
0.935778	0.536874
0.999667	0.536874
0.987	0.483091
0.985333	0.483091
1	0.483091
0.996778	0.483091
0.972111	0.406897
0.983222	0.406897
0.977556	0.406897
0.927333	0.406897
0.931	0.289814
0.973111	0.289814
0.981333	0.289814
0.949556	0.289814
0.869111	0.207546
0.897778	0.207546
0.577111	0.207546
0.718333	0.207546
0.367889	0.136005
0.242778	0.136005
0.291333	0.136005
0.195444	0.136005
0.142444	0.122379
0.0868889	0.122379
0.130889	0.122379
0.0711111	0.122379
0.104667	0.0379104
0.0984444	0.0379104
0.0641111	0.0379104
0.0571111	0.0379104
0.0773333	0.121336
0.0572222	0.121336
0.0632222	0.121336
0.0634444	0.121336
0.434889	0.307179
0.557556	0.307179
0.452778	0.307179
0.555333	0.276407
0.531778	0.276407
0.510889	0.276407
0.706889	0.276407
0.565444	0.232811
0.402778	0.232811
0.638	0.232811
0.282	0.232811
0.492333	0.165821
0.206111	0.165821
0.219	0.165821
0.178667	0.165821
0.111222	0.11875
0.245333	0.11875
0.249889	0.11875
0.239	0.11875
0.320778	0.0778167
0.214667	0.0778167
0.130667	0.0778167
0.0686667	0.0778167
0.121556	0.0700208
0.0631111	0.0700208
0.0744444	0.0700208
0.0797778	0.0700208
0.0278889	0.0216909
0.0333333	0.0216909
0.0491111	0.0216909
0.0181111	0.0216909
0.0463333	0.069424
0.0788889	0.069424
0.0494444	0.069424
0.252625	0.553459
0.635458	0.498016
0.75425	0.419468
0.7115	0.298767
0.310417	0.213957
0.153417	0.140206
0.101458	0.12616
0.0712917	0.0390816
0.0456667	0.125085
0.0303333	0.0472996
0.0345417	0.0831653
0.0322083	0.0917272
0.0281667	0.110208
0.0736667	0.0368179
0.0937917	0.0863594
0.214333	0.0499031
0.203292	0.0981334
0.130708	0.0904568
0.109292	0.0658753
0.114083	0.119455
0.151708	0.536874
0.273292	0.483091
0.185375	0.406897
0.136125	0.289814
0.118333	0.207546
0.0671667	0.136005
0.0667917	0.122379
0.0585833	0.0379104
0.0352917	0.121336
0.0342917	0.0458821
0.0374167	0.080673
0.0420833	0.0889784
0.0447917	0.106905
0.0693333	0.0357146
0.0835	0.0837714
0.108542	0.0484076
0.136458	0.0951926
0.0837083	0.0877461
0.0694167	0.0639012
0.0829167	0.115875
0.0735	0.307179
0.056125	0.276407
0.0665833	0.232811
0.087	0.165821
0.055	0.11875
0.0321667	0.0778167
0.04025	0.0700208
0.035125	0.0216909
0.0419167	0.069424
0.0518333	0.026252
0.0424583	0.0461581
0.0523333	0.0509101
0.05225	0.061167
0.0365417	0.0204345
0.063375	0.0479308
0.0549583	0.027697
0.0552083	0.0544656
0.04625	0.050205
0.0862917	0.0365619
0.0747083	0.0662992
0.974375	0.553459
0.749167	0.498016
0.685958	0.419468
0.360542	0.298767
0.383042	0.213957
0.13925	0.140206
0.088875	0.12616
0.0678333	0.0390816
0.0675	0.125085
0.059625	0.0472996
0.0872083	0.0831653
0.0887917	0.0917272
0.0874167	0.110208
0.109667	0.0368179
0.0845417	0.0863594
0.085125	0.0499031
0.08575	0.0981334
0.0671667	0.0904568
0.101417	0.0658753
0.07175	0.119455
0.93525	0.536874
0.88075	0.483091
0.564375	0.406897
0.642875	0.289814
0.997625	0.207546
0.563333	0.136005
0.220208	0.122379
0.149958	0.0379104
0.115333	0.121336
0.0778333	0.0458821
0.07175	0.080673
0.0865833	0.0889784
0.0980833	0.106905
0.0686667	0.0357146
0.0819583	0.0837714
0.0950417	0.0484076
0.111792	0.0951926
0.191958	0.0877461
0.140333	0.0639012
0.143375	0.115875
0.417625	0.307179
0.14175	0.276407
0.1755	0.232811
0.174292	0.165821
0.260208	0.11875
0.154917	0.0778167
0.28975	0.0700208
0.200833	0.0216909
0.349667	0.069424
0.456542	0.026252
0.396375	0.0461581
0.373083	0.0509101
0.375	0.061167
0.518417	0.0204345
0.2745	0.0479308
0.17625	0.027697
0.23075	0.0544656
0.199417	0.050205
0.221625	0.0365619
0.207792	0.0662992
0.318083	0.553459
0.765167	0.498016
0.818958	0.419468
0.601625	0.298767
0.261208	0.213957
0.068	0.140206
0.0469583	0.12616
0.074	0.0390816
0.0964167	0.125085
0.128458	0.0472996
0.11225	0.0831653
0.0740417	0.0917272
0.169833	0.110208
0.118833	0.0368179
0.14225	0.0863594
0.0760833	0.0499031
0.311792	0.536874
0.481333	0.483091
0.653167	0.406897
0.4255	0.289814
0.297292	0.207546
0.1385	0.136005
0.111833	0.122379
0.0742917	0.0379104
0.0675	0.121336
0.115083	0.0458821
0.18175	0.080673
0.114583	0.0889784
0.162125	0.106905
0.139458	0.0357146
0.120417	0.0837714
0.104875	0.307179
0.149125	0.276407
0.183042	0.232811
0.179583	0.165821
0.176333	0.11875
0.0684583	0.0778167
0.075125	0.0700208
0.097125	0.0216909
0.0712917	0.069424
0.0962083	0.026252
0.100667	0.0461581
0.103375	0.0509101
0.134417	0.061167
0.129625	0.0204345
0.112958	0.0479308
0.706708	0.553459
0.986583	0.498016
0.999458	0.419468
0.999958	0.298767
0.922333	0.213957
0.558667	0.140206
0.206958	0.12616
0.078	0.0390816
0.0440833	0.125085
0.0559583	0.0472996
0.0552917	0.0831653
0.080375	0.0917272
0.068125	0.110208
0.159875	0.0368179
0.13625	0.0863594
0.189042	0.0499031
0.136292	0.0981334
0.087375	0.0904568
0.074125	0.0658753
0.54775	0.536874
0.968667	0.483091
0.998917	0.406897
0.999333	0.289814
0.999792	0.207546
0.993458	0.136005
0.752792	0.122379
0.333	0.0379104
0.123958	0.121336
0.0729583	0.0458821
0.0657083	0.080673
0.074125	0.0889784
0.127333	0.106905
0.201833	0.0357146
0.129542	0.0837714
0.113667	0.0484076
0.143292	0.0951926
0.0932917	0.0877461
0.068875	0.0639012
0.283917	0.307179
0.231083	0.276407
0.1245	0.232811
0.162667	0.165821
0.241292	0.11875
0.547958	0.0778167
0.115167	0.0700208
0.069	0.0216909
0.0881667	0.069424
0.100542	0.026252
0.0556667	0.0461581
0.0849167	0.0509101
0.0932917	0.061167
0.109292	0.0204345
0.122958	0.0479308
0.269458	0.027697
0.100583	0.0544656
0.0950417	0.050205
0.245917	0.0365619
0.629917	0.0662992
0.433958	0.553459
0.177125	0.498016
0.263	0.419468
0.0847917	0.298767
0.122875	0.213957
0.182667	0.140206
0.16925	0.12616
0.171542	0.0390816
0.148208	0.125085
0.127625	0.0472996
0.792875	0.536874
0.193875	0.483091
0.310583	0.406897
0.138958	0.289814
0.143667	0.207546
0.180292	0.136005
0.219917	0.122379
0.179958	0.0379104
0.281542	0.121336
0.362917	0.307179
0.0977917	0.276407
0.154542	0.232811
0.128292	0.165821
0.123167	0.11875
0.120375	0.0778167
0.116542	0.0700208
0.126958	0.0216909
0.142958	0.069424
0.415708	0.553459
0.38375	0.553459
0.1535	0.498016
0.11325	0.498016
0.09425	0.419468
0.0777083	0.419468
0.0764167	0.298767
0.0957083	0.298767
0.0833333	0.213957
0.0784583	0.213957
0.0815833	0.140206
0.076125	0.140206
0.073125	0.12616
0.0651667	0.12616
0.0825417	0.0390816
0.0645	0.0390816
0.471292	0.536874
0.433292	0.536874
0.282542	0.483091
0.132458	0.483091
0.119083	0.406897
0.144167	0.406897
0.0994583	0.289814
0.107125	0.289814
0.072875	0.207546
0.11075	0.207546
0.123292	0.136005
0.151083	0.136005
0.102375	0.122379
0.105167	0.122379
0.111583	0.0379104
0.3175	0.307179
0.115792	0.307179
0.127042	0.276407
0.069	0.276407
0.121375	0.232811
0.082125	0.232811
0.090875	0.165821
0.08775	0.165821
0.0629167	0.11875
0.0710833	0.11875
0.085625	0.0778167
0.0834583	0.0778167
0.09425	0.0700208
0.0737083	0.0700208
0.106	0.0216909
0.278958	0.553459
0.108542	0.498016
0.213125	0.419468
0.162208	0.298767
0.128375	0.213957
0.094125	0.140206
0.180167	0.12616
0.27575	0.0390816
0.168458	0.125085
0.12125	0.0472996
0.086	0.0831653
0.0328333	0.536874
0.0747917	0.483091
0.094625	0.406897
0.0872083	0.289814
0.0695417	0.207546
0.0928333	0.136005
0.244792	0.122379
0.381458	0.0379104
0.158667	0.121336
0.0888333	0.0458821
0.03975	0.307179
0.123875	0.276407
0.106792	0.232811
0.128333	0.165821
0.103625	0.11875
0.119375	0.0778167
0.3155	0.0700208
0.351333	0.0216909
0.129333	0.069424
0.0402083	0.026252
1	0.553459
0.8935	0.498016
0.9995	0.419468
0.667708	0.298767
0.157792	0.213957
0.14625	0.140206
0.164625	0.12616
0.127292	0.0390816
0.110208	0.125085
0.123583	0.0472996
0.109	0.0831653
0.127417	0.0917272
0.996458	0.536874
0.777417	0.483091
0.340833	0.406897
0.935417	0.289814
0.204792	0.207546
0.134208	0.136005
0.122625	0.122379
0.136542	0.0379104
0.106667	0.121336
0.0960833	0.0458821
0.101792	0.080673
0.101167	0.0889784
0.293958	0.307179
0.103917	0.276407
0.102667	0.232811
0.126917	0.165821
0.116292	0.11875
0.0905	0.0778167
0.123458	0.0700208
0.106625	0.0216909
0.106042	0.069424
0.107083	0.026252
0.148542	0.0461581
0.554042	0.553459
0.871333	0.498016
0.9295	0.419468
0.724333	0.298767
0.322833	0.213957
0.120625	0.140206
0.024625	0.12616
0.0145833	0.0390816
0.00625	0.125085
0.0125	0.0472996
0.024625	0.0831653
0.042125	0.0917272
0.0647083	0.110208
0.0731667	0.0368179
0.161083	0.0863594
0.107542	0.0499031
0.107	0.0981334
0.188708	0.0904568
0.105792	0.0658753
0.134125	0.119455
0.900542	0.536874
0.951917	0.483091
0.982125	0.406897
0.999542	0.289814
0.993333	0.207546
0.777208	0.136005
0.293208	0.122379
0.131875	0.0379104
0.111292	0.121336
0.0809583	0.0458821
0.0652083	0.080673
0.0648333	0.0889784
0.0659583	0.106905
0.11625	0.0357146
0.0775417	0.0837714
0.100292	0.0484076
0.136625	0.0951926
0.238083	0.0877461
0.200958	0.0639012
0.10775	0.115875
0.3865	0.307179
0.588292	0.276407
0.5685	0.232811
0.701583	0.165821
0.700875	0.11875
0.467792	0.0778167
0.205958	0.0700208
0.174125	0.0216909
0.0924167	0.069424
0.0900417	0.026252
0.059625	0.0461581
0.0685	0.0509101
0.0747917	0.061167
0.070625	0.0204345
0.081	0.0479308
0.0958333	0.027697
0.091	0.0544656
0.14675	0.050205
0.093625	0.0365619
0.167375	0.0662992
0.425542	0.553459
0.383833	0.498016
0.487667	0.419468
0.239083	0.298767
0.224917	0.213957
0.147	0.140206
0.088875	0.12616
0.085375	0.0390816
0.0864167	0.125085
0.0505	0.0472996
0.0613333	0.0831653
0.170083	0.536874
0.102583	0.483091
0.201958	0.406897
0.07475	0.289814
0.217208	0.207546
0.103958	0.136005
0.088625	0.122379
0.0993333	0.0379104
0.083625	0.121336
0.112625	0.0458821
0.112375	0.080673
0.131	0.307179
0.118583	0.276407
0.153708	0.232811
0.11125	0.165821
0.120083	0.11875
0.118833	0.0778167
0.110958	0.0700208
0.148708	0.0216909
0.0995833	0.069424
0.134917	0.026252
0.283208	0.553459
0.201125	0.498016
0.192042	0.419468
0.118125	0.298767
0.0717083	0.213957
0.0849583	0.140206
0.053	0.12616
0.0349167	0.0390816
0.0375833	0.125085
0.0189167	0.0472996
0.0380417	0.0831653
0.0250833	0.0917272
0.0411667	0.110208
0.0424167	0.0368179
0.129542	0.0863594
0.0862917	0.0499031
0.112583	0.0981334
0.159958	0.0904568
0.1395	0.536874
0.0615833	0.483091
0.0560417	0.406897
0.071625	0.289814
0.07275	0.207546
0.0909167	0.136005
0.0555	0.122379
0.06175	0.0379104
0.15375	0.121336
0.282167	0.0458821
0.15225	0.080673
0.0619167	0.0889784
0.0660833	0.106905
0.0823333	0.0357146
0.106458	0.0837714
0.0734583	0.0484076
0.05875	0.0951926
0.150958	0.0877461
0.1035	0.307179
0.121583	0.276407
0.057375	0.232811
0.0673333	0.165821
0.081625	0.11875
0.0792917	0.0778167
0.0699583	0.0700208
0.079625	0.0216909
0.26975	0.069424
0.287625	0.026252
0.131542	0.0461581
0.065875	0.0509101
0.0759583	0.061167
0.0800833	0.0204345
0.117792	0.0479308
0.048375	0.027697
0.0769167	0.0544656
0.95725	0.553459
0.439375	0.498016
0.238792	0.419468
0.304833	0.298767
0.260875	0.213957
0.32775	0.140206
0.37025	0.12616
0.808333	0.536874
0.430917	0.483091
0.3965	0.406897
0.336667	0.289814
0.271125	0.207546
0.379875	0.136005
0.54625	0.122379
0.790375	0.307179
0.397417	0.276407
0.41875	0.232811
0.274583	0.165821
0.347083	0.11875
0.458333	0.0778167
0.901958	0.553459
0.8085	0.419468
0.493875	0.213957
0.127	0.12616
0.111083	0.125085
0.0804167	0.0831653
0.0777917	0.110208
0.108583	0.0863594
0.147292	0.0981334
0.175125	0.0658753
0.975417	0.536874
0.921542	0.406897
0.826792	0.207546
0.876917	0.122379
0.465042	0.121336
0.156417	0.080673
0.133042	0.106905
0.0535417	0.0837714
0.0717917	0.0951926
0.0579167	0.0639012
0.568667	0.307179
0.336708	0.232811
0.215375	0.11875
0.239625	0.0700208
0.175708	0.069424
0.154292	0.0461581
0.0890833	0.061167
0.092125	0.0479308
0.099	0.0544656
0.08825	0.0365619
0.471542	0.553459
0.659083	0.498016
0.522583	0.419468
0.294958	0.298767
0.28025	0.213957
0.2285	0.140206
0.139	0.12616
0.11125	0.0390816
0.0747917	0.125085
0.0564167	0.0472996
0.042625	0.0831653
0.0275833	0.0917272
0.0572917	0.110208
0.0699167	0.0368179
0.105292	0.0863594
0.152083	0.0499031
0.127625	0.0981334
0.107	0.0904568
0.104208	0.0658753
0.0852917	0.119455
0.1485	0.536874
0.143042	0.483091
0.125083	0.406897
0.108167	0.289814
0.131417	0.207546
0.0977917	0.136005
0.0689583	0.122379
0.0692083	0.0379104
0.0515	0.121336
0.0452917	0.0458821
0.0415	0.080673
0.05175	0.0889784
0.0454167	0.106905
0.0575	0.0357146
0.0781667	0.0837714
0.123333	0.0484076
0.11775	0.0951926
0.0774167	0.0877461
0.0712917	0.0639012
0.0827917	0.115875
0.0415417	0.307179
0.0929167	0.276407
0.0521667	0.232811
0.06975	0.165821
0.04825	0.11875
0.0592917	0.0778167
0.0605	0.0700208
0.0785	0.0216909
0.060375	0.069424
0.0579583	0.026252
0.047375	0.0461581
0.0529167	0.0509101
0.0835833	0.061167
0.0802917	0.0204345
0.125833	0.0479308
0.120083	0.027697
0.0675	0.0544656
0.070625	0.050205
0.0570833	0.0365619
0.057375	0.0662992
0.963167	0.553459
0.9925	0.498016
0.990083	0.419468
0.809125	0.298767
0.285458	0.213957
0.148833	0.140206
0.0317083	0.12616
0.0192083	0.0390816
0.0235833	0.125085
0.00658333	0.0472996
0.0169583	0.0831653
0.250167	0.0917272
0.3615	0.110208
0.372625	0.0368179
0.229625	0.536874
0.168333	0.483091
0.262	0.406897
0.458083	0.289814
0.199125	0.207546
0.062625	0.136005
0.0280833	0.122379
0.0137083	0.0379104
0.066625	0.121336
0.0332917	0.0458821
0.070125	0.080673
0.399375	0.0889784
0.510625	0.106905
0.257083	0.307179
0.163417	0.276407
0.16825	0.232811
0.160625	0.165821
0.148958	0.11875
0.155583	0.0778167
0.165375	0.0700208
0.222125	0.0216909
0.224292	0.069424
0.211292	0.026252
0.213333	0.0461581
0.3425	0.0509101
0.330167	0.061167
0.405458	0.553459
0.348042	0.498016
0.0965	0.419468
0.0355833	0.298767
0.0325833	0.213957
0.032625	0.140206
0.0331667	0.12616
0.0387083	0.0390816
0.0559583	0.125085
0.146042	0.0472996
0.198458	0.0831653
0.31475	0.0917272
0.1845	0.110208
0.172792	0.0368179
0.214542	0.536874
0.161292	0.483091
0.146542	0.406897
0.131042	0.289814
0.131708	0.207546
0.111667	0.136005
0.0967083	0.122379
0.1165	0.0379104
0.116792	0.121336
0.151042	0.0458821
0.159958	0.080673
0.233292	0.0889784
0.246958	0.106905
0.135792	0.0357146
0.261417	0.307179
0.152792	0.276407
0.14675	0.232811
0.184625	0.165821
0.185458	0.11875
0.169458	0.0778167
0.16175	0.0700208
0.143083	0.0216909
0.173	0.069424
0.157708	0.026252
0.193042	0.0461581
0.260333	0.0509101
0.219458	0.061167
0.97825	0.553459
0.284625	0.498016
0.17825	0.419468
0.171375	0.298767
0.136792	0.213957
0.08175	0.140206
0.0905	0.12616
0.119542	0.0390816
0.120792	0.125085
0.109917	0.0472996
0.123958	0.0831653
0.124417	0.0917272
0.886042	0.536874
0.784583	0.483091
0.999667	0.406897
0.387125	0.289814
0.092625	0.207546
0.135667	0.136005
0.0966667	0.122379
0.094	0.0379104
0.101583	0.121336
0.0843333	0.0458821
0.0928333	0.080673
0.107042	0.0889784
0.550292	0.307179
0.584458	0.276407
0.446625	0.232811
0.257333	0.165821
0.113208	0.11875
0.117708	0.0778167
0.11825	0.0700208
0.142083	0.0216909
0.0995417	0.069424
0.108458	0.026252
0.144375	0.0461581
0.871917	0.553459
0.35625	0.498016
0.179875	0.419468
0.134792	0.298767
0.11525	0.213957
0.137042	0.140206
0.116708	0.12616
0.117625	0.0390816
0.175417	0.125085
0.164292	0.0472996
0.955667	0.536874
0.630458	0.483091
0.45375	0.406897
0.217208	0.289814
0.108708	0.207546
0.0552917	0.136005
0.0425833	0.122379
0.0287083	0.0379104
0.0361667	0.121336
0.947375	0.307179
0.443583	0.276407
0.317125	0.232811
0.364125	0.165821
0.296375	0.11875
0.363083	0.0778167
0.278083	0.0700208
0.37125	0.0216909
0.32725	0.069424
0.983792	0.553459
0.997333	0.498016
0.987708	0.419468
1	0.298767
0.955	0.213957
0.483458	0.140206
0.103083	0.12616
0.336167	0.0390816
0.476292	0.125085
0.296042	0.0472996
0.728875	0.536874
0.920542	0.483091
0.880292	0.406897
0.809542	0.289814
0.732792	0.207546
0.237	0.136005
0.135667	0.122379
0.333	0.0379104
0.528667	0.121336
0.272583	0.0458821
0.467083	0.307179
0.464958	0.276407
0.307417	0.232811
0.111792	0.165821
0.125167	0.11875
0.113125	0.0778167
0.165375	0.0700208
0.484833	0.0216909
0.296875	0.069424
0.54525	0.553459
0.173375	0.498016
0.0578333	0.419468
0.098875	0.298767
0.0489167	0.213957
0.0682083	0.140206
0.065375	0.12616
0.100083	0.0390816
0.119542	0.125085
0.103083	0.0472996
0.108875	0.0831653
0.0980417	0.0917272
0.936958	0.536874
0.678458	0.483091
0.793125	0.406897
0.132042	0.289814
0.154667	0.207546
0.125958	0.136005
0.146625	0.122379
0.0775833	0.0379104
0.087875	0.121336
0.0727083	0.0458821
0.123333	0.080673
0.644542	0.307179
0.483333	0.276407
0.451458	0.232811
0.138833	0.165821
0.155125	0.11875
0.127833	0.0778167
0.130625	0.0700208
0.216417	0.0216909
0.0895833	0.069424
0.119958	0.026252
0.12075	0.0461581
0.739125	0.483091
0.920333	0.483091
0.98925	0.483091
0.948625	0.406897
0.928208	0.406897
0.844208	0.406897
0.556042	0.406897
0.322125	0.289814
0.195167	0.289814
0.194917	0.289814
0.208917	0.289814
0.166375	0.207546
0.174458	0.207546
0.063625	0.553459
0.0824583	0.498016
0.0945833	0.419468
0.057	0.298767
0.0587917	0.213957
0.107292	0.140206
0.06925	0.12616
0.0608333	0.0390816
0.0682917	0.125085
0.0641667	0.0472996
0.0625	0.0831653
0.112458	0.0917272
0.15925	0.110208
0.072125	0.0368179
0.0820417	0.0863594
0.170875	0.536874
0.119375	0.483091
0.0715833	0.406897
0.0526667	0.289814
0.0382917	0.207546
0.0344583	0.136005
0.0223333	0.122379
0.0396667	0.0379104
0.0767917	0.121336
0.0538333	0.0458821
0.0615417	0.080673
0.835083	0.0889784
0.0145833	0.106905
0.031	0.0357146
0.0899167	0.307179
0.0848333	0.276407
0.0767917	0.232811
0.0833333	0.165821
0.0766667	0.11875
0.0887083	0.0778167
0.0907917	0.0700208
0.0718333	0.0216909
0.109667	0.069424
0.129875	0.026252
0.309208	0.0461581
0.839167	0.0509101
0.0768333	0.061167
0.0989167	0.0204345
0.223083	0.553459
0.232667	0.498016
0.128167	0.419468
0.108917	0.298767
0.11175	0.213957
0.09125	0.140206
0.101083	0.12616
0.0668333	0.0390816
0.017875	0.125085
0.006625	0.0472996
0.013125	0.0831653
0.0448333	0.0917272
0.0872083	0.110208
0.0551667	0.0368179
0.067375	0.0863594
0.128208	0.0499031
0.1485	0.0981334
0.144	0.0904568
0.133083	0.0658753
0.195917	0.119455
0.98275	0.553459
0.999542	0.498016
1	0.419468
1	0.298767
1	0.213957
0.966167	0.140206
0.4675	0.12616
0.185375	0.0390816
0.196917	0.125085
0.0995417	0.0472996
0.0915417	0.0831653
0.103583	0.0917272
0.067375	0.110208
0.0805833	0.0368179
0.077625	0.0863594
0.10475	0.0499031
0.692083	0.536874
0.972208	0.483091
0.962917	0.406897
1	0.289814
0.997417	0.207546
0.722	0.136005
0.107083	0.122379
0.118583	0.0379104
0.0864167	0.121336
0.060625	0.0458821
0.06175	0.080673
0.0775833	0.0889784
0.0711667	0.106905
0.0614583	0.0357146
0.0574583	0.0837714
0.088625	0.0484076
0.237792	0.307179
0.375167	0.276407
0.171875	0.232811
0.19575	0.165821
0.141083	0.11875
0.0537083	0.0778167
0.0881667	0.0700208
0.0704167	0.0216909
0.0849583	0.069424
0.0853333	0.026252
0.0730833	0.0461581
0.0865417	0.0509101
0.058375	0.061167
0.0571667	0.0204345
0.0676667	0.0479308
0.0825833	0.536874
0.208917	0.483091
0.530542	0.406897
0.156625	0.289814
0.393792	0.207546
0.581	0.136005
0.202917	0.122379
0.0861667	0.0379104
0.14575	0.121336
0.128792	0.0458821
0.0949583	0.080673
0.0985417	0.0889784
0.100958	0.106905
0.0890417	0.0357146
0.102125	0.0837714
0.109792	0.0484076
0.197833	0.307179
0.101958	0.276407
0.34775	0.232811
0.443375	0.165821
0.365458	0.11875
0.517125	0.0778167
0.212625	0.0700208
0.336375	0.0216909
0.136083	0.069424
0.0788333	0.026252
0.05325	0.0461581
0.0296667	0.0509101
0.00795833	0.061167
0.033	0.0204345
0.014375	0.0479308
0.04175	0.027697
0.951458	0.553459
0.965208	0.498016
0.378167	0.419468
0.155542	0.298767
0.170625	0.213957
0.154958	0.140206
0.0845417	0.12616
0.110375	0.0390816
0.135083	0.125085
0.0880833	0.0472996
0.687292	0.536874
0.891833	0.483091
0.583375	0.406897
0.114083	0.289814
0.124292	0.207546
0.114875	0.136005
0.108958	0.122379
0.135958	0.0379104
0.10675	0.121336
0.125875	0.0458821
0.258417	0.307179
0.274417	0.276407
0.306	0.232811
0.180542	0.165821
0.12225	0.11875
0.126542	0.0778167
0.139333	0.0700208
0.100708	0.0216909
0.127	0.069424
0.929083	0.553459
0.938083	0.498016
0.330083	0.419468
0.117	0.298767
0.1175	0.213957
0.0894167	0.140206
0.09775	0.12616
0.103	0.0390816
0.079125	0.125085
0.0963333	0.0472996
0.10225	0.0831653
0.089375	0.0917272
0.726167	0.536874
0.818667	0.483091
0.937042	0.406897
0.375958	0.289814
0.115833	0.207546
0.123542	0.136005
0.134083	0.122379
0.158583	0.0379104
0.082875	0.121336
0.0906667	0.0458821
0.0888333	0.080673
0.466792	0.307179
0.492458	0.276407
0.178458	0.232811
0.14175	0.165821
0.11325	0.11875
0.118208	0.0778167
0.104125	0.0700208
0.085375	0.0216909
0.0906667	0.069424
0.0952917	0.026252
0.104708	0.0461581
0.402625	0.553459
0.32775	0.498016
0.185333	0.419468
0.125417	0.298767
0.0911667	0.213957
0.078125	0.140206
0.0902083	0.12616
0.114167	0.0390816
0.06925	0.125085
0.119542	0.0472996
0.163833	0.0831653
0.191917	0.0917272
0.117167	0.536874
0.09625	0.483091
0.105583	0.406897
0.09475	0.289814
0.119333	0.207546
0.0875	0.136005
0.105542	0.122379
0.087125	0.0379104
0.0822083	0.121336
0.104708	0.0458821
0.09675	0.080673
0.246458	0.0889784
0.114292	0.307179
0.125667	0.276407
0.09325	0.232811
0.112625	0.165821
0.082875	0.11875
0.063	0.0778167
0.0815417	0.0700208
0.0875833	0.0216909
0.129458	0.069424
0.0984583	0.026252
0.0955	0.0461581
0.12925	0.0509101
0.935	0.553459
0.21925	0.498016
0.196792	0.419468
0.181167	0.298767
0.213833	0.213957
0.171292	0.140206
0.215125	0.12616
0.248667	0.0390816
0.187625	0.125085
0.24325	0.0472996
0.805958	0.536874
0.26825	0.483091
0.153	0.406897
0.157458	0.289814
0.16375	0.207546
0.170167	0.136005
0.212083	0.122379
0.216458	0.0379104
0.26	0.121336
0.27025	0.307179
0.482583	0.276407
0.1505	0.232811
0.121708	0.165821
0.132417	0.11875
0.148	0.0778167
0.153	0.0700208
0.11075	0.0216909
0.133292	0.069424
1	0.553459
1	0.498016
0.999917	0.419468
1	0.298767
0.990458	0.213957
0.477333	0.140206
0.331708	0.12616
0.927292	0.536874
0.887208	0.483091
0.934542	0.406897
0.856042	0.289814
0.603375	0.207546
0.257875	0.136005
0.232833	0.122379
0.285	0.307179
0.279375	0.276407
0.49	0.232811
0.299167	0.165821
0.303917	0.11875
0.135625	0.0778167
0.725917	0.0700208
1	0.553459
1	0.498016
0.985333	0.419468
0.997042	0.298767
0.976583	0.213957
0.320833	0.140206
0.253083	0.12616
0.247542	0.0390816
0.03025	0.125085
0.0923333	0.0472996
0.273333	0.0831653
0.6585	0.0917272
0.93225	0.536874
0.912083	0.483091
0.936292	0.406897
0.949958	0.289814
0.709333	0.207546
0.207958	0.136005
0.106167	0.122379
0.048375	0.0379104
0.0215833	0.121336
0.038875	0.0458821
0.0684167	0.080673
0.961542	0.0889784
0.368167	0.307179
0.506625	0.276407
0.61125	0.232811
0.772583	0.165821
0.30875	0.11875
0.0920833	0.0778167
0.055125	0.0700208
0.0496667	0.0216909
0.112583	0.069424
0.325208	0.026252
0.55125	0.0461581
0.743042	0.536874
0.149375	0.483091
0.107708	0.406897
0.0961667	0.289814
0.178042	0.207546
0.111708	0.136005
0.124083	0.122379
0.121042	0.0379104
0.142	0.121336
0.187083	0.0458821
0.963583	0.307179
0.681833	0.276407
0.121583	0.232811
0.162625	0.165821
0.131958	0.11875
0.104667	0.0778167
0.125125	0.0700208
0.1365	0.0216909
0.0942917	0.069424
1	0.553459
0.9945	0.498016
0.146833	0.419468
0.112625	0.298767
0.08575	0.213957
0.075625	0.140206
0.092125	0.12616
0.088	0.0390816
0.0971667	0.125085
0.0871667	0.0472996
0.0798333	0.0831653
0.070375	0.0917272
0.0905417	0.110208
0.121667	0.0368179
0.992167	0.536874
0.858833	0.483091
0.948917	0.406897
0.374125	0.289814
0.106792	0.207546
0.127917	0.136005
0.1145	0.122379
0.0950417	0.0379104
0.0849583	0.121336
0.0945	0.0458821
0.09925	0.080673
0.0959583	0.0889784
0.0979167	0.106905
0.61975	0.307179
0.5455	0.276407
0.328708	0.232811
0.367792	0.165821
0.113	0.11875
0.103625	0.0778167
0.0974167	0.0700208
0.123167	0.0216909
0.110583	0.069424
0.0826667	0.026252
0.103875	0.0461581
0.117958	0.0509101
0.092625	0.061167
0.999875	0.553459
0.999917	0.553459
0.96075	0.553459
0.993542	0.498016
0.99675	0.498016
0.978875	0.498016
0.973625	0.498016
0.940208	0.419468
0.433292	0.419468
0.189542	0.419468
0.0951667	0.419468
0.105708	0.298767
0.0702917	0.298767
0.0816667	0.298767
0.095875	0.298767
0.0609167	0.213957
0.037625	0.213957
0.0595417	0.213957
0.0343333	0.213957
0.036625	0.140206
0.033875	0.140206
0.0536667	0.140206
0.0168333	0.140206
0.0332917	0.12616
0.0182917	0.12616
0.0379167	0.12616
0.020375	0.12616
0.0245417	0.0390816
0.0381667	0.0390816
0.0213333	0.0390816
0.0299167	0.0390816
0.035	0.125085
0.0346667	0.125085
0.0354167	0.125085
0.0230833	0.125085
0.0182083	0.0472996
0.0360833	0.0472996
0.0268333	0.0472996
0.038625	0.0472996
0.954	0.536874
0.796417	0.536874
0.803792	0.536874
[truncated: 13,669 more rows]

[truncated: 15 more sheets: addType, addCV, addVS_150Hz, addSACpeak1_150Hz, addSACpeak2to5_150Hz, addZ_150Hz, addSACpeak1to5_150Hz, addReliability_150Hz, addZandSACpeaks_150Hz, addZandReliability_150Hz, addSACPeaksandReliability_150Hz, add3best_150Hz, addZ_150Hz_noChS, addSACpeak1to5_150Hz_noChS, addReliab_150Hz_noChS]
