# Supplementary material for: Precise spike-timing information in the brainstem is well aligned with the needs of communication and the perception of environmental sounds
Source: PLoS Biol. 2025 Jun 16;23(6):e3003213. doi: 10.1371/journal.pbio.3003213 (PMC12204627; doi:10.1371/journal.pbio.3003213)
Supplement: S8 Data — (XLSX) [file pbio.3003213.s009.xlsx]

## Sheet: FigJb
250	PLN
250	ChS
50	PBU
50	ChT
50	ChS
250	PLN
50	ChS
50	PBU
50	ChS
250	PLN
50	PBU
50	ChS
50	PLN
50	PLN
50	PLN
50	PBU
50	PLN
50	ChS
50	PLN
50	ChS
50	ChS
50	ChS
1250	PL
150	ChS
50	ChT
50	PBU
50	ChS
50	ChS
50	ChS
150	PBU
50	ChS
50	On
150	ChT
50	On
50	PLN
50	ChT
50	ChS
50	PLN
50	ChS
250	PLN
50	PBU
50	PLN
50	ChS
50	PL
50	PLN
50	PL
50	ChS
50	ChS
50	ChS
50	PBU
50	ChS
50	PBU
50	ChS
50	PBU
50	ChS
50	ChS
50	PLN
150	PL
50	ChS
50	ChT
150	PLN
150	PLN
50	PL
50	ChS
50	ChT
50	ChT
150	PL
50	PL
50	PL
50	PL
50	PL
50	PLN
50	PL
50	PL
50	PL
50	PL
50	ChT
50	PL
50	PL
50	PL
50	PL
50	PL
50	PL
50	PL
50	PL
50	PL
50	PLN
50	ChS
150	ChS
50	PL
50	PL
150	PL
50	ChS
50	ChT
550	PLN
250	On
150	PLN
50	ChT
50	ChS
850	PL
50	ChS
650	PL
50	ChS
250	PLN
50	PLN
150	PLN
50	ChS
50	On
50	PL
50	PL
50	ChS
50	PLN
100	ChS
50	PL
150	On
650	PLN
150	PLN
50	ChS
50	PLN
50	On
150	PLN
50	PLN
50	PLN
50	PLN
50	ChT
150	PL
950	PL
50	PLN
150	PLN
150	PLN
150	On
50	PL
50	PL
50	PLN
1250	On
150	On
50	ChS
150	PLN
50	PL
50	PLN
50	PL
50	PL
150	PLN
150	PLN
150	PLN
50	PL
50	PL
50	PBU
50	PLN
50	ChS
150	PLN
100	ChT
50	PL
150	PLN
150	PL
150	PLN
150	PLN
50	ChT
50	PL

## Sheet: Variables
NeuronID	SoundLevel	ModulationDepth	ModulationFreq	Type	SoundLevelRationalised	ModulationFreqRationalised	fModFactor	VS_150Hz	CV	Z_150Hz	NeuralReliability_150Hz	EnvelopeFluctuation_150Hz	CI_150Hz	SAC_peak0_150Hz	SAC_peak1_150Hz	SAC_peak2_150Hz	SAC_peak3_150Hz	SAC_peak4_150Hz	SAC_peak5_150Hz	VS	Z	NeuralReliability	EnvelopeFluctuation	CI	SAC_peak0	SAC_peak1	SAC_peak2	SAC_peak3	SAC_peak4	SAC_peak5	F1
88299010	30	1	50	PLN	30	50	1	0.691845	0.569836	7.19008	0.802131	1.79858	3.23683	2.92902	2.51572	0	0	0	0	0.552784	4.13113	0.623892	0.805075	2.12987	1.77588	0	0	0	0	0	0.366922
88299010	30	1	150	PLN	30	150	0.857588	0.691845	0.569836	7.19008	0.802131	1.79858	3.23683	2.92902	2.51572	0	0	0	0	0.691845	7.19008	0.802131	1.79858	3.23683	2.92902	2.51572	0	0	0	0	0.672389
88299010	30	1	250	PLN	30	250	0.693222	0.691845	0.569836	7.19008	0.802131	1.79858	3.23683	2.92902	2.51572	0	0	0	0	0.78432	7.53978	0.851124	2.9452	3.82966	3.68504	3.54181	0	0	0	0	0.837255
88299010	30	1	350	PLN	30	350	0.510775	0.691845	0.569836	7.19008	0.802131	1.79858	3.23683	2.92902	2.51572	0	0	0	0	0.796763	8.57263	0.830121	3.33489	3.75258	3.55118	3.20448	0	0	0	0	0.652777
88299010	30	1	450	PLN	30	450	0.380852	0.691845	0.569836	7.19008	0.802131	1.79858	3.23683	2.92902	2.51572	0	0	0	0	0.789085	6.86798	0.781175	3.17915	3.53428	3.32213	3.26308	0	0	0	0	0.434366
88299010	30	1	550	PLN	30	550	0.275374	0.691845	0.569836	7.19008	0.802131	1.79858	3.23683	2.92902	2.51572	0	0	0	0	0.759864	6.8362	0.69441	2.01963	3.2754	3.18157	3.07353	0	0	0	0	0.150704
88299010	30	1	650	PLN	30	650	0.228983	0.691845	0.569836	7.19008	0.802131	1.79858	3.23683	2.92902	2.51572	0	0	0	0	0.735629	5.00703	0.60295	1.2107	2.39507	0	2.72944	0	0	0	0	0.0578095
88299010	30	1	750	PLN	30	750	0.171856	0.691845	0.569836	7.19008	0.802131	1.79858	3.23683	2.92902	2.51572	0	0	0	0	0.653202	3.34249	0.368075	0.951423	2.61905	2.27891	2.17262	0	0	0	0	0.0386933
88299010	30	1	850	PLN	30	850	0.186284	0.691845	0.569836	7.19008	0.802131	1.79858	3.23683	2.92902	2.51572	0	0	0	0	0.576446	2.34521	0.167145	0.739226	2.40876	2.11435	0.615571	0.562043	0.481751	0	0	0.0529805
88299010	30	1	950	PLN	30	950	-0.0312331	0.691845	0.569836	7.19008	0.802131	1.79858	3.23683	2.92902	2.51572	0	0	0	0	0.484443	2.01241	0.0533266	0.607948	1.79594	1.44456	1.83499	0	0	0	0	0.0839662
88299010	30	1	1050	PLN	30	1050	0.123699	0.691845	0.569836	7.19008	0.802131	1.79858	3.23683	2.92902	2.51572	0	0	0	0	0.408227	2.51341	0.0813162	0.589947	1.79546	1.45881	1.384	0	0	0	0	0.0776021
88299010	30	1	1150	PLN	30	1150	0.135924	0.691845	0.569836	7.19008	0.802131	1.79858	3.23683	2.92902	2.51572	0	0	0	0	0.249983	2.55441	0.0543953	0.580765	2.1136	1.60634	0	1.26816	0	0	0	0.0871557
88299010	30	1	1250	PLN	30	1250	0.143395	0.691845	0.569836	7.19008	0.802131	1.79858	3.23683	2.92902	2.51572	0	0	0	0	0.278994	3.5258	0.221295	0.689615	1.62161	0	0	0	0	0	0	0.105385
88299010	30	1	1350	PLN	30	1350	0.0360793	0.691845	0.569836	7.19008	0.802131	1.79858	3.23683	2.92902	2.51572	0	0	0	0	0.197286	2.43159	0.17472	0.678649	1.74495	0.688796	0.872475	0.688796	0	0	0	0.0986794
88299010	30	1	1450	PLN	30	1450	0.14359	0.691845	0.569836	7.19008	0.802131	1.79858	3.23683	2.92902	2.51572	0	0	0	0	0.113142		0.181036	0.600564	1.51172	0	0	0	0	0	0	0.0911959
88299010	30	1	1550	PLN	30	1550	0.0939641	0.691845	0.569836	7.19008	0.802131	1.79858	3.23683	2.92902	2.51572	0	0	0	0	0.165388		-0.0567889	0.548234	0.680685	0	0	0	0	0	0	0.0868537
88299010	30	1	1650	PLN	30	1650	0.168645	0.691845	0.569836	7.19008	0.802131	1.79858	3.23683	2.92902	2.51572	0	0	0	0	0.0809888		0.130529	0.5767	1.02114	0	0	0	0	0	0	0.103046
88299010	50	1	50	PLN	50	50	1	0.384882	0.569836	9.36679	0.697553	2.01621	2.13741	1.32796	1.22258	0	0	0	0	0.299696	9.34177	0.52541	1.08225	2.01995	0.93555	0.456151	0	0	0	0	0.33394
88299010	50	1	150	PLN	50	150	0.857588	0.384882	0.569836	9.36679	0.697553	2.01621	2.13741	1.32796	1.22258	0	0	0	0	0.384882	9.36679	0.697553	2.01621	2.13741	1.32796	1.22258	0	0	0	0	0.579814
88299010	50	1	250	PLN	50	250	0.693222	0.384882	0.569836	9.36679	0.697553	2.01621	2.13741	1.32796	1.22258	0	0	0	0	0.4869	7.93987	0.787137	2.57402	2.87492	1.715	1.53521	0.192883	0	0	0	0.522677
88299010	50	1	350	PLN	50	350	0.510775	0.384882	0.569836	9.36679	0.697553	2.01621	2.13741	1.32796	1.22258	0	0	0	0	0.565971	9.42128	0.665394	2.88811	2.07614	1.67635	1.60621	0	0	0	0	0.401071
88299010	50	1	450	PLN	50	450	0.380852	0.384882	0.569836	9.36679	0.697553	2.01621	2.13741	1.32796	1.22258	0	0	0	0	0.551369	8.0201	0.663864	2.43347	2.28269	1.55518	1.43613	0	0	0	0	0.214578
88299010	50	1	550	PLN	50	550	0.275374	0.384882	0.569836	9.36679	0.697553	2.01621	2.13741	1.32796	1.22258	0	0	0	0	0.542683	5.14159	0.573454	1.84469	2.21657	1.59712	1.45067	0	0	0	0	0.123326
88299010	50	1	650	PLN	50	650	0.228983	0.384882	0.569836	9.36679	0.697553	2.01621	2.13741	1.32796	1.22258	0	0	0	0	0.496354	5.65252	0.454122	1.28702	2.29207	1.38756	1.22891	0	0	0	0	0.0861284
88299010	50	1	750	PLN	50	750	0.171856	0.384882	0.569836	9.36679	0.697553	2.01621	2.13741	1.32796	1.22258	0	0	0	0	0.398316	5.89725	0.291228	1.0001	1.73116	0.789487	0.844181	0	0	0	0	0.0662973
88299010	50	1	850	PLN	50	850	0.186284	0.384882	0.569836	9.36679	0.697553	2.01621	2.13741	1.32796	1.22258	0	0	0	0	0.354982	4.54654	0.140826	0.90658	1.45573	0.875713	0.363933	0.363933	0	0	0	0.090877
88299010	50	1	950	PLN	50	950	-0.0312331	0.384882	0.569836	9.36679	0.697553	2.01621	2.13741	1.32796	1.22258	0	0	0	0	0.298183	4.91571	-0.0108073	0.882564	1.77022	0.436142	0.282209	0.384831	0.384831	0.295037	0.218071	0.0751137
88299010	50	1	1050	PLN	50	1050	0.123699	0.384882	0.569836	9.36679	0.697553	2.01621	2.13741	1.32796	1.22258	0	0	0	0	0.205818	3.87779	-0.00379458	0.819202	0.996386	0	0.207581	0.415161	0.249097	0.235258	0.207581	0.0905092
88299010	50	1	1150	PLN	50	1150	0.135924	0.384882	0.569836	9.36679	0.697553	2.01621	2.13741	1.32796	1.22258	0	0	0	0	0.235284	5.14019	-0.0369235	0.775218	1.14878	0	0	0.650978	0	0	0	0.10069
88299010	50	1	1250	PLN	50	1250	0.143395	0.384882	0.569836	9.36679	0.697553	2.01621	2.13741	1.32796	1.22258	0	0	0	0	0.0969868		-0.0102857	0.803548	1.28224	0.278221	0.302414	0.266125	0.254028	0	0	0.0860977
88299010	50	1	1350	PLN	50	1350	0.0360793	0.384882	0.569836	9.36679	0.697553	2.01621	2.13741	1.32796	1.22258	0	0	0	0	0.0852945		-0.124012	0.881831	1.14019	0	0	0	0	0	0	0.0735867
88299010	50	1	1450	PLN	50	1450	0.14359	0.384882	0.569836	9.36679	0.697553	2.01621	2.13741	1.32796	1.22258	0	0	0	0	0.0287907		-0.0981193	0.774251	1.03096	0	0	0	0	0	0	0.0984188
88299010	50	1	1550	PLN	50	1550	0.0939641	0.384882	0.569836	9.36679	0.697553	2.01621	2.13741	1.32796	1.22258	0	0	0	0	0.0520616		0.0948999	0.89114	1.02515	0	0	0	0	0	0	0.0793157
88299010	70	1	50	PLN	70	50	1	0.179099	0.569836	5.74988	0.398784	1.34818	1.8107	0.568416	0.4366	0.194187	0	0	0	0.054107		0.430143	1.28891	1.6231	0.454571	0.260621	0.144349	0.138907	0.102541	0	0.141446
88299010	70	1	150	PLN	70	150	0.857588	0.179099	0.569836	5.74988	0.398784	1.34818	1.8107	0.568416	0.4366	0.194187	0	0	0	0.179099	5.74988	0.398784	1.34818	1.8107	0.568416	0.4366	0.194187	0	0	0	0.115529
88299010	70	1	250	PLN	70	250	0.693222	0.179099	0.569836	5.74988	0.398784	1.34818	1.8107	0.568416	0.4366	0.194187	0	0	0	0.31124	6.38527	0.419253	1.55233	1.59489	0.557387	0.552236	0	0	0	0	0.128006
88299010	70	1	350	PLN	70	350	0.510775	0.179099	0.569836	5.74988	0.398784	1.34818	1.8107	0.568416	0.4366	0.194187	0	0	0	0.243773	5.28786	0.301094	1.35587	1.56761	0	0.437866	0	0	0	0	0.0722684
88299010	70	1	450	PLN	70	450	0.380852	0.179099	0.569836	5.74988	0.398784	1.34818	1.8107	0.568416	0.4366	0.194187	0	0	0	0.207001	5.42007	0.255945	1.18817	1.23587	0.403227	0.411082	0	0	0	0	0.0668204
88299010	70	1	550	PLN	70	550	0.275374	0.179099	0.569836	5.74988	0.398784	1.34818	1.8107	0.568416	0.4366	0.194187	0	0	0	0.116521		0.0632856	1.00526	1.38264	0	0	0	0	0	0	0.0619157
88299010	70	1	650	PLN	70	650	0.228983	0.179099	0.569836	5.74988	0.398784	1.34818	1.8107	0.568416	0.4366	0.194187	0	0	0	0.0883049		0.0414886	0.939004	0.946511	0	0	0	0	0	0	0.0761064
88299010	70	1	750	PLN	70	750	0.171856	0.179099	0.569836	5.74988	0.398784	1.34818	1.8107	0.568416	0.4366	0.194187	0	0	0	0.0958059		0.00777973	0.879197	1.23253	0	0.421323	0	0	0	0	0.0576007
88299010	70	1	850	PLN	70	850	0.186284	0.179099	0.569836	5.74988	0.398784	1.34818	1.8107	0.568416	0.4366	0.194187	0	0	0	0.0661983		-0.151885	0.78949	1.25152	0	0	0	0	0	0	0.0722343
88299010	70	1	950	PLN	70	950	-0.0312331	0.179099	0.569836	5.74988	0.398784	1.34818	1.8107	0.568416	0.4366	0.194187	0	0	0	0.126083		-0.0360784	0.770499	1.47147	0	0	0	0	0	0	0.0587121
88299010	70	1	1050	PLN	70	1050	0.123699	0.179099	0.569836	5.74988	0.398784	1.34818	1.8107	0.568416	0.4366	0.194187	0	0	0	0.0612526		0.12913	0.989164	1.58887	0.712251	0	0	0	0	0	0.0753362
88299010	70	1	1150	PLN	70	1150	0.135924	0.179099	0.569836	5.74988	0.398784	1.34818	1.8107	0.568416	0.4366	0.194187	0	0	0	0.0417246		-0.00753005	0.827236	1.39411	0.341953	0.276193	0.512929	0.368257	0	0	0.0749709
88299010	70	1	1250	PLN	70	1250	0.143395	0.179099	0.569836	5.74988	0.398784	1.34818	1.8107	0.568416	0.4366	0.194187	0	0	0	0.0767989		0.0300335	0.962242	1.20784	0	0.32209	0.362352	0.32209	0	0	0.0801022
88299010	70	1	1350	PLN	70	1350	0.0360793	0.179099	0.569836	5.74988	0.398784	1.34818	1.8107	0.568416	0.4366	0.194187	0	0	0	0.0509819		0.00324351	0.802589	1.36321	0	0	0	0	0	0	0.0671018
88299010	70	1	1450	PLN	70	1450	0.14359	0.179099	0.569836	5.74988	0.398784	1.34818	1.8107	0.568416	0.4366	0.194187	0	0	0	0.0681751		-0.04279	0.838387	1.11222	0	0	0	0	0	0	0.0636709
88299010	70	1	1550	PLN	70	1550	0.0939641	0.179099	0.569836	5.74988	0.398784	1.34818	1.8107	0.568416	0.4366	0.194187	0	0	0	0.0309875		0.240722	1.0309	1.75882	1.03819	0	0	0	0	0	0.0773707
88299013	30	1	50	ChS	30	50	1	0.760675	0.224757	12.1201	0.859438	2.52094	5.29445	5.02519	4.78729	0	0	0	0	0.554349	11.4482	0.880723	1.65249	3.13281	1.9025	0	1.3732	0.985897	0	0	0.907575
88299013	30	1	150	ChS	30	150	0.857588	0.760675	0.224757	12.1201	0.859438	2.52094	5.29445	5.02519	4.78729	0	0	0	0	0.760675	12.1201	0.859438	2.52094	5.29445	5.02519	4.78729	0	0	0	0	0.946947
88299013	30	1	250	ChS	30	250	0.693222	0.760675	0.224757	12.1201	0.859438	2.52094	5.29445	5.02519	4.78729	0	0	0	0	0.819265	14.0542	0.884418	3.50467	3.39988	3.53351	3.43907	0	0	0	0	0.963339
88299013	30	1	350	ChS	30	350	0.510775	0.760675	0.224757	12.1201	0.859438	2.52094	5.29445	5.02519	4.78729	0	0	0	0	0.632287	8.01164	0.601194	2.48831	2.70471	2.12332	2.05697	0	0	0	0	0.303688
88299013	30	1	450	ChS	30	450	0.380852	0.760675	0.224757	12.1201	0.859438	2.52094	5.29445	5.02519	4.78729	0	0	0	0	0.470334	8.39436	0.364062	1.7222	1.85121	1.22821	1.20151	0	0	0	0	0.153668
88299013	30	1	550	ChS	30	550	0.275374	0.760675	0.224757	12.1201	0.859438	2.52094	5.29445	5.02519	4.78729	0	0	0	0	0.412711	5.77745	0.327945	1.09002	1.91633	1.04271	0.98165	0	0	0	0	0.0325713
88299013	30	1	650	ChS	30	650	0.228983	0.760675	0.224757	12.1201	0.859438	2.52094	5.29445	5.02519	4.78729	0	0	0	0	0.359427	6.34684	0.0822173	0.909519	1.58791	0.527688	0	0	0	0	0	0.0344239
88299013	30	1	750	ChS	30	750	0.171856	0.760675	0.224757	12.1201	0.859438	2.52094	5.29445	5.02519	4.78729	0	0	0	0	0.311194	3.08651	0.0116744	0.701348	1.22975	0.759549	0.940394	0	0	0	0	0.03383
88299013	30	1		ChS	30		0.186284	0.760675	0.224757	12.1201	0.859438	2.52094	5.29445	5.02519	4.78729	0	0	0	0												0.32081
88299013	50	1	50	ChS	50	50	1	0.445507	0.224757	11.8394	0.839628	3.1777	2.96657	2.16713	2.01813	0.63993	0.590762	0	0	0.309992	14.3622	0.645348	1.65312	2.14987	0.581467	0	0.26979	0.180082	0.157544	0.147832	0.860187
88299013	50	1	150	ChS	50	150	0.857588	0.445507	0.224757	11.8394	0.839628	3.1777	2.96657	2.16713	2.01813	0.63993	0.590762	0	0	0.445507	11.8394	0.839628	3.1777	2.96657	2.16713	2.01813	0.63993	0.590762	0	0	0.931526
88299013	50	1	250	ChS	50	250	0.693222	0.445507	0.224757	11.8394	0.839628	3.1777	2.96657	2.16713	2.01813	0.63993	0.590762	0	0	0.718719	12.6038	0.871896	3.64373	3.35413	3.15819	2.96865	0	0	0	0	0.888444
88299013	50	1	350	ChS	50	350	0.510775	0.445507	0.224757	11.8394	0.839628	3.1777	2.96657	2.16713	2.01813	0.63993	0.590762	0	0	0.714305	5.98948	0.781177	2.71129	3.06874	2.88637	2.64113	0	0	0	0	0.465485
88299013	50	1	450	ChS	50	450	0.380852	0.445507	0.224757	11.8394	0.839628	3.1777	2.96657	2.16713	2.01813	0.63993	0.590762	0	0	0.541483	12.0327	0.717444	2.92377	1.77174	1.50051	1.447	0	0	0	0	0.63108
88299013	50	1	550	ChS	50	550	0.275374	0.445507	0.224757	11.8394	0.839628	3.1777	2.96657	2.16713	2.01813	0.63993	0.590762	0	0	0.48386	6.49325	0.478743	1.43343	1.93798	1.16335	1.15209	0	0	0	0	0.103808
88299013	50	1	650	ChS	50	650	0.228983	0.445507	0.224757	11.8394	0.839628	3.1777	2.96657	2.16713	2.01813	0.63993	0.590762	0	0	0.393591	11.7495	0.423913	1.30551	1.62439	0.913718	0.732878	0	0	0	0	0.255366
88299013	50	1	750	ChS	50	750	0.171856	0.445507	0.224757	11.8394	0.839628	3.1777	2.96657	2.16713	2.01813	0.63993	0.590762	0	0	0.287819	0.570711	-0.0163591	0.54771	1.62591	0	0	0	0	0	0	0.14425
88299013	50	1		ChS	50		0.186284	0.445507	0.224757	11.8394	0.839628	3.1777	2.96657	2.16713	2.01813	0.63993	0.590762	0	0												0.438278
88299013	70	1	50	ChS	70	50	1	0.187164	0.224757	14.0904	0.57187	2.29582	1.60575	0.661529	0.70409	0.227778	0.195464	0	0	0.123682	14.4536	0.553035	1.75794	1.81443	0.346071	0	0.0839274	0	0	0	0.708225
88299013	70	1	150	ChS	70	150	0.857588	0.187164	0.224757	14.0904	0.57187	2.29582	1.60575	0.661529	0.70409	0.227778	0.195464	0	0	0.187164	14.0904	0.57187	2.29582	1.60575	0.661529	0.70409	0.227778	0.195464	0	0	0.695215
88299013	70	1	250	ChS	70	250	0.693222	0.187164	0.224757	14.0904	0.57187	2.29582	1.60575	0.661529	0.70409	0.227778	0.195464	0	0	0.360459	12.9788	0.642337	2.39726	1.66256	0.893598	0.883027	0.247604	0	0	0	0.656426
88299013	70	1	350	ChS	70	350	0.510775	0.187164	0.224757	14.0904	0.57187	2.29582	1.60575	0.661529	0.70409	0.227778	0.195464	0	0	0.556925	4.20626	0.551772	2.06998	1.95186	1.82986	1.50695	0	0	0	0	0.208358
88299013	70	1	450	ChS	70	450	0.380852	0.187164	0.224757	14.0904	0.57187	2.29582	1.60575	0.661529	0.70409	0.227778	0.195464	0	0	0.393481	9.90178	0.474216	2.30068	1.85788	0.991738	0.917092	0	0	0	0	0.384005
88299013	70	1	550	ChS	70	550	0.275374	0.187164	0.224757	14.0904	0.57187	2.29582	1.60575	0.661529	0.70409	0.227778	0.195464	0	0	0.248636	4.8349	0.0428453	0.977943	1.56641	0.587402	0	0	0	0	0	0.0783834
88299013	70	1	650	ChS	70	650	0.228983	0.187164	0.224757	14.0904	0.57187	2.29582	1.60575	0.661529	0.70409	0.227778	0.195464	0	0	0.147548	8.07619	-0.0175659	1.05657	1.239	0	0	0	0	0	0	0.154899
88299013	70	1		ChS	70		0.171856	0.187164	0.224757	14.0904	0.57187	2.29582	1.60575	0.661529	0.70409	0.227778	0.195464	0	0												0.498396
88299014	30	1	50	PBU	30	50	1	0.663148	0.236678	3.61307	0.623943	1.43783	3.06862	3.35905	3.24397	0	0	0	0	0.269265	5.49744	0.845842	1.11583	7.83839	6.01051	0	1.59671	0	0	0	0.434496
88299014	30	1	150	PBU	30	150	0.857588	0.663148	0.236678	3.61307	0.623943	1.43783	3.06862	3.35905	3.24397	0	0	0	0	0.663148	3.61307	0.623943	1.43783	3.06862	3.35905	3.24397	0	0	0	0	0.365976
88299014	30	1	250	PBU	30	250	0.693222	0.663148	0.236678	3.61307	0.623943	1.43783	3.06862	3.35905	3.24397	0	0	0	0	0.839508	7.33067	0.72141	1.7654	3.12813	0.624686	4.27417	0	0	0	0	0.362245
88299014	30	1	350	PBU	30	350	0.510775	0.663148	0.236678	3.61307	0.623943	1.43783	3.06862	3.35905	3.24397	0	0	0	0	0.808277	8.40261	0.760234	1.87295	4.80999	4.01397	3.70064	0	0	0	0	0.325883
88299014	30	1	450	PBU	30	450	0.380852	0.663148	0.236678	3.61307	0.623943	1.43783	3.06862	3.35905	3.24397	0	0	0	0	0.754303	5.45723	0.452119	1.50554	2.29071	2.62044	3.10634	0	0	0	0	0.183106
88299014	30	1	550	PBU	30	550	0.275374	0.663148	0.236678	3.61307	0.623943	1.43783	3.06862	3.35905	3.24397	0	0	0	0	0.533368	6.09484	0.280504	1.04331	2.10411	1.3516	1.54155	0	0	0	0	0.126547
88299014	30	1	650	PBU	30	650	0.228983	0.663148	0.236678	3.61307	0.623943	1.43783	3.06862	3.35905	3.24397	0	0	0	0	0.313292	5.31831	0.0698073	0.693322	1.04783	0.839805	0	0	0	0	0	0.0945266
88299014	30	1	750	PBU	30	750	0.171856	0.663148	0.236678	3.61307	0.623943	1.43783	3.06862	3.35905	3.24397	0	0	0	0	0.25119	6.63606	0.139329	0.688787	1.61288	0	0	0	0	0	0	0.10081
88299014	30	1	850	PBU	30	850	0.186284	0.663148	0.236678	3.61307	0.623943	1.43783	3.06862	3.35905	3.24397	0	0	0	0	0.0343424		0.0584969	0.73227	0.935161	0	0	0.642923	0.613699	0	0	0.0757701
88299014	30	1	950	PBU	30	950	-0.0312331	0.663148	0.236678	3.61307	0.623943	1.43783	3.06862	3.35905	3.24397	0	0	0	0	0.0529612		-0.0888167	0.662581	1.45679	0	0	0	0	0	0	0.0783598
88299014	30	1	1050	PBU	30	1050	0.123699	0.663148	0.236678	3.61307	0.623943	1.43783	3.06862	3.35905	3.24397	0	0	0	0	0.0807975		-0.111678	0.771449	1.54093	0	0	0.955375	0	0	0	0.0978548
88299014	55	1	50	PBU	50	50	1	0.613483	0.236678	10.3849	0.836878	1.7945	6.3012	5.65139	5.25018	1.37346	0	0	0	0.31836	4.34869	0.653601	0.891779	3.85344	3.48644	0	0.746731	0.633744	0	0	0.459331
88299014	55	1	150	PBU	50	150	0.857588	0.613483	0.236678	10.3849	0.836878	1.7945	6.3012	5.65139	5.25018	1.37346	0	0	0	0.613483	10.3849	0.836878	1.7945	6.3012	5.65139	5.25018	1.37346	0	0	0	0.626511
88299014	55	1	250	PBU	50	250	0.693222	0.613483	0.236678	10.3849	0.836878	1.7945	6.3012	5.65139	5.25018	1.37346	0	0	0	0.767915	5.0258	0.763802	1.77127	3.56927	3.61981	3.63148	0	0	0	0	0.471231
88299014	55	1	350	PBU	50	350	0.510775	0.613483	0.236678	10.3849	0.836878	1.7945	6.3012	5.65139	5.25018	1.37346	0	0	0	0.693357	5.93499	0.57798	1.57016	1.64584	0.748109	2.48746	0	0	0	0	0.206696
88299014	55	1	450	PBU	50	450	0.380852	0.613483	0.236678	10.3849	0.836878	1.7945	6.3012	5.65139	5.25018	1.37346	0	0	0	0.481748	3.95793	0.180479	0.903131	2.2583	1.35007	1.75509	0	0	0	0	0.155857
88299014	55	1	550	PBU	50	550	0.275374	0.613483	0.236678	10.3849	0.836878	1.7945	6.3012	5.65139	5.25018	1.37346	0	0	0	0.185767	4.39403	0.262146	0.715989	1.57099	0	0	0	0	0	0	0.13976
88299014	55	1	650	PBU	50	650	0.228983	0.613483	0.236678	10.3849	0.836878	1.7945	6.3012	5.65139	5.25018	1.37346	0	0	0	0.0226373		0.0834067	0.626999	1.41555	0	0	0	0	0	0	0.136915
88299014	55	1	750	PBU	50	750	0.171856	0.613483	0.236678	10.3849	0.836878	1.7945	6.3012	5.65139	5.25018	1.37346	0	0	0	0.154355		0.0722113	0.622388	1.01979	0	0	0.451951	0.440363	0	0	0.124264
88299014	55	1	850	PBU	50	850	0.186284	0.613483	0.236678	10.3849	0.836878	1.7945	6.3012	5.65139	5.25018	1.37346	0	0	0	0.0622016		0.156577	0.747278	1.49622	0	0	0	0	0	0	0.0825097
88299014	55	1	950	PBU	50	950	-0.0312331	0.613483	0.236678	10.3849	0.836878	1.7945	6.3012	5.65139	5.25018	1.37346	0	0	0	0.0718971		-0.00059147	0.717596	1.34406	0	0	0	0	0	0	0.0906674
88299015	30	1	50	ChT	30	50	1	0.704745	0.435614	3.97032	0.506052	1.00631	4.47124	3.57124	2.52329	0	0	0	0	0.739878	5.96725	0.753808	0.709488	3.54456	3.14492	1.69101	0	0	0	0	0.946371
88299015	30	1	150	ChT	30	150	0.857588	0.704745	0.435614	3.97032	0.506052	1.00631	4.47124	3.57124	2.52329	0	0	0	0	0.704745	3.97032	0.506052	1.00631	4.47124	3.57124	2.52329	0	0	0	0	0.498521
88299015	30	1	250	ChT	30	250	0.693222	0.704745	0.435614	3.97032	0.506052	1.00631	4.47124	3.57124	2.52329	0	0	0	0	0.740982	3.21127	0.566833	1.0472	3.42403	3.42403	3.29722	0	0	0	0	0.264815
88299015	30	1	350	ChT	30	350	0.510775	0.704745	0.435614	3.97032	0.506052	1.00631	4.47124	3.57124	2.52329	0	0	0	0	0.655567	1.91475	0.379809	0.716214	2.54753	3.00245	1.6377	0	0	0	0	0.127671
88299015	30	1	450	ChT	30	450	0.380852	0.704745	0.435614	3.97032	0.506052	1.00631	4.47124	3.57124	2.52329	0	0	0	0	0.640429	1.08647	0.29452	0.34591	5.50964	0	0	0	0	0	0	0.127299
88299015	30	1		ChT	30		0.275374	0.704745	0.435614	3.97032	0.506052	1.00631	4.47124	3.57124	2.52329	0	0	0	0												0.28965
88299015	30	1		ChT	30		0.228983	0.704745	0.435614	3.97032	0.506052	1.00631	4.47124	3.57124	2.52329	0	0	0	0												0.156686
88299015	30	1		ChT	30		0.171856	0.704745	0.435614	3.97032	0.506052	1.00631	4.47124	3.57124	2.52329	0	0	0	0												0.145038
88299015	30	1	850	ChT	30	850	0.186284	0.704745	0.435614	3.97032	0.506052	1.00631	4.47124	3.57124	2.52329	0	0	0	0	0.111603		0.195524	0.282717	1.54093	0	0	0	0	0	0	0.115442
88299015	30	1	950	ChT	30	950	-0.0312331	0.704745	0.435614	3.97032	0.506052	1.00631	4.47124	3.57124	2.52329	0	0	0	0	0.129917		0.223174	0.350666	1.91307	0	0	0	0	0	0	0.0768142
88299015	30	1	1050	ChT	30	1050	0.123699	0.704745	0.435614	3.97032	0.506052	1.00631	4.47124	3.57124	2.52329	0	0	0	0	0.0465758		0.0643598	0.336787	0	0	0	0	0	0	0	0.0814398
88299015	30	1	1150	ChT	30	1150	0.135924	0.704745	0.435614	3.97032	0.506052	1.00631	4.47124	3.57124	2.52329	0	0	0	0	0.13221		0.0797483	0.34763	2.36206	0	0	0	0	0	0	0.0939132
88299015	30	1	1250	ChT	30	1250	0.143395	0.704745	0.435614	3.97032	0.506052	1.00631	4.47124	3.57124	2.52329	0	0	0	0	0.120523		0.192062	0.432146	1.40552	0	0	0	0	0	0	0.0942334
88299015	30	1	1350	ChT	30	1350	0.0360793	0.704745	0.435614	3.97032	0.506052	1.00631	4.47124	3.57124	2.52329	0	0	0	0	0.147502		0.0487222	0.414178	0.514403	0	0	0	0	0	0	0.0969472
88299015	50	1	50	ChT	50	50	1	0.426817	0.435614	5.60679	0.491908	1.14999	2.14517	1.09285	1.10376	0	0	0	0	0.420983	5.9392	0.613257	0.90217	2.00408	1.44365	0.906525	0	0	0	0	0.326171
88299015	50	1	150	ChT	50	150	0.857588	0.426817	0.435614	5.60679	0.491908	1.14999	2.14517	1.09285	1.10376	0	0	0	0	0.426817	5.60679	0.491908	1.14999	2.14517	1.09285	1.10376	0	0	0	0	0.148292
88299015	50	1	250	ChT	50	250	0.693222	0.426817	0.435614	5.60679	0.491908	1.14999	2.14517	1.09285	1.10376	0	0	0	0	0.61402	4.3952	0.62847	1.65223	2.66856	2.53964	2.46874	0	0	0	0	0.242823
88299015	50	1	350	ChT	50	350	0.510775	0.426817	0.435614	5.60679	0.491908	1.14999	2.14517	1.09285	1.10376	0	0	0	0	0.679815	5.76986	0.683582	1.71393	2.41597	2.57492	2.32061	0	0	0	0	0.199388
88299015	50	1	450	ChT	50	450	0.380852	0.426817	0.435614	5.60679	0.491908	1.14999	2.14517	1.09285	1.10376	0	0	0	0	0.696895	4.18767	0.502038	1.41861	1.76407	0.617425	2.72549	0	0	0	0	0.103578
88299015	50	1	550	ChT	50	550	0.275374	0.426817	0.435614	5.60679	0.491908	1.14999	2.14517	1.09285	1.10376	0	0	0	0	0.588085	4.57062	0.214159	0.837203	2.68283	1.99754	2.28915	0	0	0	0	0.117539
88299015	50	1	650	ChT	50	650	0.228983	0.426817	0.435614	5.60679	0.491908	1.14999	2.14517	1.09285	1.10376	0	0	0	0	0.511785	3.45092	0.228235	0.651646	1.67181	1.52713	1.28601	0	0	0	0	0.1173
88299015	50	1	750	ChT	50	750	0.171856	0.426817	0.435614	5.60679	0.491908	1.14999	2.14517	1.09285	1.10376	0	0	0	0	0.264487	2.66997	0.224258	0.553046	1.91917	0	0	0	0	0	0	0.128168
88299015	50	1	850	ChT	50	850	0.186284	0.426817	0.435614	5.60679	0.491908	1.14999	2.14517	1.09285	1.10376	0	0	0	0	0.127752		0.115771	0.62278	1.2579	0	0	0	0	0	0	0.111568
88299015	50	1	950	ChT	50	950	-0.0312331	0.426817	0.435614	5.60679	0.491908	1.14999	2.14517	1.09285	1.10376	0	0	0	0	0.307442	3.1868	0.233518	0.644484	1.19697	0.864481	1.19697	1.46297	0	0	0	0.114846
88299015	50	1	1050	ChT	50	1050	0.123699	0.426817	0.435614	5.60679	0.491908	1.14999	2.14517	1.09285	1.10376	0	0	0	0	0.18142		0.0864255	0.589385	1.59423	0	0	0	0	0	0	0.0924467
88299015	50	1	1150	ChT	50	1150	0.135924	0.426817	0.435614	5.60679	0.491908	1.14999	2.14517	1.09285	1.10376	0	0	0	0	0.229731	2.97449	0.063072	0.603755	1.47684	0.430746	0.861492	0.861492	0.492281	0.430746	0.369211	0.0973338
88299015	50	1	1250	ChT	50	1250	0.143395	0.426817	0.435614	5.60679	0.491908	1.14999	2.14517	1.09285	1.10376	0	0	0	0	0.113637		0.106982	0.630203	0.935888	0	0.467944	0.74871	0.655122	0.514738	0	0.0774741
88299015	70	1	50	ChT	70	50	1	0.304809	0.435614	2.9576	0.468535	1.07053		1.57415	1.49112	0.553548	0	0	0	0.156193		0.370131	0.692031	1.46943	1.15026	0	0	0	0	0	0.129029
88299015	70	1	150	ChT	70	150	0.857588	0.304809	0.435614	2.9576	0.468535	1.07053		1.57415	1.49112	0.553548	0	0	0	0.304809	2.9576	0.468535	1.07053	1.77135	1.57415	1.49112	0.553548	0	0	0	0.169209
88299015	70	1	250	ChT	70	250	0.693222	0.304809	0.435614	2.9576	0.468535	1.07053		1.57415	1.49112	0.553548	0	0	0	0.173203		0.415591	0.90389	2.19298	1.45558	1.17344	1.10932	0	0	0	0.117608
88299015	70	1	350	ChT	70	350	0.510775	0.304809	0.435614	2.9576	0.468535	1.07053		1.57415	1.49112	0.553548	0	0	0	0.313664	3.05833	0.377313	0.82149	3.3341	1.30982	1.80597	0	0	0	0	0.140766
88299015	70	1	450	ChT	70	450	0.380852	0.304809	0.435614	2.9576	0.468535	1.07053		1.57415	1.49112	0.553548	0	0	0	0.503752	2.53524	0.375453	0.819239	3.20202	1.65322	0	1.39218	0	0	0	0.139638
88299015	70	1	550	ChT	70	550	0.275374	0.304809	0.435614	2.9576	0.468535	1.07053		1.57415	1.49112	0.553548	0	0	0	0.297681	4.43317	0.195365	0.614683	1.50046	0	0	0	0	0	0	0.080458
88299015	70	1	650	ChT	70	650	0.228983	0.304809	0.435614	2.9576	0.468535	1.07053		1.57415	1.49112	0.553548	0	0	0	0.162678		0.140151	0.559996	1.63383	0.319107	0	0.612685	0.612685	0.331871	0	0.0636099
88299015	70	1	750	ChT	70	750	0.171856	0.304809	0.435614	2.9576	0.468535	1.07053		1.57415	1.49112	0.553548	0	0	0	0.149464		0.205516	0.636305	2.08209	0	0	0	0	0	0	0.0646995
88299015	70	1	850	ChT	70	850	0.186284	0.304809	0.435614	2.9576	0.468535	1.07053		1.57415	1.49112	0.553548	0	0	0	0.164894		-0.0520858	0.563829	1.88206	0.885677	0.276774	0.774967	0.553548	0.498193	0.442838	0.0620299
88299015	70	1	950	ChT	70	950	-0.0312331	0.304809	0.435614	2.9576	0.468535	1.07053		1.57415	1.49112	0.553548	0	0	0	0.114143		0.096346	0.69982	2.06266	1.08289	0	0.876628	0.773496	0.464097	0.464097	0.0657921
88299015	70	1	1050	ChT	70	1050	0.123699	0.304809	0.435614	2.9576	0.468535	1.07053		1.57415	1.49112	0.553548	0	0	0	0.164392		0.133855	0.60535	1.58636	0	0	0	0	0	0	0.0744542
88299015	70	1	1150	ChT	70	1150	0.135924	0.304809	0.435614	2.9576	0.468535	1.07053		1.57415	1.49112	0.553548	0	0	0	0.13257		0.230436	0.583478	0.680272	0	0	0	0	0	0	0.0987098
88299015	70	1	1250	ChT	70	1250	0.143395	0.304809	0.435614	2.9576	0.468535	1.07053		1.57415	1.49112	0.553548	0	0	0	0.10618		0.148433	0.66075	0.861492	0	0	0	0	0	0	0.0788275
88299021	30	1	50	ChS	30	50	1	0.724736	0.217769	16.3553	0.938627	3.12931	4.69907	3.75	3.48922	1.43265	1.41674	0	0	0.625417	16.3417	0.902955	1.62016	3.23467	1.20211	0.649875	0.397141	0	0	0	0.989895
88299021	30	1	150	ChS	30	150	0.857588	0.724736	0.217769	16.3553	0.938627	3.12931	4.69907	3.75	3.48922	1.43265	1.41674	0	0	0.724736	16.3553	0.938627	3.12931	4.69907	3.75	3.48922	1.43265	1.41674	0	0	0.983808
88299021	30	1	250	ChS	30	250	0.693222	0.724736	0.217769	16.3553	0.938627	3.12931	4.69907	3.75	3.48922	1.43265	1.41674	0	0	0.653168	11.3352	0.934305	4.06731	4.57245	4.35939	4.11545	0.692107	0	0	0	0.863212
88299021	30	1	350	ChS	30	350	0.510775	0.724736	0.217769	16.3553	0.938627	3.12931	4.69907	3.75	3.48922	1.43265	1.41674	0	0	0.820838	15.5981	0.963045	5.24472	4.45156	4.19294	4.05198	0	0	0	0	0.691922
88299021	30	1	450	ChS	30	450	0.380852	0.724736	0.217769	16.3553	0.938627	3.12931	4.69907	3.75	3.48922	1.43265	1.41674	0	0	0.72778	17.0731	0.929424	4.76984	3.35755	3.19877	3.0357	0	0	0	0	0.65553
88299021	30	1	550	ChS	30	550	0.275374	0.724736	0.217769	16.3553	0.938627	3.12931	4.69907	3.75	3.48922	1.43265	1.41674	0	0	0.625962	18.4219	0.782824	3.00907	2.70551	2.15462	1.97485	0	0	0	0	0.380938
88299021	30	1	650	ChS	30	650	0.228983	0.724736	0.217769	16.3553	0.938627	3.12931	4.69907	3.75	3.48922	1.43265	1.41674	0	0	0.521468	13.4022	0.633606	1.85658	2.14022	1.38366	0	0	0	0	0	0.186095
88299021	30	1	750	ChS	30	750	0.171856	0.724736	0.217769	16.3553	0.938627	3.12931	4.69907	3.75	3.48922	1.43265	1.41674	0	0	0.42231	13.5983	0.459462	1.30497	1.68518	0.915127	0.848554	0	0	0	0	0.101448
88299021	30	1	850	ChS	30	850	0.186284	0.724736	0.217769	16.3553	0.938627	3.12931	4.69907	3.75	3.48922	1.43265	1.41674	0	0	0.39016	14.0331	0.449781	1.37946	1.76629	0.868489	0.776876	0	0	0	0	0.0969366
88299021	30	1	950	ChS	30	950	-0.0312331	0.724736	0.217769	16.3553	0.938627	3.12931	4.69907	3.75	3.48922	1.43265	1.41674	0	0	0.326715	16.6217	0.125649	1.1258	1.54257	0.705724	0.62474	0	0	0	0	0.0858449
88299021	30	1	1050	ChS	30	1050	0.123699	0.724736	0.217769	16.3553	0.938627	3.12931	4.69907	3.75	3.48922	1.43265	1.41674	0	0	0.249558	14.6839	0.35073	1.35276	1.455	0	0	0	0	0	0	0.103641
88299021	30	1	1150	ChS	30	1150	0.135924	0.724736	0.217769	16.3553	0.938627	3.12931	4.69907	3.75	3.48922	1.43265	1.41674	0	0	0.202796	13.1509	0.148717	1.25001	1.36861	0.388809	0	0	0	0	0	0.0769267
88299021	30	1	1250	ChS	30	1250	0.143395	0.724736	0.217769	16.3553	0.938627	3.12931	4.69907	3.75	3.48922	1.43265	1.41674	0	0	0.180929	15.93	0.0356579	1.18782	1.2894	0.328071	0	0	0	0	0	0.0887381
88299021	30	1	1350	ChS	30	1350	0.0360793	0.724736	0.217769	16.3553	0.938627	3.12931	4.69907	3.75	3.48922	1.43265	1.41674	0	0	0.134402	14.9707	-0.109774	1.11294	1.28718	0	0	0.353786	0.21453	0	0	0.0739766
88299021	30	1	1450	ChS	30	1450	0.14359	0.724736	0.217769	16.3553	0.938627	3.12931	4.69907	3.75	3.48922	1.43265	1.41674	0	0	0.115014	17.2945	0.0184632	1.13753	1.14155	0	0	0	0	0	0	0.0937465
88299021	30	1	1550	ChS	30	1550	0.0939641	0.724736	0.217769	16.3553	0.938627	3.12931	4.69907	3.75	3.48922	1.43265	1.41674	0	0	0.107437	15.7206	0.140971	1.11785	1.25942	0.0996374	0	0.223188	0.163405	0.147463	0	0.0798575
88299021	30	1	1650	ChS	30	1650	0.168645	0.724736	0.217769	16.3553	0.938627	3.12931	4.69907	3.75	3.48922	1.43265	1.41674	0	0	0.11623	16.0796	-0.195518	0.952347	1.18258	0	0	0	0	0	0	0.0611641
88299021	30	1	1750	ChS	30	1750	0.234031	0.724736	0.217769	16.3553	0.938627	3.12931	4.69907	3.75	3.48922	1.43265	1.41674	0	0	0.0762427		0.241625	1.32036	1.28244	0	0	0	0	0	0	0.0879644
88299021	50	1	50	ChS	50	50	1	0.470693	0.217769	18.6291	0.914227	3.3084	3.41878	2.67368	2.54221	1.17751	1.15471	0.486983	0	0.324581	18.6611	0.812512	1.81691	2.42581	1.02023	0.372273	0.281504	0.174929	0.0900295	0.0873952	0.932309
88299021	50	1	150	ChS	50	150	0.857588	0.470693	0.217769	18.6291	0.914227	3.3084	3.41878	2.67368	2.54221	1.17751	1.15471	0.486983	0	0.470693	18.6291	0.914227	3.3084	3.41878	2.67368	2.54221	1.17751	1.15471	0.486983	0	0.965736
88299021	50	1	250	ChS	50	250	0.693222	0.470693	0.217769	18.6291	0.914227	3.3084	3.41878	2.67368	2.54221	1.17751	1.15471	0.486983	0	0.453351	14.99	0.906403	4.131	3.31233	2.65816	2.45499	0.468023	0.361654	0	0	0.861583
88299021	50	1	350	ChS	50	350	0.510775	0.470693	0.217769	18.6291	0.914227	3.3084	3.41878	2.67368	2.54221	1.17751	1.15471	0.486983	0	0.672591	14.3839	0.910946	4.68755	3.11717	2.57091	2.51336	0	0	0	0	0.664979
88299021	50	1	450	ChS	50	450	0.380852	0.470693	0.217769	18.6291	0.914227	3.3084	3.41878	2.67368	2.54221	1.17751	1.15471	0.486983	0	0.657883	14.8514	0.89478	4.62556	2.95583	2.68782	2.50502	0	0	0	0	0.62464
88299021	50	1	550	ChS	50	550	0.275374	0.470693	0.217769	18.6291	0.914227	3.3084	3.41878	2.67368	2.54221	1.17751	1.15471	0.486983	0	0.604496	14.3382	0.787648	3.228	2.55831	2.08089	1.91798	0	0	0	0	0.446539
88299021	50	1	650	ChS	50	650	0.228983	0.470693	0.217769	18.6291	0.914227	3.3084	3.41878	2.67368	2.54221	1.17751	1.15471	0.486983	0	0.558223	12.4072	0.702665	1.95142	2.17231	1.65295	1.51145	0	0	0	0	0.198806
88299021	50	1	750	ChS	50	750	0.171856	0.470693	0.217769	18.6291	0.914227	3.3084	3.41878	2.67368	2.54221	1.17751	1.15471	0.486983	0	0.487531	13.8404	0.497937	1.30812	1.92708	1.23861	1.23617	0	0	0	0	0.125887
88299021	50	1	850	ChS	50	850	0.186284	0.470693	0.217769	18.6291	0.914227	3.3084	3.41878	2.67368	2.54221	1.17751	1.15471	0.486983	0	0.501795	13.6498	0.437729	1.14548	1.8311	1.28039	1.37332	0	0	0	0	0.112332
88299021	50	1	950	ChS	50	950	-0.0312331	0.470693	0.217769	18.6291	0.914227	3.3084	3.41878	2.67368	2.54221	1.17751	1.15471	0.486983	0	0.408899	16.2221	0.344209	1.2963	1.67965	1.00504	0.850152	0	0	0	0	0.0994182
88299021	50	1	1050	ChS	50	1050	0.123699	0.470693	0.217769	18.6291	0.914227	3.3084	3.41878	2.67368	2.54221	1.17751	1.15471	0.486983	0	0.440779	13.6094	0.244929	1.27799	1.62197	1.00674	0.936826	0	0	0	0	0.122118
88299021	50	1	1150	ChS	50	1150	0.135924	0.470693	0.217769	18.6291	0.914227	3.3084	3.41878	2.67368	2.54221	1.17751	1.15471	0.486983	0	0.323941	10.9672	0.194751	1.10728	1.52588	0.536883	0.678168	0	0	0	0	0.0790344
88299021	50	1	1250	ChS	50	1250	0.143395	0.470693	0.217769	18.6291	0.914227	3.3084	3.41878	2.67368	2.54221	1.17751	1.15471	0.486983	0	0.264126	15.6752	0.274374	1.08373	1.51093	0.505988	0.509501	0	0	0	0	0.0623388
88299021	50	1	1350	ChS	50	1350	0.0360793	0.470693	0.217769	18.6291	0.914227	3.3084	3.41878	2.67368	2.54221	1.17751	1.15471	0.486983	0	0.251275	14.2462	0.0949795	1.04672	1.47251	0.461832	0.425019	0	0	0	0	0.0623492
88299021	50	1	1450	ChS	50	1450	0.14359	0.470693	0.217769	18.6291	0.914227	3.3084	3.41878	2.67368	2.54221	1.17751	1.15471	0.486983	0	0.189857	14.7618	0.0558478	1.10731	1.38821	0	0.393089	0.31518	0	0	0	0.073964
88299021	50	1	1550	ChS	50	1550	0.0939641	0.470693	0.217769	18.6291	0.914227	3.3084	3.41878	2.67368	2.54221	1.17751	1.15471	0.486983	0	0.15647	12.8704	0.0741224	1.0048	1.24277	0	0	0	0	0	0	0.0589534
88299021	50	1	1650	ChS	50	1650	0.168645	0.470693	0.217769	18.6291	0.914227	3.3084	3.41878	2.67368	2.54221	1.17751	1.15471	0.486983	0	0.135255	16.7821	0.179703	1.22674	1.2253	0	0	0	0	0	0	0.0773629
88299021	50	1	1750	ChS	50	1750	0.234031	0.470693	0.217769	18.6291	0.914227	3.3084	3.41878	2.67368	2.54221	1.17751	1.15471	0.486983	0	0.0644676		0.0330642	1.05029	1.26169	0	0	0	0	0	0	0.0604426
88299021	70	1	50	ChS	70	50	1	0.232988	0.217769	15.1269	0.694393	2.56618	2.03345	0.860937	0.796777	0.304813	0.232248	0.100443	0	0.145038	20.6821	0.730639	1.89955	1.73802	0.560633	0.23587	0.203802	0.167412	0.148038	0.113258	0.629718
88299021	70	1	150	ChS	70	150	0.857588	0.232988	0.217769	15.1269	0.694393	2.56618	2.03345	0.860937	0.796777	0.304813	0.232248	0.100443	0	0.232988	15.1269	0.694393	2.56618	2.03345	0.860937	0.796777	0.304813	0.232248	0.100443	0	0.61123
88299021	70	1	250	ChS	70	250	0.693222	0.232988	0.217769	15.1269	0.694393	2.56618	2.03345	0.860937	0.796777	0.304813	0.232248	0.100443	0	0.306246	13.7789	0.629751	2.90632	1.76944	0.918772	0.897005	0.311056	0	0	0	0.531686
88299021	70	1	350	ChS	70	350	0.510775	0.232988	0.217769	15.1269	0.694393	2.56618	2.03345	0.860937	0.796777	0.304813	0.232248	0.100443	0	0.386721	13.681	0.657628	2.93609	1.90757	0.977209	0.917807	0.213346	0	0	0	0.38887
88299021	70	1	450	ChS	70	450	0.380852	0.232988	0.217769	15.1269	0.694393	2.56618	2.03345	0.860937	0.796777	0.304813	0.232248	0.100443	0	0.428028	16.0773	0.70557	3.04929	1.86765	1.05645	0.988064	0	0	0	0	0.350492
88299021	70	1	550	ChS	70	550	0.275374	0.232988	0.217769	15.1269	0.694393	2.56618	2.03345	0.860937	0.796777	0.304813	0.232248	0.100443	0	0.467403	13.5952	0.638753	2.63499	1.72635	1.26263	1.1861	0	0	0	0	0.298985
88299021	70	1	650	ChS	70	650	0.228983	0.232988	0.217769	15.1269	0.694393	2.56618	2.03345	0.860937	0.796777	0.304813	0.232248	0.100443	0	0.441829	13.1331	0.534787	1.66823	1.55976	0.916757	1.01384	0	0	0	0	0.139117
88299021	70	1	750	ChS	70	750	0.171856	0.232988	0.217769	15.1269	0.694393	2.56618	2.03345	0.860937	0.796777	0.304813	0.232248	0.100443	0	0.336331	15.8249	0.252417	1.30415	1.53905	0.602617	0.614915	0	0	0	0	0.0973766
88299021	70	1	850	ChS	70	850	0.186284	0.232988	0.217769	15.1269	0.694393	2.56618	2.03345	0.860937	0.796777	0.304813	0.232248	0.100443	0	0.319453	13.5988	0.346706	1.15845	1.37656	0.547885	0.698554	0	0	0	0	0.0707239
88299021	70	1	950	ChS	70	950	-0.0312331	0.232988	0.217769	15.1269	0.694393	2.56618	2.03345	0.860937	0.796777	0.304813	0.232248	0.100443	0	0.249844	15.2162	0.00573373	1.14935	1.33787	0	0.501702	0.367188	0	0	0	0.0841069
88299021	70	1	1050	ChS	70	1050	0.123699	0.232988	0.217769	15.1269	0.694393	2.56618	2.03345	0.860937	0.796777	0.304813	0.232248	0.100443	0	0.245869	13.5747	0.224224	1.29497	1.27918	0.442232	0.464161	0	0	0	0	0.0734685
88299021	70	1	1150	ChS	70	1150	0.135924	0.232988	0.217769	15.1269	0.694393	2.56618	2.03345	0.860937	0.796777	0.304813	0.232248	0.100443	0	0.262585	14.9294	0.026656	1.03019	1.47705	0.400493	0.437236	0	0	0	0	0.0641545
88299021	70	1	1250	ChS	70	1250	0.143395	0.232988	0.217769	15.1269	0.694393	2.56618	2.03345	0.860937	0.796777	0.304813	0.232248	0.100443	0	0.248711	15.1912	-0.148899	1.01525	1.55915	0.496753	0.449616	0	0	0	0	0.0523957
88299021	70	1	1350	ChS	70	1350	0.0360793	0.232988	0.217769	15.1269	0.694393	2.56618	2.03345	0.860937	0.796777	0.304813	0.232248	0.100443	0	0.186532	14.268	-0.0348919	1.07582	1.47141	0.364098	0	0.311548	0	0	0	0.0449185
88299021	70	1	1450	ChS	70	1450	0.14359	0.232988	0.217769	15.1269	0.694393	2.56618	2.03345	0.860937	0.796777	0.304813	0.232248	0.100443	0	0.132108	13.2426	0.252652	1.23069	1.32754	0	0	0	0	0	0	0.0708959
88299021	70	1	1550	ChS	70	1550	0.0939641	0.232988	0.217769	15.1269	0.694393	2.56618	2.03345	0.860937	0.796777	0.304813	0.232248	0.100443	0	0.127829	13.8675	0.16186	1.13593	1.43345	0.323083	0.326797	0	0	0	0	0.0603636
88299021	70	1	1650	ChS	70	1650	0.168645	0.232988	0.217769	15.1269	0.694393	2.56618	2.03345	0.860937	0.796777	0.304813	0.232248	0.100443	0	0.140662	13.3152	0.185728	1.17698	1.46943	0	0	0	0	0	0	0.0709266
88299021	70	1	1750	ChS	70	1750	0.234031	0.232988	0.217769	15.1269	0.694393	2.56618	2.03345	0.860937	0.796777	0.304813	0.232248	0.100443	0	0.121529	12.824	0.0358105	1.18366	1.27129	0	0	0	0	0	0	0.0633335
88299021	30	1	50	ChS	30	50	1	0.700622	0.217769		0.845406	1.22055	3.93283	3.87673	3.61222	1.60573	1.51489	0	0	0.608998		0.687003	0.721142	3.42387	1.42742	1.65286	0.620502	0	0	0	0.996402
88299021	30	1	50	ChS	30	50	1	0.700622	0.217769		0.845406	1.22055	3.93283	3.87673	3.61222	1.60573	1.51489	0	0	0.637794		0.750741	0.897789	4.2638	2.77969	2.13673	1.53366	1.50466	0.644162	0.510012	0.994585
88299021	30	1	50	ChS	30	50	1	0.700622	0.217769		0.845406	1.22055	3.93283	3.87673	3.61222	1.60573	1.51489	0	0	0.662098		0.855551	1.07486	3.91464	3.70641	3.28163	1.8657	1.7924	0.884541	0.791256	0.989664
88299021	30	1	150	ChS	30	150	0.857588	0.700622	0.217769		0.845406	1.22055	3.93283	3.87673	3.61222	1.60573	1.51489	0	0	0.642013		0.856345	1.15764	4.95991	4.77955	4.35402	2.42078	2.34751	0.563627	0.493173	0.921517
88299021	30	1	150	ChS	30	150	0.857588	0.700622	0.217769		0.845406	1.22055	3.93283	3.87673	3.61222	1.60573	1.51489	0	0	0.700622		0.845406	1.22055	3.93283	3.87673	3.61222	1.60573	1.51489	0	0	0.97056
88299021	30	1	150	ChS	30	150	0.857588	0.700622	0.217769		0.845406	1.22055	3.93283	3.87673	3.61222	1.60573	1.51489	0	0	0.62806		0.867224	1.36149	5.14983	3.66445	3.10009	1.14049	1.10913	0	0	0.944783
88299021	30	1	150	ChS	30	150	0.857588	0.700622	0.217769		0.845406	1.22055	3.93283	3.87673	3.61222	1.60573	1.51489	0	0	0.522633		0.763832	1.58902	4.29943	3.46002	3.41907	1.20452	1.16016	0	0	0.937598
88299021	30	1	250	ChS	30	250	0.693222	0.700622	0.217769		0.845406	1.22055	3.93283	3.87673	3.61222	1.60573	1.51489	0	0	0.530821		0.818159	1.56914	5.26869	4.05606	4.18987	1.11228	0	0	0	0.87379
88299021	30	1	250	ChS	30	250	0.693222	0.700622	0.217769		0.845406	1.22055	3.93283	3.87673	3.61222	1.60573	1.51489	0	0	0.603621		0.81813	1.61926	3.97445	4.37189	4.44416	1.03577	0	0	0	0.770021
88299021	30	1	250	ChS	30	250	0.693222	0.700622	0.217769		0.845406	1.22055	3.93283	3.87673	3.61222	1.60573	1.51489	0	0	0.721753		0.825532	1.69857	4.90921	4.17484	4.4364	0.975806	0	0	0	0.729242
88299021	30	1	250	ChS	30	250	0.693222	0.700622	0.217769		0.845406	1.22055	3.93283	3.87673	3.61222	1.60573	1.51489	0	0	0.721341		0.79709	1.75911	3.94477	3.4188	3.47633	0	0	0	0	0.831716
88299021	30	1	350	ChS	30	350	0.510775	0.700622	0.217769		0.845406	1.22055	3.93283	3.87673	3.61222	1.60573	1.51489	0	0	0.789427		0.883818	1.99876	4.11231	3.82316	3.95167	0	0	0	0	0.726832
88299021	30	1	350	ChS	30	350	0.510775	0.700622	0.217769		0.845406	1.22055	3.93283	3.87673	3.61222	1.60573	1.51489	0	0	0.838144		0.857932	2.11269	4.49252	4.33207	4.4123	0	0	0	0	0.771704
88299021	30	1	350	ChS	30	350	0.510775	0.700622	0.217769		0.845406	1.22055	3.93283	3.87673	3.61222	1.60573	1.51489	0	0	0.837292		0.857478	2.20604	4.59629	4.11067	4.24746	0	0	0	0	0.735986
88299021	30	1	350	ChS	30	350	0.510775	0.700622	0.217769		0.845406	1.22055	3.93283	3.87673	3.61222	1.60573	1.51489	0	0	0.748273		0.780113	1.96695	3.88256	3.68986	3.52571	0	0	0	0	0.744551
88299021	30	1	450	ChS	30	450	0.380852	0.700622	0.217769		0.845406	1.22055	3.93283	3.87673	3.61222	1.60573	1.51489	0	0	0.806085		0.837584	1.95641	4.38533	4.20511	3.702	0	0	0	0	0.758112
88299021	30	1	450	ChS	30	450	0.380852	0.700622	0.217769		0.845406	1.22055	3.93283	3.87673	3.61222	1.60573	1.51489	0	0	0.794413		0.790181	2.03146	3.72536	3.57799	3.31274	0	0	0	0	0.697815
88299021	30	1	450	ChS	30	450	0.380852	0.700622	0.217769		0.845406	1.22055	3.93283	3.87673	3.61222	1.60573	1.51489	0	0	0.702355		0.667471	1.68256	2.72328	2.66356	2.8905	0	0	0	0	0.666833
88299021	30	1	450	ChS	30	450	0.380852	0.700622	0.217769		0.845406	1.22055	3.93283	3.87673	3.61222	1.60573	1.51489	0	0	0.686343		0.641357	1.48804	2.62236	2.26243	2.29457	0	0	0	0	0.34272
88299021	30	1	550	ChS	30	550	0.275374	0.700622	0.217769		0.845406	1.22055	3.93283	3.87673	3.61222	1.60573	1.51489	0	0	0.687914		0.629016	1.49226	2.61412	2.49915	2.42048	0	0	0	0	0.67192
88299021	30	1	550	ChS	30	550	0.275374	0.700622	0.217769		0.845406	1.22055	3.93283	3.87673	3.61222	1.60573	1.51489	0	0	0.622339		0.570812	1.25939	1.99644	2.05714	2.02341	0	0	0	0	0.255728
88299021	30	1	550	ChS	30	550	0.275374	0.700622	0.217769		0.845406	1.22055	3.93283	3.87673	3.61222	1.60573	1.51489	0	0	0.582405		0.415248	1.01662	1.70068	1.60147	1.86366	0	0	0	0	0.04056
88299021	30	1	550	ChS	30	550	0.275374	0.700622	0.217769		0.845406	1.22055	3.93283	3.87673	3.61222	1.60573	1.51489	0	0	0.570277		0.477044	1.03795	2.2021	1.89556	1.75167	0	0	0	0	0.239541
88299021	30	1	650	ChS	30	650	0.228983	0.700622	0.217769		0.845406	1.22055	3.93283	3.87673	3.61222	1.60573	1.51489	0	0	0.578071		0.347446	0.820788	1.83518	1.82038	1.81298	0	0	0	0	0.118488
88299021	30	1	650	ChS	30	650	0.228983	0.700622	0.217769		0.845406	1.22055	3.93283	3.87673	3.61222	1.60573	1.51489	0	0	0.476915		0.365925	0.8519	1.88418	0	1.32036	0	0	0	0	0.0859307
88299021	30	1	650	ChS	30	650	0.228983	0.700622	0.217769		0.845406	1.22055	3.93283	3.87673	3.61222	1.60573	1.51489	0	0	0.465534		0.447806	0.966014	2.04248	1.46428	1.43424	0	0	0	0	0.161095
88299021	30	1	650	ChS	30	650	0.228983	0.700622	0.217769		0.845406	1.22055	3.93283	3.87673	3.61222	1.60573	1.51489	0	0	0.412272		0.14363	0.758059	1.67397	0.957461	1.03355	0	0	0	0	0.124527
88299021	30	1	750	ChS	30	750	0.171856	0.700622	0.217769		0.845406	1.22055	3.93283	3.87673	3.61222	1.60573	1.51489	0	0	0.438306		0.242246	0.739849	2.20645	1.14795	0	0	0	0	0	0.103786
88299021	30	1	750	ChS	30	750	0.171856	0.700622	0.217769		0.845406	1.22055	3.93283	3.87673	3.61222	1.60573	1.51489	0	0	0.375096		0.185536	0.748406	1.50034	0.730078	0.910922	0	0	0	0	0.115989
88299021	30	1	750	ChS	30	750	0.171856	0.700622	0.217769		0.845406	1.22055	3.93283	3.87673	3.61222	1.60573	1.51489	0	0	0.424794		0.369051	0.850432	1.70843	1.12601	0.770086	0	0	0	0	0.107918
88299021	30	1	750	ChS	30	750	0.171856	0.700622	0.217769		0.845406	1.22055	3.93283	3.87673	3.61222	1.60573	1.51489	0	0	0.442469		0.119527	0.675154	1.53046	0.924651	0	0	0	0	0	0.0388274
88299021	30	1	850	ChS	30	850	0.186284	0.700622	0.217769		0.845406	1.22055	3.93283	3.87673	3.61222	1.60573	1.51489	0	0	0.391769		0.136323	0.825742	1.71468	1.20563	1.09847	0	0	0	0	0.100847
88299021	30	1	850	ChS	30	850	0.186284	0.700622	0.217769		0.845406	1.22055	3.93283	3.87673	3.61222	1.60573	1.51489	0	0	0.407795		0.157699	0.68999	1.08718	0	1.08718	1.03541	0	0	0	0.0720983
88299021	30	1	850	ChS	30	850	0.186284	0.700622	0.217769		0.845406	1.22055	3.93283	3.87673	3.61222	1.60573	1.51489	0	0	0.371496		0.160638	0.745361	1.36054	0	0	0	0	0	0	0.0429426
88299021	30	1	850	ChS	30	850	0.186284	0.700622	0.217769		0.845406	1.22055	3.93283	3.87673	3.61222	1.60573	1.51489	0	0	0.421349		0.231783	0.822258	2.29814	1.72361	1.25851	0	0	0	0	0.176393
88299021	50	1	50	ChS	50	50	1	0.420743	0.217769		0.718562	1.19699	3.89594	2.60797	2.36661	0.856508	0.843693	0.606604	0	0.309732		0.655182	0.820351	2.4037	0.853014	0.390019	0	0	0	0	0.937333
88299021	50	1	50	ChS	50	50	1	0.420743	0.217769		0.718562	1.19699	3.89594	2.60797	2.36661	0.856508	0.843693	0.606604	0	0.275474		0.575792	1.0268	2.15874	1.50318	0.855718	0.706616	0.480531	0.422187	0.421376	0.891075
88299021	50	1	50	ChS	50	50	1	0.420743	0.217769		0.718562	1.19699	3.89594	2.60797	2.36661	0.856508	0.843693	0.606604	0	0.366978		0.68598	1.02445	2.25215	1.47941	1.10005	0.656627	0.494472	0	0	0.900826
88299021	50	1	150	ChS	50	150	0.857588	0.420743	0.217769		0.718562	1.19699	3.89594	2.60797	2.36661	0.856508	0.843693	0.606604	0	0.37285		0.789963	1.18264	4.37131	2.98488	2.79527	1.38031	1.32322	0.672822	0.668745	0.931279
88299021	50	1	150	ChS	50	150	0.857588	0.420743	0.217769		0.718562	1.19699	3.89594	2.60797	2.36661	0.856508	0.843693	0.606604	0	0.420743		0.718562	1.19699	3.89594	2.60797	2.36661	0.856508	0.843693	0.606604	0	0.925534
88299021	50	1	150	ChS	50	150	0.857588	0.420743	0.217769		0.718562	1.19699	3.89594	2.60797	2.36661	0.856508	0.843693	0.606604	0	0.514723		0.755487	1.34657	3.67074	3.32265	3.03785	1.40993	1.23764	0.35512	0	0.902708
88299021	50	1	150	ChS	50	150	0.857588	0.420743	0.217769		0.718562	1.19699	3.89594	2.60797	2.36661	0.856508	0.843693	0.606604	0	0.512155		0.781199	1.37426	4.75334	3.59371	3.06556	0.995064	0.872594	0	0	0.897639
88299021	50	1	250	ChS	50	250	0.693222	0.420743	0.217769		0.718562	1.19699	3.89594	2.60797	2.36661	0.856508	0.843693	0.606604	0	0.500381		0.793386	1.48397	3.47508	2.81122	2.69607	0.779014	0.677404	0	0	0.893895
88299021	50	1	250	ChS	50	250	0.693222	0.420743	0.217769		0.718562	1.19699	3.89594	2.60797	2.36661	0.856508	0.843693	0.606604	0	0.515026		0.781741	1.534	3.25596	2.5653	2.42059	0.490038	0.365062	0	0	0.832925
88299021	50	1	250	ChS	50	250	0.693222	0.420743	0.217769		0.718562	1.19699	3.89594	2.60797	2.36661	0.856508	0.843693	0.606604	0	0.470598		0.736348	1.60369	2.8642	2.67284	2.55556	0.814815	0	0	0	0.823012
88299021	50	1	250	ChS	50	250	0.693222	0.420743	0.217769		0.718562	1.19699	3.89594	2.60797	2.36661	0.856508	0.843693	0.606604	0	0.534184		0.732599	1.64592	3.05427	3.07436	2.99399	0.703286	0	0	0	0.806065
88299021	50	1	350	ChS	50	350	0.510775	0.420743	0.217769		0.718562	1.19699	3.89594	2.60797	2.36661	0.856508	0.843693	0.606604	0	0.526622		0.730585	1.6814	3.18858	2.66124	2.04805	0.944311	0	0	0	0.681524
88299021	50	1	350	ChS	50	350	0.510775	0.420743	0.217769		0.718562	1.19699	3.89594	2.60797	2.36661	0.856508	0.843693	0.606604	0	0.663584		0.770885	1.77038	2.81433	2.64547	2.49068	0	0	0	0	0.763823
88299021	50	1	350	ChS	50	350	0.510775	0.420743	0.217769		0.718562	1.19699	3.89594	2.60797	2.36661	0.856508	0.843693	0.606604	0	0.691641		0.73599	1.94317	2.82158	2.89086	2.57595	0	0	0	0	0.708146
88299021	50	1	350	ChS	50	350	0.510775	0.420743	0.217769		0.718562	1.19699	3.89594	2.60797	2.36661	0.856508	0.843693	0.606604	0	0.681336		0.706577	1.8469	2.8914	2.63143	2.66314	0	0	0	0	0.764709
88299021	50	1	450	ChS	50	450	0.380852	0.420743	0.217769		0.718562	1.19699	3.89594	2.60797	2.36661	0.856508	0.843693	0.606604	0	0.670979		0.721063	1.81858	3.50862	2.65583	2.49136	0	0	0	0	0.666212
88299021	50	1	450	ChS	50	450	0.380852	0.420743	0.217769		0.718562	1.19699	3.89594	2.60797	2.36661	0.856508	0.843693	0.606604	0	0.645972		0.712665	1.81059	2.89492	2.61922	2.54455	0	0	0	0	0.672857
88299021	50	1	450	ChS	50	450	0.380852	0.420743	0.217769		0.718562	1.19699	3.89594	2.60797	2.36661	0.856508	0.843693	0.606604	0	0.614508		0.555736	1.55583	2.61058	2.10033	2.21306	0	0	0	0	0.535105
88299021	50	1	450	ChS	50	450	0.380852	0.420743	0.217769		0.718562	1.19699	3.89594	2.60797	2.36661	0.856508	0.843693	0.606604	0	0.643431		0.653956	1.58706	2.35759	2.21828	2.22899	0	0	0	0	0.648901
88299021	50	1	550	ChS	50	550	0.275374	0.420743	0.217769		0.718562	1.19699	3.89594	2.60797	2.36661	0.856508	0.843693	0.606604	0	0.610643		0.594861	1.35026	2.06794	1.89962	0	0	0	0	0	0.417449
88299021	50	1	550	ChS	50	550	0.275374	0.420743	0.217769		0.718562	1.19699	3.89594	2.60797	2.36661	0.856508	0.843693	0.606604	0	0.603949		0.598016	1.19245	1.95186	1.80798	1.78921	0	0	0	0	0.301504
88299021	50	1	550	ChS	50	550	0.275374	0.420743	0.217769		0.718562	1.19699	3.89594	2.60797	2.36661	0.856508	0.843693	0.606604	0	0.585666		0.539913	1.093	2.74384	2.47851	1.99316	0	0	0	0	0.343846
88299021	50	1	550	ChS	50	550	0.275374	0.420743	0.217769		0.718562	1.19699	3.89594	2.60797	2.36661	0.856508	0.843693	0.606604	0	0.617234		0.541636	0.995843	1.66773	1.96965	2.04153	0	0	0	0	0.241704
88299021	50	1	650	ChS	50	650	0.228983	0.420743	0.217769		0.718562	1.19699	3.89594	2.60797	2.36661	0.856508	0.843693	0.606604	0	0.585533		0.332454	0.942075	2.67918	1.81515	2.02948	0	0	0	0	0.184527
88299021	50	1	650	ChS	50	650	0.228983	0.420743	0.217769		0.718562	1.19699	3.89594	2.60797	2.36661	0.856508	0.843693	0.606604	0	0.587729		0.476204	0.91022	2.87946	2.08247	1.96035	0	0	0	0	0.112389
88299021	50	1	650	ChS	50	650	0.228983	0.420743	0.217769		0.718562	1.19699	3.89594	2.60797	2.36661	0.856508	0.843693	0.606604	0	0.524269		0.341269	0.852618	2.49073	1.89701	1.4119	0	0	0	0	0.152601
88299021	50	1	650	ChS	50	650	0.228983	0.420743	0.217769		0.718562	1.19699	3.89594	2.60797	2.36661	0.856508	0.843693	0.606604	0	0.457191		0.205904	0.763102	1.50134	1.11954	1.18425	0	0	0	0	0.0916774
88299021	50	1	750	ChS	50	750	0.171856	0.420743	0.217769		0.718562	1.19699	3.89594	2.60797	2.36661	0.856508	0.843693	0.606604	0	0.473208		0.238373	0.776928	1.87543	1.10516	1.07167	0	0	0	0	0.137418
88299021	50	1	750	ChS	50	750	0.171856	0.420743	0.217769		0.718562	1.19699	3.89594	2.60797	2.36661	0.856508	0.843693	0.606604	0	0.492569		0.226953	0.659882	2.33378	1.33463	1.29087	0	0	0	0	0.125434
88299021	50	1	750	ChS	50	750	0.171856	0.420743	0.217769		0.718562	1.19699	3.89594	2.60797	2.36661	0.856508	0.843693	0.606604	0	0.43177		0.0962614	0.658233	2.13889	1.05537	0	0.963908	0	0	0	0.0844308
88299021	50	1	750	ChS	50	750	0.171856	0.420743	0.217769		0.718562	1.19699	3.89594	2.60797	2.36661	0.856508	0.843693	0.606604	0	0.447921		0.00824712	0.764333	1.45952	0.977357	1.08161	0	0	0	0	0.0751847
88299021	50	1	850	ChS	50	850	0.186284	0.420743	0.217769		0.718562	1.19699	3.89594	2.60797	2.36661	0.856508	0.843693	0.606604	0	0.451619		0.0139986	0.736506	1.52205	1.46957	1.33836	0	0	0	0	0.100797
88299021	50	1	850	ChS	50	850	0.186284	0.420743	0.217769		0.718562	1.19699	3.89594	2.60797	2.36661	0.856508	0.843693	0.606604	0	0.465982		0.170385	0.705405	2.07927	1.45002	1.36794	0	0	0	0	0.0696746
88299021	50	1	850	ChS	50	850	0.186284	0.420743	0.217769		0.718562	1.19699	3.89594	2.60797	2.36661	0.856508	0.843693	0.606604	0	0.434721		-0.0316605	0.676519	1.22954	0.670657	1.34131	0	0	0	0	0.0757656
88299021	50	1	850	ChS	50	850	0.186284	0.420743	0.217769		0.718562	1.19699	3.89594	2.60797	2.36661	0.856508	0.843693	0.606604	0	0.395113		0.11184	0.680625	1.82681	0.815542	1.07652	0.619812	0	0	0	0.0799328
88299021	70	1	50	ChS	70	50	1	0.226485	0.217769		0.465793	1.08247	1.98413	0.846356	0.731524	0.47067	0.245259	0.243841	0	0.116374		0.360248	0.882158	2.00401	0.682846	0	0	0	0	0	0.491678
88299021	70	1	50	ChS	70	50	1	0.226485	0.217769		0.465793	1.08247	1.98413	0.846356	0.731524	0.47067	0.245259	0.243841	0	0.108958		0.419451	1.00063	1.68349	0.713429	0.582833	0.277159	0.270316	0	0	0.609646
88299021	70	1	50	ChS	70	50	1	0.226485	0.217769		0.465793	1.08247	1.98413	0.846356	0.731524	0.47067	0.245259	0.243841	0	0.122572		0.575276	1.05679	2.51736	1.16667	0.862847	0.470486	0.420139	0.293403	0.217014	0.469038
88299021	70	1	150	ChS	70	150	0.857588	0.226485	0.217769		0.465793	1.08247	1.98413	0.846356	0.731524	0.47067	0.245259	0.243841	0	0.160261		0.475467	1.12161	1.41319	0.75985	0.655939	0.371482	0.344206	0.277962	0.267571	0.554041
88299021	70	1	150	ChS	70	150	0.857588	0.226485	0.217769		0.465793	1.08247	1.98413	0.846356	0.731524	0.47067	0.245259	0.243841	0	0.226485		0.465793	1.08247	1.5878	0.846356	0.731524	0.47067	0.245259	0.243841	0	0.551828
88299021	70	1	150	ChS	70	150	0.857588	0.226485	0.217769		0.465793	1.08247	1.98413	0.846356	0.731524	0.47067	0.245259	0.243841	0	0.267988		0.467796	1.10159	2.87979	1.71761	1.07162	0.534301	0.501096	0	0	0.516339
88299021	70	1	150	ChS	70	150	0.857588	0.226485	0.217769		0.465793	1.08247	1.98413	0.846356	0.731524	0.47067	0.245259	0.243841	0	0.28252		0.569525	1.24374	1.98413	1.93689	1.0645	0.522802	0.37478	0	0	0.61232
88299021	70	1	250	ChS	70	250	0.693222	0.226485	0.217769		0.465793	1.08247	1.98413	0.846356	0.731524	0.47067	0.245259	0.243841	0	0.345831		0.608301	1.17725	1.89438	0.213775	1.28265	0.302574	0.272974	0.240086	0	0.534334
88299021	70	1	250	ChS	70	250	0.693222	0.226485	0.217769		0.465793	1.08247	1.98413	0.846356	0.731524	0.47067	0.245259	0.243841	0	0.31226		0.400199	1.11999	2.02755	1.21587	1.13967	0.563208	0	0	0	0.384147
88299021	70	1	250	ChS	70	250	0.693222	0.226485	0.217769		0.465793	1.08247	1.98413	0.846356	0.731524	0.47067	0.245259	0.243841	0	0.337799		0.476345	1.28597	2.04669	1.39492	1.07208	0.529948	0	0	0	0.525295
88299021	70	1	250	ChS	70	250	0.693222	0.226485	0.217769		0.465793	1.08247	1.98413	0.846356	0.731524	0.47067	0.245259	0.243841	0	0.29741		0.478905	1.07928	1.45139	0.90086	0.588062	0.500478	0	0	0	0.267863
88299021	70	1	350	ChS	70	350	0.510775	0.226485	0.217769		0.465793	1.08247	1.98413	0.846356	0.731524	0.47067	0.245259	0.243841	0	0.333309		0.468984	1.2525	1.87804	1.20107	0.900804	0.480429	0	0	0	0.470083
88299021	70	1	350	ChS	70	350	0.510775	0.226485	0.217769		0.465793	1.08247	1.98413	0.846356	0.731524	0.47067	0.245259	0.243841	0	0.362435		0.426284	1.12151	2.08503	1.00994	0.990388	0	0	0	0	0.195706
88299021	70	1	350	ChS	70	350	0.510775	0.226485	0.217769		0.465793	1.08247	1.98413	0.846356	0.731524	0.47067	0.245259	0.243841	0	0.349533		0.375316	1.18142	1.73583	0.79559	0.834535	0	0	0	0	0.192556
88299021	70	1	350	ChS	70	350	0.510775	0.226485	0.217769		0.465793	1.08247	1.98413	0.846356	0.731524	0.47067	0.245259	0.243841	0	0.386057		0.33307	1.12497	1.67269	0	0.910537	0	0	0	0	0.175268
88299021	70	1	450	ChS	70	450	0.380852	0.226485	0.217769		0.465793	1.08247	1.98413	0.846356	0.731524	0.47067	0.245259	0.243841	0	0.385787		0.352754	1.08492	2.20415	0.957427	0	0	0	0	0	0.108828
88299021	70	1	450	ChS	70	450	0.380852	0.226485	0.217769		0.465793	1.08247	1.98413	0.846356	0.731524	0.47067	0.245259	0.243841	0	0.419456		0.490796	1.2919	1.96326	1.19279	1.20991	0	0	0	0	0.230432
88299021	70	1	450	ChS	70	450	0.380852	0.226485	0.217769		0.465793	1.08247	1.98413	0.846356	0.731524	0.47067	0.245259	0.243841	0	0.469776		0.397756	1.22663	1.90847	1.40226	1.29171	0	0	0	0	0.213145
88299021	70	1	450	ChS	70	450	0.380852	0.226485	0.217769		0.465793	1.08247	1.98413	0.846356	0.731524	0.47067	0.245259	0.243841	0	0.483561		0.35298	1.18578	2.0678	1.39002	1.41874	0	0	0	0	0.195332
88299021	70	1	550	ChS	70	550	0.275374	0.226485	0.217769		0.465793	1.08247	1.98413	0.846356	0.731524	0.47067	0.245259	0.243841	0	0.508529		0.483625	1.26899	2.21635	1.76837	1.66816	0	0	0	0	0.306883
88299021	70	1	550	ChS	70	550	0.275374	0.226485	0.217769		0.465793	1.08247	1.98413	0.846356	0.731524	0.47067	0.245259	0.243841	0	0.460423		0.470859	1.09332	2.55087	1.8457	1.26317	0	0	0	0	0.227776
88299021	70	1	550	ChS	70	550	0.275374	0.226485	0.217769		0.465793	1.08247	1.98413	0.846356	0.731524	0.47067	0.245259	0.243841	0	0.422865		0.421261	0.939218	2.10201	1.25119	0	1.33252	0	0	0	0.136419
88299021	70	1	550	ChS	70	550	0.275374	0.226485	0.217769		0.465793	1.08247	1.98413	0.846356	0.731524	0.47067	0.245259	0.243841	0	0.375404		0.179445	0.793559	1.86702	0.95539	0.809529	0	0	0	0	0.0729763
88299021	70	1	650	ChS	70	650	0.228983	0.226485	0.217769		0.465793	1.08247	1.98413	0.846356	0.731524	0.47067	0.245259	0.243841	0	0.451077		0.418938	0.847962	1.93341	1.28501	1.3027	0	0	0	0	0.143072
88299021	70	1	650	ChS	70	650	0.228983	0.226485	0.217769		0.465793	1.08247	1.98413	0.846356	0.731524	0.47067	0.245259	0.243841	0	0.352475		0.168109	0.841703	1.32449	0.962707	0.90752	0	0	0	0	0.0697489
88299021	70	1	650	ChS	70	650	0.228983	0.226485	0.217769		0.465793	1.08247	1.98413	0.846356	0.731524	0.47067	0.245259	0.243841	0	0.404923		0.205484	0.762225	2.21696	1.17146	1.13367	0	0	0	0	0.0823703
88299021	70	1	650	ChS	70	650	0.228983	0.226485	0.217769		0.465793	1.08247	1.98413	0.846356	0.731524	0.47067	0.245259	0.243841	0	0.342122		0.0375436	0.693734	1.87603	0.711077	0.665689	0	0	0	0	0.0898398
88299021	70	1	750	ChS	70	750	0.171856	0.226485	0.217769		0.465793	1.08247	1.98413	0.846356	0.731524	0.47067	0.245259	0.243841	0	0.374982		0.275887	0.762431	1.75802	0.805757	0.867739	0	0	0	0	0.0301773
88299021	70	1	750	ChS	70	750	0.171856	0.226485	0.217769		0.465793	1.08247	1.98413	0.846356	0.731524	0.47067	0.245259	0.243841	0	0.346981		0.105856	0.602495	1.08131	0.495603	0.871059	0	0	0	0	0.0349875
88299021	70	1	750	ChS	70	750	0.171856	0.226485	0.217769		0.465793	1.08247	1.98413	0.846356	0.731524	0.47067	0.245259	0.243841	0	0.311159		0.174866	0.714369	1.91149	0.897821	0.926783	0	0	0	0	0.0539551
88299021	70	1	750	ChS	70	750	0.171856	0.226485	0.217769		0.465793	1.08247	1.98413	0.846356	0.731524	0.47067	0.245259	0.243841	0	0.359632		0.14533	0.764665	1.92901	0	0	0	0	0	0	0.0177502
88299021	70	1	850	ChS	70	850	0.186284	0.226485	0.217769		0.465793	1.08247	1.98413	0.846356	0.731524	0.47067	0.245259	0.243841	0	0.298428		0.107075	0.748317	1.83456	1.10613	0	0	0	0	0	0.0548504
88299021	70	1	850	ChS	70	850	0.186284	0.226485	0.217769		0.465793	1.08247	1.98413	0.846356	0.731524	0.47067	0.245259	0.243841	0	0.303642		0.191524	0.737583	1.72938	0.86469	1.07341	0	0	0	0	0.0817454
88299021	70	1	850	ChS	70	850	0.186284	0.226485	0.217769		0.465793	1.08247	1.98413	0.846356	0.731524	0.47067	0.245259	0.243841	0	0.29167		0.119581	0.678791	1.28029	0.853528	1.03643	0	0	0	0	0.0514035
88299024	30	1	50	PLN	30	50	1	0.632961	0.554317	8.05344	0.793394	1.9037	2.28845	2.55314	2.30654	0	0	0	0	0.499475	5.39892	0.547434	0.839531	1.79781	1.42959	0.954027	0	0	0	0	0.32978
88299024	30	1	150	PLN	30	150	0.857588	0.632961	0.554317	8.05344	0.793394	1.9037	2.28845	2.55314	2.30654	0	0	0	0	0.632961	8.05344	0.793394	1.9037	2.28845	2.55314	2.30654	0	0	0	0	0.676905
88299024	30	1	250	PLN	30	250	0.693222	0.632961	0.554317	8.05344	0.793394	1.9037	2.28845	2.55314	2.30654	0	0	0	0	0.704872	10.1557	0.830929	2.96071	3.54505	3.09787	3.00518	0	0	0	0	0.736467
88299024	30	1	350	PLN	30	350	0.510775	0.632961	0.554317	8.05344	0.793394	1.9037	2.28845	2.55314	2.30654	0	0	0	0	0.773126	10.6911	0.835938	3.65091	3.69245	3.56583	3.56378	0	0	0	0	0.734546
88299024	30	1	450	PLN	30	450	0.380852	0.632961	0.554317	8.05344	0.793394	1.9037	2.28845	2.55314	2.30654	0	0	0	0	0.744316	9.63931	0.787571	3.16457	3.54413	3.13771	2.97784	0	0	0	0	0.417496
88299024	30	1	550	PLN	30	550	0.275374	0.632961	0.554317	8.05344	0.793394	1.9037	2.28845	2.55314	2.30654	0	0	0	0	0.73927	7.06903	0.757966	2.48736	3.13326	2.96964	2.7416	0	0	0	0	0.239581
88299024	30	1	650	PLN	30	650	0.228983	0.632961	0.554317	8.05344	0.793394	1.9037	2.28845	2.55314	2.30654	0	0	0	0	0.789789	7.87479	0.742993	1.85549	3.41677	0	3.46954	0	0	0	0	0.170943
88299024	30	1	750	PLN	30	750	0.171856	0.632961	0.554317	8.05344	0.793394	1.9037	2.28845	2.55314	2.30654	0	0	0	0	0.766153	8.02951	0.665774	1.33026	3.28805	3.23746	2.96557	0	0	0	0	0.124822
88299024	30	1	850	PLN	30	850	0.186284	0.632961	0.554317	8.05344	0.793394	1.9037	2.28845	2.55314	2.30654	0	0	0	0	0.753029	6.44654	0.502855	1.01722	3.26549	3.13545	0	0	0	0	0	0.0801404
88299024	30	1	950	PLN	30	950	-0.0312331	0.632961	0.554317	8.05344	0.793394	1.9037	2.28845	2.55314	2.30654	0	0	0	0	0.730345	5.46331	0.269718	0.862526	3.29472	3.20615	2.86959	0	0	0	0	0.0523026
88299024	30	1	1050	PLN	30	1050	0.123699	0.632961	0.554317	8.05344	0.793394	1.9037	2.28845	2.55314	2.30654	0	0	0	0	0.671261	3.96787	0.131211	0.820288	2.5908	2.43218	2.33965	0	0	0	0	0.048936
88299024	30	1	1150	PLN	30	1150	0.135924	0.632961	0.554317	8.05344	0.793394	1.9037	2.28845	2.55314	2.30654	0	0	0	0	0.612687	5.82641	0.214673	0.759742	2.61483	2.30518	2.4256	0	0	0	0	0.0421001
88299024	30	1	1250	PLN	30	1250	0.143395	0.632961	0.554317	8.05344	0.793394	1.9037	2.28845	2.55314	2.30654	0	0	0	0	0.603611	4.1571	0.0852572	0.759981	2.48971	2.13061	2.17849	0	0	0	0	0.0328914
88299024	30	1	1350	PLN	30	1350	0.0360793	0.632961	0.554317	8.05344	0.793394	1.9037	2.28845	2.55314	2.30654	0	0	0	0	0.500259	2.97036	0.121602	0.81487	2.08853	1.47725	1.29896	0	0	0	0	0.0654633
88299024	30	1	1450	PLN	30	1450	0.14359	0.632961	0.554317	8.05344	0.793394	1.9037	2.28845	2.55314	2.30654	0	0	0	0	0.390468	2.01598	0.046346	0.686792	1.38595	0	0.984752	0	0	0	0	0.0746439
88299024	30	1	1550	PLN	30	1550	0.0939641	0.632961	0.554317	8.05344	0.793394	1.9037	2.28845	2.55314	2.30654	0	0	0	0	0.293331	2.04716	0.169003	0.676317	2.06612	1.11915	0	0	0	0	0	0.11666
88299024	30	1	1650	PLN	30	1650	0.168645	0.632961	0.554317	8.05344	0.793394	1.9037	2.28845	2.55314	2.30654	0	0	0	0	0.232817	1.87222	-0.0182554	0.612758	1.05939	0	1.1557	0	0	0	0	0.115935
88299024	30	1	1750	PLN	30	1750	0.234031	0.632961	0.554317	8.05344	0.793394	1.9037	2.28845	2.55314	2.30654	0	0	0	0	0.203909	1.88152	0.0465089	0.620524	1.02394	0	0	0	0	0	0	0.0882941
88299024	30	1	1850	PLN	30	1850	0.132739	0.632961	0.554317	8.05344	0.793394	1.9037	2.28845	2.55314	2.30654	0	0	0	0	0.138982		-0.0106173	0.611189	0.997747	0	0	0	0	0	0	0.082369
88299024	30	1	1950	PLN	30	1950	0.0919711	0.632961	0.554317	8.05344	0.793394	1.9037	2.28845	2.55314	2.30654	0	0	0	0	0.108103		0.092444	0.547633	1.49474	0.664328	0.415205	0.581287	0.456726	0	0	0.0762069
88299024	50	1	50	PLN	50	50	1	0.321527	0.554317	6.06662	0.584619	1.69344	2.29355	1.22331	0.939652	0	0	0	0	0.256172	6.41876	0.380836	1.06334	1.46184	0.647822	0.219263	0	0	0	0	0.158346
88299024	50	1	150	PLN	50	150	0.857588	0.321527	0.554317	6.06662	0.584619	1.69344	2.29355	1.22331	0.939652	0	0	0	0	0.321527	6.06662	0.584619	1.69344	2.29355	1.22331	0.939652	0	0	0	0	0.272616
88299024	50	1	250	PLN	50	250	0.693222	0.321527	0.554317	6.06662	0.584619	1.69344	2.29355	1.22331	0.939652	0	0	0	0	0.374895	6.85242	0.566152	1.87757	2.11062	1.00308	0.837851	0	0	0	0	0.182358
88299024	50	1	350	PLN	50	350	0.510775	0.321527	0.554317	6.06662	0.584619	1.69344	2.29355	1.22331	0.939652	0	0	0	0	0.403425	5.56544	0.53513	1.83889	1.62025	0.958975	0.958975	0	0	0	0	0.130128
88299024	50	1	450	PLN	50	450	0.380852	0.321527	0.554317	6.06662	0.584619	1.69344	2.29355	1.22331	0.939652	0	0	0	0	0.46891	6.328	0.529547	1.75406	1.81383	1.26279	1.20826	0	0	0	0	0.105057
88299024	50	1	550	PLN	50	550	0.275374	0.321527	0.554317	6.06662	0.584619	1.69344	2.29355	1.22331	0.939652	0	0	0	0	0.475401	5.90743	0.422133	1.5586	1.87212	1.06072	1.21819	0	0	0	0	0.0798613
88299024	50	1	650	PLN	50	650	0.228983	0.321527	0.554317	6.06662	0.584619	1.69344	2.29355	1.22331	0.939652	0	0	0	0	0.569027	6.75967	0.569881	1.48069	2.52985	1.80062	1.69694	0	0	0	0	0.095793
88299024	50	1	750	PLN	50	750	0.171856	0.321527	0.554317	6.06662	0.584619	1.69344	2.29355	1.22331	0.939652	0	0	0	0	0.5872	8.08521	0.444351	1.11917	2.15764	0	1.79284	0	0	0	0	0.0917096
88299024	50	1	850	PLN	50	850	0.186284	0.321527	0.554317	6.06662	0.584619	1.69344	2.29355	1.22331	0.939652	0	0	0	0	0.643076	8.99442	0.402931	0.909696	2.06467	2.02801	2.17462	0	0	0	0	0.0571892
88299024	50	1	950	PLN	50	950	-0.0312331	0.321527	0.554317	6.06662	0.584619	1.69344	2.29355	1.22331	0.939652	0	0	0	0	0.656976	8.03815	0.354545	0.979288	2.40971	2.18902	2.12341	0	0	0	0	0.0585494
88299024	50	1	1050	PLN	50	1050	0.123699	0.321527	0.554317	6.06662	0.584619	1.69344	2.29355	1.22331	0.939652	0	0	0	0	0.635558	8.16403	0.312449	1.11627	2.22373	2.15276	2.00293	0	0	0	0	0.0521381
88299024	50	1	1150	PLN	50	1150	0.135924	0.321527	0.554317	6.06662	0.584619	1.69344	2.29355	1.22331	0.939652	0	0	0	0	0.554048	5.43325	0.0715291	0.923913	2.00387	1.63794	0	0	0	0	0	0.05186
88299024	50	1	1250	PLN	50	1250	0.143395	0.321527	0.554317	6.06662	0.584619	1.69344	2.29355	1.22331	0.939652	0	0	0	0	0.598112	6.66309	0.148972	1.01662	2.72138	2.33897	1.84093	0	0	0	0	0.0525865
88299024	50	1	1350	PLN	50	1350	0.0360793	0.321527	0.554317	6.06662	0.584619	1.69344	2.29355	1.22331	0.939652	0	0	0	0	0.563486	6.16842	0.217264	0.978563	2.47994	1.95846	1.44856	0	0	0	0	0.0659781
88299024	50	1	1450	PLN	50	1450	0.14359	0.321527	0.554317	6.06662	0.584619	1.69344	2.29355	1.22331	0.939652	0	0	0	0	0.498574	3.8509	0.201704	0.945621	1.74479	0	0	1.35417	0	0	0	0.067946
88299024	50	1	1550	PLN	50	1550	0.0939641	0.321527	0.554317	6.06662	0.584619	1.69344	2.29355	1.22331	0.939652	0	0	0	0	0.413196	3.84548	0.0820752	0.797614	1.3017	0.696256	1.10493	0	0	0	0	0.076251
88299024	50	1	1650	PLN	50	1650	0.168645	0.321527	0.554317	6.06662	0.584619	1.69344	2.29355	1.22331	0.939652	0	0	0	0	0.317152	3.876	0.0367271	0.800672	1.33752	0	0.668759	0	0	0	0	0.0918937
88299024	50	1	1750	PLN	50	1750	0.234031	0.321527	0.554317	6.06662	0.584619	1.69344	2.29355	1.22331	0.939652	0	0	0	0	0.289189	4.13064	0.0255443	0.873605	1.6136	0.612054	0	0.542502	0	0	0	0.0652612
88299024	50	1	1850	PLN	50	1850	0.132739	0.321527	0.554317	6.06662	0.584619	1.69344	2.29355	1.22331	0.939652	0	0	0	0	0.242263	3.26123	0.016178	0.706595	1.2537	0	0	0	0	0	0	0.0542609
88299024	50	1	1950	PLN	50	1950	0.0919711	0.321527	0.554317	6.06662	0.584619	1.69344	2.29355	1.22331	0.939652	0	0	0	0	0.210115	3.97765	0.035538	0.772578	1.46994	0	0	0	0	0	0	0.0619022
88299024	70	1	50	PLN	70	50	1		0.554317		0.119047	0.978355		0.26442	0.224615	0.209688	0	0	0	0.0831557		0.273895	1.13971	1.18278	0.285586	0.116256	0.149813	0.113729	0	0	0.0811557
88299024	70	1	150	PLN	70	150	0.857588		0.554317		0.119047	0.978355		0.26442	0.224615	0.209688	0	0	0	0.0495272		0.119047	0.978355	1.36475	0.26442	0.224615	0.209688	0	0	0	0.0615701
88299024	70	1	250	PLN	70	250	0.693222		0.554317		0.119047	0.978355		0.26442	0.224615	0.209688	0	0	0	0.192357	4.76455	0.1362	1.02175	1.25842	0.343348	0.352669	0	0	0	0	0.0591775
88299024	70	1	350	PLN	70	350	0.510775		0.554317		0.119047	0.978355		0.26442	0.224615	0.209688	0	0	0	0.222942	3.87058	0.171668	1.12857	1.5756	0.547455	0.413929	0	0	0	0	0.0741464
88299024	70	1	450	PLN	70	450	0.380852		0.554317		0.119047	0.978355		0.26442	0.224615	0.209688	0	0	0	0.38184	5.58735	0.291798	1.49833	1.86394	0.755215	0.781996	0	0	0	0	0.0647138
88299024	70	1	550	PLN	70	550	0.275374		0.554317		0.119047	0.978355		0.26442	0.224615	0.209688	0	0	0	0.372137	6.63469	0.294589	1.31127	1.48283	0.796519	0.761452	0	0	0	0	0.0415501
88299024	70	1	650	PLN	70	650	0.228983		0.554317		0.119047	0.978355		0.26442	0.224615	0.209688	0	0	0	0.45357	3.72314	0.399865	1.04169	1.83078	0.987949	1.07167	0	0	0	0	0.0460856
88299024	70	1	750	PLN	70	750	0.171856		0.554317		0.119047	0.978355		0.26442	0.224615	0.209688	0	0	0	0.430602	5.62383	0.224776	0.915359	1.71503	1.04058	1.08394	0	0	0	0	0.0487227
88299024	70	1	850	PLN	70	850	0.186284		0.554317		0.119047	0.978355		0.26442	0.224615	0.209688	0	0	0	0.435511	3.49267	0.183725	0.856379	1.50744	0.997882	1.11466	0	0	0	0	0.0495774
88299024	70	1	950	PLN	70	950	-0.0312331		0.554317		0.119047	0.978355		0.26442	0.224615	0.209688	0	0	0	0.376289	5.85858	0.148903	1.00891	1.83383	1.05275	0.916915	0	0	0	0	0.0586115
88299024	70	1	1050	PLN	70	1050	0.123699		0.554317		0.119047	0.978355		0.26442	0.224615	0.209688	0	0	0	0.307585	4.99414	0.160001	0.837911	1.6377	0.671001	0	0.716493	0	0	0	0.0468808
88299024	70	1	1150	PLN	70	1150	0.135924		0.554317		0.119047	0.978355		0.26442	0.224615	0.209688	0	0	0	0.247161	3.90243	-0.0730234	0.749994	1.41722	0	0	0	0	0	0	0.0475397
88299024	70	1	1250	PLN	70	1250	0.143395		0.554317		0.119047	0.978355		0.26442	0.224615	0.209688	0	0	0	0.248078	4.99484	-0.0377616	0.873609	1.47705	0.610702	0.724322	0	0	0	0	0.0461479
88299024	70	1	1350	PLN	70	1350	0.0360793		0.554317		0.119047	0.978355		0.26442	0.224615	0.209688	0	0	0	0.172572	4.86833	0.196779	0.92254	1.57743	0.473229	0.360555	0	0	0	0	0.0437854
88299024	70	1	1450	PLN	70	1450	0.14359		0.554317		0.119047	0.978355		0.26442	0.224615	0.209688	0	0	0	0.144843	4.56779	0.0454765	0.882679	1.39486	0	0	0	0	0	0	0.0619602
88299024	70	1	1550	PLN	70	1550	0.0939641		0.554317		0.119047	0.978355		0.26442	0.224615	0.209688	0	0	0	0.218423	5.38131	-0.0670635	0.779096	1.47449	0.45904	0	0.486861	0	0	0	0.0470618
88299024	70	1	1650	PLN	70	1650	0.168645		0.554317		0.119047	0.978355		0.26442	0.224615	0.209688	0	0	0	0.140313	4.44729	0.042015	0.818789	1.25514	0	0	0.640923	0	0	0	0.0523695
88299024	70	1	1750	PLN	70	1750	0.234031		0.554317		0.119047	0.978355		0.26442	0.224615	0.209688	0	0	0	0.149315	4.92845	0.0984776	0.919367	1.28492	0	0.442582	0	0	0	0	0.0391045
88299024	70	1	1850	PLN	70	1850	0.132739		0.554317		0.119047	0.978355		0.26442	0.224615	0.209688	0	0	0	0.0885027		0.0832474	0.876324	1.54677	0	0	0	0	0	0	0.0659145
88299024	70	1	1950	PLN	70	1950	0.0919711		0.554317		0.119047	0.978355		0.26442	0.224615	0.209688	0	0	0	0.0347964		0.0396009	0.851413	0.92824	0	0	0	0	0	0	0.0609325
88299027	30	1	50	ChS	30	50	1	0.554973	0.287659	13.0162	0.803102	2.13679	2.78172	2.3071	2.13515	0	0	0	0	0.616174	9.97957	0.762605	1.09953	2.46733	2.26186	1.60958	0	0	0	0	0.933663
88299027	30	1	150	ChS	30	150	0.857588	0.554973	0.287659	13.0162	0.803102	2.13679	2.78172	2.3071	2.13515	0	0	0	0	0.554973	13.0162	0.803102	2.13679	2.78172	2.3071	2.13515	0	0	0	0	0.728127
88299027	30	1	250	ChS	30	250	0.693222	0.554973	0.287659	13.0162	0.803102	2.13679	2.78172	2.3071	2.13515	0	0	0	0	0.663765	13.0582	0.783463	2.80986	3.27209	2.90007	2.83137	0	0	0	0	0.641607
88299027	30	1	350	ChS	30	350	0.510775	0.554973	0.287659	13.0162	0.803102	2.13679	2.78172	2.3071	2.13515	0	0	0	0	0.485319	13.2938	0.761497	2.76392	3.22423	2.44809	2.15242	0.457588	0	0	0	0.485034
88299027	30	1	450	ChS	30	450	0.380852	0.554973	0.287659	13.0162	0.803102	2.13679	2.78172	2.3071	2.13515	0	0	0	0	0.711765	12.6512	0.763647	3.18653	3.5805	3.02062	2.88928	0	0	0	0	0.523385
88299027	30	1	550	ChS	30	550	0.275374	0.554973	0.287659	13.0162	0.803102	2.13679	2.78172	2.3071	2.13515	0	0	0	0	0.724058	12.9388	0.709846	2.34016	2.69156	2.54847	2.61615	0	0	0	0	0.217983
88299027	30	1	650	ChS	30	650	0.228983	0.554973	0.287659	13.0162	0.803102	2.13679	2.78172	2.3071	2.13515	0	0	0	0	0.664051	9.09545	0.507182	1.44875	2.41088	2.21615	2.27643	0	0	0	0	0.128224
88299027	30	1	750	ChS	30	750	0.171856	0.554973	0.287659	13.0162	0.803102	2.13679	2.78172	2.3071	2.13515	0	0	0	0	0.657244	11.1863	0.36155	1.0656	2.46068	2.0749	2.09314	0	0	0	0	0.0920008
88299027	30	1	850	ChS	30	850	0.186284	0.554973	0.287659	13.0162	0.803102	2.13679	2.78172	2.3071	2.13515	0	0	0	0	0.542559	9.92698	0.241518	0.945023	1.92455	1.59273	1.63697	0	0	0	0	0.0896142
88299027	30	1	950	ChS	30	950	-0.0312331	0.554973	0.287659	13.0162	0.803102	2.13679	2.78172	2.3071	2.13515	0	0	0	0	0.56471	9.56921	0.192081	0.853147	2.20282	1.78979	0.633312	0	0	0	0	0.0650987
88299027	30	1	1050	ChS	30	1050	0.123699	0.554973	0.287659	13.0162	0.803102	2.13679	2.78172	2.3071	2.13515	0	0	0	0	0.45019	7.66655	0.102944	0.848572	2.09875	1.63427	0	0	0	0	0	0.077882
88299027	30	1	1150	ChS	30	1150	0.135924	0.554973	0.287659	13.0162	0.803102	2.13679	2.78172	2.3071	2.13515	0	0	0	0	0.419721	7.35105	0.121926	0.803222	1.44798	0.965323	1.28091	0	0	0	0	0.0728634
88299027	30	1	1250	ChS	30	1250	0.143395	0.554973	0.287659	13.0162	0.803102	2.13679	2.78172	2.3071	2.13515	0	0	0	0	0.294843	6.72017	-0.043178	0.755973	1.03306	0	0	0	0	0	0	0.068858
88299027	30	1	1350	ChS	30	1350	0.0360793	0.554973	0.287659	13.0162	0.803102	2.13679	2.78172	2.3071	2.13515	0	0	0	0	0.1724	6.59487	0.0151645	0.908623	1.74282	0.910142	0	0	0	0	0	0.0881476
88299027	30	1	1450	ChS	30	1450	0.14359	0.554973	0.287659	13.0162	0.803102	2.13679	2.78172	2.3071	2.13515	0	0	0	0	0.174229	7.45346	0.121233	0.803666	1.29947	0	0	0	0	0	0	0.0696294
88299027	30	1	1550	ChS	30	1550	0.0939641	0.554973	0.287659	13.0162	0.803102	2.13679	2.78172	2.3071	2.13515	0	0	0	0	0.185998	7.90946	0.0343768	0.851022	1.35738	0	0	0	0	0	0	0.075955
88299027	30	1	1650	ChS	30	1650	0.168645	0.554973	0.287659	13.0162	0.803102	2.13679	2.78172	2.3071	2.13515	0	0	0	0	0.0790589		0.211273	0.8743	1.30279	0	0	0.580973	0	0	0	0.0713803
88299027	30	1	1750	ChS	30	1750	0.234031	0.554973	0.287659	13.0162	0.803102	2.13679	2.78172	2.3071	2.13515	0	0	0	0	0.0456723		0.0144091	0.897393	1.23022	0	0	0.365742	0.332493	0	0	0.0621782
88299027	30	1	1850	ChS	30	1850	0.132739	0.554973	0.287659	13.0162	0.803102	2.13679	2.78172	2.3071	2.13515	0	0	0	0	0.0487433		0.167607	1.06204	1.51233	0	0	0	0	0	0	0.0920122
88299027	30	1	1950	ChS	30	1950	0.0919711	0.554973	0.287659	13.0162	0.803102	2.13679	2.78172	2.3071	2.13515	0	0	0	0	0.0365217		-0.0940855	0.812221	1.36723	0	0	0	0	0	0	0.0667973
88299027	50	1	50	ChS	50	50	1	0.346474	0.287659	12.6786	0.776026	2.63908	2.31436	1.1205	0.73021	0.226528	0	0	0	0.276374	18.4555	0.764307	1.48321	1.66988	0.769612	0.265047	0	0	0	0	0.924255
88299027	50	1	150	ChS	50	150	0.857588	0.346474	0.287659	12.6786	0.776026	2.63908	2.31436	1.1205	0.73021	0.226528	0	0	0	0.346474	12.6786	0.776026	2.63908	2.31436	1.1205	0.73021	0.226528	0	0	0	0.857926
88299027	50	1	250	ChS	50	250	0.693222	0.346474	0.287659	12.6786	0.776026	2.63908	2.31436	1.1205	0.73021	0.226528	0	0	0	0.261864	15.448	0.718016	2.71277	1.93836	1.32386	1.26275	0.510229	0	0	0	0.615402
88299027	50	1	350	ChS	50	350	0.510775	0.346474	0.287659	12.6786	0.776026	2.63908	2.31436	1.1205	0.73021	0.226528	0	0	0	0.359835	16.371	0.765667	2.92039	2.76904	1.89446	1.66371	0.443011	0	0	0	0.61867
88299027	50	1	450	ChS	50	450	0.380852	0.346474	0.287659	12.6786	0.776026	2.63908	2.31436	1.1205	0.73021	0.226528	0	0	0	0.758752	18.0394	0.925101	5.10749	3.93133	3.54028	3.30312	0	0	0	0	0.823378
88299027	50	1	550	ChS	50	550	0.275374	0.346474	0.287659	12.6786	0.776026	2.63908	2.31436	1.1205	0.73021	0.226528	0	0	0	0.662318	15.5841	0.774577	3.2981	2.6904	2.34494	2.2667	0	0	0	0	0.629877
88299027	50	1	650	ChS	50	650	0.228983	0.346474	0.287659	12.6786	0.776026	2.63908	2.31436	1.1205	0.73021	0.226528	0	0	0	0.53414	13.6612	0.640381	1.79634	1.92598	1.43863	1.45131	0	0	0	0	0.288443
88299027	50	1	750	ChS	50	750	0.171856	0.346474	0.287659	12.6786	0.776026	2.63908	2.31436	1.1205	0.73021	0.226528	0	0	0	0.481864	11.4488	0.403112	1.23033	1.68982	1.08346	1.17488	0	0	0	0	0.198516
88299027	50	1	850	ChS	50	850	0.186284	0.346474	0.287659	12.6786	0.776026	2.63908	2.31436	1.1205	0.73021	0.226528	0	0	0	0.524565	10.377	0.404394	1.18257	2.02058	1.42834	1.38355	0	0	0	0	0.147682
88299027	50	1	950	ChS	50	950	-0.0312331	0.346474	0.287659	12.6786	0.776026	2.63908	2.31436	1.1205	0.73021	0.226528	0	0	0	0.450189	10.1095	0.232198	1.17962	1.76434	1.17202	1.12791	0	0	0	0	0.0947838
88299027	50	1	1050	ChS	50	1050	0.123699	0.346474	0.287659	12.6786	0.776026	2.63908	2.31436	1.1205	0.73021	0.226528	0	0	0	0.474885	10.3073	0.0616773	0.965529	1.78717	0	1.22868	0.510619	0	0	0	0.0779344
88299027	50	1	1150	ChS	50	1150	0.135924	0.346474	0.287659	12.6786	0.776026	2.63908	2.31436	1.1205	0.73021	0.226528	0	0	0	0.42422	11.1214	0.149534	0.995954	1.81963	0.384921	1.08478	0	0	0	0	0.0901421
88299027	50	1	1250	ChS	50	1250	0.143395	0.346474	0.287659	12.6786	0.776026	2.63908	2.31436	1.1205	0.73021	0.226528	0	0	0	0.413893	8.07541	0.236321	1.08636	1.73201	0.977745	0.968434	0	0	0	0	0.0958118
88299027	50	1	1350	ChS	50	1350	0.0360793	0.346474	0.287659	12.6786	0.776026	2.63908	2.31436	1.1205	0.73021	0.226528	0	0	0	0.341169	7.17044	-0.125787	0.801398	1.55892	0.713724	0.788853	0	0	0	0	0.0685253
88299027	50	1	1450	ChS	50	1450	0.14359	0.346474	0.287659	12.6786	0.776026	2.63908	2.31436	1.1205	0.73021	0.226528	0	0	0	0.318706	8.10354	-0.00739006	0.959389	1.88704	0.923657	0.635635	0	0	0	0	0.0771342
88299027	50	1	1550	ChS	50	1550	0.0939641	0.346474	0.287659	12.6786	0.776026	2.63908	2.31436	1.1205	0.73021	0.226528	0	0	0	0.182208	6.76024	-0.0142456	0.927924	1.27918	0	0	0	0	0	0	0.0905302
88299027	50	1	1650	ChS	50	1650	0.168645	0.346474	0.287659	12.6786	0.776026	2.63908	2.31436	1.1205	0.73021	0.226528	0	0	0	0.178116	7.98129	0.160387	0.977103	1.38103	0	0	0.396198	0	0	0	0.0948811
88299027	50	1	1750	ChS	50	1750	0.234031	0.346474	0.287659	12.6786	0.776026	2.63908	2.31436	1.1205	0.73021	0.226528	0	0	0	0.183763	8.35229	0.116248	1.21242	1.64557	0	0	0	0	0	0	0.158947
88299027	50	1	1850	ChS	50	1850	0.132739	0.346474	0.287659	12.6786	0.776026	2.63908	2.31436	1.1205	0.73021	0.226528	0	0	0	0.183454	7.05651	0.0264214	0.972565	1.53355	0	0	0	0	0	0	0.116409
88299027	50	1	1950	ChS	50	1950	0.0919711	0.346474	0.287659	12.6786	0.776026	2.63908	2.31436	1.1205	0.73021	0.226528	0	0	0	0.0924319		0.0857101	0.952071	1.44647	0	0	0	0	0	0	0.122794
88299027	70	1	50	ChS	70	50	1	0.100693	0.287659	17.473	0.60218	2.25919	1.63977	0.575887	0.499844	0.281561	0.167405	0.113427	0	0.0794269		0.513166	2.12933	1.40751	0.353758	0	0.193041	0.129892	0	0	0.473095
88299027	70	1	150	ChS	70	150	0.857588	0.100693	0.287659	17.473	0.60218	2.25919	1.63977	0.575887	0.499844	0.281561	0.167405	0.113427	0	0.100693	17.473	0.60218	2.25919	1.63977	0.575887	0.499844	0.281561	0.167405	0.113427	0	0.143842
88299027	70	1	250	ChS	70	250	0.693222	0.100693	0.287659	17.473	0.60218	2.25919	1.63977	0.575887	0.499844	0.281561	0.167405	0.113427	0	0.119429	17.403	0.658782	2.90345	2.11728	1.18777	1.10403	0.868774	0	0	0	0.1713
88299027	70	1	350	ChS	70	350	0.510775	0.100693	0.287659	17.473	0.60218	2.25919	1.63977	0.575887	0.499844	0.281561	0.167405	0.113427	0	0.287961	16.0588	0.566555	2.59329	1.68759	0.764785	0.76095	0	0	0	0	0.16727
88299027	70	1	450	ChS	70	450	0.380852	0.100693	0.287659	17.473	0.60218	2.25919	1.63977	0.575887	0.499844	0.281561	0.167405	0.113427	0	0.595928	16.121	0.837662	4.12813	2.42812	1.85286	1.79004	0	0	0	0	0.246726
88299027	70	1	550	ChS	70	550	0.275374	0.100693	0.287659	17.473	0.60218	2.25919	1.63977	0.575887	0.499844	0.281561	0.167405	0.113427	0	0.385721	17.3882	0.586879	2.07862	1.73439	0.849638	0.752689	0	0	0	0	0.149693
88299027	70	1	650	ChS	70	650	0.228983	0.100693	0.287659	17.473	0.60218	2.25919	1.63977	0.575887	0.499844	0.281561	0.167405	0.113427	0	0.1901	15.4821	0.13648	1.10773	1.3788	0.199123	0.247649	0	0	0	0	0.267312
88299027	70	1	750	ChS	70	750	0.171856	0.100693	0.287659	17.473	0.60218	2.25919	1.63977	0.575887	0.499844	0.281561	0.167405	0.113427	0	0.173223	15.7054	0.110377	1.20289	1.29749	0	0.238966	0	0	0	0	0.217342
88299027	70	1	850	ChS	70	850	0.186284	0.100693	0.287659	17.473	0.60218	2.25919	1.63977	0.575887	0.499844	0.281561	0.167405	0.113427	0	0.126033	16.1985	-0.0245671	1.18038	1.39992	0	0	0	0	0	0	0.36107
88299027	70	1	950	ChS	70	950	-0.0312331	0.100693	0.287659	17.473	0.60218	2.25919	1.63977	0.575887	0.499844	0.281561	0.167405	0.113427	0	0.180131	13.0034	-0.0576976	1.09714	1.20773	0	0	0	0	0	0	0.46575
88299027	70	1	1050	ChS	70	1050	0.123699	0.100693	0.287659	17.473	0.60218	2.25919	1.63977	0.575887	0.499844	0.281561	0.167405	0.113427	0	0.166538	10.1213	0.199478	1.13654	1.41871	0	0	0	0	0	0	0.379844
88299027	70	1	1150	ChS	70	1150	0.135924	0.100693	0.287659	17.473	0.60218	2.25919	1.63977	0.575887	0.499844	0.281561	0.167405	0.113427	0	0.11875	10.5511	-0.0489221	1.03935	1.24596	0	0	0	0	0	0	0.362811
88299027	70	1	1250	ChS	70	1250	0.143395	0.100693	0.287659	17.473	0.60218	2.25919	1.63977	0.575887	0.499844	0.281561	0.167405	0.113427	0	0.198244	9.34156	0.0851079	1.10546	1.44086	0.386414	0.314371	0.32092	0	0	0	0.422565
88299027	70	1	1350	ChS	70	1350	0.0360793	0.100693	0.287659	17.473	0.60218	2.25919	1.63977	0.575887	0.499844	0.281561	0.167405	0.113427	0	0.256068	8.5421	-0.0878528	0.92082	1.29828	0	0	0.340402	0	0	0	0.481604
88299027	70	1	1450	ChS	70	1450	0.14359	0.100693	0.287659	17.473	0.60218	2.25919	1.63977	0.575887	0.499844	0.281561	0.167405	0.113427	0	0.284351	8.08521	0.0610556	0.922656	1.37442	0.560619	0.741464	0	0	0	0	0.287328
88299027	70	1	1550	ChS	70	1550	0.0939641	0.100693	0.287659	17.473	0.60218	2.25919	1.63977	0.575887	0.499844	0.281561	0.167405	0.113427	0	0.252674	8.97789	0.106254	0.87597	1.37631	0	0	0	0	0	0	0.181494
88299027	70	1	1650	ChS	70	1650	0.168645	0.100693	0.287659	17.473	0.60218	2.25919	1.63977	0.575887	0.499844	0.281561	0.167405	0.113427	0	0.16687	6.00553	-0.0360004	0.884702	1.4289	0	0	0	0	0	0	0.219705
88299027	70	1	1750	ChS	70	1750	0.234031	0.100693	0.287659	17.473	0.60218	2.25919	1.63977	0.575887	0.499844	0.281561	0.167405	0.113427	0	0.166257	9.60606	-0.104405	0.884627	1.21041	0	0	0	0	0	0	0.196176
88299027	70	1	1850	ChS	70	1850	0.132739	0.100693	0.287659	17.473	0.60218	2.25919	1.63977	0.575887	0.499844	0.281561	0.167405	0.113427	0	0.13484	7.53616	0.012277	0.949029	0.923787	0	0	0	0	0	0	0.217226
88299027	70	1	1950	ChS	70	1950	0.0919711	0.100693	0.287659	17.473	0.60218	2.25919	1.63977	0.575887	0.499844	0.281561	0.167405	0.113427	0	0.0841034		0.0778543	0.925954	1.21455	0	0	0	0	0	0	0.214237
88299030	30	1	50		30	50	1	0.638249	0.224972	10.1257	0.836723	2.07653	3.08467	3.04349	2.69721	0	0	0	0	0.495348	5.46024	0.603273	1.02303	1.7255	1.63581	0	0	0	0	0	0.430995
88299030	30	1	150		30	150	0.857588	0.638249	0.224972	10.1257	0.836723	2.07653	3.08467	3.04349	2.69721	0	0	0	0	0.638249	10.1257	0.836723	2.07653	3.08467	3.04349	2.69721	0	0	0	0	0.817086
88299030	30	1	250		30	250	0.693222	0.638249	0.224972	10.1257	0.836723	2.07653	3.08467	3.04349	2.69721	0	0	0	0	0.732399	10.9413	0.865327	3.08908	3.84423	3.65362	3.41135	0	0	0	0	0.889769
88299030	30	1	350		30	350	0.510775	0.638249	0.224972	10.1257	0.836723	2.07653	3.08467	3.04349	2.69721	0	0	0	0	0.807597	7.19644	0.855303	3.44049	3.82401	3.85672	3.75106	0	0	0	0	0.720168
88299030	30	1	450		30	450	0.380852	0.638249	0.224972	10.1257	0.836723	2.07653	3.08467	3.04349	2.69721	0	0	0	0	0.785208	7.77063	0.802823	3.05206	3.3808	3.56393	3.32445	0	0	0	0	0.403385
88299030	30	1	550		30	550	0.275374	0.638249	0.224972	10.1257	0.836723	2.07653	3.08467	3.04349	2.69721	0	0	0	0	0.73895	4.72559	0.687576	1.87924	3.09389	2.82035	2.79205	0	0	0	0	0.115753
88299030	30	1	650		30	650	0.228983	0.638249	0.224972	10.1257	0.836723	2.07653	3.08467	3.04349	2.69721	0	0	0	0	0.681493	3.22103	0.414402	1.11641	2.70541	2.58329	2.39072	0	0	0	0	0.0702312
88299030	30	1	750		30	750	0.171856	0.638249	0.224972	10.1257	0.836723	2.07653	3.08467	3.04349	2.69721	0	0	0	0	0.477413	2.96187	0.196664	0.742711	1.5978	1.15702	1.24656	0	0	0	0	0.0876064
88299030	30	1	850		30	850	0.186284	0.638249	0.224972	10.1257	0.836723	2.07653	3.08467	3.04349	2.69721	0	0	0	0	0.344375	2.31457	0.122724	0.688206	1.26667	1.16667	1.16667	0	0	0	0	0.0852333
88299030	30	1	950		30	950	-0.0312331	0.638249	0.224972	10.1257	0.836723	2.07653	3.08467	3.04349	2.69721	0	0	0	0	0.237649	2.71755	0.0476115	0.677709	1.12939	0	0	0.825323	0.651571	0.651571	0	0.098511
88299030	30	1	1050		30	1050	0.123699	0.638249	0.224972	10.1257	0.836723	2.07653	3.08467	3.04349	2.69721	0	0	0	0	0.187066	1.71189	-0.0099686	0.668112	0.767497	0	0	0	0	0	0	0.0894957
88299030	30	1	1150		30	1150	0.135924	0.638249	0.224972	10.1257	0.836723	2.07653	3.08467	3.04349	2.69721	0	0	0	0	0.12219		-0.0296485	0.629766	1.24664	0	0	0	0	0	0	0.0710615
88299030	30	1	1250		30	1250	0.143395	0.638249	0.224972	10.1257	0.836723	2.07653	3.08467	3.04349	2.69721	0	0	0	0	0.181082	2.13424	0.00623333	0.622196	1.40383	0	0	0	0	0	0	0.111864
88299030	30	1	1350		30	1350	0.0360793	0.638249	0.224972	10.1257	0.836723	2.07653	3.08467	3.04349	2.69721	0	0	0	0	0.0721258		0.205848	0.677432	1.48361	0	0	0	0	0	0	0.097916
88299030	30	1	1450		30	1450	0.14359	0.638249	0.224972	10.1257	0.836723	2.07653	3.08467	3.04349	2.69721	0	0	0	0	0.153918		0.123354	0.734954	1.36971	0	0.570714	0.456571	0.380476	0.342428	0.304381	0.103756
88299030	30	1	1550		30	1550	0.0939641	0.638249	0.224972	10.1257	0.836723	2.07653	3.08467	3.04349	2.69721	0	0	0	0	0.0405075		0.0220813	0.661913	1.17049	0	0	0	0	0	0	0.0770724
88299030	50	1	50		50	50	1	0.383542	0.224972	7.94137	0.651392	1.89059	2.10754	1.26252	1.06438	0.21321	0	0	0	0.306352	8.73317	0.588622	1.23352	1.71803	0.93636	0.44788	0	0	0	0	0.368884
88299030	50	1	150		50	150	0.857588	0.383542	0.224972	7.94137	0.651392	1.89059	2.10754	1.26252	1.06438	0.21321	0	0	0	0.383542	7.94137	0.651392	1.89059	2.10754	1.26252	1.06438	0.21321	0	0	0	0.517644
88299030	50	1	250		50	250	0.693222	0.383542	0.224972	7.94137	0.651392	1.89059	2.10754	1.26252	1.06438	0.21321	0	0	0	0.536561	9.73766	0.781211	2.6878	2.50779	1.83072	1.72028	0	0	0	0	0.653943
88299030	50	1	350		50	350	0.510775	0.383542	0.224972	7.94137	0.651392	1.89059	2.10754	1.26252	1.06438	0.21321	0	0	0	0.581145	8.27055	0.708722	2.88384	2.58425	2.11022	1.95348	0	0	0	0	0.456678
88299030	50	1	450		50	450	0.380852	0.383542	0.224972	7.94137	0.651392	1.89059	2.10754	1.26252	1.06438	0.21321	0	0	0	0.632503	8.63471	0.696377	2.90055	2.97521	2.24346	2.06439	0	0	0	0	0.37933
88299030	50	1	550		50	550	0.275374	0.383542	0.224972	7.94137	0.651392	1.89059	2.10754	1.26252	1.06438	0.21321	0	0	0	0.616373	7.95366	0.710286	2.09767	2.72017	2.17347	1.92845	0	0	0	0	0.196954
88299030	50	1	650		50	650	0.228983	0.383542	0.224972	7.94137	0.651392	1.89059	2.10754	1.26252	1.06438	0.21321	0	0	0	0.620746	7.31758	0.637326	1.50525	2.23347	0	2.00323	0	0	0	0	0.162205
88299030	50	1	750		50	750	0.171856	0.383542	0.224972	7.94137	0.651392	1.89059	2.10754	1.26252	1.06438	0.21321	0	0	0	0.549746	5.0405	0.449828	1.12489	2.26449	1.7796	1.61714	0	0	0	0	0.094127
88299030	50	1	850		50	850	0.186284	0.383542	0.224972	7.94137	0.651392	1.89059	2.10754	1.26252	1.06438	0.21321	0	0	0	0.489481	5.51699	0.325947	0.845769	1.93299	0	1.60721	1.50947	0	0	0	0.0756214
88299030	50	1	950		50	950	-0.0312331	0.383542	0.224972	7.94137	0.651392	1.89059	2.10754	1.26252	1.06438	0.21321	0	0	0	0.368867	5.97177	0.153066	0.938878	2.25463	1.46283	0.966271	0	0	0	0	0.107329
88299030	50	1	1050		50	1050	0.123699	0.383542	0.224972	7.94137	0.651392	1.89059	2.10754	1.26252	1.06438	0.21321	0	0	0	0.371371	3.6048	0.157353	0.860717	1.60502	0	1.13689	0	0	0	0	0.132136
88299030	50	1	1150		50	1150	0.135924	0.383542	0.224972	7.94137	0.651392	1.89059	2.10754	1.26252	1.06438	0.21321	0	0	0	0.308602	5.22049	0.0651834	0.807205	1.72488	0.834619	0	0.737246	0	0	0	0.0976095
88299030	50	1	1250		50	1250	0.143395	0.383542	0.224972	7.94137	0.651392	1.89059	2.10754	1.26252	1.06438	0.21321	0	0	0	0.239847	4.07069	0.154699	0.953811	1.39647	0	0	0	0	0	0	0.123577
88299030	50	1	1350		50	1350	0.0360793	0.383542	0.224972	7.94137	0.651392	1.89059	2.10754	1.26252	1.06438	0.21321	0	0	0	0.199263	4.78968	-0.0438191	0.887532	0.958999	0	0	0	0	0	0	0.109695
88299030	50	1	1450		50	1450	0.14359	0.383542	0.224972	7.94137	0.651392	1.89059	2.10754	1.26252	1.06438	0.21321	0	0	0	0.118763		0.0638375	0.86525	1.58266	0	0	0	0	0	0	0.0978036
88299030	70	1	50		70	50	1	0.209963	0.224972	8.01831	0.496354	1.54243	1.69739	0.54672	0.451335	0.174951	0.134005	0.130748	0	0.138049	6.92653	0.26415	1.15567	1.39403	0.476383	0.140784	0	0	0	0	0.126699
88299030	70	1	150		70	150	0.857588	0.209963	0.224972	8.01831	0.496354	1.54243	1.69739	0.54672	0.451335	0.174951	0.134005	0.130748	0	0.209963	8.01831	0.496354	1.54243	1.69739	0.54672	0.451335	0.174951	0.134005	0.130748	0	0.195488
88299030	70	1	250		70	250	0.693222	0.209963	0.224972	8.01831	0.496354	1.54243	1.69739	0.54672	0.451335	0.174951	0.134005	0.130748	0	0.346174	5.89434	0.551618	1.82048	1.84931	0.966903	0.835358	0	0	0	0	0.196797
88299030	70	1	350		70	350	0.510775	0.209963	0.224972	8.01831	0.496354	1.54243	1.69739	0.54672	0.451335	0.174951	0.134005	0.130748	0	0.409419	6.05306	0.564686	2.16199	1.91936	1.04346	0.912076	0	0	0	0	0.214257
88299030	70	1	450		70	450	0.380852	0.209963	0.224972	8.01831	0.496354	1.54243	1.69739	0.54672	0.451335	0.174951	0.134005	0.130748	0	0.506641	8.02405	0.524698	2.34876	2.06434	1.60942	1.46989	0	0	0	0	0.220193
88299030	70	1	550		70	550	0.275374	0.209963	0.224972	8.01831	0.496354	1.54243	1.69739	0.54672	0.451335	0.174951	0.134005	0.130748	0	0.452786	6.82778	0.467668	1.60038	1.89448	1.09476	1.04623	0	0	0	0	0.0887437
88299030	70	1	650		70	650	0.228983	0.209963	0.224972	8.01831	0.496354	1.54243	1.69739	0.54672	0.451335	0.174951	0.134005	0.130748	0	0.409983	5.82589	0.189202	0.984856	1.91322	0.835849	0.913988	0	0	0	0	0.0818875
88299030	70	1	750		70	750	0.171856	0.209963	0.224972	8.01831	0.496354	1.54243	1.69739	0.54672	0.451335	0.174951	0.134005	0.130748	0	0.310047	4.83069	0.239569	1.0223	1.61116	0.690862	0.509861	0	0	0	0	0.0970744
88299030	70	1	850		70	850	0.186284	0.209963	0.224972	8.01831	0.496354	1.54243	1.69739	0.54672	0.451335	0.174951	0.134005	0.130748	0	0.258742	6.91874	0.0137648	0.920571	1.24396	0	0	0.62198	0	0	0	0.0741463
88299030	70	1	950		70	950	-0.0312331	0.209963	0.224972	8.01831	0.496354	1.54243	1.69739	0.54672	0.451335	0.174951	0.134005	0.130748	0	0.189023	4.86752	0.0453051	0.979301	1.43128	0	0.264236	0.440393	0.429383	0.242216	0	0.0889685
88299030	70	1	1050		70	1050	0.123699	0.209963	0.224972	8.01831	0.496354	1.54243	1.69739	0.54672	0.451335	0.174951	0.134005	0.130748	0	0.160818	6.1546	0.0406254	0.915662	1.51685	0.589886	0.613963	0	0	0	0	0.0870333
88299030	70	1	1150		70	1150	0.135924	0.209963	0.224972	8.01831	0.496354	1.54243	1.69739	0.54672	0.451335	0.174951	0.134005	0.130748	0	0.251549	4.23589	0.127182	0.949292	1.5194	0.747246	0.747246	0	0	0	0	0.0835621
88299030	70	1	1250		70	1250	0.143395	0.209963	0.224972	8.01831	0.496354	1.54243	1.69739	0.54672	0.451335	0.174951	0.134005	0.130748	0	0.138707	4.23513	0.273084	1.06232	1.59981	0.732117	0	0	0	0	0	0.106138
88299030	70	1	1350		70	1350	0.0360793	0.209963	0.224972	8.01831	0.496354	1.54243	1.69739	0.54672	0.451335	0.174951	0.134005	0.130748	0	0.0536511		0.203887	0.909921	1.75987	0.954293	0	0	0	0	0	0.10206
88299030	70	1	1450		70	1450	0.14359	0.209963	0.224972	8.01831	0.496354	1.54243	1.69739	0.54672	0.451335	0.174951	0.134005	0.130748	0	0.0576771		0.134156	0.843329	1.24519	0	0.384878	0	0	0	0	0.0959035
88299032	30	1	50		30	50	1	0.655874	0.483425	10.9567	0.867476	2.45096	3.34182	2.98751	2.84262	0	0	0	0	0.524487	10.8967	0.731774	0.919754	2.16066	1.63959	1.07167	0	0	0	0	0.759017
88299032	30	1	150		30	150	0.857588	0.655874	0.483425	10.9567	0.867476	2.45096	3.34182	2.98751	2.84262	0	0	0	0	0.655874	10.9567	0.867476	2.45096	3.34182	2.98751	2.84262	0	0	0	0	0.94976
88299032	30	1	250		30	250	0.693222	0.655874	0.483425	10.9567	0.867476	2.45096	3.34182	2.98751	2.84262	0	0	0	0	0.821349	13.2064	0.950534	4.00725	4.83085	4.80418	4.64165	0	0	0	0	0.903227
88299032	30	1	350		30	350	0.510775	0.655874	0.483425	10.9567	0.867476	2.45096	3.34182	2.98751	2.84262	0	0	0	0	0.888536	15.1788	0.934569	5.26411	5.01107	5.06564	4.77664	0	0	0	0	0.918763
88299032	30	1	450		30	450	0.380852	0.655874	0.483425	10.9567	0.867476	2.45096	3.34182	2.98751	2.84262	0	0	0	0	0.82295	13.9289	0.875186	4.50933	3.37188	0	3.65854	0	0	0	0	0.908628
88299032	30	1	550		30	550	0.275374	0.655874	0.483425	10.9567	0.867476	2.45096	3.34182	2.98751	2.84262	0	0	0	0	0.810973	8.00284	0.833101	3.32458	3.47078	3.52611	3.50619	0	0	0	0	0.699335
88299032	30	1	650		30	650	0.228983	0.655874	0.483425	10.9567	0.867476	2.45096	3.34182	2.98751	2.84262	0	0	0	0	0.790173	9.06161	0.75402	2.08315	3.44291	0	3.42721	0	0	0	0	0.330242
88299032	30	1	750		30	750	0.171856	0.655874	0.483425	10.9567	0.867476	2.45096	3.34182	2.98751	2.84262	0	0	0	0	0.765204	9.33833	0.605204	1.24135	3.09987	0	2.99377	0	0	0	0	0.135128
88299032	30	1	850		30	850	0.186284	0.655874	0.483425	10.9567	0.867476	2.45096	3.34182	2.98751	2.84262	0	0	0	0	0.671929	7.59191	0.436753	0.913094	2.57679	2.27421	2.31325	0	0	0	0	0.0645949
88299032	30	1	950		30	950	-0.0312331	0.655874	0.483425	10.9567	0.867476	2.45096	3.34182	2.98751	2.84262	0	0	0	0	0.615784	4.61674	0.243905	0.926137	2.6265	2.27058	2.03738	0	0	0	0	0.074355
88299032	30	1	1050		30	1050	0.123699	0.655874	0.483425	10.9567	0.867476	2.45096	3.34182	2.98751	2.84262	0	0	0	0	0.466845	4.65087	0.190635	0.906056	1.94165	1.38485	1.18498	0	0	0	0	0.0660889
88299032	30	1	1150		30	1150	0.135924	0.655874	0.483425	10.9567	0.867476	2.45096	3.34182	2.98751	2.84262	0	0	0	0	0.378158	5.08568	0.0424575	0.804161	1.70753	0.822146	0	0	0	0	0	0.0851768
88299032	30	1	1250		30	1250	0.143395	0.655874	0.483425	10.9567	0.867476	2.45096	3.34182	2.98751	2.84262	0	0	0	0	0.19709	5.21663	-0.0379707	0.803203	1.33293	0	0	0	0	0	0	0.0674964
88299032	30	1	1350		30	1350	0.0360793	0.655874	0.483425	10.9567	0.867476	2.45096	3.34182	2.98751	2.84262	0	0	0	0	0.082432		0.143096	0.821181	1.48148	0	0	0	0	0	0	0.115902
88299032	30	1	1450		30	1450	0.14359	0.655874	0.483425	10.9567	0.867476	2.45096	3.34182	2.98751	2.84262	0	0	0	0	0.107423		0.177308	0.741278	1.20935	0	0	0	0	0	0	0.108253
88299032	30	1	1550		30	1550	0.0939641	0.655874	0.483425	10.9567	0.867476	2.45096	3.34182	2.98751	2.84262	0	0	0	0	0.125887		0.196388	0.797746	1.8318	0.795386	0.867694	0.843591	0	0	0	0.125825
88299032	30	1	1650		30	1650	0.168645	0.655874	0.483425	10.9567	0.867476	2.45096	3.34182	2.98751	2.84262	0	0	0	0	0.0782937		0.242459	0.806086	1.26552	0	0	0	0	0	0	0.101202
88299032	30	1	1750		30	1750	0.234031	0.655874	0.483425	10.9567	0.867476	2.45096	3.34182	2.98751	2.84262	0	0	0	0	0.0427675		-0.0561226	0.782963	1.26899	0	0	0	0	0	0	0.0818022
88299032	30	1	1850		30	1850	0.132739	0.655874	0.483425	10.9567	0.867476	2.45096	3.34182	2.98751	2.84262	0	0	0	0	0.0457826		0.0816219	0.857449	1.17655	0.259532	0.224928	0.449856	0.311439	0	0	0.0714472
88299032	50	1	50		50	50	1	0.48099	0.483425	10.8492	0.858128	2.65018	2.64395	1.88292	1.89102	0.303357	0.2422	0	0	0.32927	10.007	0.631917	1.14188	1.99198	1.00569	0.415731	0	0	0	0	0.596123
88299032	50	1	150		50	150	0.857588	0.48099	0.483425	10.8492	0.858128	2.65018	2.64395	1.88292	1.89102	0.303357	0.2422	0	0	0.48099	10.8492	0.858128	2.65018	2.64395	1.88292	1.89102	0.303357	0.2422	0	0	0.862283
88299032	50	1	250		50	250	0.693222	0.48099	0.483425	10.8492	0.858128	2.65018	2.64395	1.88292	1.89102	0.303357	0.2422	0	0	0.687121	13.3121	0.912252	3.76095	4.36417	3.96916	3.78868	0	0	0	0	0.823651
88299032	50	1	350		50	350	0.510775	0.48099	0.483425	10.8492	0.858128	2.65018	2.64395	1.88292	1.89102	0.303357	0.2422	0	0	0.814565	15.7496	0.904667	4.93224	4.53095	4.35915	4.16364	0	0	0	0	0.81935
88299032	50	1	450		50	450	0.380852	0.48099	0.483425	10.8492	0.858128	2.65018	2.64395	1.88292	1.89102	0.303357	0.2422	0	0	0.8188	16.9557	0.923896	5.31963	4.16507	4.03232	3.84917	0	0	0	0	0.781965
88299032	50	1	550		50	550	0.275374	0.48099	0.483425	10.8492	0.858128	2.65018	2.64395	1.88292	1.89102	0.303357	0.2422	0	0	0.833967	14.8828	0.931421	4.62884	4.1887	4.0165	3.71197	0	0	0	0	0.856876
88299032	50	1	650		50	650	0.228983	0.48099	0.483425	10.8492	0.858128	2.65018	2.64395	1.88292	1.89102	0.303357	0.2422	0	0	0.847029	12.7734	0.903407	3.01818	3.91988	0	3.93891	0	0	0	0	0.80929
88299032	50	1	750		50	750	0.171856	0.48099	0.483425	10.8492	0.858128	2.65018	2.64395	1.88292	1.89102	0.303357	0.2422	0	0	0.819425	13.0924	0.816957	1.86238	3.71684	3.57384	3.50332	0	0	0	0	0.483251
88299032	50	1	850		50	850	0.186284	0.48099	0.483425	10.8492	0.858128	2.65018	2.64395	1.88292	1.89102	0.303357	0.2422	0	0	0.788156	13.1136	0.59529	1.16491	3.16582	0	3.17279	0	0	0	0	0.204131
88299032	50	1	950		50	950	-0.0312331	0.48099	0.483425	10.8492	0.858128	2.65018	2.64395	1.88292	1.89102	0.303357	0.2422	0	0	0.733763	9.05783	0.404653	0.959604	2.71212	0	2.77795	0	0	0	0	0.117509
88299032	50	1	1050		50	1050	0.123699	0.48099	0.483425	10.8492	0.858128	2.65018	2.64395	1.88292	1.89102	0.303357	0.2422	0	0	0.599957	9.16533	0.25626	1.03138	2.37313	1.98607	1.80205	0	0	0	0	0.0938914
88299032	50	1	1150		50	1150	0.135924	0.48099	0.483425	10.8492	0.858128	2.65018	2.64395	1.88292	1.89102	0.303357	0.2422	0	0	0.398434	5.40911	-0.0178417	0.893636	1.61391	1.02388	0.885048	0	0	0	0	0.089577
88299032	50	1	1250		50	1250	0.143395	0.48099	0.483425	10.8492	0.858128	2.65018	2.64395	1.88292	1.89102	0.303357	0.2422	0	0	0.194178	6.67139	0.110755	1.02239	1.31284	0	0	0	0	0	0	0.119245
88299032	50	1	1350		50	1350	0.0360793	0.48099	0.483425	10.8492	0.858128	2.65018	2.64395	1.88292	1.89102	0.303357	0.2422	0	0	0.207771	4.43497	0.113041	0.952277	1.38387	0	0.650419	0.595064	0	0	0	0.157716
88299032	50	1	1450		50	1450	0.14359	0.48099	0.483425	10.8492	0.858128	2.65018	2.64395	1.88292	1.89102	0.303357	0.2422	0	0	0.136343	4.38218	0.0546792	0.965666	1.42371	0	0	0	0	0	0	0.110117
88299032	50	1	1550		50	1550	0.0939641	0.48099	0.483425	10.8492	0.858128	2.65018	2.64395	1.88292	1.89102	0.303357	0.2422	0	0	0.203654	5.45741	0.199761	0.888731	1.21108	0	0.726648	0	0	0	0	0.104641
88299032	50	1	1650		50	1650	0.168645	0.48099	0.483425	10.8492	0.858128	2.65018	2.64395	1.88292	1.89102	0.303357	0.2422	0	0	0.165502	5.47751	0.143299	0.885597	1.58016	0	0	0	0	0	0	0.121881
88299032	50	1	1750		50	1750	0.234031	0.48099	0.483425	10.8492	0.858128	2.65018	2.64395	1.88292	1.89102	0.303357	0.2422	0	0	0.167004	4.28135	0.0422288	0.820343	1.57787	0	0	0	0	0	0	0.0926163
88299032	50	1	1850		50	1850	0.132739	0.48099	0.483425	10.8492	0.858128	2.65018	2.64395	1.88292	1.89102	0.303357	0.2422	0	0	0.172876	5.79259	0.171851	1.01328	1.09868	0.54934	0	0	0	0	0	0.0749082
88299032	70	1	50		70	50	1	0.216551	0.483425	10.9788	0.496287	1.64137	1.5445	0.601323	0.441285	0.276529	0.244231	0	0	0.169172	10.104	0.576544	1.3653	1.54348	0.552524	0.157736	0.11987	0.112052	0.0852605	0	0.279629
88299032	70	1	150		70	150	0.857588	0.216551	0.483425	10.9788	0.496287	1.64137	1.5445	0.601323	0.441285	0.276529	0.244231	0	0	0.216551	10.9788	0.496287	1.64137	1.5445	0.601323	0.441285	0.276529	0.244231	0	0	0.22864
88299032	70	1	250		70	250	0.693222	0.216551	0.483425	10.9788	0.496287	1.64137	1.5445	0.601323	0.441285	0.276529	0.244231	0	0	0.226145	7.36924	0.43778	1.71292	1.55462	0.615286	0.492095	0.245043	0	0	0	0.115102
88299032	70	1	350		70	350	0.510775	0.216551	0.483425	10.9788	0.496287	1.64137	1.5445	0.601323	0.441285	0.276529	0.244231	0	0	0.31767	8.85083	0.50685	2.026	1.87107	0.772098	0.873541	0.250791	0	0	0	0.165022
88299032	70	1	450		70	450	0.380852	0.216551	0.483425	10.9788	0.496287	1.64137	1.5445	0.601323	0.441285	0.276529	0.244231	0	0	0.452365	7.93189	0.660366	2.44815	2.41527	1.60932	1.47715	0.440554	0	0	0	0.262386
88299032	70	1	550		70	550	0.275374	0.216551	0.483425	10.9788	0.496287	1.64137	1.5445	0.601323	0.441285	0.276529	0.244231	0	0	0.720492	13.6954	0.836734	3.35398	3.29645	2.88796	2.7954	0	0	0	0	0.583749
88299032	70	1	650		70	650	0.228983	0.216551	0.483425	10.9788	0.496287	1.64137	1.5445	0.601323	0.441285	0.276529	0.244231	0	0	0.662776	5.13847	0.610723	1.7552	2.78687	2.31242	2.08625	0	0	0	0	0.139392
88299032	70	1	750		70	750	0.171856	0.216551	0.483425	10.9788	0.496287	1.64137	1.5445	0.601323	0.441285	0.276529	0.244231	0	0	0.487746	7.79362	0.437483	1.08492	1.91616	1.03943	1.21116	0	0	0	0	0.0762133
88299032	70	1	850		70	850	0.186284	0.216551	0.483425	10.9788	0.496287	1.64137	1.5445	0.601323	0.441285	0.276529	0.244231	0	0	0.479429	8.88361	0.396748	1.08988	1.85276	1.35869	1.26262	0	0	0	0	0.0867622
88299032	70	1	950		70	950	-0.0312331	0.216551	0.483425	10.9788	0.496287	1.64137	1.5445	0.601323	0.441285	0.276529	0.244231	0	0	0.534961	8.45804	0.348775	0.928287	2.20753	1.60264	1.46545	0	0	0	0	0.100456
88299032	70	1	1050		70	1050	0.123699	0.216551	0.483425	10.9788	0.496287	1.64137	1.5445	0.601323	0.441285	0.276529	0.244231	0	0	0.58708	9.3698	0.343976	1.1067	2.30957	1.85815	2.00512	0	0	0	0	0.065418
88299032	70	1	1150		70	1150	0.135924	0.216551	0.483425	10.9788	0.496287	1.64137	1.5445	0.601323	0.441285	0.276529	0.244231	0	0	0.563185	8.35105	0.465589	1.33964	2.34982	1.89325	1.8202	0	0	0	0	0.0891455
88299032	70	1	1250		70	1250	0.143395	0.216551	0.483425	10.9788	0.496287	1.64137	1.5445	0.601323	0.441285	0.276529	0.244231	0	0	0.549605	8.75439	0.36726	1.25915	2.67784	2.10897	1.22098	0	0	0	0	0.0849554
88299032	70	1	1350		70	1350	0.0360793	0.216551	0.483425	10.9788	0.496287	1.64137	1.5445	0.601323	0.441285	0.276529	0.244231	0	0	0.535066	8.01257	0.167118	1.11599	2.39705	1.90062	1.42546	0	0	0	0	0.095245
88299032	70	1	1450		70	1450	0.14359	0.216551	0.483425	10.9788	0.496287	1.64137	1.5445	0.601323	0.441285	0.276529	0.244231	0	0	0.464923	6.69813	0.231932	0.928645	2.07824	0	1.60386	0	0	0	0	0.105932
88299032	70	1	1550		70	1550	0.0939641	0.216551	0.483425	10.9788	0.496287	1.64137	1.5445	0.601323	0.441285	0.276529	0.244231	0	0	0.483906	7.85087	0.553652	1.85945	3.34612	2.80548	0	0	0	0	0	0.220487
88299032	70	1	1650		70	1650	0.168645	0.216551	0.483425	10.9788	0.496287	1.64137	1.5445	0.601323	0.441285	0.276529	0.244231	0	0	0.49456	9.28131	0.489294	1.40548	3.17879	2.70905	0	0	0	0	0	0.0915973
88299032	70	1	1750		70	1750	0.234031	0.216551	0.483425	10.9788	0.496287	1.64137	1.5445	0.601323	0.441285	0.276529	0.244231	0	0	0.284442	11.5334	0.468162	1.08872	2.67093	2.53739	0	0	0	0	0	0.119415
88299032	70	1	1850		70	1850	0.132739	0.216551	0.483425	10.9788	0.496287	1.64137	1.5445	0.601323	0.441285	0.276529	0.244231	0	0	0.329939	10.5562	0.752564	2.16481	3.9344	3.80629	0	0	0	0	0	0.306781
88299032	70	1	1950		70	1950	0.0919711	0.216551	0.483425	10.9788	0.496287	1.64137	1.5445	0.601323	0.441285	0.276529	0.244231	0	0	0.398758	13.5314	0.803336	3.63843	4.31563	2.93924	0	0.355196	0	0	0	0.537395
88299033	30	1	50	PBU	30	50	1	0.498326	0.113547	2.88398	0.39625	0.447417		0	0	0	0	0	0	0.635247	3.17943	0.672994	0.466043	2.75482	3.32662	2.36583	0	0	0	0	0.528171
88299033	30	1	150	PBU	30	150	0.857588	0.498326	0.113547	2.88398	0.39625	0.447417		0	0	0	0	0	0	0.498326	2.88398	0.39625	0.447417	1.61415	0	0	0	0	0	0	0.192628
88299033	30	1	250	PBU	30	250	0.693222	0.498326	0.113547	2.88398	0.39625	0.447417		0	0	0	0	0	0	0.103174		0.196977	0.378546	1.54321	0	0	0	0	0	0	0.255381
88299033	30	1	350	PBU	30	350	0.510775	0.498326	0.113547	2.88398	0.39625	0.447417		0	0	0	0	0	0	0.395438	3.64576	0.208935	0.524036	2.75482	0.94697	0.21522	0.860882	0.731749	0.602617	0.387397	0.0875231
88299033	30	1	450	PBU	30	450	0.380852	0.498326	0.113547	2.88398	0.39625	0.447417		0	0	0	0	0	0	0.388207	4.26597	0.226683	0.452222	1.03306	0	2.02307	0	0	0	0	0.116235
88299033	30	1	550	PBU	30	550	0.275374	0.498326	0.113547	2.88398	0.39625	0.447417		0	0	0	0	0	0	0.0878639		0.0839116	0.377255	1.4289	0	0	0	0	0	0	0.162904
88299033	30	1	650	PBU	30	650	0.228983	0.498326	0.113547	2.88398	0.39625	0.447417		0	0	0	0	0	0	0.1647		0.210552	0.476049	1.64886	0	0	0	0	0	0	0.170992
88299033	30	1	750	PBU	30	750	0.171856	0.498326	0.113547	2.88398	0.39625	0.447417		0	0	0	0	0	0	0.11878		0.10509	0.395245	1.10164	0	0	1.5836	0	0	0	0.157712
88299033	30	1	850	PBU	30	850	0.186284	0.498326	0.113547	2.88398	0.39625	0.447417		0	0	0	0	0	0	0.161045		0.178997	0.469592	1.52588	0	0	0	0	0	0	0.145484
88299033	30	1	950	PBU	30	950	-0.0312331	0.498326	0.113547	2.88398	0.39625	0.447417		0	0	0	0	0	0	0.0823166		0.171982	0.517062	2.09961	0	0	0	0	0	0	0.129495
88299033	50	1	50	PBU	50	50	1	0.369301	0.113547	8.13141	0.436005	0.907388		0	0.939767	0.919898	0	0	0	0.345095	9.27377	0.699923	1.1128	2.0833	1.717	1.10014	0.616029	0	0	0	0.868408
88299033	50	1	150	PBU	50	150	0.857588	0.369301	0.113547	8.13141	0.436005	0.907388		0	0.939767	0.919898	0	0	0	0.369301	8.13141	0.436005	0.907388	1.65304	0	0.939767	0.919898	0	0	0	0.213435
88299033	50	1	250	PBU	50	250	0.693222	0.369301	0.113547	8.13141	0.436005	0.907388		0	0.939767	0.919898	0	0	0	0.111761		0.15232	0.758009	2.15188	0.474339	0	0.551468	0	0	0	0.315426
88299033	50	1	350	PBU	50	350	0.510775	0.369301	0.113547	8.13141	0.436005	0.907388		0	0.939767	0.919898	0	0	0	0.318537	7.8684	0.374881	1.08463	2.25895	1.03306	0.964187	0	0	0	0	0.138848
88299033	50	1	450	PBU	50	450	0.380852	0.369301	0.113547	8.13141	0.436005	0.907388		0	0.939767	0.919898	0	0	0	0.356012	8.37756	-0.0857667	0.941997	1.91443	0.820468	0.793119	0	0	0	0	0.137016
88299033	50	1	550	PBU	50	550	0.275374	0.369301	0.113547	8.13141	0.436005	0.907388		0	0.939767	0.919898	0	0	0	0.121141		0.300248	0.952162	1.29149	0	0	0	0	0	0	0.164203
88299033	50	1	650	PBU	50	650	0.228983	0.369301	0.113547	8.13141	0.436005	0.907388		0	0.939767	0.919898	0	0	0	0.0923712		0.0134602	0.781919	1.27918	0	0	0	0	0	0	0.215697
88299033	50	1	750	PBU	50	750	0.171856	0.369301	0.113547	8.13141	0.436005	0.907388		0	0.939767	0.919898	0	0	0	0.147148		0.36302	0.841939	1.40691	0	0	0	0	0	0	0.177179
88299033	50	1	850	PBU	50	850	0.186284	0.369301	0.113547	8.13141	0.436005	0.907388		0	0.939767	0.919898	0	0	0	0.0435513		-0.102158	0.744215	0.865274	0	0	0	0	0	0	0.278364
88299033	70	1	50	PBU	70	50	1		0.113547		0.105188	0.935356		0	0	0	0	0	0	0.157019	8.43935	0.359239	1.06231	2.43464	0.591127	0.344546	0.191476	0.191476	0	0	0.387688
88299033	70	1	150	PBU	70	150	0.857588		0.113547		0.105188	0.935356		0	0	0	0	0	0	0.0680277		0.105188	0.935356	1.22554	0	0	0	0	0	0	0.104983
88299033	70	1	250	PBU	70	250	0.693222		0.113547		0.105188	0.935356		0	0	0	0	0	0	0.136231		0.175753	0.919999	1.1985	0.256821	0	0.273467	0.261577	0.206884	0.204506	0.149698
88299033	70	1	350	PBU	70	350	0.510775		0.113547		0.105188	0.935356		0	0	0	0	0	0	0.325069	7.86586	0.187709	1.17221	1.51172	0.792601	0.729613	0	0	0	0	0.131725
88299033	70	1	450	PBU	70	450	0.380852		0.113547		0.105188	0.935356		0	0	0	0	0	0	0.156798	8.31582	0.203567	0.831562	1.11289	0	0	0	0	0	0	0.118911
88299033	70	1	550	PBU	70	550	0.275374		0.113547		0.105188	0.935356		0	0	0	0	0	0	0.0465768		0.0886306	0.859622	1.36633	0	0	0	0	0	0	0.11807
88299033	70	1	650	PBU	70	650	0.228983		0.113547		0.105188	0.935356		0	0	0	0	0	0	0.0281022		0.235731	0.910508	1.34122	0	0	0.453649	0	0	0	0.115672
88299033	70	1	750	PBU	70	750	0.171856		0.113547		0.105188	0.935356		0	0	0	0	0	0	0.0509724		-0.0341422	0.772175	1.12315	0	0	0	0	0	0	0.12098
88299033	70	1	850	PBU	70	850	0.186284		0.113547		0.105188	0.935356		0	0	0	0	0	0	0.0506942		0.11797	0.848743	1.20356	0.510603	0.78414	0.492367	0	0	0	0.141005
88299033	30	1	50	PBU	30	50	1	0.643589	0.113547	2.66204	0.46465	0.427294		0	0	0	0	0	0	0.629794	3.4181	0.562721	0.430712	5.2605	2.96363	0	0	0	0	0	0.533102
88299033	30	1	50	PBU	30	50	1	0.643589	0.113547	2.66204	0.46465	0.427294		0	0	0	0	0	0	0.644776	2.21257	0.57379	0.269713	4.62963	0	0	0	0	0	0	0.40754
88299033	30	1	150	PBU	30	150	0.857588	0.643589	0.113547	2.66204	0.46465	0.427294		0	0	0	0	0	0	0.643589	2.66204	0.46465	0.427294	2.05457	0	0	0	0	0	0	0.161021
88299033	30	1	150	PBU	30	150	0.857588	0.643589	0.113547	2.66204	0.46465	0.427294		0	0	0	0	0	0	0.365118	2.94944	0.289579	0.438644	2.63014	0	0	0	0	0	0	0.122792
88299033	30	1	250	PBU	30	250	0.693222	0.643589	0.113547	2.66204	0.46465	0.427294		0	0	0	0	0	0	0.250374		0.23317	0.421325	0	0	0	0	0	0	0	0.0915474
88299033	30	1	250	PBU	30	250	0.693222	0.643589	0.113547	2.66204	0.46465	0.427294		0	0	0	0	0	0	0.213633		0.295103	0.466104	2.4549	0	0	0	0	0	0	0.0745568
88299033	30	1	350	PBU	30	350	0.510775	0.643589	0.113547	2.66204	0.46465	0.427294		0	0	0	0	0	0	0.375611	3.89412	0.239043	0.606669	3.98425	2.16999	0	0	0	0	0	0.0721649
88299033	30	1	350	PBU	30	350	0.510775	0.643589	0.113547	2.66204	0.46465	0.427294		0	0	0	0	0	0	0.443944	4.44948	0.230096	0.557259	3.20611	1.96375	1.76336	0	0	0	0	0.0898055
88299033	30	1	450	PBU	30	450	0.380852	0.643589	0.113547	2.66204	0.46465	0.427294		0	0	0	0	0	0	0.363561	4.89367	0.156878	0.529741	3.20611	1.68321	1.96375	1.68321	0	0	0	0.0776925
88299033	30	1	450	PBU	30	450	0.380852	0.643589	0.113547	2.66204	0.46465	0.427294		0	0	0	0	0	0	0.292947	3.82502	0.239382	0.461996	1.85791	0	0	0	0	0	0	0.0785647
88299033	30	1	550	PBU	30	550	0.275374	0.643589	0.113547	2.66204	0.46465	0.427294		0	0	0	0	0	0	0.108532		0.129598	0.451657	1.26024	0	0	0	0	0	0	0.0830506
88299033	30	1	550	PBU	30	550	0.275374	0.643589	0.113547	2.66204	0.46465	0.427294		0	0	0	0	0	0	0.074637		0.291459	0.471738	3.09651	0	0	0	0	0	0	0.0765492
88299033	30	1	650	PBU	30	650	0.228983	0.643589	0.113547	2.66204	0.46465	0.427294		0	0	0	0	0	0	0.24255		0.0425731	0.406713	0.978933	0	0	0	0	0	0	0.071885
88299033	30	1	650	PBU	30	650	0.228983	0.643589	0.113547	2.66204	0.46465	0.427294		0	0	0	0	0	0	0.231047		0.145795	0.370676	1.72176	0	0	0	0	0	0	0.0627961
88299033	30	1	750	PBU	30	750	0.171856	0.643589	0.113547	2.66204	0.46465	0.427294		0	0	0	0	0	0	0.0389144		0.106723	0.379805	1.19697	0	0	0	0	0	0	0.078429
88299033	30	1	750	PBU	30	750	0.171856	0.643589	0.113547	2.66204	0.46465	0.427294		0	0	0	0	0	0	0.0691361		0.3046	0.416881	0.641223	0	0	0	0	0	0	0.0613653
88299033	50	1	50	PBU	50	50	1	0.381495	0.113547	6.91808	0.554833	0.874074	2.54753	1.4472	0	0	0	0	0	0.341896	6.26346	0.650178	0.98465	2.83554	1.76006	0.950528	0.823143	0.595599	0	0	0.611108
88299033	50	1	50	PBU	50	50	1	0.381495	0.113547	6.91808	0.554833	0.874074	2.54753	1.4472	0	0	0	0	0	0.498453	7.84793	0.637972	1.00863	3.39363	2.23623	1.98081	0	0	0	0	0.468867
88299033	50	1	150	PBU	50	150	0.857588	0.381495	0.113547	6.91808	0.554833	0.874074	2.54753	1.4472	0	0	0	0	0	0.381495	6.91808	0.554833	0.874074	2.54753	1.4472	0	0	0	0	0	0.321954
88299033	50	1	150	PBU	50	150	0.857588	0.381495	0.113547	6.91808	0.554833	0.874074	2.54753	1.4472	0	0	0	0	0	0.0469152		0.122345	0.626152	1.08507	0	0	0	0	0	0	0.136655
88299033	50	1	250	PBU	50	250	0.693222	0.381495	0.113547	6.91808	0.554833	0.874074	2.54753	1.4472	0	0	0	0	0	0.105517		0.0841588	0.790059	1.4	0.433333	0	0.455556	0	0	0	0.114971
88299033	50	1	250	PBU	50	250	0.693222	0.381495	0.113547	6.91808	0.554833	0.874074	2.54753	1.4472	0	0	0	0	0	0.418969	9.27521	0.449269	1.27995	2.10836	1.5135	1.45326	0	0	0	0	0.137942
88299033	50	1	350	PBU	50	350	0.510775	0.381495	0.113547	6.91808	0.554833	0.874074	2.54753	1.4472	0	0	0	0	0	0.42114	9.02506	0.204415	1.19641	2.05347	0.985113	1.17242	0	0	0	0	0.0982628
88299033	50	1	350	PBU	50	350	0.510775	0.381495	0.113547	6.91808	0.554833	0.874074	2.54753	1.4472	0	0	0	0	0	0.393669	7.32475	0.448663	1.20945	1.47752	1.14112	1.0158	0	0	0	0	0.10158
88299033	50	1	450	PBU	50	450	0.380852	0.381495	0.113547	6.91808	0.554833	0.874074	2.54753	1.4472	0	0	0	0	0	0.378299	8.03574	0.224509	1.0391	1.49712	1.00048	0.993284	0	0	0	0	0.0717009
88299033	50	1	450	PBU	50	450	0.380852	0.381495	0.113547	6.91808	0.554833	0.874074	2.54753	1.4472	0	0	0	0	0	0.195545	10.9945	0.159268	0.837635	1.06223	0	0	0	0	0	0	0.0969312
88299033	50	1	550	PBU	50	550	0.275374	0.381495	0.113547	6.91808	0.554833	0.874074	2.54753	1.4472	0	0	0	0	0	0.161137	10.3169	0.29385	0.851497	1.32852	0	0	0	0	0	0	0.118569
88299033	50	1	550	PBU	50	550	0.275374	0.381495	0.113547	6.91808	0.554833	0.874074	2.54753	1.4472	0	0	0	0	0	0.0646862		-0.0943985	0.750109	1.36152	0	0	0	0	0	0	0.15823
88299033	50	1	650	PBU	50	650	0.228983	0.381495	0.113547	6.91808	0.554833	0.874074	2.54753	1.4472	0	0	0	0	0	0.135993		0.198526	0.735427	1.56076	0	0	0	0	0	0	0.0954045
88299033	50	1	650	PBU	50	650	0.228983	0.381495	0.113547	6.91808	0.554833	0.874074	2.54753	1.4472	0	0	0	0	0	0.0552001		0.258838	0.864987	1.40469	0	0	0	0	0	0	0.0987867
88299033	50	1	750	PBU	50	750	0.171856	0.381495	0.113547	6.91808	0.554833	0.874074	2.54753	1.4472	0	0	0	0	0	0.0443296		0.100361	0.718299	1.45604	0.248741	0.30941	0.351878	0	0	0	0.109514
88299033	70	1	50	PBU	70	50	1		0.113547		0.156995	0.971493		0.57299	0.251173	0.361062	0.315537	0	0	0.17056	9.29443	0.498426	0.959532	1.75383	0.725676	0.520308	0.427795	0.213897	0	0	0.400652
88299033	70	1	50	PBU	70	50	1		0.113547		0.156995	0.971493		0.57299	0.251173	0.361062	0.315537	0	0	0.106545		0.0332317	0.94954	1.26463	0.322735	0.377367	0.538228	0.227634	0	0	0.128529
88299033	70	1	150	PBU	70	150	0.857588		0.113547		0.156995	0.971493		0.57299	0.251173	0.361062	0.315537	0	0	0.136716		0.156995	0.971493	1.50704	0.57299	0.251173	0.361062	0.315537	0	0	0.134187
88299033	70	1	150	PBU	70	150	0.857588		0.113547		0.156995	0.971493		0.57299	0.251173	0.361062	0.315537	0	0	0.12329		0.0513456	0.870932	1.41709	0	0	0	0	0	0	0.0735608
88299033	70	1	250	PBU	70	250	0.693222		0.113547		0.156995	0.971493		0.57299	0.251173	0.361062	0.315537	0	0	0.0783679		0.160355	0.903154	1.74148	0	0	0	0	0	0	0.114392
88299033	70	1	250	PBU	70	250	0.693222		0.113547		0.156995	0.971493		0.57299	0.251173	0.361062	0.315537	0	0	0.271416	8.13523	0.383919	1.19624	1.54093	0.829318	0.700908	0	0	0	0	0.0809978
88299033	70	1	350	PBU	70	350	0.510775		0.113547		0.156995	0.971493		0.57299	0.251173	0.361062	0.315537	0	0	0.289552	9.36743	0.353738	1.12887	1.79036	0.686646	0.528971	0	0	0	0	0.0911199
88299033	70	1	350	PBU	70	350	0.510775		0.113547		0.156995	0.971493		0.57299	0.251173	0.361062	0.315537	0	0	0.205483	9.34091	0.197776	1.00868	1.33442	0.561063	0.53579	0.439752	0	0	0	0.0794163
88299033	70	1	450	PBU	70	450	0.380852		0.113547		0.156995	0.971493		0.57299	0.251173	0.361062	0.315537	0	0	0.107228		0.08772	0.830435	1.25737	0	0	0	0	0	0	0.0655809
88299033	70	1	450	PBU	70	450	0.380852		0.113547		0.156995	0.971493		0.57299	0.251173	0.361062	0.315537	0	0	0.125887		0.0840895	0.777239	1.68782	0	0	0	0	0	0	0.0672607
88299033	70	1	550	PBU	70	550	0.275374		0.113547		0.156995	0.971493		0.57299	0.251173	0.361062	0.315537	0	0	0.116375		0.203532	0.978658	1.13224	0	0	0	0	0	0	0.0801748
88299033	70	1	550	PBU	70	550	0.275374		0.113547		0.156995	0.971493		0.57299	0.251173	0.361062	0.315537	0	0	0.103211		0.150354	0.90337	1.47404	0	0	0	0	0	0	0.0766684
88299033	70	1	650	PBU	70	650	0.228983		0.113547		0.156995	0.971493		0.57299	0.251173	0.361062	0.315537	0	0	0.0892082		0.125989	0.751108	1.1537	0	0	0	0	0	0	0.0892185
88299033	70	1	650	PBU	70	650	0.228983		0.113547		0.156995	0.971493		0.57299	0.251173	0.361062	0.315537	0	0	0.115297		0.250806	0.848281	1.72168	0	0	0	0	0	0	0.073873
88299033	70	1	750	PBU	70	750	0.171856		0.113547		0.156995	0.971493		0.57299	0.251173	0.361062	0.315537	0	0	0.0300503		0.00217735	0.887207	1.54987	0.297689	0	0.283514	0.21736	0	0	0.104149
88299035	30	1	50	PBU	30	50	1		0.176764		0.257423	0.799822	3.14815	1.96181	1.83449	0.532407	0.486111	0	0	0.0880871		0.544327	0.723105	2.47868	2.55997	1.8112	1.70218	0	0	0	0.341782
88299035	30	1	150	PBU	30	150	0.857588		0.176764		0.257423	0.799822	3.14815	1.96181	1.83449	0.532407	0.486111	0	0	0.199087		0.257423	0.799822	3.14815	1.96181	1.83449	0.532407	0.486111	0	0	0.153851
88299035	30	1	250	PBU	30	250	0.693222		0.176764		0.257423	0.799822	3.14815	1.96181	1.83449	0.532407	0.486111	0	0	0.738197	2.57073	0.647629	1.03746	6.90095	5.52316	3.70207	0	0	0	0	0.243716
88299035	30	1	350	PBU	30	350	0.510775		0.176764		0.257423	0.799822	3.14815	1.96181	1.83449	0.532407	0.486111	0	0	0.737093	6.92956	0.644392	1.3112	2.71145	3.24195	3.0209	0	0	0	0	0.231513
88299035	30	1	450	PBU	30	450	0.380852		0.176764		0.257423	0.799822	3.14815	1.96181	1.83449	0.532407	0.486111	0	0	0.594008	3.85939	0.272595	0.872479	2.70464	2.00735	2.07074	0	0	0	0	0.141175
88299035	30	1	550	PBU	30	550	0.275374		0.176764		0.257423	0.799822	3.14815	1.96181	1.83449	0.532407	0.486111	0	0	0.444435	3.33804	0.21893	0.694479	2.01769	1.1938	1.51327	0	0	0	0	0.112257
88299035	30	1	650	PBU	30	650	0.228983		0.176764		0.257423	0.799822	3.14815	1.96181	1.83449	0.532407	0.486111	0	0	0.133504		0.16105	0.502522	2.13066	0	0	1.02728	0.989237	0	0	0.127823
88299035	30	1	750	PBU	30	750	0.171856		0.176764		0.257423	0.799822	3.14815	1.96181	1.83449	0.532407	0.486111	0	0	0.115961		0.0388596	0.420364	2.28269	0	0	0	0	0	0	0.167045
88299035	30	1	850	PBU	30	850	0.186284		0.176764		0.257423	0.799822	3.14815	1.96181	1.83449	0.532407	0.486111	0	0	0.149337		0.21641	0.464745	1.57099	0	0	0	0	0	0	0.13619
88299035	30	1	950	PBU	30	950	-0.0312331		0.176764		0.257423	0.799822	3.14815	1.96181	1.83449	0.532407	0.486111	0	0	0.16157		-0.0915192	0.427053	0.853767	0	0	0	0	0	0	0.112486
88299035	30	1	1050	PBU	30	1050	0.123699		0.176764		0.257423	0.799822	3.14815	1.96181	1.83449	0.532407	0.486111	0	0	0.075381		-0.000614169	0.581059	2.24103	0	0	0	0	0	0	0.110218
88299035	50	1	50	PBU	50	50	1		0.176764		0.371303	1.2296	2.02047	1.83679	1.63876	1.49526	0	0	0	0.0682011		0.0713705	0.670601	2.1883	0	0	0	0	0	0	0.055213
88299035	50	1	150	PBU	50	150	0.857588		0.176764		0.371303	1.2296	2.02047	1.83679	1.63876	1.49526	0	0	0	0.0952915		0.371303	1.2296	2.02047	1.83679	1.63876	1.49526	0	0	0	0.125052
88299035	50	1	250	PBU	50	250	0.693222		0.176764		0.371303	1.2296	2.02047	1.83679	1.63876	1.49526	0	0	0	0.593826	5.5938	0.444058	1.24845	2.94605	2.50181	2.41413	0	0	0	0	0.155495
88299035	50	1	350	PBU	50	350	0.510775		0.176764		0.371303	1.2296	2.02047	1.83679	1.63876	1.49526	0	0	0	0.730378	6.65642	0.4808	1.63278	2.48981	2.87649	2.68787	0	0	0	0	0.146011
88299035	50	1	450	PBU	50	450	0.380852		0.176764		0.371303	1.2296	2.02047	1.83679	1.63876	1.49526	0	0	0	0.58032	3.85574	0.377251	1.20781	2.21808	1.97281	2.13277	0	0	0	0	0.117618
88299035	50	1	550	PBU	50	550	0.275374		0.176764		0.371303	1.2296	2.02047	1.83679	1.63876	1.49526	0	0	0	0.41137	3.14871	0.212442	0.809768	1.90162	0.978773	0.978773	0	0	0	0	0.100485
88299035	50	1	650	PBU	50	650	0.228983		0.176764		0.371303	1.2296	2.02047	1.83679	1.63876	1.49526	0	0	0	0.0748513		-0.0683994	0.414552	0.452112	0	0	0	0	0	0	0.148571
88299035	50	1	750	PBU	50	750	0.171856		0.176764		0.371303	1.2296	2.02047	1.83679	1.63876	1.49526	0	0	0	0.120051		-0.0643254	0.341974	1.2386	0	0	0	0	0	0	0.167419
88299035	50	1	850	PBU	50	850	0.186284		0.176764		0.371303	1.2296	2.02047	1.83679	1.63876	1.49526	0	0	0	0.142539		0.0674726	0.465261	0.850253	0	0	0	0	0	0	0.125447
88299035	50	1	950	PBU	50	950	-0.0312331		0.176764		0.371303	1.2296	2.02047	1.83679	1.63876	1.49526	0	0	0	0.0564645		0.0619332	0.62064	2.06447	0	0	0	0	0	0	0.0992089
88299035	70	1	50	PBU	70	50	1	0.297394	0.176764	3.87446	0.572755	1.30775	3.1506	2.23742	2.04297	1.03625	0	0	0	0.10155		0.0429068	0.741805	2.0109	0.510483	0	0.299463	0.272568	0.265844	0.256534	0.0675733
88299035	70	1	150	PBU	70	150	0.857588	0.297394	0.176764	3.87446	0.572755	1.30775	3.1506	2.23742	2.04297	1.03625	0	0	0	0.297394	3.87446	0.572755	1.30775	3.1506	2.23742	2.04297	1.03625	0	0	0	0.191202
88299035	70	1	250	PBU	70	250	0.693222	0.297394	0.176764	3.87446	0.572755	1.30775	3.1506	2.23742	2.04297	1.03625	0	0	0	0.419889	6.26335	0.389575	1.29179	2.10411	1.63004	1.37352	0	0	0	0	0.148403
88299035	70	1	350	PBU	70	350	0.510775	0.297394	0.176764	3.87446	0.572755	1.30775	3.1506	2.23742	2.04297	1.03625	0	0	0	0.753825	4.16473	0.592985	1.80476	3.06667	0.675	3.2	0	0	0	0	0.190288
88299035	70	1	450	PBU	70	450	0.380852	0.297394	0.176764	3.87446	0.572755	1.30775	3.1506	2.23742	2.04297	1.03625	0	0	0	0.678837	4.52514	0.618637	1.48867	2.62719	2.56312	2.44297	0	0	0	0	0.142147
88299035	70	1	550	PBU	70	550	0.275374	0.297394	0.176764	3.87446	0.572755	1.30775	3.1506	2.23742	2.04297	1.03625	0	0	0	0.464721	1.71066	0.178979	0.715395	1.25297	1.20076	1.46179	0	0	0	0	0.113853
88299035	70	1	650	PBU	70	650	0.228983	0.297394	0.176764	3.87446	0.572755	1.30775	3.1506	2.23742	2.04297	1.03625	0	0	0	0.174039		-0.0113963	0.42882	0.481751	0	0	0	0	0	0	0.170207
88299035	70	1	750	PBU	70	750	0.171856	0.297394	0.176764	3.87446	0.572755	1.30775	3.1506	2.23742	2.04297	1.03625	0	0	0	0.0550698		0.165212	0.411611	0.826556	0	0	0	0	0	0	0.175709
88299035	70	1	850	PBU	70	850	0.186284	0.297394	0.176764	3.87446	0.572755	1.30775	3.1506	2.23742	2.04297	1.03625	0	0	0	0.0290138		0.126191	0.534213	1.45679	0	1.21399	1.82099	0	0	0	0.12027
88299035	70	1	950	PBU	70	950	-0.0312331	0.297394	0.176764	3.87446	0.572755	1.30775	3.1506	2.23742	2.04297	1.03625	0	0	0	0.086073		0.136951	0.74686	1.33544	0.524637	0.620025	0.763108	0.715414	0.476943	0	0.060568
88299041	30	1	50	ChS	30	50	1	0.354673	0.133808	11.8367	0.852304	3.37907	3.30058	2.99818	2.57576	0.451017	0.326776	0	0	0.483163	19.6403	0.878506	2.59355	3.28697	2.55777	0	1.78877	1.29049	1.03277	0.763284	1
88299041	30	1	150	ChS	30	150	0.857588	0.354673	0.133808	11.8367	0.852304	3.37907	3.30058	2.99818	2.57576	0.451017	0.326776	0	0	0.354673	11.8367	0.852304	3.37907	3.30058	2.99818	2.57576	0.451017	0.326776	0	0	0.86466
88299041	30	1	250	ChS	30	250	0.693222	0.354673	0.133808	11.8367	0.852304	3.37907	3.30058	2.99818	2.57576	0.451017	0.326776	0	0	0.900476	18.4243	0.953945	4.06584	5.41478	5.33794	5.21423	0	0	0	0	0.710619
88299041	30	1	350	ChS	30	350	0.510775	0.354673	0.133808	11.8367	0.852304	3.37907	3.30058	2.99818	2.57576	0.451017	0.326776	0	0	0.605896	14.9839	0.815481	3.57744	2.45763	2.06343	1.88536	0	0	0	0	0.623104
88299041	30	1	450	ChS	30	450	0.380852	0.354673	0.133808	11.8367	0.852304	3.37907	3.30058	2.99818	2.57576	0.451017	0.326776	0	0	0.345911	10.8651	0.364026	1.77866	1.53937	0.697721	0.677384	0	0	0	0	0.173747
88299041	30	1	550	ChS	30	550	0.275374	0.354673	0.133808	11.8367	0.852304	3.37907	3.30058	2.99818	2.57576	0.451017	0.326776	0	0	0.424837	21.2092	0.450562	1.52543	1.47731	0.807483	1.0509	0	0	0	0	0.146406
88299041	30	1	650	ChS	30	650	0.228983	0.354673	0.133808	11.8367	0.852304	3.37907	3.30058	2.99818	2.57576	0.451017	0.326776	0	0	0.285337	13.2831	0.207616	1.267	1.45357	0.651662	0.656903	0	0	0	0	0.160499
88299041	30	1	750	ChS	30	750	0.171856	0.354673	0.133808	11.8367	0.852304	3.37907	3.30058	2.99818	2.57576	0.451017	0.326776	0	0	0.175721	12.1204	0.0860618	1.11764	1.47073	0.310449	0.274028	0	0	0	0	0.129181
88299041	30	1	850	ChS	30	850	0.186284	0.354673	0.133808	11.8367	0.852304	3.37907	3.30058	2.99818	2.57576	0.451017	0.326776	0	0	0.202288	11.5782	-0.0586812	0.98512	1.35442	0.44902	0.456381	0	0	0	0	0.114783
88299041	30	1	950	ChS	30	950	-0.0312331	0.354673	0.133808	11.8367	0.852304	3.37907	3.30058	2.99818	2.57576	0.451017	0.326776	0	0	0.104782		0.202021	1.1316	1.41462	0	0	0	0	0	0	0.141198
88299041	30	1	1050	ChS	30	1050	0.123699	0.354673	0.133808	11.8367	0.852304	3.37907	3.30058	2.99818	2.57576	0.451017	0.326776	0	0	0.107281		0.188776	1.1104	1.47959	0	0	0	0	0	0	0.125987
88299041	30	1	1150	ChS	30	1150	0.135924	0.354673	0.133808	11.8367	0.852304	3.37907	3.30058	2.99818	2.57576	0.451017	0.326776	0	0	0.0879424		0.112543	1.03412	1.29677	0	0	0	0	0	0	0.146491
88299041	50	1	50	ChS	50	50	1	0.273234	0.133808	19.8655	0.7695	3.19283	2.49113	1.58386	1.57576	1.07158	1.05303	0	0	0.224253	16.1446	0.83353	2.93839	2.28544	1.36665	0.786237	1.01854	0.760812	0.622789	0.541828	0.998143
88299041	50	1	150	ChS	50	150	0.857588	0.273234	0.133808	19.8655	0.7695	3.19283	2.49113	1.58386	1.57576	1.07158	1.05303	0	0	0.273234	19.8655	0.7695	3.19283	2.49113	1.58386	1.57576	1.07158	1.05303	0	0	0.863676
88299041	50	1	250	ChS	50	250	0.693222	0.273234	0.133808	19.8655	0.7695	3.19283	2.49113	1.58386	1.57576	1.07158	1.05303	0	0	0.272884	18.7398	0.735755	2.82425	2.23954	1.32584	1.02689	0.736578	0	0	0	0.445206
88299041	50	1	350	ChS	50	350	0.510775	0.273234	0.133808	19.8655	0.7695	3.19283	2.49113	1.58386	1.57576	1.07158	1.05303	0	0	0.727488	14.7466	0.873757	4.92612	2.99933	2.81799	2.80576	0	0	0	0	0.647049
88299041	50	1	450	ChS	50	450	0.380852	0.273234	0.133808	19.8655	0.7695	3.19283	2.49113	1.58386	1.57576	1.07158	1.05303	0	0	0.371311	21.2702	0.575372	2.54637	1.55462	0.763615	0.758479	0	0	0	0	0.228132
88299041	50	1	550	ChS	50	550	0.275374	0.273234	0.133808	19.8655	0.7695	3.19283	2.49113	1.58386	1.57576	1.07158	1.05303	0	0	0.162717	19.7403	0.162657	1.31734	1.26732	0	0	0	0	0	0	0.13684
88299041	50	1	650	ChS	50	650	0.228983	0.273234	0.133808	19.8655	0.7695	3.19283	2.49113	1.58386	1.57576	1.07158	1.05303	0	0	0.164772	15.9291	0.15012	1.17813	1.24404	0	0	0	0	0	0	0.117429
88299041	50	1	750	ChS	50	750	0.171856	0.273234	0.133808	19.8655	0.7695	3.19283	2.49113	1.58386	1.57576	1.07158	1.05303	0	0	0.235675	17.5622	0.154131	1.27954	1.25789	0	0.259031	0	0	0	0	0.123379
88299041	50	1	850	ChS	50	850	0.186284	0.273234	0.133808	19.8655	0.7695	3.19283	2.49113	1.58386	1.57576	1.07158	1.05303	0	0	0.116872	17.8897	0.0853387	1.31404	1.33197	0	0	0	0	0	0	0.106582
88299041	50	1	950	ChS	50	950	-0.0312331	0.273234	0.133808	19.8655	0.7695	3.19283	2.49113	1.58386	1.57576	1.07158	1.05303	0	0	0.155235	21.5295	0.0608374	1.41386	1.46784	0.267221	0.116674	0.25593	0.207002	0.176893	0.127965	0.102391
88299041	50	1	1050	ChS	50	1050	0.123699	0.273234	0.133808	19.8655	0.7695	3.19283	2.49113	1.58386	1.57576	1.07158	1.05303	0	0	0.0968807		-0.172156	1.02967	1.30998	0	0	0	0	0	0	0.106331
88299041	50	1	1150	ChS	50	1150	0.135924	0.273234	0.133808	19.8655	0.7695	3.19283	2.49113	1.58386	1.57576	1.07158	1.05303	0	0	0.118586	16.8942	-0.0414449	1.01613	1.18065	0	0	0	0	0	0	0.104897
88299041	70	1	50	ChS	70	50	1		0.133808		0.221309	1.41607	1.37211	0.323575	0	0	0	0	0	0.064145		0.658812	2.49287	1.73582	0.691568	0	0.4987	0.436145	0.365956	0.298933	0.433247
88299041	70	1	150	ChS	70	150	0.857588		0.133808		0.221309	1.41607	1.37211	0.323575	0	0	0	0	0	0.0628652		0.221309	1.41607	1.37211	0.323575	0	0	0	0	0	0.133219
88299041	70	1	250	ChS	70	250	0.693222		0.133808		0.221309	1.41607	1.37211	0.323575	0	0	0	0	0	0.0775376		-0.0494457	1.38104	1.49928	0	0	0	0	0	0	0.099747
88299041	70	1	350	ChS	70	350	0.510775		0.133808		0.221309	1.41607	1.37211	0.323575	0	0	0	0	0	0.118322	17.4717	0.251285	1.82482	1.34861	0.317123	0.234504	0	0	0	0	0.122504
88299041	70	1	450	ChS	70	450	0.380852		0.133808		0.221309	1.41607	1.37211	0.323575	0	0	0	0	0	0.123901	17.3687	0.139923	1.59623	1.37502	0	0	0	0	0	0	0.112588
88299041	70	1	550	ChS	70	550	0.275374		0.133808		0.221309	1.41607	1.37211	0.323575	0	0	0	0	0	0.0557802		-0.0273581	1.40382	1.36637	0	0	0	0	0	0	0.0869182
88299041	70	1	650	ChS	70	650	0.228983		0.133808		0.221309	1.41607	1.37211	0.323575	0	0	0	0	0	0.0104131		0.177342	1.31136	1.31095	0	0	0	0	0	0	0.108826
88299041	70	1	750	ChS	70	750	0.171856		0.133808		0.221309	1.41607	1.37211	0.323575	0	0	0	0	0	0.063936		0.056165	1.41118	1.3216	0	0	0	0	0	0	0.0971951
88299041	70	1	850	ChS	70	850	0.186284		0.133808		0.221309	1.41607	1.37211	0.323575	0	0	0	0	0	0.122635	18.9168	0.244694	1.70878	1.29276	0	0	0	0	0	0	0.107568
88299041	70	1	950	ChS	70	950	-0.0312331		0.133808		0.221309	1.41607	1.37211	0.323575	0	0	0	0	0	0.0266994		0.197248	1.41581	1.36321	0.472951	0	0	0	0	0	0.0973061
88299041	70	1	1050	ChS	70	1050	0.123699		0.133808		0.221309	1.41607	1.37211	0.323575	0	0	0	0	0	0.0336426		0.225387	1.35864	1.29848	0	0	0	0	0	0	0.136994
88299042	30	1	50	PLN	30	50	1	0.757026	0.49306	10.3665	0.811456	2.19844	3.46765	3.51659	3.14518	0	0	0	0	0.619456	10.1057	0.73869	0.878867	2.2947	2.08573	0	0	0	0	0	0.709079
88299042	30	1	150	PLN	30	150	0.857588	0.757026	0.49306	10.3665	0.811456	2.19844	3.46765	3.51659	3.14518	0	0	0	0	0.757026	10.3665	0.811456	2.19844	3.46765	3.51659	3.14518	0	0	0	0	0.892664
88299042	30	1	250	PLN	30	250	0.693222	0.757026	0.49306	10.3665	0.811456	2.19844	3.46765	3.51659	3.14518	0	0	0	0	0.834782	12.5602	0.88592	3.33698	4.03399	4.00332	3.91368	0	0	0	0	0.949378
88299042	30	1	350	PLN	30	350	0.510775	0.757026	0.49306	10.3665	0.811456	2.19844	3.46765	3.51659	3.14518	0	0	0	0	0.845318	11.325	0.796818	3.79164	4.04167	3.91482	3.952	0	0	0	0	0.833585
88299042	30	1	450	PLN	30	450	0.380852	0.757026	0.49306	10.3665	0.811456	2.19844	3.46765	3.51659	3.14518	0	0	0	0	0.84679	7.48453	0.821964	3.36675	3.93139	3.96079	3.81798	0	0	0	0	0.48522
88299042	30	1	550	PLN	30	550	0.275374	0.757026	0.49306	10.3665	0.811456	2.19844	3.46765	3.51659	3.14518	0	0	0	0	0.844256	4.71986	0.765495	2.28474	4.30037	4.18363	4.03703	0	0	0	0	0.21215
88299042	30	1	650	PLN	30	650	0.228983	0.757026	0.49306	10.3665	0.811456	2.19844	3.46765	3.51659	3.14518	0	0	0	0	0.84367	4.87894	0.625762	1.36902	4.16288	3.965	3.88072	0	0	0	0	0.0462532
88299042	30	1	750	PLN	30	750	0.171856	0.757026	0.49306	10.3665	0.811456	2.19844	3.46765	3.51659	3.14518	0	0	0	0	0.823984	4.55968	0.45455	0.897686	3.11733	0	3.65312	0	0	0	0	0.0265927
88299042	30	1	850	PLN	30	850	0.186284	0.757026	0.49306	10.3665	0.811456	2.19844	3.46765	3.51659	3.14518	0	0	0	0	0.824372	3.71325	0.374794	0.739709	4.66303	4.62716	4.23259	0	0	0	0	0.0108778
88299042	30	1	950	PLN	30	950	-0.0312331	0.757026	0.49306	10.3665	0.811456	2.19844	3.46765	3.51659	3.14518	0	0	0	0	0.789285	2.58884	0.0430657	0.587471	2.10256	2.85347	3.60438	0	0	0	0	0.0188123
88299042	30	1	1050	PLN	30	1050	0.123699	0.757026	0.49306	10.3665	0.811456	2.19844	3.46765	3.51659	3.14518	0	0	0	0	0.792357	1.50104	0.228216	0.578722	4.28669	0	0	0	0	0	0	0.0332415
88299042	30	1	1150	PLN	30	1150	0.135924	0.757026	0.49306	10.3665	0.811456	2.19844	3.46765	3.51659	3.14518	0	0	0	0	0.599401	1.46557	0.0155202	0.566874	3.17123	0	0	0	0	0	0	0.0485801
88299042	30	1	1250	PLN	30	1250	0.143395	0.757026	0.49306	10.3665	0.811456	2.19844	3.46765	3.51659	3.14518	0	0	0	0	0.578044	1.09948	-0.0185036	0.481796	2.64812	0	0	0	0	0	0	0.0595864
88299042	30	1	1350	PLN	30	1350	0.0360793	0.757026	0.49306	10.3665	0.811456	2.19844	3.46765	3.51659	3.14518	0	0	0	0	0.536893	1.9282	-0.0561569	0.464553	1.78612	0	0	0	0	0	0	0.0649072
88299042	30	1	1450	PLN	30	1450	0.14359	0.757026	0.49306	10.3665	0.811456	2.19844	3.46765	3.51659	3.14518	0	0	0	0	0.396549	1.04941	0.17337	0.386931	1.7301	0	0	0	0	0	0	0.0964198
88299042	30	1	1550	PLN	30	1550	0.0939641	0.757026	0.49306	10.3665	0.811456	2.19844	3.46765	3.51659	3.14518	0	0	0	0	0.160894		-0.140019	0.420333	1.66667	0	0	0	0	0	0	0.0799034
88299042	30	1	1650	PLN	30	1650	0.168645	0.757026	0.49306	10.3665	0.811456	2.19844	3.46765	3.51659	3.14518	0	0	0	0	0.162682		0.0735875	0.472057	1.25	0	0	0	0	0	0	0.0797701
88299042	30	1	1750	PLN	30	1750	0.234031	0.757026	0.49306	10.3665	0.811456	2.19844	3.46765	3.51659	3.14518	0	0	0	0	0.333151	1.07582	0.0274813	0.333766	2.47967	0	0	0	0	0	0	0.105609
88299042	30	1	1850	PLN	30	1850	0.132739	0.757026	0.49306	10.3665	0.811456	2.19844	3.46765	3.51659	3.14518	0	0	0	0	0.122575		0.127268	0.454486	1.77135	0	0	0	0	0	0	0.0788558
88299042	30	1	1950	PLN	30	1950	0.0919711	0.757026	0.49306	10.3665	0.811456	2.19844	3.46765	3.51659	3.14518	0	0	0	0	0.14536		0.0419047	0.484271	1.51172	0	0	0	0	0	0	0.0874716
88299042	50	1	50	PLN	50	50	1	0.451873	0.49306	13.3728	0.793775	2.61191	2.48149	1.56965	1.38544	0.159847	0	0	0	0.366957	10.9644	0.717481	1.35497	1.83813	0.978001	0	0	0	0	0	0.912711
88299042	50	1	150	PLN	50	150	0.857588	0.451873	0.49306	13.3728	0.793775	2.61191	2.48149	1.56965	1.38544	0.159847	0	0	0	0.451873	13.3728	0.793775	2.61191	2.48149	1.56965	1.38544	0.159847	0	0	0	0.916149
88299042	50	1	250	PLN	50	250	0.693222	0.451873	0.49306	13.3728	0.793775	2.61191	2.48149	1.56965	1.38544	0.159847	0	0	0	0.582423	13.6188	0.867826	3.8276	2.98879	2.46384	2.31894	0	0	0	0	0.922039
88299042	50	1	350	PLN	50	350	0.510775	0.451873	0.49306	13.3728	0.793775	2.61191	2.48149	1.56965	1.38544	0.159847	0	0	0	0.784234	16.1376	0.921949	4.88199	3.74607	3.67803	3.62266	0	0	0	0	0.821569
88299042	50	1	450	PLN	50	450	0.380852	0.451873	0.49306	13.3728	0.793775	2.61191	2.48149	1.56965	1.38544	0.159847	0	0	0	0.808316	15.2941	0.912876	5.03086	3.6445	3.5167	3.50453	0	0	0	0	0.871329
88299042	50	1	550	PLN	50	550	0.275374	0.451873	0.49306	13.3728	0.793775	2.61191	2.48149	1.56965	1.38544	0.159847	0	0	0	0.784184	12.9146	0.871696	3.7803	3.59852	3.33313	3.19293	0	0	0	0	0.813245
88299042	50	1	650	PLN	50	650	0.228983	0.451873	0.49306	13.3728	0.793775	2.61191	2.48149	1.56965	1.38544	0.159847	0	0	0	0.768163	11.7071	0.847128	2.28845	3.21311	0	3.0142	0	0	0	0	0.426627
88299042	50	1	750	PLN	50	750	0.171856	0.451873	0.49306	13.3728	0.793775	2.61191	2.48149	1.56965	1.38544	0.159847	0	0	0	0.760478	9.85102	0.680559	1.47809	2.86366	2.99094	2.95912	0	0	0	0	0.209881
88299042	50	1	850	PLN	50	850	0.186284	0.451873	0.49306	13.3728	0.793775	2.61191	2.48149	1.56965	1.38544	0.159847	0	0	0	0.764157	10.2485	0.590001	1.1293	3.11323	3.00675	3.05238	0	0	0	0	0.172051
88299042	50	1	950	PLN	50	950	-0.0312331	0.451873	0.49306	13.3728	0.793775	2.61191	2.48149	1.56965	1.38544	0.159847	0	0	0	0.736687	7.09826	0.452775	1.07489	3.29037	3.15851	2.88222	0	0	0	0	0.111918
88299042	50	1	1050	PLN	50	1050	0.123699	0.451873	0.49306	13.3728	0.793775	2.61191	2.48149	1.56965	1.38544	0.159847	0	0	0	0.70372	8.29025	0.336684	1.09733	2.72438	0	0	0	0	0	0	0.0965394
88299042	50	1	1150	PLN	50	1150	0.135924	0.451873	0.49306	13.3728	0.793775	2.61191	2.48149	1.56965	1.38544	0.159847	0	0	0	0.695398	7.59361	0.217171	0.950125	3.02028	0	0	0	0	0	0	0.0847772
88299042	50	1	1250	PLN	50	1250	0.143395	0.451873	0.49306	13.3728	0.793775	2.61191	2.48149	1.56965	1.38544	0.159847	0	0	0	0.611356	5.23969	0.0303419	0.996202	2.1231	0	0	0	0	0	0	0.0759233
88299042	50	1	1350	PLN	50	1350	0.0360793	0.451873	0.49306	13.3728	0.793775	2.61191	2.48149	1.56965	1.38544	0.159847	0	0	0	0.555054	6.05025	-0.020977	0.818139	2.33928	0	0	0	0	0	0	0.100618
88299042	50	1	1450	PLN	50	1450	0.14359	0.451873	0.49306	13.3728	0.793775	2.61191	2.48149	1.56965	1.38544	0.159847	0	0	0	0.441977	4.84791	0.0868219	0.812461	1.85393	0	0	0	0	0	0	0.0758307
88299042	50	1	1550	PLN	50	1550	0.0939641	0.451873	0.49306	13.3728	0.793775	2.61191	2.48149	1.56965	1.38544	0.159847	0	0	0	0.407309	5.33977	0.0395581	0.861893	1.77716	0	0	0	0	0	0	0.0886899
88299042	50	1	1650	PLN	50	1650	0.168645	0.451873	0.49306	13.3728	0.793775	2.61191	2.48149	1.56965	1.38544	0.159847	0	0	0	0.370426	3.86726	0.164152	0.871455	1.73269	0	0	0	0	0	0	0.113007
88299042	50	1	1750	PLN	50	1750	0.234031	0.451873	0.49306	13.3728	0.793775	2.61191	2.48149	1.56965	1.38544	0.159847	0	0	0	0.245453	3.84856	0.137141	0.870318	2.09168	0	0	0	0	0	0	0.157376
88299042	50	1	1850	PLN	50	1850	0.132739	0.451873	0.49306	13.3728	0.793775	2.61191	2.48149	1.56965	1.38544	0.159847	0	0	0	0.190683	3.48216	0.0779305	0.795258	1.59597	0	0	0	0	0	0	0.139486
88299042	50	1	1950	PLN	50	1950	0.0919711	0.451873	0.49306	13.3728	0.793775	2.61191	2.48149	1.56965	1.38544	0.159847	0	0	0	0.177164	6.4391	-0.00982101	0.816079	1.34923	0	0	0	0	0	0	0.0952925
88299042	70	1	50	PLN	70	50	1	0.242117	0.49306	12.0878	0.689748	2.35146	1.78741	0.79777	0.713359	0.146529	0	0	0	0.153978	12.3157	0.514663	1.47383	1.55228	0.338304	0.0903643	0.083258	0.0725298	0.0658362	0	0.428571
88299042	70	1	150	PLN	70	150	0.857588	0.242117	0.49306	12.0878	0.689748	2.35146	1.78741	0.79777	0.713359	0.146529	0	0	0	0.242117	12.0878	0.689748	2.35146	1.78741	0.79777	0.713359	0.146529	0	0	0	0.560511
88299042	70	1	250	PLN	70	250	0.693222	0.242117	0.49306	12.0878	0.689748	2.35146	1.78741	0.79777	0.713359	0.146529	0	0	0	0.382884	12.8348	0.733578	2.78581	1.9328	0.985404	1.00631	0.149188	0	0	0	0.493793
88299042	70	1	350	PLN	70	350	0.510775	0.242117	0.49306	12.0878	0.689748	2.35146	1.78741	0.79777	0.713359	0.146529	0	0	0	0.525622	14.2855	0.791066	3.5243	1.9397	1.53092	1.5209	0	0	0	0	0.566383
88299042	70	1	450	PLN	70	450	0.380852	0.242117	0.49306	12.0878	0.689748	2.35146	1.78741	0.79777	0.713359	0.146529	0	0	0	0.622123	16.8955	0.794903	3.8054	2.28186	1.9939	2.07682	0	0	0	0	0.567673
88299042	70	1	550	PLN	70	550	0.275374	0.242117	0.49306	12.0878	0.689748	2.35146	1.78741	0.79777	0.713359	0.146529	0	0	0	0.652768	12.2227	0.777108	3.15603	2.59071	2.22298	2.1592	0	0	0	0	0.470823
88299042	70	1	650	PLN	70	650	0.228983	0.242117	0.49306	12.0878	0.689748	2.35146	1.78741	0.79777	0.713359	0.146529	0	0	0	0.661302	9.91035	0.730939	2.07222	2.56516	2.13733	2.00082	0	0	0	0	0.262891
88299042	70	1	750	PLN	70	750	0.171856	0.242117	0.49306	12.0878	0.689748	2.35146	1.78741	0.79777	0.713359	0.146529	0	0	0	0.678392	9.61759	0.757325	1.62731	2.81405	2.46412	2.20076	0	0	0	0	0.229761
88299042	70	1	850	PLN	70	850	0.186284	0.242117	0.49306	12.0878	0.689748	2.35146	1.78741	0.79777	0.713359	0.146529	0	0	0	0.707513	8.5756	0.558805	1.27242	2.80697	2.78742	2.72487	0	0	0	0	0.124533
88299042	70	1	950	PLN	70	950	-0.0312331	0.242117	0.49306	12.0878	0.689748	2.35146	1.78741	0.79777	0.713359	0.146529	0	0	0	0.639993	6.65975	0.458256	1.39903	2.60488	2.31137	2.06831	0	0	0	0	0.102235
88299042	70	1	1050	PLN	70	1050	0.123699	0.242117	0.49306	12.0878	0.689748	2.35146	1.78741	0.79777	0.713359	0.146529	0	0	0	0.59195	11.67	0.37387	1.07569	2.28388	0	0	0	0	0	0	0.0746927
88299042	70	1	1150	PLN	70	1150	0.135924	0.242117	0.49306	12.0878	0.689748	2.35146	1.78741	0.79777	0.713359	0.146529	0	0	0	0.548642	10.7996	0.254765	1.12372	2.19336	0	0	0	0	0	0	0.0803598
88299042	70	1	1250	PLN	70	1250	0.143395	0.242117	0.49306	12.0878	0.689748	2.35146	1.78741	0.79777	0.713359	0.146529	0	0	0	0.490762	9.29584	0.187989	1.11011	1.9113	0	0	0	0	0	0	0.0820103
88299042	70	1	1350	PLN	70	1350	0.0360793	0.242117	0.49306	12.0878	0.689748	2.35146	1.78741	0.79777	0.713359	0.146529	0	0	0	0.410674	8.36239	-0.00986602	1.03874	1.66818	0	0	0	0	0	0	0.0703655
88299042	70	1	1450	PLN	70	1450	0.14359	0.242117	0.49306	12.0878	0.689748	2.35146	1.78741	0.79777	0.713359	0.146529	0	0	0	0.340779	9.16732	-0.0576159	0.990345	1.61241	0	0	0	0	0	0	0.0776823
88299042	70	1	1550	PLN	70	1550	0.0939641	0.242117	0.49306	12.0878	0.689748	2.35146	1.78741	0.79777	0.713359	0.146529	0	0	0	0.309854	7.30139	0.0661085	1.09184	1.48643	0	0	0	0	0	0	0.0927943
88299042	70	1	1650	PLN	70	1650	0.168645	0.242117	0.49306	12.0878	0.689748	2.35146	1.78741	0.79777	0.713359	0.146529	0	0	0	0.227245	10.1928	0.0229946	1.01791	1.40009	0	0	0	0	0	0	0.0837215
88299042	70	1	1750	PLN	70	1750	0.234031	0.242117	0.49306	12.0878	0.689748	2.35146	1.78741	0.79777	0.713359	0.146529	0	0	0	0.115872	7.40502	0.133915	1.04736	1.1489	0	0	0	0	0	0	0.122118
88299042	70	1	1850	PLN	70	1850	0.132739	0.242117	0.49306	12.0878	0.689748	2.35146	1.78741	0.79777	0.713359	0.146529	0	0	0	0.145535	6.73932	-0.0150827	0.94529	1.13973	0	0	0	0	0	0	0.0850943
88299042	70	1	1950	PLN	70	1950	0.0919711	0.242117	0.49306	12.0878	0.689748	2.35146	1.78741	0.79777	0.713359	0.146529	0	0	0	0.0714773		0.200894	1.00716	1.28333	0	0	0	0	0	0	0.135465
88307002	30	1	50	PBU	30	50	1	0.468772	0.192795	6.27139	0.625426	1.41102	2.64504	2.88049	2.48474	0	0	0	0	0.362809	6.16304	0.654372	1.19049	2.37812	1.9466	1.00648	0	0	0	0	0.548172
88307002	30	1	150	PBU	30	150	0.857588	0.468772	0.192795	6.27139	0.625426	1.41102	2.64504	2.88049	2.48474	0	0	0	0	0.468772	6.27139	0.625426	1.41102	2.64504	2.88049	2.48474	0	0	0	0	0.37936
88307002	30	1	250	PBU	30	250	0.693222	0.468772	0.192795	6.27139	0.625426	1.41102	2.64504	2.88049	2.48474	0	0	0	0	0.849188	8.68122	0.736143	1.56624	4.20696	4.09626	4.35458	0	0	0	0	0.361023
88307002	30	1	350	PBU	30	350	0.510775	0.468772	0.192795	6.27139	0.625426	1.41102	2.64504	2.88049	2.48474	0	0	0	0	0.735105	5.75096	0.557057	1.39106	1.59423	0.916679	2.64376	0	0	0	0	0.203518
88307002	30	1	450	PBU	30	450	0.380852	0.468772	0.192795	6.27139	0.625426	1.41102	2.64504	2.88049	2.48474	0	0	0	0	0.639125	5.31653	0.459583	1.06329	2.93873	2.51487	2.55726	0	0	0	0	0.173893
88307002	30	1	550	PBU	30	550	0.275374	0.468772	0.192795	6.27139	0.625426	1.41102	2.64504	2.88049	2.48474	0	0	0	0	0.381313	6.55065	0.17604	0.684762	1.75323	0.945102	0.534188	0	0	0	0	0.122252
88307002	30	1	650	PBU	30	650	0.228983	0.468772	0.192795	6.27139	0.625426	1.41102	2.64504	2.88049	2.48474	0	0	0	0	0.233946	6.20642	-0.00589845	0.69143	1.09907	0.665784	0.782032	0	0	0	0	0.0941119
88307002	30	1	750	PBU	30	750	0.171856	0.468772	0.192795	6.27139	0.625426	1.41102	2.64504	2.88049	2.48474	0	0	0	0	0.236687	6.11388	-0.0189621	0.562195	1.43725	0	0	0	0	0	0	0.0937521
88307002	30	1	850	PBU	30	850	0.186284	0.468772	0.192795	6.27139	0.625426	1.41102	2.64504	2.88049	2.48474	0	0	0	0	0.0255756		0.042456	0.656071	1.02373	0	0	0	0	0	0	0.0948656
88307002	30	1	950	PBU	30	950	-0.0312331	0.468772	0.192795	6.27139	0.625426	1.41102	2.64504	2.88049	2.48474	0	0	0	0	0.0212717		0.195075	0.797898	1.02525	0	0	0	0	0	0	0.0723798
88307002	30	1	1050	PBU	30	1050	0.123699	0.468772	0.192795	6.27139	0.625426	1.41102	2.64504	2.88049	2.48474	0	0	0	0	0.0528219		0.119974	0.814332	0.976425	0	0	0	0	0	0	0.0843795
88307002	50	1	50	PBU	50	50	1	0.322984	0.192795	5.67185	0.505229	1.39262	2.53218	1.6323	1.65622	0.820749	0	0	0	0.142		0.468114	0.885706	1.4119	0.473984	0	0.267831	0	0	0	0.152416
88307002	50	1	150	PBU	50	150	0.857588	0.322984	0.192795	5.67185	0.505229	1.39262	2.53218	1.6323	1.65622	0.820749	0	0	0	0.322984	5.67185	0.505229	1.39262	2.53218	1.6323	1.65622	0.820749	0	0	0	0.093573
88307002	50	1	250	PBU	50	250	0.693222	0.322984	0.192795	5.67185	0.505229	1.39262	2.53218	1.6323	1.65622	0.820749	0	0	0	0.415736	7.85336	0.40576	1.00798	1.99549	1.11287	1.19388	0	0	0	0	0.200949
88307002	50	1	350	PBU	50	350	0.510775	0.322984	0.192795	5.67185	0.505229	1.39262	2.53218	1.6323	1.65622	0.820749	0	0	0	0.405207	6.30545	0.35349	1.20309	1.51964	0.993608	1.08128	0	0	0	0	0.0769429
88307002	50	1	450	PBU	50	450	0.380852	0.322984	0.192795	5.67185	0.505229	1.39262	2.53218	1.6323	1.65622	0.820749	0	0	0	0.309775	5.62734	0.298205	0.871459	1.61721	0.808606	0.677208	0	0	0	0	0.226327
88307002	50	1	550	PBU	50	550	0.275374	0.322984	0.192795	5.67185	0.505229	1.39262	2.53218	1.6323	1.65622	0.820749	0	0	0	0.121524		-0.0247042	0.777053	1.41467	0	0	0	0	0	0	0.098722
88307002	50	1	650	PBU	50	650	0.228983	0.322984	0.192795	5.67185	0.505229	1.39262	2.53218	1.6323	1.65622	0.820749	0	0	0	0.063574		0.093357	0.827845	1.83383	0	0	0	0	0	0	0.0947755
88307002	50	1	750	PBU	50	750	0.171856	0.322984	0.192795	5.67185	0.505229	1.39262	2.53218	1.6323	1.65622	0.820749	0	0	0	0.00183588		-0.0365096	0.748937	1.29708	0	0	0	0	0	0	0.102524
88307002	50	1	850	PBU	50	850	0.186284	0.322984	0.192795	5.67185	0.505229	1.39262	2.53218	1.6323	1.65622	0.820749	0	0	0	0.0447888		-0.0327696	0.757829	1.48605	0	0	0	0	0	0	0.0895183
88307002	50	1	950	PBU	50	950	-0.0312331	0.322984	0.192795	5.67185	0.505229	1.39262	2.53218	1.6323	1.65622	0.820749	0	0	0	0.126092		-0.00679218	0.750819	1.24719	0	0	0	0	0	0	0.114685
88307002	50	1	1050	PBU	50	1050	0.123699	0.322984	0.192795	5.67185	0.505229	1.39262	2.53218	1.6323	1.65622	0.820749	0	0	0	0.02956		-0.0926984	0.76663	1.24485	0	0	0	0	0	0	0.114864
88307002	70	1	50	PBU	70	50	1		0.192795		0.0378525	0.799858	1.92098	0	0	0	0	0	0	0.0829091		0.128553	0.886801	1.70593	0.314293	0.166462	0.229239	0.217899	0.174562	0.170512	0.132689
88307002	70	1	150	PBU	70	150	0.857588		0.192795		0.0378525	0.799858	1.92098	0	0	0	0	0	0	0.129557		0.0378525	0.799858	1.92098	0	0	0	0	0	0	0.113704
88307002	70	1	250	PBU	70	250	0.693222		0.192795		0.0378525	0.799858	1.92098	0	0	0	0	0	0	0.244147	4.67727	0.204558	0.739802	1.10207	0	0	0	0	0	0	0.151362
88307002	70	1	350	PBU	70	350	0.510775		0.192795		0.0378525	0.799858	1.92098	0	0	0	0	0	0	0.17949	6.97868	0.0478875	0.87891	1.36651	0	0.489147	0.51244	0.279513	0.263984	0.240692	0.118215
88307002	70	1	450	PBU	70	450	0.380852		0.192795		0.0378525	0.799858	1.92098	0	0	0	0	0	0	0.00427653		0.0713838	0.595871	1.50817	0	0	0	0	0	0	0.114604
88307002	70	1	550	PBU	70	550	0.275374		0.192795		0.0378525	0.799858	1.92098	0	0	0	0	0	0	0.0344871		0.044798	0.802941	1.19861	0	0	0.49679	0.49679	0	0	0.117679
88307002	70	1	650	PBU	70	650	0.228983		0.192795		0.0378525	0.799858	1.92098	0	0	0	0	0	0	0.0243708		-0.121194	0.681056	0.78262	0	0	0	0	0	0	0.10774
88307002	70	1	750	PBU	70	750	0.171856		0.192795		0.0378525	0.799858	1.92098	0	0	0	0	0	0	0.0576383		-0.114978	0.60087	0.955638	0	0	0	0	0	0	0.152225
88307002	70	1	850	PBU	70	850	0.186284		0.192795		0.0378525	0.799858	1.92098	0	0	0	0	0	0	0.0785632		0.013741	0.661265	1.4684	0	0	0	0	0	0	0.10473
88307002	70	1	950	PBU	70	950	-0.0312331		0.192795		0.0378525	0.799858	1.92098	0	0	0	0	0	0	0.0266974		-0.0975281	0.74253	0.924556	0	0	0	0	0	0	0.13519
88310010	30	1	50	PLN	30	50	1	0.377233	0.612613	3.57749	0.449415	1.24483	2.04247	1.05819	0.894699	0	0	0	0	0.377915	2.36541	0.479088	0.678095	1.37537	0.99018	0.504681	0	0	0	0	0.185184
88310010	30	1	150	PLN	30	150	0.857588	0.377233	0.612613	3.57749	0.449415	1.24483	2.04247	1.05819	0.894699	0	0	0	0	0.377233	3.57749	0.449415	1.24483	2.04247	1.05819	0.894699	0	0	0	0	0.176174
88310010	30	1	250	PLN	30	250	0.693222	0.377233	0.612613	3.57749	0.449415	1.24483	2.04247	1.05819	0.894699	0	0	0	0	0.475514	3.30048	0.508515	1.48507	1.74148	1.28999	1.17481	0	0	0	0	0.153808
88310010	30	1	350	PLN	30	350	0.510775	0.377233	0.612613	3.57749	0.449415	1.24483	2.04247	1.05819	0.894699	0	0	0	0	0.470851	4.61484	0.471166	1.74489	2.24541	1.35964	1.31225	0	0	0	0	0.125379
88310010	30	1	450	PLN	30	450	0.380852	0.377233	0.612613	3.57749	0.449415	1.24483	2.04247	1.05819	0.894699	0	0	0	0	0.487742	4.79185	0.4402	1.76573	1.77316	1.32089	1.38379	0	0	0	0	0.101834
88310010	30	1	550	PLN	30	550	0.275374	0.377233	0.612613	3.57749	0.449415	1.24483	2.04247	1.05819	0.894699	0	0	0	0	0.474201	3.41447	0.419984	1.40674	1.89445	1.35984	1.17327	0	0	0	0	0.0944528
88310010	30	1	650	PLN	30	650	0.228983	0.377233	0.612613	3.57749	0.449415	1.24483	2.04247	1.05819	0.894699	0	0	0	0	0.504186	2.86211	0.295481	1.02301	1.86564	1.4269	1.2016	0	0	0	0	0.060363
88310010	30	1	750	PLN	30	750	0.171856	0.377233	0.612613	3.57749	0.449415	1.24483	2.04247	1.05819	0.894699	0	0	0	0	0.458018	3.10731	0.213075	0.868069	1.8183	1.08351	0.983873	0	0	0	0	0.0489486
88310010	30	1	850	PLN	30	850	0.186284	0.377233	0.612613	3.57749	0.449415	1.24483	2.04247	1.05819	0.894699	0	0	0	0	0.417444	5.74619	0.319749	1.01928	1.85505	1.17694	1.2315	0	0	0	0	0.065955
88310010	30	1	950	PLN	30	950	-0.0312331	0.377233	0.612613	3.57749	0.449415	1.24483	2.04247	1.05819	0.894699	0	0	0	0	0.277527	4.98205	0.055086	0.79243	1.2913	0	0	0.618748	0	0	0	0.031746
88310010	30	1	1050	PLN	30	1050	0.123699	0.377233	0.612613	3.57749	0.449415	1.24483	2.04247	1.05819	0.894699	0	0	0	0	0.157884	6.05784	0.0595	0.960955	1.62881	0	0	0	0	0	0	0.0591973
88310010	30	1	1150	PLN	30	1150	0.135924	0.377233	0.612613	3.57749	0.449415	1.24483	2.04247	1.05819	0.894699	0	0	0	0	0.23826	5.24603	0.125483	0.869665	1.28844	0	0	0	0	0	0	0.0369654
88310010	30	1	1250	PLN	30	1250	0.143395	0.377233	0.612613	3.57749	0.449415	1.24483	2.04247	1.05819	0.894699	0	0	0	0	0.138904	4.92516	0.0603954	0.703961	1.3152	0	0	0	0	0	0	0.0505022
88310010	30	1	1350	PLN	30	1350	0.0360793	0.377233	0.612613	3.57749	0.449415	1.24483	2.04247	1.05819	0.894699	0	0	0	0	0.135614		-0.0345305	0.82192	1.3115	0	0	0	0	0	0	0.0431887
88310010	30	1	1450	PLN	30	1450	0.14359	0.377233	0.612613	3.57749	0.449415	1.24483	2.04247	1.05819	0.894699	0	0	0	0	0.0890757		0.0519008	0.781881	1.37968	0	0	0	0	0	0	0.0877344
88310010	30	1	1550	PLN	30	1550	0.0939641	0.377233	0.612613	3.57749	0.449415	1.24483	2.04247	1.05819	0.894699	0	0	0	0	0.0893029		0.0691991	0.732727	1.01681	0	0	0	0	0	0	0.0676046
88310010	30	1	1650	PLN	30	1650	0.168645	0.377233	0.612613	3.57749	0.449415	1.24483	2.04247	1.05819	0.894699	0	0	0	0	0.0806481		0.197902	0.755097	1.64466	0	0	0	0	0	0	0.0862157
88310010	30	1	1750	PLN	30	1750	0.234031	0.377233	0.612613	3.57749	0.449415	1.24483	2.04247	1.05819	0.894699	0	0	0	0	0.0500242		0.130462	0.840094	1.15702	0	0	0	0	0	0	0.0999505
88310010	50	1	50	PLN	50	50	1	0.18049	0.612613	4.84616	0.214538	1.14564		0.428951	0.390264	0	0	0	0	0.160716	2.34737	0.165607	0.870133	1.43331	0	0	0	0	0	0	0.141747
88310010	50	1	150	PLN	50	150	0.857588	0.18049	0.612613	4.84616	0.214538	1.14564		0.428951	0.390264	0	0	0	0	0.18049	4.84616	0.214538	1.14564	1.15111	0.428951	0.390264	0	0	0	0	0.0606695
88310010	50	1	250	PLN	50	250	0.693222	0.18049	0.612613	4.84616	0.214538	1.14564		0.428951	0.390264	0	0	0	0	0.146736	5.45266	0.311916	1.37568	1.52284	0.477947	0.379062	0	0	0	0	0.0586491
88310010	50	1	350	PLN	50	350	0.510775	0.18049	0.612613	4.84616	0.214538	1.14564		0.428951	0.390264	0	0	0	0	0.195825	5.33715	0.254681	1.32733	1.2866	0	0.39	0.398042	0	0	0	0.070096
88310010	50	1	450	PLN	50	450	0.380852	0.18049	0.612613	4.84616	0.214538	1.14564		0.428951	0.390264	0	0	0	0	0.192741	5.27979	0.20027	1.21411	1.3382	0.33633	0.291842	0	0	0	0	0.0706668
88310010	50	1	550	PLN	50	550	0.275374	0.18049	0.612613	4.84616	0.214538	1.14564		0.428951	0.390264	0	0	0	0	0.204957	6.86478	0.25095	1.01181	1.32962	0	0.37846	0.37045	0	0	0	0.0832237
88310010	50	1	650	PLN	50	650	0.228983	0.18049	0.612613	4.84616	0.214538	1.14564		0.428951	0.390264	0	0	0	0	0.180557	4.19679	0.145262	1.09756	1.49243	0.366601	0	0	0	0	0	0.0537682
88310010	50	1	750	PLN	50	750	0.171856	0.18049	0.612613	4.84616	0.214538	1.14564		0.428951	0.390264	0	0	0	0	0.123254	5.65004	-0.172462	0.876025	1.4	0	0	0	0	0	0	0.0631552
88310010	50	1	850	PLN	50	850	0.186284	0.18049	0.612613	4.84616	0.214538	1.14564		0.428951	0.390264	0	0	0	0	0.104715	5.78433	0.0987233	1.00615	1.55009	0.519789	0	0	0	0	0	0.157561
88310010	50	1	950	PLN	50	950	-0.0312331	0.18049	0.612613	4.84616	0.214538	1.14564		0.428951	0.390264	0	0	0	0	0.112601	10.281	0.00463134	0.949198	1.32997	0	0	0	0	0	0	0.292016
88310010	50	1	1050	PLN	50	1050	0.123699	0.18049	0.612613	4.84616	0.214538	1.14564		0.428951	0.390264	0	0	0	0	0.0486526		-0.0675278	0.949318	1.34951	0	0	0	0	0	0	0.162065
88310010	50	1	1150	PLN	50	1150	0.135924	0.18049	0.612613	4.84616	0.214538	1.14564		0.428951	0.390264	0	0	0	0	0.0654596		0.178748	1.04477	1.29393	0	0	0	0	0	0	0.0625803
88310010	50	1	1250	PLN	50	1250	0.143395	0.18049	0.612613	4.84616	0.214538	1.14564		0.428951	0.390264	0	0	0	0	0.013898		-0.0912672	0.758386	1.04152	0	0	0	0	0	0	0.0660544
88310010	50	1	1350	PLN	50	1350	0.0360793	0.18049	0.612613	4.84616	0.214538	1.14564		0.428951	0.390264	0	0	0	0	0.0874817		0.138496	0.885328	1.36797	0	0	0	0	0	0	0.0782977
88310010	50	1	1450	PLN	50	1450	0.14359	0.18049	0.612613	4.84616	0.214538	1.14564		0.428951	0.390264	0	0	0	0	0.0404542		0.201809	1.02067	1.56399	0	0	0	0	0	0	0.0943936
88310010	50	1	1550	PLN	50	1550	0.0939641	0.18049	0.612613	4.84616	0.214538	1.14564		0.428951	0.390264	0	0	0	0	0.0181649		0.0888257	0.977335	1.49449	0	0	0	0	0	0	0.0764842
88310010	50	1	1650	PLN	50	1650	0.168645	0.18049	0.612613	4.84616	0.214538	1.14564		0.428951	0.390264	0	0	0	0	0.0323752		0.0131232	0.895801	1.19792	0	0	0	0	0	0	0.0609994
88310010	50	1	1750	PLN	50	1750	0.234031	0.18049	0.612613	4.84616	0.214538	1.14564		0.428951	0.390264	0	0	0	0	0.0852906		0.186391	0.806091	1.19521	0	0	0	0	0	0	0.16457
88310010	70	1	50	PLN	70	50	1	0.142069	0.612613	4.44768	0.198053	0.935326		0.404921	0.305617	0	0	0	0	0.105033		0.070071	0.988584	1.45861	0	0	0	0	0	0	0.113674
88310010	70	1	150	PLN	70	150	0.857588	0.142069	0.612613	4.44768	0.198053	0.935326		0.404921	0.305617	0	0	0	0	0.142069	4.44768	0.198053	0.935326	1.31492	0.404921	0.305617	0	0	0	0	0.127207
88310010	70	1	250	PLN	70	250	0.693222	0.142069	0.612613	4.44768	0.198053	0.935326		0.404921	0.305617	0	0	0	0	0.0535715		0.112166	1.08797	1.41126	0.319493	0	0	0	0	0	0.0573081
88310010	70	1	350	PLN	70	350	0.510775	0.142069	0.612613	4.44768	0.198053	0.935326		0.404921	0.305617	0	0	0	0	0.103835		0.0292615	1.08611	1.22449	0.275888	0.221088	0.21542	0	0	0	0.0715947
88310010	70	1	450	PLN	70	450	0.380852	0.142069	0.612613	4.44768	0.198053	0.935326		0.404921	0.305617	0	0	0	0	0.162664	6.61516	0.113245	1.1256	1.4881	0.302269	0.284	0	0	0	0	0.0795824
88310010	70	1	550	PLN	70	550	0.275374	0.142069	0.612613	4.44768	0.198053	0.935326		0.404921	0.305617	0	0	0	0	0.140107	7.82864	0.115232	1.03059	1.49593	0.411725	0.271052	0.289923	0	0	0	0.0805963
88310010	70	1	650	PLN	70	650	0.228983	0.142069	0.612613	4.44768	0.198053	0.935326		0.404921	0.305617	0	0	0	0	0.265179	5.07094	0.157659	1.00309	1.31452	0.293421	0	0.328631	0	0	0	0.069008
88310010	70	1	750	PLN	70	750	0.171856	0.142069	0.612613	4.44768	0.198053	0.935326		0.404921	0.305617	0	0	0	0	0.222822	5.26487	0.0430482	0.886285	1.41735	0.273973	0.350685	0	0	0	0	0.0757447
88310010	70	1	850	PLN	70	850	0.186284	0.142069	0.612613	4.44768	0.198053	0.935326		0.404921	0.305617	0	0	0	0	0.209722	8.27253	0.229167	1.06605	1.35343	0.332556	0.270685	0.259085	0	0	0	0.28969
88310010	70	1	950	PLN	70	950	-0.0312331	0.142069	0.612613	4.44768	0.198053	0.935326		0.404921	0.305617	0	0	0	0	0.284329	7.78651	0.14011	1.06591	1.51327	0.58429	0.559069	0	0	0	0	0.27249
88310010	70	1	1050	PLN	70	1050	0.123699	0.142069	0.612613	4.44768	0.198053	0.935326		0.404921	0.305617	0	0	0	0	0.285448	7.61676	0.0469469	0.961425	1.51592	0	0	0	0	0	0	0.134946
88310010	70	1	1150	PLN	70	1150	0.135924	0.142069	0.612613	4.44768	0.198053	0.935326		0.404921	0.305617	0	0	0	0	0.221785	6.23259	0.0459367	0.93978	1.23565	0	0	0	0	0	0	0.0663102
88310010	70	1	1250	PLN	70	1250	0.143395	0.142069	0.612613	4.44768	0.198053	0.935326		0.404921	0.305617	0	0	0	0	0.212452	7.0519	0.0663208	0.912758	1.32105	0	0	0	0	0	0	0.072955
88310010	70	1	1350	PLN	70	1350	0.0360793	0.142069	0.612613	4.44768	0.198053	0.935326		0.404921	0.305617	0	0	0	0	0.186598	5.66982	-0.0248103	0.799865	1.26796	0	0	0	0	0	0	0.0774688
88310010	70	1	1450	PLN	70	1450	0.14359	0.142069	0.612613	4.44768	0.198053	0.935326		0.404921	0.305617	0	0	0	0	0.177315	3.76257	-0.0920184	0.856532	1.24262	0	0	0	0	0	0	0.113146
88310010	70	1	1550	PLN	70	1550	0.0939641	0.142069	0.612613	4.44768	0.198053	0.935326		0.404921	0.305617	0	0	0	0	0.0980503		-0.0657238	0.880932	0.925739	0	0	0	0	0	0	0.0482855
88310010	70	1	1650	PLN	70	1650	0.168645	0.142069	0.612613	4.44768	0.198053	0.935326		0.404921	0.305617	0	0	0	0	0.101663		0.120574	0.980499	1.26796	0	0	0	0	0	0	0.0736162
88310013	30	1	50	PLN	30	50	1	0.324233	0.342629	11.1229	0.497098	1.61902	1.5345	0.627279	0.57371	0	0	0	0	0.384254	11.3083	0.730422	1.10249	1.67112	0.978092	0.521324	0	0	0	0	0.963412
88310013	30	1	150	PLN	30	150	0.857588	0.324233	0.342629	11.1229	0.497098	1.61902	1.5345	0.627279	0.57371	0	0	0	0	0.324233	11.1229	0.497098	1.61902	1.5345	0.627279	0.57371	0	0	0	0	0.553689
88310013	30	1	250	PLN	30	250	0.693222	0.324233	0.342629	11.1229	0.497098	1.61902	1.5345	0.627279	0.57371	0	0	0	0	0.243536	9.20928	0.392371	1.48726	1.64466	0.479207	0.388809	0	0	0	0	0.305027
88310013	30	1	350	PLN	30	350	0.510775	0.324233	0.342629	11.1229	0.497098	1.61902	1.5345	0.627279	0.57371	0	0	0	0	0.410754	7.52464	0.495151	1.88115	1.90258	0.972909	0.929669	0	0	0	0	0.321392
88310013	30	1	450	PLN	30	450	0.380852	0.324233	0.342629	11.1229	0.497098	1.61902	1.5345	0.627279	0.57371	0	0	0	0	0.321531	8.25371	0.466847	1.3802	1.71891	0.776076	0.638178	0	0	0	0	0.256252
88310013	30	1	550	PLN	30	550	0.275374	0.324233	0.342629	11.1229	0.497098	1.61902	1.5345	0.627279	0.57371	0	0	0	0	0.307657	6.60555	0.32628	1.04096	2.09853	0.838618	0	0.552454	0	0	0	0.27411
88310013	30	1	650	PLN	30	650	0.228983	0.324233	0.342629	11.1229	0.497098	1.61902	1.5345	0.627279	0.57371	0	0	0	0	0.254832	6.19195	0.247664	0.936428	1.55719	0	0	0.497437	0.419577	0	0	0.292043
88310013	50	1	50	PLN	50	50	1	0.263605	0.342629	8.52632	0.450512	1.47817	1.65257	0.532317	0.530615	0.150388	0	0	0	0.195437	11.9937	0.296805	1.14773	1.23164	0.527051	0	0	0	0	0	0.818479
88310013	50	1	150	PLN	50	150	0.857588	0.263605	0.342629	8.52632	0.450512	1.47817	1.65257	0.532317	0.530615	0.150388	0	0	0	0.263605	8.52632	0.450512	1.47817	1.65257	0.532317	0.530615	0.150388	0	0	0	0.443073
88310013	50	1	250	PLN	50	250	0.693222	0.263605	0.342629	8.52632	0.450512	1.47817	1.65257	0.532317	0.530615	0.150388	0	0	0	0.199912	7.782	0.130685	1.14855	1.27376	0	0	0.313387	0	0	0	0.407948
88310013	50	1	350	PLN	50	350	0.510775	0.263605	0.342629	8.52632	0.450512	1.47817	1.65257	0.532317	0.530615	0.150388	0	0	0	0.139217		0.0327353	0.889449	1.14412	0	0.313711	0.5167	0.405978	0.327551	0.276803	0.32521
88310013	50	1	450	PLN	50	450	0.380852	0.263605	0.342629	8.52632	0.450512	1.47817	1.65257	0.532317	0.530615	0.150388	0	0	0	0.0726508		0.173235	0.944458	1.67623	0	0	0	0	0	0	0.271023
88310013	50	1	550	PLN	50	550	0.275374	0.263605	0.342629	8.52632	0.450512	1.47817	1.65257	0.532317	0.530615	0.150388	0	0	0	0.141059	5.96147	0.120326	0.939544	1.27184	0	0	0.496812	0	0	0	0.335135
88310013	50	1	650	PLN	50	650	0.228983	0.263605	0.342629	8.52632	0.450512	1.47817	1.65257	0.532317	0.530615	0.150388	0	0	0	0.122025		-0.0855843	0.428043	1.07167	0	0	0	0	0	0	0.60776
88310013	70	1	50	PLN	70	50	1	0.381343	0.342629	8.09394	0.298957	1.18837	2.14623	0.98952	0.805807	0	0	0	0	0.168617	7.35453	0.215523	1.02124	1.53635	0	0	0	0	0	0	0.827491
88310013	70	1	150	PLN	70	150	0.857588	0.381343	0.342629	8.09394	0.298957	1.18837	2.14623	0.98952	0.805807	0	0	0	0	0.381343	8.09394	0.298957	1.18837	2.14623	0.98952	0.805807	0	0	0	0	0.395612
88310013	70	1	250	PLN	70	250	0.693222	0.381343	0.342629	8.09394	0.298957	1.18837	2.14623	0.98952	0.805807	0	0	0	0	0.481293	6.32505	0.553907	1.65836	1.85535	1.36526	1.19995	0	0	0	0	0.400918
88310013	70	1	350	PLN	70	350	0.510775	0.381343	0.342629	8.09394	0.298957	1.18837	2.14623	0.98952	0.805807	0	0	0	0	0.266731	5.14596	0.177011	0.981596	1.53154	0.6427	0.854655	0	0	0	0	0.278989
88310013	70	1	450	PLN	70	450	0.380852	0.381343	0.342629	8.09394	0.298957	1.18837	2.14623	0.98952	0.805807	0	0	0	0	0.211077	5.43449	0.230935	0.86574	1.09396	0	0	0	0	0	0	0.32215
88310013	70	1	550	PLN	70	550	0.275374	0.381343	0.342629	8.09394	0.298957	1.18837	2.14623	0.98952	0.805807	0	0	0	0	0.0624411		-0.0513898	0.714424	0.937014	0	0	0	0	0	0	0.490611
88310023	30	1	50	PLN	30	50	1		0.511074											0.690948	4.91421	0.790444	0.931609	2.62985	2.44367	1.88817	0	0	0	0	0.635396
88310023	30	1	250	PLN	30	250	0.693222		0.511074											0.705429	8.25717	0.787932	2.92044	2.73708	2.53908	2.39467	0	0	0	0	0.62525
88310023	30	1	450	PLN	30	450	0.380852		0.511074											0.722899	8.37423	0.75178	3.04063	3.33099	2.93956	2.54429	0	0	0	0	0.475089
88310023	30	1	650	PLN	30	650	0.228983		0.511074											0.68373	6.99293	0.573539	1.50272	2.34115	0	2.29877	0	0	0	0	0.155522
88310023	30	1	850	PLN	30	850	0.186284		0.511074											0.627272	4.23019	0.302116	0.884594	2.25256	1.91383	2.20175	0	0	0	0	0.130427
88310023	30	1	1050	PLN	30	1050	0.123699		0.511074											0.53871	3.66238	0.27369	0.776815	2.11601	0	0	0	0	0	0	0.106471
88310023	30	1	1250	PLN	30	1250	0.143395		0.511074											0.425283	3.5127	0.0935872	0.997886	1.92562	0	0	0	0	0	0	0.096138
88310023	30	1	1450	PLN	30	1450	0.14359		0.511074											0.388764	4.50841	0.0374685	0.828461	1.76745	0	0	0	0	0	0	0.117796
88310023	30	1	1650	PLN	30	1650	0.168645		0.511074											0.261894	4.93163	0.151779	0.970728	1.56377	0	0	0	0	0	0	0.148262
88310023	30	1	1850	PLN	30	1850	0.132739		0.511074											0.15663	3.99371	0.129241	0.826308	1.54956	0	0	0	0	0	0	0.159226
88310023	50	1	50	PLN	50	50	1		0.511074											0.353749	15.5943	0.759816	1.28691	1.50311	0.877293	0.463295	0	0	0	0	0.943647
88310023	50	1	250	PLN	50	250	0.693222		0.511074											0.370233	14.9101	0.813652	3.46626	2.03239	0.896874	0.880356	0.13214	0.100091	0.0899832	0	0.790825
88310023	50	1	450	PLN	50	450	0.380852		0.511074											0.453219	17.2327	0.822265	3.84435	2.37831	1.51255	1.45793	0.219462	0	0	0	0.618412
88310023	50	1	650	PLN	50	650	0.228983		0.511074											0.65015	21.8028	0.820214	2.86499	2.54863	2.21655	2.1541	0	0	0	0	0.500166
88310023	50	1	850	PLN	50	850	0.186284		0.511074											0.638368	18.1469	0.727343	1.35247	2.59401	2.17919	2.0897	0	0	0	0	0.460979
88310023	50	1	1050	PLN	50	1050	0.123699		0.511074											0.582178	14.9391	0.442661	1.12568	2.34504	0	0	0	0	0	0	0.191575
88310023	50	1	1250	PLN	50	1250	0.143395		0.511074											0.465927	12.3738	0.296806	1.13995	1.91421	0	0	0	0	0	0	0.16512
88310023	50	1	1450	PLN	50	1450	0.14359		0.511074											0.3881	13.0649	-0.0457256	1.14998	1.72504	0	0	0	0	0	0	0.0761188
88310023	50	1	1650	PLN	50	1650	0.168645		0.511074											0.285746	11.3725	0.0635738	1.15212	1.35747	0	0	0	0	0	0	0.103032
88310023	50	1	1850	PLN	50	1850	0.132739		0.511074											0.23559	12.6882	0.11377	1.09373	1.24952	0	0	0	0	0	0	0.0852186
88310023	70	1	50	PLN	70	50	1		0.511074											0.141118	14.3208	0.590684	1.54328	1.39515	0.43616	0.0728946	0	0	0	0	0.537217
88310023	70	1	250	PLN	70	250	0.693222		0.511074											0.149935	14.2275	0.578945	2.0121	1.42129	0.314685	0.209854	0.136492	0	0	0	0.302625
88310023	70	1	450	PLN	70	450	0.380852		0.511074											0.1768	13.2701	0.29313	1.78449	1.37388	0.314926	0.258773	0.109499	0	0	0	0.187086
88310023	70	1	650	PLN	70	650	0.228983		0.511074											0.253571	14.0799	0.378342	1.49281	1.48656	0.367288	0.34814	0	0	0	0	0.194943
88310023	70	1	850	PLN	70	850	0.186284		0.511074											0.348649	14.5385	0.353057	1.17283	1.50597	0.645686	0.672041	0	0	0	0	0.174325
88310023	70	1	1050	PLN	70	1050	0.123699		0.511074											0.281584	15.5459	0.220305	1.12882	1.53386	0	0	0	0	0	0	0.142147
88310023	70	1	1250	PLN	70	1250	0.143395		0.511074											0.24277	15.0148	0.0546633	0.974955	1.31736	0	0	0	0	0	0	0.107689
88310023	70	1	1450	PLN	70	1450	0.14359		0.511074											0.169458	15.0297	0.0359731	1.02728	1.40251	0	0	0	0	0	0	0.105048
88310023	70	1	1650	PLN	70	1650	0.168645		0.511074											0.117275	13.9382	0.250523	1.11116	1.2671	0	0	0	0	0	0	0.120103
88310023	70	1	1850	PLN	70	1850	0.132739		0.511074											0.0541305		0.213909	1.15525	1.32684	0	0	0	0	0	0	0.10677
88310036	30	1	50		30	50	1	0.500908	0.531866	9.15398	0.707253	1.90604	2.01031	1.39616	1.23936	0	0	0	0	0.39493	8.47621	0.640425	1.02323	1.58401	1.0082	0	0	0	0	0	0.453151
88310036	30	1	150		30	150	0.857588	0.500908	0.531866	9.15398	0.707253	1.90604	2.01031	1.39616	1.23936	0	0	0	0	0.500908	9.15398	0.707253	1.90604	2.01031	1.39616	1.23936	0	0	0	0	0.575043
88310036	30	1	250		30	250	0.693222	0.500908	0.531866	9.15398	0.707253	1.90604	2.01031	1.39616	1.23936	0	0	0	0	0.515452	8.69331	0.744257	2.5452	1.9654	1.49663	1.40222	0	0	0	0	0.47314
88310036	30	1	350		30	350	0.510775	0.500908	0.531866	9.15398	0.707253	1.90604	2.01031	1.39616	1.23936	0	0	0	0	0.497035	10.5506	0.654184	2.79948	1.96938	1.35472	1.35163	0	0	0	0	0.310394
88310036	30	1	450		30	450	0.380852	0.500908	0.531866	9.15398	0.707253	1.90604	2.01031	1.39616	1.23936	0	0	0	0	0.594875	9.14432	0.721795	2.79297	2.45747	1.9833	1.95967	0	0	0	0	0.281364
88310036	30	1	550		30	550	0.275374	0.500908	0.531866	9.15398	0.707253	1.90604	2.01031	1.39616	1.23936	0	0	0	0	0.688706	8.9836	0.701255	2.54933	2.88582	2.70905	2.57971	0	0	0	0	0.260343
88310036	30	1	650		30	650	0.228983	0.500908	0.531866	9.15398	0.707253	1.90604	2.01031	1.39616	1.23936	0	0	0	0	0.731232	10.049	0.709533	1.99934	3.08714	2.8647	0	0	0	0	0	0.189772
88310036	30	1	750		30	750	0.171856	0.500908	0.531866	9.15398	0.707253	1.90604	2.01031	1.39616	1.23936	0	0	0	0	0.714762	9.30167	0.681634	1.47171	2.93367	2.68707	2.52976	0	0	0	0	0.17267
88310036	30	1	850		30	850	0.186284	0.500908	0.531866	9.15398	0.707253	1.90604	2.01031	1.39616	1.23936	0	0	0	0	0.719048	8.72726	0.5769	1.19269	2.96516	2.77704	2.63371	0	0	0	0	0.118259
88310036	30	1	950		30	950	-0.0312331	0.500908	0.531866	9.15398	0.707253	1.90604	2.01031	1.39616	1.23936	0	0	0	0	0.717874	7.08449	0.384775	1.03594	2.70283	0	2.76426	0	0	0	0	0.0913137
88310036	30	1	1050		30	1050	0.123699	0.500908	0.531866	9.15398	0.707253	1.90604	2.01031	1.39616	1.23936	0	0	0	0	0.661741	6.12058	0.292547	1.09998	2.53367	0	0	0	0	0	0	0.0603878
88310036	30	1	1150		30	1150	0.135924	0.500908	0.531866	9.15398	0.707253	1.90604	2.01031	1.39616	1.23936	0	0	0	0	0.634936	5.63251	0.0859413	0.80683	2.24797	0	0	0	0	0	0	0.0332221
88310036	30	1	1250		30	1250	0.143395	0.500908	0.531866	9.15398	0.707253	1.90604	2.01031	1.39616	1.23936	0	0	0	0	0.601262	6.58225	0.217629	0.945019	2.13897	0	0	0	0	0	0	0.0597891
88310036	30	1	1350		30	1350	0.0360793	0.500908	0.531866	9.15398	0.707253	1.90604	2.01031	1.39616	1.23936	0	0	0	0	0.527769	4.27194	-0.0162487	0.828015	1.67575	0	0	0	0	0	0	0.0638569
88310036	30	1	1450		30	1450	0.14359	0.500908	0.531866	9.15398	0.707253	1.90604	2.01031	1.39616	1.23936	0	0	0	0	0.455429	4.45881	-0.158961	0.710066	1.59776	0	0	0	0	0	0	0.0844275
88310036	30	1	1550		30	1550	0.0939641	0.500908	0.531866	9.15398	0.707253	1.90604	2.01031	1.39616	1.23936	0	0	0	0	0.315915	4.3209	0.0278977	0.844818	1.61629	0	0	0	0	0	0	0.109157
88310036	30	1	1650		30	1650	0.168645	0.500908	0.531866	9.15398	0.707253	1.90604	2.01031	1.39616	1.23936	0	0	0	0	0.205382	3.44953	-0.0107582	0.793657	1.35974	0	0	0	0	0	0	0.090022
88310036	30	1	1750		30	1750	0.234031	0.500908	0.531866	9.15398	0.707253	1.90604	2.01031	1.39616	1.23936	0	0	0	0	0.216399	3.75363	0.154051	0.973569	1.34045	0	0	0	0	0	0	0.0861817
88310036	30	1	1850		30	1850	0.132739	0.500908	0.531866	9.15398	0.707253	1.90604	2.01031	1.39616	1.23936	0	0	0	0	0.197467	7.06787	0.177189	0.882227	1.25478	0	0	0	0	0	0	0.0853729
88310036	30	1	1950		30	1950	0.0919711	0.500908	0.531866	9.15398	0.707253	1.90604	2.01031	1.39616	1.23936	0	0	0	0	0.181697	5.05892	0.169417	0.914172	1.27559	0	0	0	0	0	0	0.074281
88310036	50	1	50		50	50	1	0.205817	0.531866	9.21753	0.49246	1.51071	1.66945	0.498057	0.29951	0	0	0	0	0.183725	8.23641	0.492333	1.28143	1.44195	0.56973	0.145049	0	0	0	0	0.164183
88310036	50	1	150		50	150	0.857588	0.205817	0.531866	9.21753	0.49246	1.51071	1.66945	0.498057	0.29951	0	0	0	0	0.205817	9.21753	0.49246	1.51071	1.66945	0.498057	0.29951	0	0	0	0	0.157419
88310036	50	1	250		50	250	0.693222	0.205817	0.531866	9.21753	0.49246	1.51071	1.66945	0.498057	0.29951	0	0	0	0	0.218644	9.86165	0.376599	1.62388	1.5445	0.406446	0.386447	0.169675	0	0	0	0.126771
88310036	50	1	350		50	350	0.510775	0.205817	0.531866	9.21753	0.49246	1.51071	1.66945	0.498057	0.29951	0	0	0	0	0.295933	7.8556	0.391566	1.86557	1.77461	0.732446	0.605489	0	0	0	0	0.120177
88310036	50	1	450		50	450	0.380852	0.205817	0.531866	9.21753	0.49246	1.51071	1.66945	0.498057	0.29951	0	0	0	0	0.367842	9.35721	0.520221	2.10352	1.64297	0.826718	0.876425	0	0	0	0	0.152257
88310036	50	1	550		50	550	0.275374	0.205817	0.531866	9.21753	0.49246	1.51071	1.66945	0.498057	0.29951	0	0	0	0	0.42738	9.6434	0.555832	1.88688	1.78382	1.01318	0.983187	0	0	0	0	0.107125
88310036	50	1	650		50	650	0.228983	0.205817	0.531866	9.21753	0.49246	1.51071	1.66945	0.498057	0.29951	0	0	0	0	0.442719	6.33987	0.390231	1.34016	2.01015	1.11358	0.972237	0	0	0	0	0.0773599
88310036	50	1	750		50	750	0.171856	0.205817	0.531866	9.21753	0.49246	1.51071	1.66945	0.498057	0.29951	0	0	0	0	0.509678	9.55774	0.408477	1.15694	1.75447	0	1.38447	0	0	0	0	0.0888734
88310036	50	1	850		50	850	0.186284	0.205817	0.531866	9.21753	0.49246	1.51071	1.66945	0.498057	0.29951	0	0	0	0	0.545373	7.4507	0.390487	1.01232	2.09373	0	1.65216	0	0	0	0	0.068954
88310036	50	1	950		50	950	-0.0312331	0.205817	0.531866	9.21753	0.49246	1.51071	1.66945	0.498057	0.29951	0	0	0	0	0.55783	6.79294	0.250092	0.992742	2.02434	1.71245	1.67714	0	0	0	0	0.0534074
88310036	50	1	1050		50	1050	0.123699	0.205817	0.531866	9.21753	0.49246	1.51071	1.66945	0.498057	0.29951	0	0	0	0	0.554261	7.0793	0.157882	1.02924	2.1234	0	0	0	0	0	0	0.0514436
88310036	50	1	1150		50	1150	0.135924	0.205817	0.531866	9.21753	0.49246	1.51071	1.66945	0.498057	0.29951	0	0	0	0	0.526361	5.98443	0.109212	1.0548	2.32213	0	0	0	0	0	0	0.0599291
88310036	50	1	1250		50	1250	0.143395	0.205817	0.531866	9.21753	0.49246	1.51071	1.66945	0.498057	0.29951	0	0	0	0	0.524687	6.53411	0.0475261	0.990999	2.21369	0	0	0	0	0	0	0.0462452
88310036	50	1	1350		50	1350	0.0360793	0.205817	0.531866	9.21753	0.49246	1.51071	1.66945	0.498057	0.29951	0	0	0	0	0.466768	6.13085	0.00403046	0.976737	1.65508	0	0	0	0	0	0	0.0532942
88310036	50	1	1450		50	1450	0.14359	0.205817	0.531866	9.21753	0.49246	1.51071	1.66945	0.498057	0.29951	0	0	0	0	0.431784	5.49445	0.00611849	0.922506	1.73611	0	0	0	0	0	0	0.0593633
88310036	50	1	1550		50	1550	0.0939641	0.205817	0.531866	9.21753	0.49246	1.51071	1.66945	0.498057	0.29951	0	0	0	0	0.369371	5.53815	0.208812	1.07493	1.45149	0	0	0	0	0	0	0.0963667
88310036	50	1	1650		50	1650	0.168645	0.205817	0.531866	9.21753	0.49246	1.51071	1.66945	0.498057	0.29951	0	0	0	0	0.339861	4.62876	0.0130717	0.907397	1.7618	0	0	0	0	0	0	0.0845247
88310036	50	1	1750		50	1750	0.234031	0.205817	0.531866	9.21753	0.49246	1.51071	1.66945	0.498057	0.29951	0	0	0	0	0.307659	6.43855	0.109922	0.929562	1.42869	0	0	0	0	0	0	0.0633546
88310036	50	1	1850		50	1850	0.132739	0.205817	0.531866	9.21753	0.49246	1.51071	1.66945	0.498057	0.29951	0	0	0	0	0.235459	6.2103	0.066844	0.900851	1.30101	0	0	0	0	0	0	0.0634962
88310036	50	1	1950		50	1950	0.0919711	0.205817	0.531866	9.21753	0.49246	1.51071	1.66945	0.498057	0.29951	0	0	0	0	0.272966	5.54831	-0.0330036	0.834988	1.12341	0	0	0	0	0	0	0.0693724
88310036	70	1	50		70	50	1	0.109877	0.465921	7.26193	0.0888573	1.0648		0.31033	0	0	0	0	0	0.0607109		0.230514	1.09741	1.51824	0	0	0	0	0	0	0.0424517
88310036	70	1	150		70	150	0.857588	0.109877	0.465921	7.26193	0.0888573	1.0648		0.31033	0	0	0	0	0	0.109877	7.26193	0.0888573	1.0648	1.31944	0.31033	0	0	0	0	0	0.0876917
88310036	70	1	250		70	250	0.693222	0.109877	0.465921	7.26193	0.0888573	1.0648		0.31033	0	0	0	0	0	0.0851617		0.236275	1.0665	1.3117	0.294214	0	0	0	0	0	0.0560317
88310036	70	1	350		70	350	0.510775	0.109877	0.465921	7.26193	0.0888573	1.0648		0.31033	0	0	0	0	0	0.201712	8.58849	0.312592	1.45764	1.45252	0.43546	0.371986	0	0	0	0	0.0663338
88310036	70	1	450		70	450	0.380852	0.109877	0.465921	7.26193	0.0888573	1.0648		0.31033	0	0	0	0	0	0.242783	9.71673	0.322067	1.41841	1.57454	0.369032	0.416699	0	0	0	0	0.0510988
88310036	70	1	550		70	550	0.275374	0.109877	0.465921	7.26193	0.0888573	1.0648		0.31033	0	0	0	0	0	0.277904	7.65924	0.257158	1.26112	1.30391	0.395172	0.425924	0	0	0	0	0.0622185
88310036	70	1	650		70	650	0.228983	0.109877	0.465921	7.26193	0.0888573	1.0648		0.31033	0	0	0	0	0	0.276627	7.2436	0.219499	1.20246	1.55221	0.43693	0.411751	0	0	0	0	0.0587486
88310036	70	1	750		70	750	0.171856	0.109877	0.465921	7.26193	0.0888573	1.0648		0.31033	0	0	0	0	0	0.370137	7.57283	0.246612	1.06937	1.78629	0.740073	0.686709	0	0	0	0	0.0763217
88310036	70	1	850		70	850	0.186284	0.109877	0.465921	7.26193	0.0888573	1.0648		0.31033	0	0	0	0	0	0.332488	7.33039	0.0974359	0.861066	1.32768	0.650695	0.66384	0	0	0	0	0.0587985
88310036	70	1	950		70	950	-0.0312331	0.109877	0.465921	7.26193	0.0888573	1.0648		0.31033	0	0	0	0	0	0.358621	8.34815	0.249745	1.02413	1.72725	0.292304	0.724118	0.325521	0	0	0	0.0590696
88310036	70	1	1050		70	1050	0.123699	0.109877	0.465921	7.26193	0.0888573	1.0648		0.31033	0	0	0	0	0	0.333205	7.05948	0.0757232	1.00988	1.78715	0	0	0	0	0	0	0.0469311
88310036	70	1	1150		70	1150	0.135924	0.109877	0.465921	7.26193	0.0888573	1.0648		0.31033	0	0	0	0	0	0.301066	6.94627	0.0663203	0.993135	1.26169	0	0	0	0	0	0	0.0546801
88310036	70	1	1250		70	1250	0.143395	0.109877	0.465921	7.26193	0.0888573	1.0648		0.31033	0	0	0	0	0	0.294702	4.89752	0.0745648	0.950181	1.66995	0	0	0	0	0	0	0.082819
88310036	70	1	1350		70	1350	0.0360793	0.109877	0.465921	7.26193	0.0888573	1.0648		0.31033	0	0	0	0	0	0.249428	5.64792	0.152043	0.952211	1.53718	0	0	0	0	0	0	0.0819686
88310036	70	1	1450		70	1450	0.14359	0.109877	0.465921	7.26193	0.0888573	1.0648		0.31033	0	0	0	0	0	0.1477	6.20829	0.145879	0.942941	1.28551	0	0	0	0	0	0	0.122186
88310036	70	1	1550		70	1550	0.0939641	0.109877	0.465921	7.26193	0.0888573	1.0648		0.31033	0	0	0	0	0	0.123227		0.0460631	0.943237	1.46256	0	0	0	0	0	0	0.12537
88310036	70	1	1650		70	1650	0.168645	0.109877	0.465921	7.26193	0.0888573	1.0648		0.31033	0	0	0	0	0	0.156416	6.46532	0.0195515	0.97858	1.39872	0	0	0	0	0	0	0.0675605
88310036	70	1	1750		70	1750	0.234031	0.109877	0.465921	7.26193	0.0888573	1.0648		0.31033	0	0	0	0	0	0.174491	4.35178	0.0638267	0.969603	1.39756	0	0	0	0	0	0	0.0642727
88310036	70	1	1850		70	1850	0.132739	0.109877	0.465921	7.26193	0.0888573	1.0648		0.31033	0	0	0	0	0	0.128788	6.38483	0.0545594	0.932841	1.22841	0	0	0	0	0	0	0.0598933
88310036	70	1	1950		70	1950	0.0919711	0.109877	0.465921	7.26193	0.0888573	1.0648		0.31033	0	0	0	0	0	0.116346		0.112819	1.0323	1.25805	0	0	0	0	0	0	0.0567461
88310009	30	1	50	ChS	30	50	1	0.585928	0.352418	12.2604	0.910645	3.02869	5.74394	5.32128	4.209	1.44366	0	0	0	0.541185	15.9947	0.82188	1.92741	4.04226	2.38182	0	1.2708	0.498565	0.266157	0	0.968818
88310009	30	1	150	ChS	30	150	0.857588	0.585928	0.352418	12.2604	0.910645	3.02869	5.74394	5.32128	4.209	1.44366	0	0	0	0.585928	12.2604	0.910645	3.02869	5.74394	5.32128	4.209	1.44366	0	0	0	0.927606
88310009	30	1	250	ChS	30	250	0.693222	0.585928	0.352418	12.2604	0.910645	3.02869	5.74394	5.32128	4.209	1.44366	0	0	0	0.825365	15.6989	0.912982	3.35515	5.8706	5.76943	5.56576	0	0	0	0	0.979694
88310009	30	1	350	ChS	30	350	0.510775	0.585928	0.352418	12.2604	0.910645	3.02869	5.74394	5.32128	4.209	1.44366	0	0	0	0.875599	10.6885	0.894929	3.78587	4.78024	4.98829	4.623	0	0	0	0	0.882722
88310009	30	1	450	ChS	30	450	0.380852	0.585928	0.352418	12.2604	0.910645	3.02869	5.74394	5.32128	4.209	1.44366	0	0	0	0.870087	10.667	0.745205	3.0672	4.73475	4.41711	4.33838	0	0	0	0	0.433772
88310009	30	1	550	ChS	30	550	0.275374	0.585928	0.352418	12.2604	0.910645	3.02869	5.74394	5.32128	4.209	1.44366	0	0	0	0.840469	9.63415	0.726717	2.23845	3.99279	3.93279	3.72824	0	0	0	0	0.253306
88310009	30	1	650	ChS	30	650	0.228983	0.585928	0.352418	12.2604	0.910645	3.02869	5.74394	5.32128	4.209	1.44366	0	0	0	0.728087	7.43107	0.574792	1.29283	3.25172	0	3.00718	0	0	0	0	0.0579787
88310009	30	1	750	ChS	30	750	0.171856	0.585928	0.352418	12.2604	0.910645	3.02869	5.74394	5.32128	4.209	1.44366	0	0	0	0.554123	6.29169	0.432495	0.909188	2.21042	1.55466	1.60255	0	0	0	0	0.0352473
88310009	30	1	850	ChS	30	850	0.186284	0.585928	0.352418	12.2604	0.910645	3.02869	5.74394	5.32128	4.209	1.44366	0	0	0	0.431007	2.58376	0.174565	0.744209	1.67409	1.71214	0	0	0	0	0	0.0375232
88310009	30	1	950	ChS	30	950	-0.0312331	0.585928	0.352418	12.2604	0.910645	3.02869	5.74394	5.32128	4.209	1.44366	0	0	0	0.34331	2.20726	0.142033	0.627877	2.60146	0	0	0	0	0	0	0.00967959
88310009	30	1	1050	ChS	30	1050	0.123699	0.585928	0.352418	12.2604	0.910645	3.02869	5.74394	5.32128	4.209	1.44366	0	0	0	0.483793	0.615484	0.00967939	0.399103	1.9052	0	0	0	0	0	0	0.019857
88310009	30	1		ChS	30		0.135924	0.585928	0.352418	12.2604	0.910645	3.02869	5.74394	5.32128	4.209	1.44366	0	0	0												0.15421
88310009	30	1		ChS	30		0.143395	0.585928	0.352418	12.2604	0.910645	3.02869	5.74394	5.32128	4.209	1.44366	0	0	0												0.181135
88310009	30	1		ChS	30		0.0360793	0.585928	0.352418	12.2604	0.910645	3.02869	5.74394	5.32128	4.209	1.44366	0	0	0												0.197104
88310009	50	1	50	ChS	50	50	1	0.258436	0.352418	7.55296	0.687541	1.96352	2.88039	2.2136	1.68664	0.878274	0	0	0	0.210918	8.55462	0.740003	1.47011	2.68145	1.25319	0.408711	0.408234	0.22425	0.22043	0.197194	0.362578
88310009	50	1	150	ChS	50	150	0.857588	0.258436	0.352418	7.55296	0.687541	1.96352	2.88039	2.2136	1.68664	0.878274	0	0	0	0.258436	7.55296	0.687541	1.96352	2.88039	2.2136	1.68664	0.878274	0	0	0	0.275158
88310009	50	1	250	ChS	50	250	0.693222	0.258436	0.352418	7.55296	0.687541	1.96352	2.88039	2.2136	1.68664	0.878274	0	0	0	0.552957	7.68645	0.771757	2.21008	3.8156	3.65575	3.1953	0.929575	0	0	0	0.39756
88310009	50	1	350	ChS	50	350	0.510775	0.258436	0.352418	7.55296	0.687541	1.96352	2.88039	2.2136	1.68664	0.878274	0	0	0	0.804549	9.47928	0.818765	3.05878	4.84553	4.86821	4.11676	0	0	0	0	0.600339
88310009	50	1	450	ChS	50	450	0.380852	0.258436	0.352418	7.55296	0.687541	1.96352	2.88039	2.2136	1.68664	0.878274	0	0	0	0.795841	11.5125	0.78348	2.74923	3.52627	3.64969	3.15601	0	0	0	0	0.32549
88310009	50	1	550	ChS	50	550	0.275374	0.258436	0.352418	7.55296	0.687541	1.96352	2.88039	2.2136	1.68664	0.878274	0	0	0	0.772676	8.2355	0.65099	1.85121	3.10874	0	3.07885	0	0	0	0	0.113648
88310009	50	1	650	ChS	50	650	0.228983	0.258436	0.352418	7.55296	0.687541	1.96352	2.88039	2.2136	1.68664	0.878274	0	0	0	0.712111	9.80907	0.541581	1.23321	3.15542	2.69912	2.45164	0	0	0	0	0.0510625
88310009	50	1	750	ChS	50	750	0.171856	0.258436	0.352418	7.55296	0.687541	1.96352	2.88039	2.2136	1.68664	0.878274	0	0	0	0.488293	6.38691	0.246965	0.895677	1.58266	1.26441	1.38053	0	0	0	0	0.0243686
88310009	50	1	850	ChS	50	850	0.186284	0.258436	0.352418	7.55296	0.687541	1.96352	2.88039	2.2136	1.68664	0.878274	0	0	0	0.428348	1.50318	-0.0708932	0.447969	2.05761	0	0	0	0	0	0	0.0581793
88310009	50	1	950	ChS	50	950	-0.0312331	0.258436	0.352418	7.55296	0.687541	1.96352	2.88039	2.2136	1.68664	0.878274	0	0	0	0.346528	1.96579	0.180104	0.701938	1.33157	1.42668	0	1.23646	0.856008	0	0	0.0397552
88310009	50	1	1050	ChS	50	1050	0.123699	0.258436	0.352418	7.55296	0.687541	1.96352	2.88039	2.2136	1.68664	0.878274	0	0	0	0.374997	1.02978	0.230958	0.37073	2.1522	0	0	0	0	0	0	0.0612412
88310009	50	1		ChS	50		0.135924	0.258436	0.352418	7.55296	0.687541	1.96352	2.88039	2.2136	1.68664	0.878274	0	0	0												0.172933
88310009	50	1		ChS	50		0.143395	0.258436	0.352418	7.55296	0.687541	1.96352	2.88039	2.2136	1.68664	0.878274	0	0	0												0.194861
88310009	70	1	50	ChS	70	50	1		0.352418		0.544998	1.3841	1.91569	1.27642	1.12141	0.469302	0	0	0	0.0851882		0.373527	1.0807	1.66246	0.801061	0	0	0	0	0	0.23269
88310009	70	1	150	ChS	70	150	0.857588		0.352418		0.544998	1.3841	1.91569	1.27642	1.12141	0.469302	0	0	0	0.109806		0.544998	1.3841	1.91569	1.27642	1.12141	0.469302	0	0	0	0.160212
88310009	70	1	250	ChS	70	250	0.693222		0.352418		0.544998	1.3841	1.91569	1.27642	1.12141	0.469302	0	0	0	0.315266	8.96712	0.585743	1.62351	2.87876	2.21238	1.78179	0.93498	0	0	0	0.155826
88310009	70	1	350	ChS	70	350	0.510775		0.352418		0.544998	1.3841	1.91569	1.27642	1.12141	0.469302	0	0	0	0.566021	7.87922	0.619836	1.98731	2.06302	2.07148	1.99961	0	0	0	0	0.16778
88310009	70	1	450	ChS	70	450	0.380852		0.352418		0.544998	1.3841	1.91569	1.27642	1.12141	0.469302	0	0	0	0.558584	6.21901	0.521218	1.67574	1.94637	1.59944	1.71208	0	0	0	0	0.149491
88310009	70	1	550	ChS	70	550	0.275374		0.352418		0.544998	1.3841	1.91569	1.27642	1.12141	0.469302	0	0	0	0.519682	6.65534	0.308822	1.09143	1.85975	1.64665	1.4723	0	0	0	0	0.156562
88310009	70	1	650	ChS	70	650	0.228983		0.352418		0.544998	1.3841	1.91569	1.27642	1.12141	0.469302	0	0	0	0.496459	5.65925	0.203965	0.919224	2.32182	1.62264	1.11474	0	0	0	0	0.167681
88310009	70	1	750	ChS	70	750	0.171856		0.352418		0.544998	1.3841	1.91569	1.27642	1.12141	0.469302	0	0	0	0.347956	5.69884	0.198186	0.787451	1.87422	0.96314	0.85034	0	0	0	0	0.256588
88310009	70	1	850	ChS	70	850	0.186284		0.352418		0.544998	1.3841	1.91569	1.27642	1.12141	0.469302	0	0	0	0.339286	1.288	0.0653614	0.499715	2.04228	0	0	2.04228	0	0	0	0.234809
88310009	70	1	950	ChS	70	950	-0.0312331		0.352418		0.544998	1.3841	1.91569	1.27642	1.12141	0.469302	0	0	0	0.169002		-0.0208212	0.469265	0.688705	0	0	0	0	0	0	0.234779
88310009	70	1	1050	ChS	70	1050	0.123699		0.352418		0.544998	1.3841	1.91569	1.27642	1.12141	0.469302	0	0	0	0.450185	0.862066	0.0230315	0.354807	3.94477	0	0	0	0	0	0	0.217401
88310009	70	1		ChS	70		0.135924		0.352418		0.544998	1.3841	1.91569	1.27642	1.12141	0.469302	0	0	0												0.31111
88310009	70	1		ChS	70		0.143395		0.352418		0.544998	1.3841	1.91569	1.27642	1.12141	0.469302	0	0	0												0.311889
88328020	30	1	50	PLN	30	50	1	0.622326	0.487856	4.79392	0.587636	1.236	2.04888	2.19187	1.93576	0	0	0	0	0.469338	5.13209	0.526757	0.784222	1.88622	1.52202	0.77731	0	0	0	0	0.539756
88328020	30	1	150	PLN	30	150	0.857588	0.622326	0.487856	4.79392	0.587636	1.236	2.04888	2.19187	1.93576	0	0	0	0	0.622326	4.79392	0.587636	1.236	2.04888	2.19187	1.93576	0	0	0	0	0.455056
88328020	30	1	250	PLN	30	250	0.693222	0.622326	0.487856	4.79392	0.587636	1.236	2.04888	2.19187	1.93576	0	0	0	0	0.636871	4.00422	0.545676	1.43753	2.82118	2.34295	2.10182	0	0	0	0	0.158473
88328020	30	1	350	PLN	30	350	0.510775	0.622326	0.487856	4.79392	0.587636	1.236	2.04888	2.19187	1.93576	0	0	0	0	0.52427	4.19452	0.375122	1.16299	1.87684	0	1.62091	0	0	0	0	0.0607829
88328020	30	1	450	PLN	30	450	0.380852	0.622326	0.487856	4.79392	0.587636	1.236	2.04888	2.19187	1.93576	0	0	0	0	0.561835	4.1602	0.351022	1.06516	2.34863	1.79976	1.71041	0	0	0	0	0.0508899
88328020	30	1	550	PLN	30	550	0.275374	0.622326	0.487856	4.79392	0.587636	1.236	2.04888	2.19187	1.93576	0	0	0	0	0.50739	3.60949	0.2326	0.890259	1.99815	1.34658	1.62893	0	0	0	0	0.0541681
88328020	30	1	650	PLN	30	650	0.228983	0.622326	0.487856	4.79392	0.587636	1.236	2.04888	2.19187	1.93576	0	0	0	0	0.468876	3.33339	0.194295	0.681074	1.05206	0	1.39726	0.690412	0	0	0	0.0520159
88328020	30	1	750	PLN	30	750	0.171856	0.622326	0.487856	4.79392	0.587636	1.236	2.04888	2.19187	1.93576	0	0	0	0	0.406365	2.73075	0.240158	0.532403	2.23954	1.74964	1.39971	0	0	0	0	0.0473291
88328020	30	1	850	PLN	30	850	0.186284	0.622326	0.487856	4.79392	0.587636	1.236	2.04888	2.19187	1.93576	0	0	0	0	0.4974	1.00745	0.0660191	0.465893	2.81684	0	0	0	0	0	0	0.0607404
88328020	30	1	950	PLN	30	950	-0.0312331	0.622326	0.487856	4.79392	0.587636	1.236	2.04888	2.19187	1.93576	0	0	0	0	0.33427		0.0888527	0.335359	1.2386	0	0	0	0	0	0	0.105842
88328020	30	1	1050	PLN	30	1050	0.123699	0.622326	0.487856	4.79392	0.587636	1.236	2.04888	2.19187	1.93576	0	0	0	0	0.122778		0.286723	0.36988	4.62963	0	0	0	0	0	0	0.138857
88328020	30	1		PLN	30		0.135924	0.622326	0.487856	4.79392	0.587636	1.236	2.04888	2.19187	1.93576	0	0	0	0												0.164486
88328020	30	1		PLN	30		0.143395	0.622326	0.487856	4.79392	0.587636	1.236	2.04888	2.19187	1.93576	0	0	0	0												0.124457
88328020	30	1		PLN	30		0.0360793	0.622326	0.487856	4.79392	0.587636	1.236	2.04888	2.19187	1.93576	0	0	0	0												0.117923
88328020	50	1	50	PLN	50	50	1	0.288751	0.487856	5.70521	0.333503	0.967689		0.755759	0.716172	0	0	0	0	0.17271	5.61474	0.14099	0.857884	1.80811	0.541468	0.243736	0	0	0	0	0.256693
88328020	50	1	150	PLN	50	150	0.857588	0.288751	0.487856	5.70521	0.333503	0.967689		0.755759	0.716172	0	0	0	0	0.288751	5.70521	0.333503	0.967689	1.49712	0.755759	0.716172	0	0	0	0	0.171922
88328020	50	1	250	PLN	50	250	0.693222	0.288751	0.487856	5.70521	0.333503	0.967689		0.755759	0.716172	0	0	0	0	0.317548	3.88209	0.24643	1.00616	1.85329	0.823683	0.581228	0	0	0	0	0.157283
88328020	50	1	350	PLN	50	350	0.510775	0.288751	0.487856	5.70521	0.333503	0.967689		0.755759	0.716172	0	0	0	0	0.371498	4.35208	0.26541	1.09025	1.74375	0.93646	0.871877	0	0	0	0	0.139859
88328020	50	1	450	PLN	50	450	0.380852	0.288751	0.487856	5.70521	0.333503	0.967689		0.755759	0.716172	0	0	0	0	0.286189	3.08107	0.059292	0.761313	1.313	0	0.674737	0.437667	0.355605	0.337369	0	0.124498
88328020	50	1	550	PLN	50	550	0.275374	0.288751	0.487856	5.70521	0.333503	0.967689		0.755759	0.716172	0	0	0	0	0.190869	4.16238	-0.0481976	0.674324	1.27966	0	0	0.55452	0.543857	0	0	0.111479
88328020	50	1	650	PLN	50	650	0.228983	0.288751	0.487856	5.70521	0.333503	0.967689		0.755759	0.716172	0	0	0	0	0.0863581		0.0180844	0.68841	1.43083	0	0	0	0	0	0	0.107434
88328020	50	1	750	PLN	50	750	0.171856	0.288751	0.487856	5.70521	0.333503	0.967689		0.755759	0.716172	0	0	0	0	0.153809		0.0250824	0.7222	1.49303	0	0	0	0	0	0	0.123226
88328020	50	1	850	PLN	50	850	0.186284	0.288751	0.487856	5.70521	0.333503	0.967689		0.755759	0.716172	0	0	0	0	0.245074		0.243442	0.572849	1.92367	0.641223	0	1.28245	1.12214	0.961834	0.801529	0.125602
88328020	50	1	950	PLN	50	950	-0.0312331	0.288751	0.487856	5.70521	0.333503	0.967689		0.755759	0.716172	0	0	0	0	0.160473		0.044551	0.505402	2.3084	0	0	0	0	0	0	0.144823
88328020	50	1	1050	PLN	50	1050	0.123699	0.288751	0.487856	5.70521	0.333503	0.967689		0.755759	0.716172	0	0	0	0	0.0284566		0.102578	0.406906	1.77135	0	0	0	0	0	0	0.147224
88328020	50	1	1150	PLN	50	1150	0.135924	0.288751	0.487856	5.70521	0.333503	0.967689		0.755759	0.716172	0	0	0	0	0.0399996		0.0239499	0.417732	2.16413	0	0	0	0	0	0	0.198923
88328020	50	1	1250	PLN	50	1250	0.143395	0.288751	0.487856	5.70521	0.333503	0.967689		0.755759	0.716172	0	0	0	0	0.0295725		0.189086	0.425753	3.90943	0	0	0	0	0	0	0.203982
88328020	50	1	1350	PLN	50	1350	0.0360793	0.288751	0.487856	5.70521	0.333503	0.967689		0.755759	0.716172	0	0	0	0	0.105168		0.0567629	0.462039	1.66667	0	0	0	0	0	0	0.134522
88328020	70	1	50	PLN	70	50	1		0.487856		0.0246415	0.742078		0	0	0	0	0	0	0.0368706		0.200623	0.927198	1.38724	0	0	0	0	0	0	0.279578
88328020	70	1	150	PLN	70	150	0.857588		0.487856		0.0246415	0.742078		0	0	0	0	0	0	0.117712		0.0246415	0.742078	1.18269	0	0	0	0	0	0	0.156515
88328020	70	1	250	PLN	70	250	0.693222		0.487856		0.0246415	0.742078		0	0	0	0	0	0	0.0948509		-0.118174	0.740741	1.70205	0.327802	0.19542	0.280522	0.252155	0.204876	0.189116	0.158642
88328020	70	1	350	PLN	70	350	0.510775		0.487856		0.0246415	0.742078		0	0	0	0	0	0	0.110783		0.0856959	0.790017	1.16215	0	0	0	0	0	0	0.176393
88328020	70	1	450	PLN	70	450	0.380852		0.487856		0.0246415	0.742078		0	0	0	0	0	0	0.184814	4.43835	0.153876	0.779083	1.06721	0.649219	0	0.729259	0	0	0	0.167592
88328020	70	1	550	PLN	70	550	0.275374		0.487856		0.0246415	0.742078		0	0	0	0	0	0	0.124378		-0.0414795	0.652699	1.0521	0	0	0	0	0	0	0.166807
88328020	70	1	650	PLN	70	650	0.228983		0.487856		0.0246415	0.742078		0	0	0	0	0	0	0.0236644		0.0298879	0.708654	1.12326	0	0	0	0	0	0	0.167743
88328020	70	1	750	PLN	70	750	0.171856		0.487856		0.0246415	0.742078		0	0	0	0	0	0	0.028128		0.0996786	0.68597	1.78057	0	0.508735	0.413347	0.413347	0	0	0.148097
88328020	70	1	850	PLN	70	850	0.186284		0.487856		0.0246415	0.742078		0	0	0	0	0	0	0.11139		0.0845448	0.462295	1.37741	0	0	0	0	0	0	0.173481
88328020	70	1	950	PLN	70	950	-0.0312331		0.487856		0.0246415	0.742078		0	0	0	0	0	0	0.0654495		0.283084	0.515458	3.44353	3.27135	0	0	0	0	0	0.151542
88328020	70	1	1050	PLN	70	1050	0.123699		0.487856		0.0246415	0.742078		0	0	0	0	0	0	0.0393647		0.109098	0.481319	2.05761	0	0	0	0	0	0	0.19376
88328020	70	1	1150	PLN	70	1150	0.135924		0.487856		0.0246415	0.742078		0	0	0	0	0	0	0.0999295		0.0107911	0.408503	0	0	0	0	0	0	0	0.264337
88328020	70	1	1250	PLN	70	1250	0.143395		0.487856		0.0246415	0.742078		0	0	0	0	0	0	0.213946		-0.0601606	0.427627	1.51172	0	0	0	0	0	0	0.209995
88328024	30	1	50	ChS	30	50	1	0.635682	0.16382	6.34913	0.53487	1.14586	2.19584	1.98392	1.86485	0	0	0	0	0.699494	8.89878	0.679619	0.941731	3.1565	1.99796	0	0.540302	0	0	0	0.985829
88328024	30	1	150	ChS	30	150	0.857588	0.635682	0.16382	6.34913	0.53487	1.14586	2.19584	1.98392	1.86485	0	0	0	0	0.635682	6.34913	0.53487	1.14586	2.19584	1.98392	1.86485	0	0	0	0	0.338789
88328024	30	1	250	ChS	30	250	0.693222	0.635682	0.16382	6.34913	0.53487	1.14586	2.19584	1.98392	1.86485	0	0	0	0	0.546339	6.07078	0.273415	1.19042	1.87629	1.66328	1.7086	0	0	0	0	0.163949
88328024	30	1	350	ChS	30	350	0.510775	0.635682	0.16382	6.34913	0.53487	1.14586	2.19584	1.98392	1.86485	0	0	0	0	0.25353	6.14927	0.305234	0.838057	1.4117	0.332164	0.352924	0.311404	0.249123	0.197222	0.197222	0.160912
88328024	30	1	450	ChS	30	450	0.380852	0.635682	0.16382	6.34913	0.53487	1.14586	2.19584	1.98392	1.86485	0	0	0	0	0.178991		0.171	0.747401	1.28575	0	0	0	0	0	0	0.129788
88328024	30	1	550	ChS	30	550	0.275374	0.635682	0.16382	6.34913	0.53487	1.14586	2.19584	1.98392	1.86485	0	0	0	0	0.203734	5.442	-0.0481477	0.689486	1.6855	0	0.879933	0	0	0	0	0.0786341
88328024	30	1	650	ChS	30	650	0.228983	0.635682	0.16382	6.34913	0.53487	1.14586	2.19584	1.98392	1.86485	0	0	0	0	0.0892819		0.0124834	0.686004	1.12326	0	0	0	0	0	0	0.0878214
88328024	30	1	750	ChS	30	750	0.171856	0.635682	0.16382	6.34913	0.53487	1.14586	2.19584	1.98392	1.86485	0	0	0	0	0.117131		0.00196232	0.555914	0.526028	0	0	0	0	0	0	0.129951
88328024	30	1	850	ChS	30	850	0.186284	0.635682	0.16382	6.34913	0.53487	1.14586	2.19584	1.98392	1.86485	0	0	0	0	0.0328846		-0.110769	0.556889	1.08844	0	0	0	0	0	0	0.127754
88328024	30	1	950	ChS	30	950	-0.0312331	0.635682	0.16382	6.34913	0.53487	1.14586	2.19584	1.98392	1.86485	0	0	0	0	0.0887733		0.0373059	0.525974	1.49303	0	0	0	0	0	0	0.112916
88328024	30	1	1050	ChS	30	1050	0.123699	0.635682	0.16382	6.34913	0.53487	1.14586	2.19584	1.98392	1.86485	0	0	0	0	0.0334848		0.00366593	0.620765	1.61588	0	0	0	0	0	0	0.108642
88328024	30	1	1150	ChS	30	1150	0.135924	0.635682	0.16382	6.34913	0.53487	1.14586	2.19584	1.98392	1.86485	0	0	0	0	0.0164342		-0.0824336	0.583568	1.58593	0	0	0	0	0	0	0.136509
88328024	50	1	50	ChS	50	50	1	0.308427	0.16382	11.7084	0.796104	2.76916	2.60953	1.77438	1.67893	0.745923	0	0	0	0.345227	11.3087	0.658364	1.72866	2.42247	1.1888	0	0.548157	0.395991	0.319147	0.216134	0.773962
88328024	50	1	150	ChS	50	150	0.857588	0.308427	0.16382	11.7084	0.796104	2.76916	2.60953	1.77438	1.67893	0.745923	0	0	0	0.308427	11.7084	0.796104	2.76916	2.60953	1.77438	1.67893	0.745923	0	0	0	0.678131
88328024	50	1	250	ChS	50	250	0.693222	0.308427	0.16382	11.7084	0.796104	2.76916	2.60953	1.77438	1.67893	0.745923	0	0	0	0.858831	13.3095	0.917396	3.89656	4.74766	4.40182	4.25242	0	0	0	0	0.746031
88328024	50	1	350	ChS	50	350	0.510775	0.308427	0.16382	11.7084	0.796104	2.76916	2.60953	1.77438	1.67893	0.745923	0	0	0	0.533706	12.7728	0.733917	2.96478	1.78359	1.42356	1.38439	0	0	0	0	0.409196
88328024	50	1	450	ChS	50	450	0.380852	0.308427	0.16382	11.7084	0.796104	2.76916	2.60953	1.77438	1.67893	0.745923	0	0	0	0.260264	14.4011	0.0788233	1.38441	1.28971	0	0.49043	0	0	0	0	0.1024
88328024	50	1	550	ChS	50	550	0.275374	0.308427	0.16382	11.7084	0.796104	2.76916	2.60953	1.77438	1.67893	0.745923	0	0	0	0.343639	12.1753	0.370682	1.55237	1.78557	0.779496	0.669589	0	0	0	0	0.141534
88328024	50	1	650	ChS	50	650	0.228983	0.308427	0.16382	11.7084	0.796104	2.76916	2.60953	1.77438	1.67893	0.745923	0	0	0	0.241507	14.475	0.200603	1.20915	1.29219	0.290417	0	0	0	0	0	0.103242
88328024	50	1	750	ChS	50	750	0.171856	0.308427	0.16382	11.7084	0.796104	2.76916	2.60953	1.77438	1.67893	0.745923	0	0	0	0.265738	14.2266	0.225856	1.08543	1.37191	0.289972	0.353891	0	0	0	0	0.10605
88328024	50	1	850	ChS	50	850	0.186284	0.308427	0.16382	11.7084	0.796104	2.76916	2.60953	1.77438	1.67893	0.745923	0	0	0	0.182211	14.4899	0.0907201	1.18723	1.0145	0.28614	0.130064	0.234115	0.195095	0.188592	0.16258	0.110013
88328024	50	1	950	ChS	50	950	-0.0312331	0.308427	0.16382	11.7084	0.796104	2.76916	2.60953	1.77438	1.67893	0.745923	0	0	0	0.196494	13.8869	0.0587786	0.978544	1.06229	0	0.341451	0.335128	0	0	0	0.0900696
88328024	50	1	1050	ChS	50	1050	0.123699	0.308427	0.16382	11.7084	0.796104	2.76916	2.60953	1.77438	1.67893	0.745923	0	0	0	0.134631	12.5641	0.0972056	1.02816	1.17941	0	0	0	0	0	0	0.100503
88328024	50	1	1150	ChS	50	1150	0.135924	0.308427	0.16382	11.7084	0.796104	2.76916	2.60953	1.77438	1.67893	0.745923	0	0	0	0.1073		0.018998	1.13999	1.07621	0	0	0	0	0	0	0.113509
88328024	70	1	50	ChS	70	50	1	0.202315	0.16382	11.4051	0.61263	2.86315	1.47281	1.14961	1.0296	0.773223	0	0	0	0.135581	15.6259	0.405817	1.88647	1.60165	0.519278	0.218032	0.273458	0	0	0	0.663902
88328024	70	1	150	ChS	70	150	0.857588	0.202315	0.16382	11.4051	0.61263	2.86315	1.47281	1.14961	1.0296	0.773223	0	0	0	0.202315	11.4051	0.61263	2.86315	1.47281	1.14961	1.0296	0.773223	0	0	0	0.529441
88328024	70	1	250	ChS	70	250	0.693222	0.202315	0.16382	11.4051	0.61263	2.86315	1.47281	1.14961	1.0296	0.773223	0	0	0	0.347354	12.8493	0.672611	2.19562	2.03581	0.876992	0.677367	0	0	0	0	0.449095
88328024	70	1	350	ChS	70	350	0.510775	0.202315	0.16382	11.4051	0.61263	2.86315	1.47281	1.14961	1.0296	0.773223	0	0	0	0.374306	15.6089	0.443291	2.42613	1.46028	0	0.732674	0.75549	0	0	0	0.255249
88328024	70	1	450	ChS	70	450	0.380852	0.202315	0.16382	11.4051	0.61263	2.86315	1.47281	1.14961	1.0296	0.773223	0	0	0	0.131386	15.5756	-0.00062312	1.28745	1.31226	0	0	0	0	0	0	0.116317
88328024	70	1	550	ChS	70	550	0.275374	0.202315	0.16382	11.4051	0.61263	2.86315	1.47281	1.14961	1.0296	0.773223	0	0	0	0.132433	16.6055	-0.00731424	1.18667	1.42321	0.218452	0.206679	0.175285	0.166128	0	0	0.11791
88328024	70	1	650	ChS	70	650	0.228983	0.202315	0.16382	11.4051	0.61263	2.86315	1.47281	1.14961	1.0296	0.773223	0	0	0	0.185495	15.5734	0.199861	1.19226	1.52522	0.387704	0	0.273824	0	0	0	0.113334
88328024	70	1	750	ChS	70	750	0.171856	0.202315	0.16382	11.4051	0.61263	2.86315	1.47281	1.14961	1.0296	0.773223	0	0	0	0.137683	15.2594	0.386149	1.6575	1.643	0.474443	0	0	0	0	0	0.130978
88328024	70	1	850	ChS	70	850	0.186284	0.202315	0.16382	11.4051	0.61263	2.86315	1.47281	1.14961	1.0296	0.773223	0	0	0	0.123805	16.4874	-0.0887976	1.07089	1.09867	0.144	0.144	0.224	0.213333	0.144	0.128	0.100923
88328024	70	1	950	ChS	70	950	-0.0312331	0.202315	0.16382	11.4051	0.61263	2.86315	1.47281	1.14961	1.0296	0.773223	0	0	0	0.121966	16.3773	0.176414	1.36749	1.13932	0	0	0	0	0	0	0.110749
88328024	70	1	1050	ChS	70	1050	0.123699	0.202315	0.16382	11.4051	0.61263	2.86315	1.47281	1.14961	1.0296	0.773223	0	0	0	0.0479614		0.136342	1.36103	1.22438	0	0	0	0	0	0	0.144492
88328003	30	1	50	PBU	30	50	1	0.794597		3.23459	0.641929	0.746246	4.64392	0.848408	4.54345	0	0	0	0	0.606546	2.77856	0.75936	0.540666	10.5664	0	0	0	0	0	0	0.713516
88328003	30	1	150	PBU	30	150	0.857588	0.794597		3.23459	0.641929	0.746246	4.64392	0.848408	4.54345	0	0	0	0	0.794597	3.23459	0.641929	0.746246	4.64392	0.848408	4.54345	0	0	0	0	0.380745
88328003	30	1	250	PBU	30	250	0.693222	0.794597		3.23459	0.641929	0.746246	4.64392	0.848408	4.54345	0	0	0	0	0.713415	3.12039	0.457408	0.997715	4.59462	3.78023	3.28187	0	0	0	0	0.200116
88328003	30	1	350	PBU	30	350	0.510775	0.794597		3.23459	0.641929	0.746246	4.64392	0.848408	4.54345	0	0	0	0	0.702198	5.75781	0.45207	1.16472	1.5314	2.43632	2.90618	0	0	0	0	0.137469
88328003	30	1	450	PBU	30	450	0.380852	0.794597		3.23459	0.641929	0.746246	4.64392	0.848408	4.54345	0	0	0	0	0.603621	4.81112	0.391539	0.972348	3.45793	2.69319	2.14458	0	0	0	0	0.119914
88328003	30	1	550	PBU	30	550	0.275374	0.794597		3.23459	0.641929	0.746246	4.64392	0.848408	4.54345	0	0	0	0	0.228284	5.46826	0.0599451	0.598894	1.10098	0	0	0	0	0	0	0.133269
88328003	30	1	650	PBU	30	650	0.228983	0.794597		3.23459	0.641929	0.746246	4.64392	0.848408	4.54345	0	0	0	0	0.0767373		-0.0138535	0.580833	1.5314	0	0	0	0	0	0	0.113883
88328003	30	1	750	PBU	30	750	0.171856	0.794597		3.23459	0.641929	0.746246	4.64392	0.848408	4.54345	0	0	0	0	0.127492		0.118058	0.65209	1.39572	0	0	0	0	0	0	0.121451
88328003	30	1	850	PBU	30	850	0.186284	0.794597		3.23459	0.641929	0.746246	4.64392	0.848408	4.54345	0	0	0	0	0.110485		-0.120605	0.594455	0.986193	1.31492	0	0	0	0	0	0.17018
88328003	30	1	950	PBU	30	950	-0.0312331	0.794597		3.23459	0.641929	0.746246	4.64392	0.848408	4.54345	0	0	0	0	0.0456324		0.0306856	0.586375	1.12307	0.935888	0.842299	0.608327	0.467944	0.42115	0.42115	0.173037
88328003	50	1	50	PBU	50	50	1	0.85651		4.25688	0.807909	1.14562	6.92219	6.23204	5.7891	0	0	0	0	0.614958	2.63796	0.612149	0.483389	7.88715	0	0	0	0	0	0	0.334651
88328003	50	1	150	PBU	50	150	0.857588	0.85651		4.25688	0.807909	1.14562	6.92219	6.23204	5.7891	0	0	0	0	0.85651	4.25688	0.807909	1.14562	6.92219	6.23204	5.7891	0	0	0	0	0.529769
88328003	50	1	250	PBU	50	250	0.693222	0.85651		4.25688	0.807909	1.14562	6.92219	6.23204	5.7891	0	0	0	0	0.866388	2.86338	0.787387	1.35117	5.08053	5.64503	5.23047	0	0	0	0	0.428066
88328003	50	1	350	PBU	50	350	0.510775	0.85651		4.25688	0.807909	1.14562	6.92219	6.23204	5.7891	0	0	0	0	0.822921	5.91721	0.743113	1.67011	4.01878	3.99645	3.67271	0	0	0	0	0.295045
88328003	50	1	450	PBU	50	450	0.380852	0.85651		4.25688	0.807909	1.14562	6.92219	6.23204	5.7891	0	0	0	0	0.68947	7.06559	0.474994	1.27984	3.98182	2.99743	2.75409	0	0	0	0	0.157906
88328003	50	1	550	PBU	50	550	0.275374	0.85651		4.25688	0.807909	1.14562	6.92219	6.23204	5.7891	0	0	0	0	0.516931	4.76344	0.269896	0.824863	1.9211	0	1.54194	1.50402	0	0	0	0.0822283
88328003	50	1	650	PBU	50	650	0.228983	0.85651		4.25688	0.807909	1.14562	6.92219	6.23204	5.7891	0	0	0	0	0.172558		0.0839038	0.640287	1.06182	0	0	0	0	0	0	0.063883
88328003	50	1	750	PBU	50	750	0.171856	0.85651		4.25688	0.807909	1.14562	6.92219	6.23204	5.7891	0	0	0	0	0.0723501		0.0247923	0.652847	1.35493	0	0	0	0	0	0	0.0504319
88328003	50	1	850	PBU	50	850	0.186284	0.85651		4.25688	0.807909	1.14562	6.92219	6.23204	5.7891	0	0	0	0	0.0644209		-0.00363211	0.764946	1.70328	0.725471	0.378507	0.378507	0.346965	0.315422	0.315422	0.0644275
88328003	70	1	50	PBU	70	50	1	0.202323		4.00798	0.625582	1.16041	2.07707	1.4558	1.24948	0.672264	0	0	0	0.47804	3.21757	0.601371	0.586978	3.36901	3.13535	0	1.18539	0	0	0	0.916371
88328003	70	1	150	PBU	70	150	0.857588	0.202323		4.00798	0.625582	1.16041	2.07707	1.4558	1.24948	0.672264	0	0	0	0.202323	4.00798	0.625582	1.16041	2.07707	1.4558	1.24948	0.672264	0	0	0	0.518609
88328003	70	1	250	PBU	70	250	0.693222	0.202323		4.00798	0.625582	1.16041	2.07707	1.4558	1.24948	0.672264	0	0	0	0.394759	6.5848	0.451864	1.25102	1.48425	1.05866	1.0294	0	0	0	0	0.329423
88328003	70	1	350	PBU	70	350	0.510775	0.202323		4.00798	0.625582	1.16041	2.07707	1.4558	1.24948	0.672264	0	0	0	0.553335	7.29573	0.427315	1.65222	2.01092	1.6997	2.00493	0	0	0	0	0.329792
88328003	70	1	450	PBU	70	450	0.380852	0.202323		4.00798	0.625582	1.16041	2.07707	1.4558	1.24948	0.672264	0	0	0	0.474243	6.5673	0.407391	1.32564	2.22382	1.44094	1.07787	0	0	0	0	0.30853
88328003	70	1	550	PBU	70	550	0.275374	0.202323		4.00798	0.625582	1.16041	2.07707	1.4558	1.24948	0.672264	0	0	0	0.392387	6.94663	0.383914	0.96289	1.72745	0.885318	1.02927	0	0	0	0	0.368979
88328003	70	1	650	PBU	70	650	0.228983	0.202323		4.00798	0.625582	1.16041	2.07707	1.4558	1.24948	0.672264	0	0	0	0.328854	5.8247	0.195514	0.730963	2.76849	1.4289	0	0	0	0	0	0.292694
88328003	70	1	750	PBU	70	750	0.171856	0.202323		4.00798	0.625582	1.16041	2.07707	1.4558	1.24948	0.672264	0	0	0	0.0809536		0.0133419	0.598355	1.41723	0	0	0	0	0	0	0.34295
88328003	70	1	850	PBU	70	850	0.186284	0.202323		4.00798	0.625582	1.16041	2.07707	1.4558	1.24948	0.672264	0	0	0	0.0950784		0.0631305	0.744339	1.48361	0	0	0	0	0	0	0.306749
88328030	30	1	50	ChS	30	50	1	0.272877	0.331227	12.7281	0.901149	3.94894	3.74397	2.96174	2.72203	1.07162	0.965056	0	0	0.329811	17.9868	0.783779	1.80151	1.91222	0.642443	0.255715	0.136253	0.124703	0.107405	0	0.947149
88328030	30	1	150	ChS	30	150	0.857588	0.272877	0.331227	12.7281	0.901149	3.94894	3.74397	2.96174	2.72203	1.07162	0.965056	0	0	0.272877	12.7281	0.901149	3.94894	3.74397	2.96174	2.72203	1.07162	0.965056	0	0	0.924545
88328030	30	1	250	ChS	30	250	0.693222	0.272877	0.331227	12.7281	0.901149	3.94894	3.74397	2.96174	2.72203	1.07162	0.965056	0	0	0.329444	14.3125	0.891172	3.91715	3.50585	3.3361	3.07711	1.58943	0	0	0	0.90434
88328030	30	1	350	ChS	30	350	0.510775	0.272877	0.331227	12.7281	0.901149	3.94894	3.74397	2.96174	2.72203	1.07162	0.965056	0	0	0.845221	22.1582	0.962959	5.57589	5.74695	5.48245	5.33416	0	0	0	0	0.895606
88328030	30	1	450	ChS	30	450	0.380852	0.272877	0.331227	12.7281	0.901149	3.94894	3.74397	2.96174	2.72203	1.07162	0.965056	0	0	0.859318	11.5161	0.89712	4.90353	5.08487	4.88272	4.53783	0	0	0	0	0.841147
88328030	30	1	550	ChS	30	550	0.275374	0.272877	0.331227	12.7281	0.901149	3.94894	3.74397	2.96174	2.72203	1.07162	0.965056	0	0	0.688544	11.266	0.814806	3.00471	3.04823	2.62849	2.46446	0	0	0	0	0.607964
88328030	30	1	650	ChS	30	650	0.228983	0.272877	0.331227	12.7281	0.901149	3.94894	3.74397	2.96174	2.72203	1.07162	0.965056	0	0	0.46756	6.64385	0.474814	1.49176	1.96731	1.23371	1.09141	0	0	0	0	0.163819
88328030	30	1	750	ChS	30	750	0.171856	0.272877	0.331227	12.7281	0.901149	3.94894	3.74397	2.96174	2.72203	1.07162	0.965056	0	0	0.342498	4.46314	0.175776	1.10081	1.71867	0	0.585342	0.666294	0	0	0	0.340078
88328030	30	1	850	ChS	30	850	0.186284	0.272877	0.331227	12.7281	0.901149	3.94894	3.74397	2.96174	2.72203	1.07162	0.965056	0	0	0.164415	3.59939	0.04587	1.00312	1.31507	0	0	0.493151	0	0	0	0.395386
88328030	30	1	950	ChS	30	950	-0.0312331	0.272877	0.331227	12.7281	0.901149	3.94894	3.74397	2.96174	2.72203	1.07162	0.965056	0	0	0.167218	3.76179	0.0949728	1.08759	1.06065	0.493327	0.443995	0	0	0	0	0.321471
88328030	50	1	50	ChS	50	50	1	0.0963739	0.331227	17.0101	0.834859	3.37797	2.4919	1.61584	1.56038	0.716825	0.643361	0.0982581	0	0.115669	16.4046	0.60879	1.95298	1.78503	0.448608	0.204579	0.156142	0.0948059	0.0901427	0	0.74854
88328030	50	1	150	ChS	50	150	0.857588	0.0963739	0.331227	17.0101	0.834859	3.37797	2.4919	1.61584	1.56038	0.716825	0.643361	0.0982581	0	0.0963739	17.0101	0.834859	3.37797	2.4919	1.61584	1.56038	0.716825	0.643361	0.0982581	0	0.855125
88328030	50	1	250	ChS	50	250	0.693222	0.0963739	0.331227	17.0101	0.834859	3.37797	2.4919	1.61584	1.56038	0.716825	0.643361	0.0982581	0	0.0985646	18.8474	0.835246	3.59238	2.26718	1.6602	1.51759	1.34254	0	0	0	0.821918
88328030	50	1	350	ChS	50	350	0.510775	0.0963739	0.331227	17.0101	0.834859	3.37797	2.4919	1.61584	1.56038	0.716825	0.643361	0.0982581	0	0.457949	16.4101	0.781847	3.39264	2.25938	1.46607	1.45426	0	0	0	0	0.769968
88328030	50	1	450	ChS	50	450	0.380852	0.0963739	0.331227	17.0101	0.834859	3.37797	2.4919	1.61584	1.56038	0.716825	0.643361	0.0982581	0	0.57724	14.5209	0.749696	3.67534	2.26056	1.8526	1.85966	0	0	0	0	0.720542
88328030	50	1	550	ChS	50	550	0.275374	0.0963739	0.331227	17.0101	0.834859	3.37797	2.4919	1.61584	1.56038	0.716825	0.643361	0.0982581	0	0.431984	10.9673	0.503677	2.02117	1.79053	0.962188	0.955605	0	0	0	0	0.335042
88328030	50	1	650	ChS	50	650	0.228983	0.0963739	0.331227	17.0101	0.834859	3.37797	2.4919	1.61584	1.56038	0.716825	0.643361	0.0982581	0	0.224427	7.73484	0.208906	1.26937	1.08224	0	0	0.251481	0	0	0	0.197333
88328030	50	1	750	ChS	50	750	0.171856	0.0963739	0.331227	17.0101	0.834859	3.37797	2.4919	1.61584	1.56038	0.716825	0.643361	0.0982581	0	0.0929835		0.0013422	0.87736	1.55831	0	0	0	0	0	0	0.296764
88328030	50	1	850	ChS	50	850	0.186284	0.0963739	0.331227	17.0101	0.834859	3.37797	2.4919	1.61584	1.56038	0.716825	0.643361	0.0982581	0	0.127771		0.0596198	0.857913	1.52533	0	0	0	0	0	0	0.381887
88328030	50	1	950	ChS	50	950	-0.0312331	0.0963739	0.331227	17.0101	0.834859	3.37797	2.4919	1.61584	1.56038	0.716825	0.643361	0.0982581	0	0.0854429		0.155075	1.04479	1.11945	0	0.401853	0.387501	0.358797	0.301389	0	0.299865
88328030	70	1	50	ChS	70	50	1		0.331227		0.369673	1.79325	1.53086	0.349597	0.341886	0.165073	0.127923	0	0	0.0364308		0.682898	1.76143	1.55397	0.411239	0	0.213466	0.178094	0	0	0.410127
88328030	70	1	150	ChS	70	150	0.857588		0.331227		0.369673	1.79325	1.53086	0.349597	0.341886	0.165073	0.127923	0	0	0.0193648		0.369673	1.79325	1.53086	0.349597	0.341886	0.165073	0.127923	0	0	0.444095
88328030	70	1	250	ChS	70	250	0.693222		0.331227		0.369673	1.79325	1.53086	0.349597	0.341886	0.165073	0.127923	0	0	0.0204556		0.504547	1.81751	1.58282	0.4091	0.30257	0.277356	0	0	0	0.314593
88328030	70	1	350	ChS	70	350	0.510775		0.331227		0.369673	1.79325	1.53086	0.349597	0.341886	0.165073	0.127923	0	0	0.0983366		0.035849	0.971231	1.2437	0.15819	0.177282	0.178646	0.140462	0.129552	0	0.1224
88328030	70	1	450	ChS	70	450	0.380852		0.331227		0.369673	1.79325	1.53086	0.349597	0.341886	0.165073	0.127923	0	0	0.133576	9.31801	-0.014514	1.16629	1.20377	0	0	0	0	0	0	0.161193
88328030	70	1	550	ChS	70	550	0.275374		0.331227		0.369673	1.79325	1.53086	0.349597	0.341886	0.165073	0.127923	0	0	0.108409		0.0048545	1.11196	1.34697	0	0	0	0	0	0	0.148832
88328030	70	1	650	ChS	70	650	0.228983		0.331227		0.369673	1.79325	1.53086	0.349597	0.341886	0.165073	0.127923	0	0	0.128723	5.70863	0.0165824	1.02318	1.3466	0	0	0.313271	0.278203	0	0	0.182361
88328030	70	1	750	ChS	70	750	0.171856		0.331227		0.369673	1.79325	1.53086	0.349597	0.341886	0.165073	0.127923	0	0	0.0609567		0.10011	0.861799	0.803724	0	0	0.648003	0	0	0	0.357037
88328030	70	1	850	ChS	70	850	0.186284		0.331227		0.369673	1.79325	1.53086	0.349597	0.341886	0.165073	0.127923	0	0	0.159805	3.92927	-0.0571075	0.979374	0.85661	0	0	0	0	0	0	0.264536
88328031	30	1	50	ChS	30	50	1	0.812082	0.27955	2.58373	0.598537	0.518923		0	0	0	0	0	0	0.885788	3.88999	0.726827	0.419774	5.07849	0	0	0	0	0	0	0.532742
88328031	30	1	150	ChS	30	150	0.857588	0.812082	0.27955	2.58373	0.598537	0.518923		0	0	0	0	0	0	0.812082	2.58373	0.598537	0.518923	1.9052	0	0	0	0	0	0	0.185796
88328031	30	1	250	ChS	30	250	0.693222	0.812082	0.27955	2.58373	0.598537	0.518923		0	0	0	0	0	0	0.686041	2.8152	0.297929	0.633555	2.12563	0	0	0	0	0	0	0.0858167
88328031	30	1	350	ChS	30	350	0.510775	0.812082	0.27955	2.58373	0.598537	0.518923		0	0	0	0	0	0	0.478804	1.29107	0.165461	0.466003	0	0	0	0	0	0	0	0.0899972
88328031	30	1	450	ChS	30	450	0.380852	0.812082	0.27955	2.58373	0.598537	0.518923		0	0	0	0	0	0	0.210478		0.137253	0.457298	2.16924	0	0	0	0	0	0	0.0636435
88328031	30	1	550	ChS	30	550	0.275374	0.812082	0.27955	2.58373	0.598537	0.518923		0	0	0	0	0	0	0.294535		-0.0395238	0.395673	2.81104	0	0	0	0	0	0	0.0728219
88328031	30	1	650	ChS	30	650	0.228983	0.812082	0.27955	2.58373	0.598537	0.518923		0	0	0	0	0	0	0.217259		0.013008	0.396509	0.576701	0	0	0	0	0	0	0.0747552
88328031	30	1	750	ChS	30	750	0.171856	0.812082	0.27955	2.58373	0.598537	0.518923		0	0	0	0	0	0	0.102536		-0.212214	0.328003	0.928195	0	0	0	0	0	0	0.0861951
88328031	30	1	850	ChS	30	850	0.186284	0.812082	0.27955	2.58373	0.598537	0.518923		0	0	0	0	0	0	0.159443		0.0172765	0.381324	1.48148	0	0	0	0	0	0	0.101053
88328031	30	1	950	ChS	30	950	-0.0312331	0.812082	0.27955	2.58373	0.598537	0.518923		0	0	0	0	0	0	0.23314		-0.105265	0.350378	0.875166	0	0	0	0	0	0	0.0932441
88328031	30	1	1050	ChS	30	1050	0.123699	0.812082	0.27955	2.58373	0.598537	0.518923		0	0	0	0	0	0	0.0269321		-0.00424981	0.445756	1.88622	0	0	0	0	0	0	0.0917341
88328031	30	1	1150	ChS	30	1150	0.135924	0.812082	0.27955	2.58373	0.598537	0.518923		0	0	0	0	0	0	0.281215		0.113798	0.353326	1.56377	0	0	0	0	0	0	0.0929672
88328031	50	1	50	ChS	50	50	1	0.463562	0.27955	9.02271	0.716167	2.13922	2.55254	2.02881	1.6042	0.431063	0	0	0	0.468616	10.5838	0.788138	1.52343	2.66539	1.3131	0	0.662189	0.5289	0	0	0.90121
88328031	50	1	150	ChS	50	150	0.857588	0.463562	0.27955	9.02271	0.716167	2.13922	2.55254	2.02881	1.6042	0.431063	0	0	0	0.463562	9.02271	0.716167	2.13922	2.55254	2.02881	1.6042	0.431063	0	0	0	0.660394
88328031	50	1	250	ChS	50	250	0.693222	0.463562	0.27955	9.02271	0.716167	2.13922	2.55254	2.02881	1.6042	0.431063	0	0	0	0.748487	10.5683	0.820639	3.11143	2.83483	2.97646	2.89941	0	0	0	0	0.502342
88328031	50	1	350	ChS	50	350	0.510775	0.463562	0.27955	9.02271	0.716167	2.13922	2.55254	2.02881	1.6042	0.431063	0	0	0	0.484433	7.95692	0.476085	2.06199	1.61485	1.27197	1.22773	0	0	0	0	0.160688
88328031	50	1	450	ChS	50	450	0.380852	0.463562	0.27955	9.02271	0.716167	2.13922	2.55254	2.02881	1.6042	0.431063	0	0	0	0.483317	13.0457	0.515171	2.01143	1.77135	0	1.22888	0	0	0	0	0.165194
88328031	50	1	550	ChS	50	550	0.275374	0.463562	0.27955	9.02271	0.716167	2.13922	2.55254	2.02881	1.6042	0.431063	0	0	0	0.324335	10.8132	0.329269	1.29051	1.32973	0	0.597065	0.573008	0	0	0	0.129265
88328031	50	1	650	ChS	50	650	0.228983	0.463562	0.27955	9.02271	0.716167	2.13922	2.55254	2.02881	1.6042	0.431063	0	0	0	0.314733	11.5292	0.16475	1.07895	1.45411	0.426837	0.528951	0	0	0	0	0.150913
88328031	50	1	750	ChS	50	750	0.171856	0.463562	0.27955	9.02271	0.716167	2.13922	2.55254	2.02881	1.6042	0.431063	0	0	0	0.268931	11.3052	0.164522	1.00533	1.61013	0.537501	0.388326	0	0	0	0	0.0880524
88328031	50	1	850	ChS	50	850	0.186284	0.463562	0.27955	9.02271	0.716167	2.13922	2.55254	2.02881	1.6042	0.431063	0	0	0	0.226171	8.40999	0.00243955	0.953435	1.39639	0.490917	0	0.534554	0	0	0	0.0982644
88328031	50	1	950	ChS	50	950	-0.0312331	0.463562	0.27955	9.02271	0.716167	2.13922	2.55254	2.02881	1.6042	0.431063	0	0	0	0.125645		0.0196329	0.92016	1.0479	0	0	0	0	0	0	0.0813975
88328031	50	1	1050	ChS	50	1050	0.123699	0.463562	0.27955	9.02271	0.716167	2.13922	2.55254	2.02881	1.6042	0.431063	0	0	0	0.101469		0.0729298	1.11827	1.12881	0	0	0	0	0	0	0.125658
88328031	70	1	50	ChS	70	50	1	0.222498	0.27955	11.3043	0.5555	2.14771	1.75851	1.00971	0.830515	0.647018	0	0	0	0.21125	11.6446	0.541923	1.26725	1.6469	0.850678	0	0.249915	0	0	0	0.658648
88328031	70	1	150	ChS	70	150	0.857588	0.222498	0.27955	11.3043	0.5555	2.14771	1.75851	1.00971	0.830515	0.647018	0	0	0	0.222498	11.3043	0.5555	2.14771	1.75851	1.00971	0.830515	0.647018	0	0	0	0.426275
88328031	70	1	250	ChS	70	250	0.693222	0.222498	0.27955	11.3043	0.5555	2.14771	1.75851	1.00971	0.830515	0.647018	0	0	0	0.480265	9.54638	0.572335	2.43684	1.94338	1.2548	1.14444	0	0	0	0	0.414721
88328031	70	1	350	ChS	70	350	0.510775	0.222498	0.27955	11.3043	0.5555	2.14771	1.75851	1.00971	0.830515	0.647018	0	0	0	0.413676	10.3342	0.520346	2.23983	1.49335	0	0.855283	0.274912	0	0	0	0.182301
88328031	70	1	450	ChS	70	450	0.380852	0.222498	0.27955	11.3043	0.5555	2.14771	1.75851	1.00971	0.830515	0.647018	0	0	0	0.34089	10.6013	0.403103	1.72491	1.44742	0.681495	0.727733	0	0	0	0	0.145016
88328031	70	1	550	ChS	70	550	0.275374	0.222498	0.27955	11.3043	0.5555	2.14771	1.75851	1.00971	0.830515	0.647018	0	0	0	0.321803	10.9141	0.232191	1.3927	1.28245	0.544248	0.510603	0	0	0	0	0.125084
88328031	70	1	650	ChS	70	650	0.228983	0.222498	0.27955	11.3043	0.5555	2.14771	1.75851	1.00971	0.830515	0.647018	0	0	0	0.24742	11.633	0.160238	1.10387	1.48913	0.426762	0.410872	0	0	0	0	0.127468
88328031	70	1	750	ChS	70	750	0.171856	0.222498	0.27955	11.3043	0.5555	2.14771	1.75851	1.00971	0.830515	0.647018	0	0	0	0.258179	3.75661	0.126986	0.8775	1.17578	0	0.619384	0.677123	0	0	0	0.233491
88328031	70	1	850	ChS	70	850	0.186284	0.222498	0.27955	11.3043	0.5555	2.14771	1.75851	1.00971	0.830515	0.647018	0	0	0	0.237394	7.61039	0.064347	1.04339	1.14067	0.548812	0	0	0	0	0	0.0954559
88328031	70	1	950	ChS	70	950	-0.0312331	0.222498	0.27955	11.3043	0.5555	2.14771	1.75851	1.00971	0.830515	0.647018	0	0	0	0.145569	11.792	0.0173147	1.02359	1.38097	0	0	0	0	0	0	0.116201
88328031	70	1	1050	ChS	70	1050	0.123699	0.222498	0.27955	11.3043	0.5555	2.14771	1.75851	1.00971	0.830515	0.647018	0	0	0	0.0884477		0.0263211	0.928727	1.06519	0	0	0	0	0	0	0.118004
88328031	50	1	150	ChS	50	150	0.857588	0.366358	0.27955	10.6403	0.798543	2.5214	2.10013	1.67884	1.53329	0.558907	0	0	0	0.366358	10.6403	0.798543	2.5214	2.10013	1.67884	1.53329	0.558907	0	0	0	0.684692
88328031	50	1	150	ChS	50	150	0.857588	0.366358	0.27955	10.6403	0.798543	2.5214	2.10013	1.67884	1.53329	0.558907	0	0	0	0.565894	11.623	0.80003	2.46679	2.97551	2.2998	2.09951	0	0	0	0	0.754965
88328031	50	1	150	ChS	50	150	0.857588	0.366358	0.27955	10.6403	0.798543	2.5214	2.10013	1.67884	1.53329	0.558907	0	0	0	0.705107	12.4472	0.866245	2.80154	3.60536	3.25062	2.9924	0	0	0	0	0.816171
88328031	50	1	250	ChS	50	250	0.693222	0.366358	0.27955	10.6403	0.798543	2.5214	2.10013	1.67884	1.53329	0.558907	0	0	0	0.765707	11.3436	0.904316	3.1281	3.51586	3.16935	2.98726	0	0	0	0	0.706984
88328031	50	1	250	ChS	50	250	0.693222	0.366358	0.27955	10.6403	0.798543	2.5214	2.10013	1.67884	1.53329	0.558907	0	0	0	0.752461	12.7596	0.865681	3.33524	3.21501	2.96124	2.83924	0	0	0	0	0.743707
88328031	50	1	250	ChS	50	250	0.693222	0.366358	0.27955	10.6403	0.798543	2.5214	2.10013	1.67884	1.53329	0.558907	0	0	0	0.66319	16.0867	0.818593	3.28136	2.43182	2.34609	2.25256	0	0	0	0	0.764941
88328031	50	1	250	ChS	50	250	0.693222	0.366358	0.27955	10.6403	0.798543	2.5214	2.10013	1.67884	1.53329	0.558907	0	0	0	0.615761	10.4372	0.749564	3.05242	2.16437	2.0243	1.88615	0	0	0	0	0.577906
88328031	50	1	350	ChS	50	350	0.510775	0.366358	0.27955	10.6403	0.798543	2.5214	2.10013	1.67884	1.53329	0.558907	0	0	0	0.518817	10.5661	0.642982	2.47027	1.84609	1.50735	1.47983	0	0	0	0	0.394499
88328031	50	1	350	ChS	50	350	0.510775	0.366358	0.27955	10.6403	0.798543	2.5214	2.10013	1.67884	1.53329	0.558907	0	0	0	0.456581	10.1021	0.620016	2.25702	1.76289	1.28328	1.09101	0	0	0	0	0.236101
88328031	50	1	350	ChS	50	350	0.510775	0.366358	0.27955	10.6403	0.798543	2.5214	2.10013	1.67884	1.53329	0.558907	0	0	0	0.475253	8.79083	0.489405	2.11093	1.89414	1.26429	1.17464	0	0	0	0	0.238655
88328031	50	1	350	ChS	50	350	0.510775	0.366358	0.27955	10.6403	0.798543	2.5214	2.10013	1.67884	1.53329	0.558907	0	0	0	0.450962	10.4554	0.495722	2.09099	1.66645	1.27273	1.14683	0	0	0	0	0.264577
88328031	50	1	450	ChS	50	450	0.380852	0.366358	0.27955	10.6403	0.798543	2.5214	2.10013	1.67884	1.53329	0.558907	0	0	0	0.381139	10.0865	0.409374	1.61683	1.44066	0.706651	0.734005	0	0	0	0	0.213472
88328031	50	1	450	ChS	50	450	0.380852	0.366358	0.27955	10.6403	0.798543	2.5214	2.10013	1.67884	1.53329	0.558907	0	0	0	0.461686	13.9763	0.409047	1.93325	1.76925	1.08483	1.11044	0	0	0	0	0.216763
88328034	30	1	50	PL	30	50	1	0.370638	0.597919	1.4039	0.130022	0.508289		0.931777	0	0	0	0	0	0.340522	1.76792	0.0292358	0.444724	2.09961	0.942878	0	0	0	0	0	0.0678833
88328034	30	1	150	PL	30	150	0.857588	0.370638	0.597919	1.4039	0.130022	0.508289		0.931777	0	0	0	0	0	0.370638	1.4039	0.130022	0.508289	0.641223	0.931777	0	0	0	0	0	0.0769919
88328034	30	1	250	PL	30	250	0.693222	0.370638	0.597919	1.4039	0.130022	0.508289		0.931777	0	0	0	0	0	0.430473	1.38627	0.201893	0.531867	1.30154	0	0	0	0	0	0	0.0806151
88328034	30	1	350	PL	30	350	0.510775	0.370638	0.597919	1.4039	0.130022	0.508289		0.931777	0	0	0	0	0	0.31501	1.37802	0.147391	0.592848	2.06612	0	0	0	0	0	0	0.0599921
88328034	30	1	450	PL	30	450	0.380852	0.370638	0.597919	1.4039	0.130022	0.508289		0.931777	0	0	0	0	0	0.346719	1.6072	-0.0826924	0.488043	0.304381	0	1.10338	1.10338	0	0	0	0.0614119
88328034	30	1	550	PL	30	550	0.275374	0.370638	0.597919	1.4039	0.130022	0.508289		0.931777	0	0	0	0	0	0.273813	1.35828	0.0433828	0.522964	1.03319	0	0	0	0	0	0	0.106685
88328034	30	1	650	PL	30	650	0.228983	0.370638	0.597919	1.4039	0.130022	0.508289		0.931777	0	0	0	0	0	0.256929	1.93008	0.0162655	0.556562	0.990884	0.421126	0.59453	0.371581	0.322037	0.322037	0	0.0723017
88328034	30	1	750	PL	30	750	0.171856	0.370638	0.597919	1.4039	0.130022	0.508289		0.931777	0	0	0	0	0	0.307329	1.03393	0.180189	0.539553	1.88441	0	0	0	0	0	0	0.060846
88328034	30	1	850	PL	30	850	0.186284	0.370638	0.597919	1.4039	0.130022	0.508289		0.931777	0	0	0	0	0	0.217732		0.110109	0.468718	0.385232	0	0	0	0	0	0	0.0683629
88328034	30	1	950	PL	30	950	-0.0312331	0.370638	0.597919	1.4039	0.130022	0.508289		0.931777	0	0	0	0	0	0.349731	1.96934	0.0591413	0.523785	1.73611	2.45949	0	0	0	0	0	0.0655445
88328034	30	1	1050	PL	30	1050	0.123699	0.370638	0.597919	1.4039	0.130022	0.508289		0.931777	0	0	0	0	0	0.185076		0.075663	0.545939	1.47118	0	0	0	0	0	0	0.0670136
88328034	30	1	1150	PL	30	1150	0.135924	0.370638	0.597919	1.4039	0.130022	0.508289		0.931777	0	0	0	0	0	0.220048		0.0157768	0.404306	2.75246	0	0	0	0	0	0	0.111707
88328034	30	1	1250	PL	30	1250	0.143395	0.370638	0.597919	1.4039	0.130022	0.508289		0.931777	0	0	0	0	0	0.237161		0.0636315	0.353501	0.740741	0	0	0	0	0	0	0.164129
88328034	30	1	1350	PL	30	1350	0.0360793	0.370638	0.597919	1.4039	0.130022	0.508289		0.931777	0	0	0	0	0	0.122381		0.0952829	0.450364	0.978933	0	0	0	0	0	0	0.0704977
88328034	30	1	1450	PL	30	1450	0.14359	0.370638	0.597919	1.4039	0.130022	0.508289		0.931777	0	0	0	0	0	0.115473		-0.0156175	0.521962	2.35388	0	0	0	0	0	0	0.0791097
88328034	50	1	50	PL	50	50	1	0.473544	0.597919	4.28323	0.504671	1.14064		1.27359	1.18424	0	0	0	0	0.453396	5.98038	0.557845	0.812906	2.14018	1.33219	0.801906	0	0	0	0	0.245944
88328034	50	1	150	PL	50	150	0.857588	0.473544	0.597919	4.28323	0.504671	1.14064		1.27359	1.18424	0	0	0	0	0.473544	4.28323	0.504671	1.14064	1.58844	1.27359	1.18424	0	0	0	0	0.157357
88328034	50	1	250	PL	50	250	0.693222	0.473544	0.597919	4.28323	0.504671	1.14064		1.27359	1.18424	0	0	0	0	0.420975	3.48729	0.471509	1.36377	1.83598	1.01767	0.999124	0	0	0	0	0.111977
88328034	50	1	350	PL	50	350	0.510775	0.473544	0.597919	4.28323	0.504671	1.14064		1.27359	1.18424	0	0	0	0	0.384478	3.17064	0.364099	1.27761	2.07074	1.11461	0.987827	0	0	0	0	0.0800786
88328034	50	1	450	PL	50	450	0.380852	0.473544	0.597919	4.28323	0.504671	1.14064		1.27359	1.18424	0	0	0	0	0.408412	2.71417	0.269246	1.19004	1.46469	1.04467	0.904664	0	0	0	0	0.0562871
88328034	50	1	550	PL	50	550	0.275374	0.473544	0.597919	4.28323	0.504671	1.14064		1.27359	1.18424	0	0	0	0	0.395424	3.23769	0.284629	0.989438	1.50553	0.788371	0.823975	0	0	0	0	0.0541532
88328034	50	1	650	PL	50	650	0.228983	0.473544	0.597919	4.28323	0.504671	1.14064		1.27359	1.18424	0	0	0	0	0.356145	4.01614	0.218645	0.853696	1.0877	0	0.584641	0.571044	0	0	0	0.0367526
88328034	50	1	750	PL	50	750	0.171856	0.473544	0.597919	4.28323	0.504671	1.14064		1.27359	1.18424	0	0	0	0	0.357545	3.7106	0.248243	0.846717	1.58844	0.873643	0.720472	0	0	0	0	0.0590424
88328034	50	1	850	PL	50	850	0.186284	0.473544	0.597919	4.28323	0.504671	1.14064		1.27359	1.18424	0	0	0	0	0.412705	3.11049	0.101143	0.763897	2.04632	1.34069	1.19957	0	0	0	0	0.0741068
88328034	50	1	950	PL	50	950	-0.0312331	0.473544	0.597919	4.28323	0.504671	1.14064		1.27359	1.18424	0	0	0	0	0.366122	2.92906	0.131978	0.750788	1.77598	0.998988	0.915739	0	0	0	0	0.0616383
88328034	50	1	1050	PL	50	1050	0.123699	0.473544	0.597919	4.28323	0.504671	1.14064		1.27359	1.18424	0	0	0	0	0.296693	3.09689	0.00200336	0.658436	1.69351	0	0	0	0	0	0	0.0604684
88328034	50	1	1150	PL	50	1150	0.135924	0.473544	0.597919	4.28323	0.504671	1.14064		1.27359	1.18424	0	0	0	0	0.292453	1.52746	-0.0432613	0.439678	1.0918	0	0	0	0	0	0	0.189587
88328034	50	1	1250	PL	50	1250	0.143395	0.473544	0.597919	4.28323	0.504671	1.14064		1.27359	1.18424	0	0	0	0	0.27513	2.77001	-0.0722897	0.775337	1.3415	0	0	0	0	0	0	0.0243419
88328034	50	1	1350	PL	50	1350	0.0360793	0.473544	0.597919	4.28323	0.504671	1.14064		1.27359	1.18424	0	0	0	0	0.189947	2.95104	0.00370868	0.79935	1.58844	0	0	0	0	0	0	0.0429165
88328034	70	1	50	PL	70	50	1	0.200871	0.597919	3.38456	0.192542	0.972395		0.192123	0.0780823	0.17363	0.133562	0.107877	0.107877	0.189857	4.04596	0.260424	0.923897	1.3375	0.559117	0.186052	0	0	0	0	0.094411
88328034	70	1	150	PL	70	150	0.857588	0.200871	0.597919	3.38456	0.192542	0.972395		0.192123	0.0780823	0.17363	0.133562	0.107877	0.107877	0.200871	3.38456	0.192542	0.972395	1.47945	0.192123	0.0780823	0.17363	0.133562	0.107877	0.107877	0.0838568
88328034	70	1	250	PL	70	250	0.693222	0.200871	0.597919	3.38456	0.192542	0.972395		0.192123	0.0780823	0.17363	0.133562	0.107877	0.107877	0.188509	2.53769	0.28521	1.00757	1.12396	0.418967	0	0.455224	0	0	0	0.0784088
88328034	70	1	350	PL	70	350	0.510775	0.200871	0.597919	3.38456	0.192542	0.972395		0.192123	0.0780823	0.17363	0.133562	0.107877	0.107877	0.120617		0.234035	1.00119	1.65311	0.504199	0.326489	0.413278	0.301693	0.289294	0.231436	0.0822385
88328034	70	1	450	PL	70	450	0.380852	0.200871	0.597919	3.38456	0.192542	0.972395		0.192123	0.0780823	0.17363	0.133562	0.107877	0.107877	0.168014	3.61452	0.0849295	0.816996	1.2372	0.208987	0	0.363637	0.305121	0.217347	0.204807	0.0785201
88328034	70	1	550	PL	70	550	0.275374	0.200871	0.597919	3.38456	0.192542	0.972395		0.192123	0.0780823	0.17363	0.133562	0.107877	0.107877	0.146828	3.52595	-0.0511117	0.833531	1.49441	0	0	0	0	0	0	0.0891112
88328034	70	1	650	PL	70	650	0.228983	0.200871	0.597919	3.38456	0.192542	0.972395		0.192123	0.0780823	0.17363	0.133562	0.107877	0.107877	0.220699	4.34608	0.110803	0.860482	1.77534	0.546576	0.435617	0	0	0	0	0.0882043
88328034	70	1	750	PL	70	750	0.171856	0.200871	0.597919	3.38456	0.192542	0.972395		0.192123	0.0780823	0.17363	0.133562	0.107877	0.107877	0.209276	3.36563	0.104009	0.844553	1.62914	0.730457	0.336453	0	0	0	0	0.0734101
88328034	70	1	850	PL	70	850	0.186284	0.200871	0.597919	3.38456	0.192542	0.972395		0.192123	0.0780823	0.17363	0.133562	0.107877	0.107877	0.190649	2.73905	0.0992656	0.840763	1.1809	0	0	0	0	0	0	0.106531
88328034	70	1	950	PL	70	950	-0.0312331	0.200871	0.597919	3.38456	0.192542	0.972395		0.192123	0.0780823	0.17363	0.133562	0.107877	0.107877	0.147386		0.0274361	0.681525	1.13952	0	0	0	0	0	0	0.129341
88328034	70	1	1050	PL	70	1050	0.123699	0.200871	0.597919	3.38456	0.192542	0.972395		0.192123	0.0780823	0.17363	0.133562	0.107877	0.107877	0.0958082		-0.0531088	0.551498	0.678168	0	0	0	0	0	0	0.32387
88328034	70	1	1150	PL	70	1150	0.135924	0.200871	0.597919	3.38456	0.192542	0.972395		0.192123	0.0780823	0.17363	0.133562	0.107877	0.107877	0.0219029		-0.0328787	0.419554	1.95312	0	0	0	0	0	0	0.820617
88328034	70	1	1250	PL	70	1250	0.143395	0.200871	0.597919	3.38456	0.192542	0.972395		0.192123	0.0780823	0.17363	0.133562	0.107877	0.107877	0.120162		0.129438	0.85965	1.57827	0	0	0	0	0	0	0.0750264
88328034	70	1	1350	PL	70	1350	0.0360793	0.200871	0.597919	3.38456	0.192542	0.972395		0.192123	0.0780823	0.17363	0.133562	0.107877	0.107877	0.0785343		0.0966943	0.82345	1.45451	0	0	0	0	0	0	0.0961698
88328045	30	1		ChS	30		1		0.254399																						0.152664
88328045	30	1		ChS	30		0.857588		0.254399																						0.119971
88328045	30	1		ChS	30		0.693222		0.254399																						0.0880606
88328045	30	1	350	ChS	30	350	0.510775		0.254399											0.679435	1.35498	0.34359	0.514124	1.75033	0	0	0	0	0	0	0.114526
88328045	30	1	450	ChS	30	450	0.380852		0.254399											0.563346	2.18062	0.310575	0.514345	2.41932	0	0	0	0	0	0	0.112505
88328045	30	1		ChS	30		0.275374		0.254399																						0.0822643
88328045	30	1		ChS	30		0.228983		0.254399																						0.0899335
88328045	30	1		ChS	30		0.171856		0.254399																						0.0771915
88328045	30	1		ChS	30		0.186284		0.254399																						0.0297731
88328045	30	1		ChS	30		-0.0312331		0.254399																						0.0110187
88328045	30	1		ChS	30		0.123699		0.254399																						0.0208589
88328045	30	1		ChS	30		0.135924		0.254399																						0.0571231
88328045	30	1		ChS	30		0.143395		0.254399																						0.0980029
88328045	30	1		ChS	30		0.0360793		0.254399																						0.0641535
88328045	30	1	1450	ChS	30	1450	0.14359		0.254399											0.098678		0.137739	0.313557	0	0	0	0	0	0	0	0.0753548
88328045	30	1	1550	ChS	30	1550	0.0939641		0.254399											0.0502245		0.0651409	0.427736	1.05206	0	0	0	0	0	0	0.129234
88328045	30	1	1650	ChS	30	1650	0.168645		0.254399											0.122019		0.16299	0.549254	1.70753	0	0	0	0	0	0	0.151129
88328045	30	1	1750	ChS	30	1750	0.234031		0.254399											0.109271		0.232857	0.497236	1.10164	0	0	0	0	0	0	0.149491
88328045	30	1	1850	ChS	30	1850	0.132739		0.254399											0.0331742		0.0513479	0.467391	3.41186	0	0	0	0	0	0	0.144738
88328045	30	1	1950	ChS	30	1950	0.0919711		0.254399											0.106247		0.0734352	0.486646	2.16788	0	0	0	0	0	0	0.199182
88328049	30	1	50	ChT	30	50	1	0.533926	0.442929	13.5284	0.862818	2.55601	2.73943	2.19172	2.03491	0	0	0	0	0.478708	12.0117	0.745634	1.08164	2.32148	1.37201	0.832489	0	0	0	0	0.939083
88328049	30	1	150	ChT	30	150	0.857588	0.533926	0.442929	13.5284	0.862818	2.55601	2.73943	2.19172	2.03491	0	0	0	0	0.533926	13.5284	0.862818	2.55601	2.73943	2.19172	2.03491	0	0	0	0	0.915646
88328049	30	1	250	ChT	30	250	0.693222	0.533926	0.442929	13.5284	0.862818	2.55601	2.73943	2.19172	2.03491	0	0	0	0	0.823722	14.2087	0.937395	4.24091	5.16144	4.97027	4.87854	0	0	0	0	0.89314
88328049	30	1	350	ChT	30	350	0.510775	0.533926	0.442929	13.5284	0.862818	2.55601	2.73943	2.19172	2.03491	0	0	0	0	0.875762	21.9596	0.938554	5.56458	4.89651	4.72781	4.75917	0	0	0	0	0.647703
88328049	30	1	450	ChT	30	450	0.380852	0.533926	0.442929	13.5284	0.862818	2.55601	2.73943	2.19172	2.03491	0	0	0	0	0.860961	15.0251	0.959172	5.99503	4.19611	4.25292	0	0	0	0	0	0.605228
88328049	30	1	550	ChT	30	550	0.275374	0.533926	0.442929	13.5284	0.862818	2.55601	2.73943	2.19172	2.03491	0	0	0	0	0.795536	19.6658	0.899719	4.36373	3.48229	3.37897	3.2567	0	0	0	0	0.860137
88328049	30	1	650	ChT	30	650	0.228983	0.533926	0.442929	13.5284	0.862818	2.55601	2.73943	2.19172	2.03491	0	0	0	0	0.750881	17.6096	0.840763	2.63284	3.13661	2.90318	0	0	0	0	0	0.562462
88328049	30	1	750	ChT	30	750	0.171856	0.533926	0.442929	13.5284	0.862818	2.55601	2.73943	2.19172	2.03491	0	0	0	0	0.670956	15.6277	0.661477	1.60221	2.47763	0	2.25046	0	0	0	0	0.221779
88328049	30	1	850	ChT	30	850	0.186284	0.533926	0.442929	13.5284	0.862818	2.55601	2.73943	2.19172	2.03491	0	0	0	0	0.629273	16.6251	0.543386	1.24151	2.35388	2.06526	2.01074	0	0	0	0	0.224759
88328049	30	1	950	ChT	30	950	-0.0312331	0.533926	0.442929	13.5284	0.862818	2.55601	2.73943	2.19172	2.03491	0	0	0	0	0.53995	14.8553	0.321048	1.27293	2.25736	1.64726	0	0	0	0	0	0.112902
88328049	30	1	1050	ChT	30	1050	0.123699	0.533926	0.442929	13.5284	0.862818	2.55601	2.73943	2.19172	2.03491	0	0	0	0	0.465857	13.6441	0.18927	1.18006	1.9657	0	0	0	0	0	0	0.112186
88328049	30	1	1150	ChT	30	1150	0.135924	0.533926	0.442929	13.5284	0.862818	2.55601	2.73943	2.19172	2.03491	0	0	0	0	0.427668	14.9909	0.245834	1.18127	1.68855	0	0	0	0	0	0	0.130777
88328049	30	1	1250	ChT	30	1250	0.143395	0.533926	0.442929	13.5284	0.862818	2.55601	2.73943	2.19172	2.03491	0	0	0	0	0.276603	13.9797	-0.189334	1.00539	1.54486	0	0	0	0	0	0	0.0803578
88328049	30	1	1350	ChT	30	1350	0.0360793	0.533926	0.442929	13.5284	0.862818	2.55601	2.73943	2.19172	2.03491	0	0	0	0	0.24336	10.232	0.172165	1.28822	1.32989	0	0	0	0	0	0	0.0976595
88328049	30	1	1450	ChT	30	1450	0.14359	0.533926	0.442929	13.5284	0.862818	2.55601	2.73943	2.19172	2.03491	0	0	0	0	0.179313	13.3084	-0.0111178	1.16424	1.07305	0	0	0	0	0	0	0.0905292
88328049	30	1	1550	ChT	30	1550	0.0939641	0.533926	0.442929	13.5284	0.862818	2.55601	2.73943	2.19172	2.03491	0	0	0	0	0.174836	14.8353	0.0889284	1.26019	1.43076	0	0	0	0	0	0	0.120558
88328049	50	1	50	ChT	50	50	1	0.25313	0.442929	13.6744	0.813419	3.47731	2.66571	1.91941	1.76873	0.654422	0.561073	0	0	0.234134	12.757	0.546618	1.55913	1.69669	0.680964	0	0.0713832	0.0703697	0	0	0.705832
88328049	50	1	150	ChT	50	150	0.857588	0.25313	0.442929	13.6744	0.813419	3.47731	2.66571	1.91941	1.76873	0.654422	0.561073	0	0	0.25313	13.6744	0.813419	3.47731	2.66571	1.91941	1.76873	0.654422	0.561073	0	0	0.807943
88328049	50	1	250	ChT	50	250	0.693222	0.25313	0.442929	13.6744	0.813419	3.47731	2.66571	1.91941	1.76873	0.654422	0.561073	0	0	0.379034	10.8837	0.863873	3.64664	3.44811	2.89218	2.74393	1.25788	0	0	0	0.816882
88328049	50	1	350	ChT	50	350	0.510775	0.25313	0.442929	13.6744	0.813419	3.47731	2.66571	1.91941	1.76873	0.654422	0.561073	0	0	0.80636	20.8718	0.952645	5.43548	5.07973	4.5593	4.48395	0	0	0	0	0.736174
88328049	50	1	450	ChT	50	450	0.380852	0.25313	0.442929	13.6744	0.813419	3.47731	2.66571	1.91941	1.76873	0.654422	0.561073	0	0	0.775316	15.5256	0.928663	5.53924	3.51624	3.22702	3.24178	0	0	0	0	0.615879
88328049	50	1	550	ChT	50	550	0.275374	0.25313	0.442929	13.6744	0.813419	3.47731	2.66571	1.91941	1.76873	0.654422	0.561073	0	0	0.632695	15.4242	0.843829	3.59371	2.32393	0	2.09414	0	0	0	0	0.596674
88328049	50	1	650	ChT	50	650	0.228983	0.25313	0.442929	13.6744	0.813419	3.47731	2.66571	1.91941	1.76873	0.654422	0.561073	0	0	0.466632	11.8649	0.538835	1.77501	1.86988	1.15213	1.08021	0	0	0	0	0.141793
88328049	50	1	750	ChT	50	750	0.171856	0.25313	0.442929	13.6744	0.813419	3.47731	2.66571	1.91941	1.76873	0.654422	0.561073	0	0	0.358316	15.5453	0.395044	1.44347	1.63744	0.662597	0.646163	0	0	0	0	0.130595
88328049	50	1	850	ChT	50	850	0.186284	0.25313	0.442929	13.6744	0.813419	3.47731	2.66571	1.91941	1.76873	0.654422	0.561073	0	0	0.305115	17.8526	0.252098	1.1363	1.50581	0.537368	0.596419	0	0	0	0	0.0970451
88328049	50	1	950	ChT	50	950	-0.0312331	0.25313	0.442929	13.6744	0.813419	3.47731	2.66571	1.91941	1.76873	0.654422	0.561073	0	0	0.251556	14.6476	0.020239	1.08537	1.32779	0.371431	0.450396	0	0	0	0	0.0700766
88328049	50	1	1050	ChT	50	1050	0.123699	0.25313	0.442929	13.6744	0.813419	3.47731	2.66571	1.91941	1.76873	0.654422	0.561073	0	0	0.155422	13.8001	-0.0280504	1.04001	1.33218	0	0	0	0	0	0	0.0719557
88328049	50	1	1150	ChT	50	1150	0.135924	0.25313	0.442929	13.6744	0.813419	3.47731	2.66571	1.91941	1.76873	0.654422	0.561073	0	0	0.141645	14.8942	0.0742838	1.22124	1.21634	0	0	0	0	0	0	0.0946908
88328049	50	1	1250	ChT	50	1250	0.143395	0.25313	0.442929	13.6744	0.813419	3.47731	2.66571	1.91941	1.76873	0.654422	0.561073	0	0	0.136295	14.28	0.040307	1.22996	1.26584	0	0	0	0	0	0	0.085432
88328049	50	1	1350	ChT	50	1350	0.0360793	0.25313	0.442929	13.6744	0.813419	3.47731	2.66571	1.91941	1.76873	0.654422	0.561073	0	0	0.0923441		-0.149821	1.00871	1.17275	0	0	0	0	0	0	0.0780692
88328049	50	1	1450	ChT	50	1450	0.14359	0.25313	0.442929	13.6744	0.813419	3.47731	2.66571	1.91941	1.76873	0.654422	0.561073	0	0	0.013482		-0.075715	1.03253	1.19013	0	0	0	0	0	0	0.0682032
88328049	50	1	1550	ChT	50	1550	0.0939641	0.25313	0.442929	13.6744	0.813419	3.47731	2.66571	1.91941	1.76873	0.654422	0.561073	0	0	0.0638024		0.183519	1.32948	1.22568	0	0	0	0	0	0	0.0995297
88328049	70	1	50	ChT	70	50	1	0.0985591	0.442929	13.1499	0.68262	2.5108	1.82857	0.758265	0.785873	0.328089	0.327661	0	0	0.0761117		0.551227	1.75042	1.48717	0.374457	0.14223	0.115692	0	0	0	0.241025
88328049	70	1	150	ChT	70	150	0.857588	0.0985591	0.442929	13.1499	0.68262	2.5108	1.82857	0.758265	0.785873	0.328089	0.327661	0	0	0.0985591	13.1499	0.68262	2.5108	1.82857	0.758265	0.785873	0.328089	0.327661	0	0	0.339786
88328049	70	1	250	ChT	70	250	0.693222	0.0985591	0.442929	13.1499	0.68262	2.5108	1.82857	0.758265	0.785873	0.328089	0.327661	0	0	0.180316	12.3052	0.296334	1.77985	1.46424	0.367738	0.265006	0.140889	0	0	0	0.182341
88328049	70	1	350	ChT	70	350	0.510775	0.0985591	0.442929	13.1499	0.68262	2.5108	1.82857	0.758265	0.785873	0.328089	0.327661	0	0	0.258207	14.6913	0.480984	2.00924	1.45543	0.398073	0.399742	0	0	0	0	0.175393
88328049	70	1	450	ChT	70	450	0.380852	0.0985591	0.442929	13.1499	0.68262	2.5108	1.82857	0.758265	0.785873	0.328089	0.327661	0	0	0.276975	15.5094	0.365324	2.10336	1.43811	0.455079	0.473703	0	0	0	0	0.136315
88328049	70	1	550	ChT	70	550	0.275374	0.0985591	0.442929	13.1499	0.68262	2.5108	1.82857	0.758265	0.785873	0.328089	0.327661	0	0	0.205015	15.7896	0.148967	1.4439	1.15423	0.274443	0.265033	0	0	0	0	0.0605036
88328049	70	1	650	ChT	70	650	0.228983	0.0985591	0.442929	13.1499	0.68262	2.5108	1.82857	0.758265	0.785873	0.328089	0.327661	0	0	0.193499	18.219	0.168346	1.35811	1.19911	0	0.267605	0	0	0	0	0.0856819
88328049	70	1	750	ChT	70	750	0.171856	0.0985591	0.442929	13.1499	0.68262	2.5108	1.82857	0.758265	0.785873	0.328089	0.327661	0	0	0.156986	13.6314	0.203296	1.15918	1.29498	0	0	0	0	0	0	0.0725462
88328049	70	1	850	ChT	70	850	0.186284	0.0985591	0.442929	13.1499	0.68262	2.5108	1.82857	0.758265	0.785873	0.328089	0.327661	0	0	0.209047	15.7346	0.175087	1.36234	1.26046	0.248007	0.288855	0	0	0	0	0.0809947
88328049	70	1	950	ChT	70	950	-0.0312331	0.0985591	0.442929	13.1499	0.68262	2.5108	1.82857	0.758265	0.785873	0.328089	0.327661	0	0	0.141155	14.3518	0.118247	1.18422	1.23685	0	0.23654	0.210891	0	0	0	0.0846596
88328049	70	1	1050	ChT	70	1050	0.123699	0.0985591	0.442929	13.1499	0.68262	2.5108	1.82857	0.758265	0.785873	0.328089	0.327661	0	0	0.150553	15.1019	0.027013	1.15035	1.3332	0	0	0	0	0	0	0.075039
88328049	70	1	1150	ChT	70	1150	0.135924	0.0985591	0.442929	13.1499	0.68262	2.5108	1.82857	0.758265	0.785873	0.328089	0.327661	0	0	0.0687469		0.108812	1.17263	1.14788	0	0	0	0	0	0	0.085282
88328049	70	1	1250	ChT	70	1250	0.143395	0.0985591	0.442929	13.1499	0.68262	2.5108	1.82857	0.758265	0.785873	0.328089	0.327661	0	0	0.123065	14.1886	-0.218411	0.974791	1.19972	0	0	0	0	0	0	0.0644316
88328049	70	1	1350	ChT	70	1350	0.0360793	0.0985591	0.442929	13.1499	0.68262	2.5108	1.82857	0.758265	0.785873	0.328089	0.327661	0	0	0.0946034	13.4495	0.0157367	1.22884	1.36255	0	0	0	0	0	0	0.0597978
88328049	70	1	1450	ChT	70	1450	0.14359	0.0985591	0.442929	13.1499	0.68262	2.5108	1.82857	0.758265	0.785873	0.328089	0.327661	0	0	0.0591482		-0.0126779	1.21956	1.08982	0	0	0	0	0	0	0.0662938
88328006	50	1	50	ChT	50	50	1	0.647543	0.384922	7.86365	0.547275	1.38367	2.22949	2.43386	2.12421	0	0	0	0	0.546187	3.99522	0.574207	0.637659	2.62694	2.00369	1.14567	0	0	0	0	0.108764
88328006	50	1	150	ChT	50	150	0.857588	0.647543	0.384922	7.86365	0.547275	1.38367	2.22949	2.43386	2.12421	0	0	0	0	0.647543	7.86365	0.547275	1.38367	2.22949	2.43386	2.12421	0	0	0	0	0.233247
88328006	50	1	250	ChT	50	250	0.693222	0.647543	0.384922	7.86365	0.547275	1.38367	2.22949	2.43386	2.12421	0	0	0	0	0.314801	5.55588	0.322705	1.22592	1.38592	0.622044	0.587599	0	0	0	0	0.493546
88328006	50	1	350	ChT	50	350	0.510775	0.647543	0.384922	7.86365	0.547275	1.38367	2.22949	2.43386	2.12421	0	0	0	0	0.498475	3.83772	0.446208	1.3592	1.78503	1.52591	1.61948	0	0	0	0	0.16861
88328006	50	1	450	ChT	50	450	0.380852	0.647543	0.384922	7.86365	0.547275	1.38367	2.22949	2.43386	2.12421	0	0	0	0	0.336274	3.39588	0.233044	0.85903	1.72173	0.977442	0.941573	0	0	0	0	0.349907
88328006	50	1	550	ChT	50	550	0.275374	0.647543	0.384922	7.86365	0.547275	1.38367	2.22949	2.43386	2.12421	0	0	0	0	0.331213	2.72506	0.149933	0.61249	1.2307	0	0	0	0	0	0	0.525534
88328006	50	1	650	ChT	50	650	0.228983	0.647543	0.384922	7.86365	0.547275	1.38367	2.22949	2.43386	2.12421	0	0	0	0	0.23265		0.226215	0.441539	1.17824	0.638216	0.736403	0.68731	0.638216	0	0	0.195163
88328006	50	1	750	ChT	50	750	0.171856	0.647543	0.384922	7.86365	0.547275	1.38367	2.22949	2.43386	2.12421	0	0	0	0	0.249222		0.133494	0.28252	2.31481	0	0	0	0	0	0	0.0861344
88328006	50	1	850	ChT	50	850	0.186284	0.647543	0.384922	7.86365	0.547275	1.38367	2.22949	2.43386	2.12421	0	0	0	0	0.17105		0.387249	0.284796	1.66667	0	0	0	0	0	0	0.144037
88328006	50	1		ChT	50		-0.0312331	0.647543	0.384922	7.86365	0.547275	1.38367	2.22949	2.43386	2.12421	0	0	0	0												0.132863
88328006	50	1	1050	ChT	50	1050	0.123699	0.647543	0.384922	7.86365	0.547275	1.38367	2.22949	2.43386	2.12421	0	0	0	0	0.195047		0.178092	0.293748	1.75033	0	0	0	0	0	0	0.0945271
88328006	50	1	1150	ChT	50	1150	0.135924	0.647543	0.384922	7.86365	0.547275	1.38367	2.22949	2.43386	2.12421	0	0	0	0	0.0413383		0.14594	0.33257	2.09961	0	0	0	0	0	0	0.102708
88328006	50	1	1250	ChT	50	1250	0.143395	0.647543	0.384922	7.86365	0.547275	1.38367	2.22949	2.43386	2.12421	0	0	0	0	0.0830267		0.126103	0.270075	0	0	0	0	0	0	0	0.0989323
88328006	50	1	1350	ChT	50	1350	0.0360793	0.647543	0.384922	7.86365	0.547275	1.38367	2.22949	2.43386	2.12421	0	0	0	0	0.151584		0.388332	0.308533	1.08394	0	0	0	0	0	0	0.0884886
88328006	50	1	1450	ChT	50	1450	0.14359	0.647543	0.384922	7.86365	0.547275	1.38367	2.22949	2.43386	2.12421	0	0	0	0	0.221167		0.212682	0.306899	5.10204	0	0	0	0	0	0	0.0981362
88328006	50	1	1550	ChT	50	1550	0.0939641	0.647543	0.384922	7.86365	0.547275	1.38367	2.22949	2.43386	2.12421	0	0	0	0	0.17803		0.218247	0.317017	2.28269	0	0	0	0	0	0	0.103826
88328006	70	1	50	ChT	70	50	1	0.394531	0.384922	2.20386	0.404719	0.684835	3.09835	1.61211	1.19093	0	0	0	0	0.210432		0.409567	0.409241	3.71802	0	0	0	0	0	0	0.236484
88328006	70	1	150	ChT	70	150	0.857588	0.394531	0.384922	2.20386	0.404719	0.684835	3.09835	1.61211	1.19093	0	0	0	0	0.394531	2.20386	0.404719	0.684835	3.09835	1.61211	1.19093	0	0	0	0	0.104817
88328006	70	1	250	ChT	70	250	0.693222	0.394531	0.384922	2.20386	0.404719	0.684835	3.09835	1.61211	1.19093	0	0	0	0	0.285708	3.63596	0.326793	0.890013	1.33526	0.700597	0.601689	0	0	0	0	0.357384
88328006	70	1	350	ChT	70	350	0.510775	0.394531	0.384922	2.20386	0.404719	0.684835	3.09835	1.61211	1.19093	0	0	0	0	0.308683	4.02417	0.503417	0.947681	2.1042	1.33704	1.1069	0	0	0	0	0.402527
88328006	70	1	450	ChT	70	450	0.380852	0.394531	0.384922	2.20386	0.404719	0.684835	3.09835	1.61211	1.19093	0	0	0	0	0.342225	2.07354	0.25324	0.612764	1.80845	0	0	0	0	0	0	0.362843
88328006	70	1	550	ChT	70	550	0.275374	0.394531	0.384922	2.20386	0.404719	0.684835	3.09835	1.61211	1.19093	0	0	0	0	0.317841	2.26113	0.397777	0.424468	3.85344	0	0	0	0	0	0	0.485336
88328006	70	1		ChT	70		0.228983	0.394531	0.384922	2.20386	0.404719	0.684835	3.09835	1.61211	1.19093	0	0	0	0												0.144189
88328006	70	1		ChT	70		0.171856	0.394531	0.384922	2.20386	0.404719	0.684835	3.09835	1.61211	1.19093	0	0	0	0												0.145456
88328006	70	1		ChT	70		0.186284	0.394531	0.384922	2.20386	0.404719	0.684835	3.09835	1.61211	1.19093	0	0	0	0												0.105996
88328006	70	1		ChT	70		-0.0312331	0.394531	0.384922	2.20386	0.404719	0.684835	3.09835	1.61211	1.19093	0	0	0	0												0.0883163
88328006	70	1		ChT	70		0.123699	0.394531	0.384922	2.20386	0.404719	0.684835	3.09835	1.61211	1.19093	0	0	0	0												0.0667921
88328006	70	1		ChT	70		0.135924	0.394531	0.384922	2.20386	0.404719	0.684835	3.09835	1.61211	1.19093	0	0	0	0												0.0446507
88328006	70	1		ChT	70		0.143395	0.394531	0.384922	2.20386	0.404719	0.684835	3.09835	1.61211	1.19093	0	0	0	0												0.0124462
88328006	70	1		ChT	70		0.0360793	0.394531	0.384922	2.20386	0.404719	0.684835	3.09835	1.61211	1.19093	0	0	0	0												0.0498552
88328006	70	1		ChT	70		0.14359	0.394531	0.384922	2.20386	0.404719	0.684835	3.09835	1.61211	1.19093	0	0	0	0												0.0232864
88328006	70	1		ChT	70		0.0939641	0.394531	0.384922	2.20386	0.404719	0.684835	3.09835	1.61211	1.19093	0	0	0	0												0.0596855
88328008	30	1	50	PLN	30	50	1	0.835515	0.38655	6.89325	0.813266	1.75756	3.63835	3.89459	3.55859	0	0	0	0	0.580182	9.97318	0.813523	1.09113	3.10842	1.83468	0	1.15698	0.634012	0	0	0.773583
88328008	30	1	150	PLN	30	150	0.857588	0.835515	0.38655	6.89325	0.813266	1.75756	3.63835	3.89459	3.55859	0	0	0	0	0.835515	6.89325	0.813266	1.75756	3.63835	3.89459	3.55859	0	0	0	0	0.720529
88328008	30	1	250	PLN	30	250	0.693222	0.835515	0.38655	6.89325	0.813266	1.75756	3.63835	3.89459	3.55859	0	0	0	0	0.795856	5.21008	0.767194	2.14464	3.8005	3.3287	3.32349	0	0	0	0	0.442667
88328008	30	1	350	PLN	30	350	0.510775	0.835515	0.38655	6.89325	0.813266	1.75756	3.63835	3.89459	3.55859	0	0	0	0	0.590083	4.59982	0.443854	1.41731	2.20556	2.03659	1.84983	0	0	0	0	0.165701
88328008	30	1	450	PLN	30	450	0.380852	0.835515	0.38655	6.89325	0.813266	1.75756	3.63835	3.89459	3.55859	0	0	0	0	0.421237	5.40884	0.280922	0.98705	1.87629	1.22367	1.07071	0	0	0	0	0.170888
88328008	30	1	550	PLN	30	550	0.275374	0.835515	0.38655	6.89325	0.813266	1.75756	3.63835	3.89459	3.55859	0	0	0	0	0.322844	4.80822	0.15879	0.775269	1.94065	0.747961	0	0	0	0	0	0.152103
88328008	30	1	650	PLN	30	650	0.228983	0.835515	0.38655	6.89325	0.813266	1.75756	3.63835	3.89459	3.55859	0	0	0	0	0.225928	3.8747	0.0421902	0.719434	0.868056	0	0	0	0	0	0	0.091966
88328008	30	1	750	PLN	30	750	0.171856	0.835515	0.38655	6.89325	0.813266	1.75756	3.63835	3.89459	3.55859	0	0	0	0	0.220691	3.35808	0.153764	0.738834	1.26667	0	0	0	0	0	0	0.125441
88328008	30	1	850	PLN	30	850	0.186284	0.835515	0.38655	6.89325	0.813266	1.75756	3.63835	3.89459	3.55859	0	0	0	0	0.119174		-0.0760442	0.708498	1.228	0	0	0	0	0	0	0.139079
88328008	30	1	950	PLN	30	950	-0.0312331	0.835515	0.38655	6.89325	0.813266	1.75756	3.63835	3.89459	3.55859	0	0	0	0	0.0873745		-0.206737	0.717932	1.55285	0.838538	0	0.527969	0.496912	0.403741	0	0.103648
88328008	50	1	50	PLN	50	50	1	0.541825	0.38655	8.49011	0.76671	1.93626	2.68197	2.14963	1.78307	0	0	0	0	0.262777	6.97991	0.563267	1.19747	2.29508	1.10655	0.576886	0.211752	0	0	0	0.682091
88328008	50	1	150	PLN	50	150	0.857588	0.541825	0.38655	8.49011	0.76671	1.93626	2.68197	2.14963	1.78307	0	0	0	0	0.541825	8.49011	0.76671	1.93626	2.68197	2.14963	1.78307	0	0	0	0	0.662888
88328008	50	1	250	PLN	50	250	0.693222	0.541825	0.38655	8.49011	0.76671	1.93626	2.68197	2.14963	1.78307	0	0	0	0	0.637572	8.34028	0.742329	2.34891	2.04247	1.99681	1.99681	0	0	0	0	0.492403
88328008	50	1	350	PLN	50	350	0.510775	0.541825	0.38655	8.49011	0.76671	1.93626	2.68197	2.14963	1.78307	0	0	0	0	0.451005	5.28699	0.434843	1.69162	1.86667	1.1963	1.27037	0	0	0	0	0.132511
88328008	50	1	450	PLN	50	450	0.380852	0.541825	0.38655	8.49011	0.76671	1.93626	2.68197	2.14963	1.78307	0	0	0	0	0.330131	6.26072	0.19779	1.10737	1.3527	0.732715	0	0	0	0	0	0.130356
88328008	50	1	550	PLN	50	550	0.275374	0.541825	0.38655	8.49011	0.76671	1.93626	2.68197	2.14963	1.78307	0	0	0	0	0.189116	5.62552	0.0507455	0.970523	1.31087	0.407647	0.435623	0.391661	0	0	0	0.125632
88328008	50	1	650	PLN	50	650	0.228983	0.541825	0.38655	8.49011	0.76671	1.93626	2.68197	2.14963	1.78307	0	0	0	0	0.13432	7.84311	0.138557	0.831206	1.19629	0.121715	0.191267	0.125193	0.0973722	0.0938946	0.0869394	0.12277
88328008	50	1	750	PLN	50	750	0.171856	0.541825	0.38655	8.49011	0.76671	1.93626	2.68197	2.14963	1.78307	0	0	0	0	0.0907784		0.101519	0.946261	1.26147	0	0	0	0	0	0	0.142835
88328008	50	1	850	PLN	50	850	0.186284	0.541825	0.38655	8.49011	0.76671	1.93626	2.68197	2.14963	1.78307	0	0	0	0	0.0840206		0.0189608	0.841027	1.46192	0.404362	0.3266	0.497676	0.388809	0.3266	0	0.115286
88328008	50	1	950	PLN	50	950	-0.0312331	0.541825	0.38655	8.49011	0.76671	1.93626	2.68197	2.14963	1.78307	0	0	0	0	0.0478445		-0.101669	0.792616	0.974167	0	0	0	0	0	0	0.130017
88328008	70	1	50	PLN	70	50	1	0.20322	0.38655	8.43466	0.4018	1.48905	1.66507	0.501515	0.454463	0.263489	0	0	0	0.0951777		0.436966	1.24214	1.53767	0.584716	0.281182	0	0	0	0	0.279539
88328008	70	1	150	PLN	70	150	0.857588	0.20322	0.38655	8.43466	0.4018	1.48905	1.66507	0.501515	0.454463	0.263489	0	0	0	0.20322	8.43466	0.4018	1.48905	1.66507	0.501515	0.454463	0.263489	0	0	0	0.260687
88328008	70	1	250	PLN	70	250	0.693222	0.20322	0.38655	8.43466	0.4018	1.48905	1.66507	0.501515	0.454463	0.263489	0	0	0	0.348319	9.80918	0.468606	1.70871	1.56177	0.678985	0.685039	0	0	0	0	0.267843
88328008	70	1	350	PLN	70	350	0.510775	0.20322	0.38655	8.43466	0.4018	1.48905	1.66507	0.501515	0.454463	0.263489	0	0	0	0.226842	8.36995	0.239737	1.31461	1.32171	0.490781	0.408175	0	0	0	0	0.169407
88328008	70	1	450	PLN	70	450	0.380852	0.20322	0.38655	8.43466	0.4018	1.48905	1.66507	0.501515	0.454463	0.263489	0	0	0	0.0937486		-0.00636128	0.983607	1.31851	0	0	0.244932	0.19915	0	0	0.122332
88328008	70	1	550	PLN	70	550	0.275374	0.20322	0.38655	8.43466	0.4018	1.48905	1.66507	0.501515	0.454463	0.263489	0	0	0	0.049176		0.00762879	1.03651	1.32195	0	0	0	0	0	0	0.138669
88328008	70	1	650	PLN	70	650	0.228983	0.20322	0.38655	8.43466	0.4018	1.48905	1.66507	0.501515	0.454463	0.263489	0	0	0	0.0310487		0.1342	1.04071	1.19479	0	0	0.151367	0.143295	0.100912	0.0988934	0.151917
88328008	70	1	750	PLN	70	750	0.171856	0.20322	0.38655	8.43466	0.4018	1.48905	1.66507	0.501515	0.454463	0.263489	0	0	0	0.0561081		-0.14884	0.845094	1.02653	0	0	0	0	0	0	0.10472
88328008	70	1	850	PLN	70	850	0.186284	0.20322	0.38655	8.43466	0.4018	1.48905	1.66507	0.501515	0.454463	0.263489	0	0	0	0.0487394		0.095205	1.03294	1.3002	0	0	0	0	0	0	0.124026
88328009	30	1	50	ChS	30	50	1	0.819614	0.240044	8.31146	0.839561	1.86432	3.7676	3.91046	3.91674	0	0	0	0	0.62728	10.7689	0.695743	1.26965	2.44197	1.80989	0	1.45155	0.851332	0.307987	0	0.8346
88328009	30	1	150	ChS	30	150	0.857588	0.819614	0.240044	8.31146	0.839561	1.86432	3.7676	3.91046	3.91674	0	0	0	0	0.819614	8.31146	0.839561	1.86432	3.7676	3.91046	3.91674	0	0	0	0	0.62282
88328009	30	1	250	ChS	30	250	0.693222	0.819614	0.240044	8.31146	0.839561	1.86432	3.7676	3.91046	3.91674	0	0	0	0	0.684377	7.86693	0.619465	2.05848	2.91773	2.48615	2.3119	0	0	0	0	0.341289
88328009	30	1	350	ChS	30	350	0.510775	0.819614	0.240044	8.31146	0.839561	1.86432	3.7676	3.91046	3.91674	0	0	0	0	0.477975	7.33591	0.314642	1.55212	1.79829	1.24828	1.28176	0	0	0	0	0.125809
88328009	30	1	450	ChS	30	450	0.380852	0.819614	0.240044	8.31146	0.839561	1.86432	3.7676	3.91046	3.91674	0	0	0	0	0.450948	5.47343	0.364172	1.24979	1.58462	1.19429	1.17099	0	0	0	0	0.12316
88328009	30	1	550	ChS	30	550	0.275374	0.819614	0.240044	8.31146	0.839561	1.86432	3.7676	3.91046	3.91674	0	0	0	0	0.316998	8.45559	0.192489	0.954521	1.30089	0	0.636096	0	0	0	0	0.0959535
88328009	30	1	650	ChS	30	650	0.228983	0.819614	0.240044	8.31146	0.839561	1.86432	3.7676	3.91046	3.91674	0	0	0	0	0.220532	6.75138	-0.0238562	0.899082	1.14092	0	0	0	0	0	0	0.105292
88328009	30	1	750	ChS	30	750	0.171856	0.819614	0.240044	8.31146	0.839561	1.86432	3.7676	3.91046	3.91674	0	0	0	0	0.155722	5.46258	0.184659	0.895428	1.69872	0	0	0	0	0	0	0.106867
88328009	30	1	850	ChS	30	850	0.186284	0.819614	0.240044	8.31146	0.839561	1.86432	3.7676	3.91046	3.91674	0	0	0	0	0.15233		-0.12492	0.670768	1.17161	0.585807	0	0.585807	0.483927	0.432988	0.407518	0.0862927
88328009	30	1	950	ChS	30	950	-0.0312331	0.819614	0.240044	8.31146	0.839561	1.86432	3.7676	3.91046	3.91674	0	0	0	0	0.0774238		-0.0776473	0.805998	1.71214	0.684856	0.599249	0.513642	0	0	0	0.10437
88328009	30	1	1050	ChS	30	1050	0.123699	0.819614	0.240044	8.31146	0.839561	1.86432	3.7676	3.91046	3.91674	0	0	0	0	0.139948		0.140009	0.818432	1.32685	0	0	0	0	0	0	0.110257
88328009	30	1	1150	ChS	30	1150	0.135924	0.819614	0.240044	8.31146	0.839561	1.86432	3.7676	3.91046	3.91674	0	0	0	0	0.0564706		0.0721528	0.774747	1.35759	0	0	0	0	0	0	0.0952783
88328009	50	1	50	ChS	50	50	1	0.414688	0.240044	9.43573	0.804036	2.4205	2.42207	1.51542	1.37439	0.277165	0.181328	0	0	0.327694	11.0221	0.648563	1.65152	1.97106	1.04557	0	0.636917	0.415266	0.372946	0.257624	0.604708
88328009	50	1	150	ChS	50	150	0.857588	0.414688	0.240044	9.43573	0.804036	2.4205	2.42207	1.51542	1.37439	0.277165	0.181328	0	0	0.414688	9.43573	0.804036	2.4205	2.42207	1.51542	1.37439	0.277165	0.181328	0	0	0.711768
88328009	50	1	250	ChS	50	250	0.693222	0.414688	0.240044	9.43573	0.804036	2.4205	2.42207	1.51542	1.37439	0.277165	0.181328	0	0	0.754348	10.715	0.844532	3.16717	2.98043	2.95178	2.72357	0	0	0	0	0.669694
88328009	50	1	350	ChS	50	350	0.510775	0.414688	0.240044	9.43573	0.804036	2.4205	2.42207	1.51542	1.37439	0.277165	0.181328	0	0	0.555243	9.18164	0.714923	2.72988	2.07483	1.61894	1.69391	0	0	0	0	0.380468
88328009	50	1	450	ChS	50	450	0.380852	0.414688	0.240044	9.43573	0.804036	2.4205	2.42207	1.51542	1.37439	0.277165	0.181328	0	0	0.415452	10.6467	0.362041	1.96213	1.58119	0.794288	0.8848	0	0	0	0	0.141461
88328009	50	1	550	ChS	50	550	0.275374	0.414688	0.240044	9.43573	0.804036	2.4205	2.42207	1.51542	1.37439	0.277165	0.181328	0	0	0.337904	10.7401	0.256888	1.41466	1.67258	0.643299	0.574949	0	0	0	0	0.141453
88328009	50	1	650	ChS	50	650	0.228983	0.414688	0.240044	9.43573	0.804036	2.4205	2.42207	1.51542	1.37439	0.277165	0.181328	0	0	0.354412	7.66376	0.240718	1.16721	1.46351	0.62298	0.679839	0	0	0	0	0.141825
88328009	50	1	750	ChS	50	750	0.171856	0.414688	0.240044	9.43573	0.804036	2.4205	2.42207	1.51542	1.37439	0.277165	0.181328	0	0	0.274274	7.49729	0.243757	1.02484	1.56399	0.56775	0.431169	0	0	0	0	0.157305
88328009	50	1	850	ChS	50	850	0.186284	0.414688	0.240044	9.43573	0.804036	2.4205	2.42207	1.51542	1.37439	0.277165	0.181328	0	0	0.286975	7.73513	0.0451668	0.942408	1.46452	0.529926	0.635912	0	0	0	0	0.0922799
88328009	50	1	950	ChS	50	950	-0.0312331	0.414688	0.240044	9.43573	0.804036	2.4205	2.42207	1.51542	1.37439	0.277165	0.181328	0	0	0.181037	14.252	0.0813824	1.02779	1.22537	0.392748	0	0.526283	0.439878	0	0	0.10569
88328009	50	1	1050	ChS	50	1050	0.123699	0.414688	0.240044	9.43573	0.804036	2.4205	2.42207	1.51542	1.37439	0.277165	0.181328	0	0	0.160178	10.9906	-0.00556668	0.964375	1.21477	0	0	0	0	0	0	0.103305
88328009	70	1	50	ChS	70	50	1	0.224959	0.240044	9.32027	0.623248	2.30142	1.9878	1.12608	0.901422	0.495082	0	0	0	0.139804	11.6786	0.472488	1.40724	1.82796	0.685391	0	0.207056	0	0	0	0.475711
88328009	70	1	150	ChS	70	150	0.857588	0.224959	0.240044	9.32027	0.623248	2.30142	1.9878	1.12608	0.901422	0.495082	0	0	0	0.224959	9.32027	0.623248	2.30142	1.9878	1.12608	0.901422	0.495082	0	0	0	0.447063
88328009	70	1	250	ChS	70	250	0.693222	0.224959	0.240044	9.32027	0.623248	2.30142	1.9878	1.12608	0.901422	0.495082	0	0	0	0.328759	6.06326	0.450385	1.54975	1.42045	0.71501	0.711423	0	0	0	0	0.183855
88328009	70	1	350	ChS	70	350	0.510775	0.224959	0.240044	9.32027	0.623248	2.30142	1.9878	1.12608	0.901422	0.495082	0	0	0	0.331379	9.80527	0.446911	1.90298	1.38152	0.763671	0.606332	0	0	0	0	0.143796
88328009	70	1	450	ChS	70	450	0.380852	0.224959	0.240044	9.32027	0.623248	2.30142	1.9878	1.12608	0.901422	0.495082	0	0	0	0.173056	11.6155	0.197378	1.18243	1.19426	0	0	0	0	0	0	0.111611
88328009	70	1	550	ChS	70	550	0.275374	0.224959	0.240044	9.32027	0.623248	2.30142	1.9878	1.12608	0.901422	0.495082	0	0	0	0.205511	10.1292	0.220118	1.23967	1.41601	0	0.330523	0	0	0	0	0.118939
88328009	70	1	650	ChS	70	650	0.228983	0.224959	0.240044	9.32027	0.623248	2.30142	1.9878	1.12608	0.901422	0.495082	0	0	0	0.154462	10.9851	0.119225	0.991992	1.11885	0	0	0	0	0	0	0.103041
88328009	70	1	750	ChS	70	750	0.171856	0.224959	0.240044	9.32027	0.623248	2.30142	1.9878	1.12608	0.901422	0.495082	0	0	0	0.201678	12.0494	0.00121434	1.04152	1.47065	0	0.302648	0	0	0	0	0.088006
88328009	70	1	850	ChS	70	850	0.186284	0.224959	0.240044	9.32027	0.623248	2.30142	1.9878	1.12608	0.901422	0.495082	0	0	0	0.118947		0.0629897	0.834159	0.879009	0.421192	0	0.448661	0	0	0	0.0944014
88328009	70	1	950	ChS	70	950	-0.0312331	0.224959	0.240044	9.32027	0.623248	2.30142	1.9878	1.12608	0.901422	0.495082	0	0	0	0.132725	11.5573	0.134126	0.957955	1.28249	0.439209	0.483129	0	0	0	0	0.0947488
88328009	70	1	1050	ChS	70	1050	0.123699	0.224959	0.240044	9.32027	0.623248	2.30142	1.9878	1.12608	0.901422	0.495082	0	0	0	0.123076	9.60837	-0.135106	0.924477	1.43465	0	0	0	0	0	0	0.10414
88335012	30	1	50	ChT	30	50	1	0.399349	0.678436	7.15513	0.580111	1.44831		0.992074	0.905065	0	0	0	0	0.350531	6.8411	0.505442	1.06584	2.10642	1.12713	0.604531	0	0	0	0	0.384131
88335012	30	1	150	ChT	30	150	0.857588	0.399349	0.678436	7.15513	0.580111	1.44831		0.992074	0.905065	0	0	0	0	0.399349	7.15513	0.580111	1.44831	1.5213	0.992074	0.905065	0	0	0	0	0.338767
88335012	30	1	250	ChT	30	250	0.693222	0.399349	0.678436	7.15513	0.580111	1.44831		0.992074	0.905065	0	0	0	0	0.389707	6.23935	0.497717	1.61026	2.01008	0.99433	0.81688	0	0	0	0	0.203421
88335012	30	1	350	ChT	30	350	0.510775	0.399349	0.678436	7.15513	0.580111	1.44831		0.992074	0.905065	0	0	0	0	0.357526	5.49106	0.358128	1.45093	1.63297	0.75075	0.781887	0	0	0	0	0.136224
88335012	30	1	450	ChT	30	450	0.380852	0.399349	0.678436	7.15513	0.580111	1.44831		0.992074	0.905065	0	0	0	0	0.294312	4.94883	0.334815	1.28336	1.47335	0	0	0.593787	0	0	0	0.116074
88335012	30	1	550	ChT	30	550	0.275374	0.399349	0.678436	7.15513	0.580111	1.44831		0.992074	0.905065	0	0	0	0	0.237979	4.49324	0.198843	0.934232	1.40648	0.473612	0.473612	0	0	0	0	0.0887847
88335012	30	1	650	ChT	30	650	0.228983	0.399349	0.678436	7.15513	0.580111	1.44831		0.992074	0.905065	0	0	0	0	0.231407	3.86165	0.129421	1.03566	1.32866	0	0	0	0	0	0	0.103566
88335012	30	1	750	ChT	30	750	0.171856	0.399349	0.678436	7.15513	0.580111	1.44831		0.992074	0.905065	0	0	0	0	0.121175		0.13089	0.902613	1.5753	0	0	0	0	0	0	0.102197
88335012	30	1	850	ChT	30	850	0.186284	0.399349	0.678436	7.15513	0.580111	1.44831		0.992074	0.905065	0	0	0	0	0.148029	3.7948	-0.0021824	0.826631	1.13803	0	0	0	0	0	0	0.0771677
88335012	30	1	950	ChT	30	950	-0.0312331	0.399349	0.678436	7.15513	0.580111	1.44831		0.992074	0.905065	0	0	0	0	0.134235		0.0892708	0.88472	1.6901	0.686604	0.563368	0.475341	0.40492	0.387315	0	0.111676
88335012	30	1	1050	ChT	30	1050	0.123699	0.399349	0.678436	7.15513	0.580111	1.44831		0.992074	0.905065	0	0	0	0	0.0766294		0.133647	0.835269	1.51207	0	0	0	0	0	0	0.136176
88335012	30	1	1150	ChT	30	1150	0.135924	0.399349	0.678436	7.15513	0.580111	1.44831		0.992074	0.905065	0	0	0	0	0.0483931		0.114086	0.869068	1.36633	0	0	0	0	0	0	0.144495
88335012	50	1	50	ChT	50	50	1	0.164535	0.678436	4.57179	0.202961	1.02261		0.377739	0.304931	0	0	0	0	0.152634	8.18511	0.212275	1.01891	1.40715	0.328079	0.127301	0.128298	0	0	0	0.123708
88335012	50	1	150	ChT	50	150	0.857588	0.164535	0.678436	4.57179	0.202961	1.02261		0.377739	0.304931	0	0	0	0	0.164535	4.57179	0.202961	1.02261	1.24567	0.377739	0.304931	0	0	0	0	0.094205
88335012	50	1	250	ChT	50	250	0.693222	0.164535	0.678436	4.57179	0.202961	1.02261		0.377739	0.304931	0	0	0	0	0.170007	5.48078	0.0960353	0.955113	1.17095	0	0	0	0	0	0	0.107028
88335012	50	1	350	ChT	50	350	0.510775	0.164535	0.678436	4.57179	0.202961	1.02261		0.377739	0.304931	0	0	0	0	0.0729818		0.109696	0.88329	1.24595	0	0	0	0	0	0	0.0953999
88335012	50	1	450	ChT	50	450	0.380852	0.164535	0.678436	4.57179	0.202961	1.02261		0.377739	0.304931	0	0	0	0	0.0737022		0.257468	1.02579	1.45861	0	0	0	0	0	0	0.111505
88335012	50	1	550	ChT	50	550	0.275374	0.164535	0.678436	4.57179	0.202961	1.02261		0.377739	0.304931	0	0	0	0	0.0683585		0.0467121	0.831264	1.15449	0	0	0	0	0	0	0.0860374
88335012	50	1	650	ChT	50	650	0.228983	0.164535	0.678436	4.57179	0.202961	1.02261		0.377739	0.304931	0	0	0	0	0.0467338		0.0112556	1.02694	1.27608	0	0	0	0	0	0	0.100436
88335012	50	1	750	ChT	50	750	0.171856	0.164535	0.678436	4.57179	0.202961	1.02261		0.377739	0.304931	0	0	0	0	0.0703842		-0.0275445	0.819957	1.21088	0	0	0	0	0	0	0.0936786
88335012	50	1	850	ChT	50	850	0.186284	0.164535	0.678436	4.57179	0.202961	1.02261		0.377739	0.304931	0	0	0	0	0.036845		-0.0824746	0.823101	1.7458	0	0	0	0	0	0	0.086901
88335012	50	1	950	ChT	50	950	-0.0312331	0.164535	0.678436	4.57179	0.202961	1.02261		0.377739	0.304931	0	0	0	0	0.0825639		0.0946988	0.963301	1.38861	0	0	0	0	0	0	0.103239
88335012	50	1	1050	ChT	50	1050	0.123699	0.164535	0.678436	4.57179	0.202961	1.02261		0.377739	0.304931	0	0	0	0	0.0776553		0.0617897	0.936306	1.33022	0	0	0	0	0	0	0.100781
88335012	50	1	1150	ChT	50	1150	0.135924	0.164535	0.678436	4.57179	0.202961	1.02261		0.377739	0.304931	0	0	0	0	0.0630714		-0.0395734	0.71748	0.895817	0	0	0	0	0	0	0.231815
88335012	70	1	50	ChT	70	50	1		0.678436		0.0724491	0.97945		0.193195	0.16436	0.152105	0.138408	0.117503	0.116061	0.0712502		0.1032	0.992087	1.47852	0	0	0	0	0	0	0.117025
88335012	70	1	150	ChT	70	150	0.857588		0.678436		0.0724491	0.97945		0.193195	0.16436	0.152105	0.138408	0.117503	0.116061	0.0286941		0.0724491	0.97945	1.45329	0.193195	0.16436	0.152105	0.138408	0.117503	0.116061	0.123475
88335012	70	1	250	ChT	70	250	0.693222		0.678436		0.0724491	0.97945		0.193195	0.16436	0.152105	0.138408	0.117503	0.116061	0.0276815		-0.0168688	0.880978	1.00056	0	0	0	0	0	0	0.0968852
88335012	70	1	350	ChT	70	350	0.510775		0.678436		0.0724491	0.97945		0.193195	0.16436	0.152105	0.138408	0.117503	0.116061	0.128726		0.014755	0.950465	1.25	0.182292	0.192057	0.172526	0.130208	0.117187	0.117187	0.10394
88335012	70	1	450	ChT	70	450	0.380852		0.678436		0.0724491	0.97945		0.193195	0.16436	0.152105	0.138408	0.117503	0.116061	0.0131542		-0.069043	0.893223	1.50922	0.35215	0	0.333285	0	0	0	0.0850127
88335012	70	1	550	ChT	70	550	0.275374		0.678436		0.0724491	0.97945		0.193195	0.16436	0.152105	0.138408	0.117503	0.116061	0.0287444		0.0981089	0.912575	1.62693	0	0	0	0	0	0	0.066019
88335012	70	1	650	ChT	70	650	0.228983		0.678436		0.0724491	0.97945		0.193195	0.16436	0.152105	0.138408	0.117503	0.116061	0.0536522		0.116061	0.870028	1.28991	0	0	0	0	0	0	0.0803267
88335012	70	1	750	ChT	70	750	0.171856		0.678436		0.0724491	0.97945		0.193195	0.16436	0.152105	0.138408	0.117503	0.116061	0.0140983		0.0517332	0.8997	1.2585	0	0	0	0	0	0	0.0937033
88335012	70	1	850	ChT	70	850	0.186284		0.678436		0.0724491	0.97945		0.193195	0.16436	0.152105	0.138408	0.117503	0.116061	0.0539151		-0.0213922	0.787459	1.26234	0	0	0	0	0	0	0.124064
88335012	70	1	950	ChT	70	950	-0.0312331		0.678436		0.0724491	0.97945		0.193195	0.16436	0.152105	0.138408	0.117503	0.116061	0.0560905		0.133745	0.854779	1.11903	0	0	0	0	0	0	0.0936435
88335012	70	1	1050	ChT	70	1050	0.123699		0.678436		0.0724491	0.97945		0.193195	0.16436	0.152105	0.138408	0.117503	0.116061	0.121009		0.139118	0.875207	1.47944	0	0	0	0	0	0	0.0959899
88335012	70	1	1150	ChT	70	1150	0.135924		0.678436		0.0724491	0.97945		0.193195	0.16436	0.152105	0.138408	0.117503	0.116061	0.122799		0.0799794	0.783241	1.37221	0	0	0	0	0	0	0.130446
88335014	30	1	50	PBU	30	50	1	0.924909	0.271597	4.40899	0.794371	1.01684	4.59462	0.697398	6.13984	0	0	0	0	0.897293	4.28325	0.878425	0.685369	16.5045	0	0	0	0	0	0	0.881365
88335014	30	1	150	PBU	30	150	0.857588	0.924909	0.271597	4.40899	0.794371	1.01684	4.59462	0.697398	6.13984	0	0	0	0	0.924909	4.40899	0.794371	1.01684	4.59462	0.697398	6.13984	0	0	0	0	0.261719
88335014	30	1	250	PBU	30	250	0.693222	0.924909	0.271597	4.40899	0.794371	1.01684	4.59462	0.697398	6.13984	0	0	0	0	0.851464	5.04233	0.613503	1.13804	3.87142	4.49402	4.7091	0	0	0	0	0.218072
88335014	30	1	350	PBU	30	350	0.510775	0.924909	0.271597	4.40899	0.794371	1.01684	4.59462	0.697398	6.13984	0	0	0	0	0.790785	3.93435	0.548848	1.16716	2.397	3.53129	3.6811	0	0	0	0	0.175776
88335014	30	1	450	PBU	30	450	0.380852	0.924909	0.271597	4.40899	0.794371	1.01684	4.59462	0.697398	6.13984	0	0	0	0	0.528461	4.40815	0.35121	0.75396	1.85185	1.89815	1.85185	0	0	0	0	0.209281
88335014	30	1	550	PBU	30	550	0.275374	0.924909	0.271597	4.40899	0.794371	1.01684	4.59462	0.697398	6.13984	0	0	0	0	0.18558		-0.00777826	0.600961	0.825737	0	0	0	0	0	0	0.162841
88335014	30	1	650	PBU	30	650	0.228983	0.924909	0.271597	4.40899	0.794371	1.01684	4.59462	0.697398	6.13984	0	0	0	0	0.139631		0.154744	0.642964	1.25	0	0	0	0	0	0	0.201491
88335014	30	1	750	PBU	30	750	0.171856	0.924909	0.271597	4.40899	0.794371	1.01684	4.59462	0.697398	6.13984	0	0	0	0	0.0675633		0.0982921	0.711584	0.909832	0.27295	0.307068	0.341187	0.250204	0.238831	0	0.233732
88335014	30	1	850	PBU	30	850	0.186284	0.924909	0.271597	4.40899	0.794371	1.01684	4.59462	0.697398	6.13984	0	0	0	0	0.0897282		0.0458149	0.664858	1.03133	0	0	0	0	0	0	0.183579
88335014	30	1	950	PBU	30	950	-0.0312331	0.924909	0.271597	4.40899	0.794371	1.01684	4.59462	0.697398	6.13984	0	0	0	0	0.0787973		0.0242253	0.640959	1.27376	0	0	0	0	0	0	0.258479
88335014	50	1	50	PBU	50	50	1	0.345725	0.271597	5.21799	0.700545	1.28262	4.75823	4.08308	3.89821	2.24248	0	0	0	0.28894	4.28554	0.769375	0.895054	5.37037	5.97508	0	1.47005	0	0	0	0.727098
88335014	50	1	150	PBU	50	150	0.857588	0.345725	0.271597	5.21799	0.700545	1.28262	4.75823	4.08308	3.89821	2.24248	0	0	0	0.345725	5.21799	0.700545	1.28262	4.75823	4.08308	3.89821	2.24248	0	0	0	0.261553
88335014	50	1	250	PBU	50	250	0.693222	0.345725	0.271597	5.21799	0.700545	1.28262	4.75823	4.08308	3.89821	2.24248	0	0	0	0.651008	5.44723	0.491604	1.32602	4.2735	2.97684	3.11077	0	0	0	0	0.165517
88335014	50	1	350	PBU	50	350	0.510775	0.345725	0.271597	5.21799	0.700545	1.28262	4.75823	4.08308	3.89821	2.24248	0	0	0	0.601242	3.69707	0.424729	1.06627	1.24419	2.09957	2.03736	0	0	0	0	0.171333
88335014	50	1	450	PBU	50	450	0.380852	0.345725	0.271597	5.21799	0.700545	1.28262	4.75823	4.08308	3.89821	2.24248	0	0	0	0.573825	5.05673	0.316436	1.00133	2.20954	1.84128	1.9465	0	0	0	0	0.162676
88335014	50	1	550	PBU	50	550	0.275374	0.345725	0.271597	5.21799	0.700545	1.28262	4.75823	4.08308	3.89821	2.24248	0	0	0	0.347494	5.03966	0.141498	0.72807	1.54998	0	0.866764	0	0	0	0	0.164429
88335014	50	1	650	PBU	50	650	0.228983	0.345725	0.271597	5.21799	0.700545	1.28262	4.75823	4.08308	3.89821	2.24248	0	0	0	0.0788442		0.0592699	0.767787	1.65289	0.592287	0.550964	0	0	0	0	0.220575
88335014	50	1	750	PBU	50	750	0.171856	0.345725	0.271597	5.21799	0.700545	1.28262	4.75823	4.08308	3.89821	2.24248	0	0	0	0.0773003		0.156791	0.724324	1.50231	0	0	0	0	0	0	0.213076
88335014	50	1	850	PBU	50	850	0.186284	0.345725	0.271597	5.21799	0.700545	1.28262	4.75823	4.08308	3.89821	2.24248	0	0	0	0.0618582		0.166896	0.761069	1.4662	0	0	0.678796	0	0	0	0.25905
88335014	70	1	50	PBU	70	50	1	0.60606	0.271597	7.74795	0.646592	1.28542	2.25801	2.37929	2.04853	0	0	0	0	0.037686		0.531644	0.944176	1.3466	1.09122	0	0	0	0	0	0.306848
88335014	70	1	150	PBU	70	150	0.857588	0.60606	0.271597	7.74795	0.646592	1.28542	2.25801	2.37929	2.04853	0	0	0	0	0.60606	7.74795	0.646592	1.28542	2.25801	2.37929	2.04853	0	0	0	0	0.374096
88335014	70	1	250	PBU	70	250	0.693222	0.60606	0.271597	7.74795	0.646592	1.28542	2.25801	2.37929	2.04853	0	0	0	0	0.456014	5.83189	0.456275	1.10484	1.45889	0	1.17117	0	0	0	0	0.152033
88335014	70	1	350	PBU	70	350	0.510775	0.60606	0.271597	7.74795	0.646592	1.28542	2.25801	2.37929	2.04853	0	0	0	0	0.451852	5.11009	0.426391	1.23314	2.13442	1.47631	1.39626	0	0	0	0	0.1259
88335014	70	1	450	PBU	70	450	0.380852	0.60606	0.271597	7.74795	0.646592	1.28542	2.25801	2.37929	2.04853	0	0	0	0	0.242044	5.10802	0.0198275	0.811909	2.06667	0.532814	0	0.492449	0	0	0	0.130564
88335014	70	1	550	PBU	70	550	0.275374	0.60606	0.271597	7.74795	0.646592	1.28542	2.25801	2.37929	2.04853	0	0	0	0	0.202697	6.23486	0.150724	0.806968	1.50958	0.330221	0.438049	0.370657	0.249351	0	0	0.153398
88335014	70	1	650	PBU	70	650	0.228983	0.60606	0.271597	7.74795	0.646592	1.28542	2.25801	2.37929	2.04853	0	0	0	0	0.174019	6.25325	0.178111	0.736982	1.21399	0	0	0	0	0	0	0.158419
88335014	70	1	750	PBU	70	750	0.171856	0.60606	0.271597	7.74795	0.646592	1.28542	2.25801	2.37929	2.04853	0	0	0	0	0.0895113		-0.0587492	0.699739	1.47929	0	0	0	0	0	0	0.117579
88335014	70	1	850	PBU	70	850	0.186284	0.60606	0.271597	7.74795	0.646592	1.28542	2.25801	2.37929	2.04853	0	0	0	0	0.0398001		-0.0455298	0.756873	1.23664	0	0	0	0	0	0	0.135193
88335020	30	1	50	ChS	30	50	1	0.602664	0.240916	21.0688	0.909227	3.34348	4.05255	3.35317	2.93233	1.13907	0.972583	0	0	0.496597	14.7428	0.856948	1.80777	2.56618	1.02452	0.48562	0.25345	0.214889	0	0	0.969717
88335020	30	1	150	ChS	30	150	0.857588	0.602664	0.240916	21.0688	0.909227	3.34348	4.05255	3.35317	2.93233	1.13907	0.972583	0	0	0.602664	21.0688	0.909227	3.34348	4.05255	3.35317	2.93233	1.13907	0.972583	0	0	0.964572
88335020	30	1	250	ChS	30	250	0.693222	0.602664	0.240916	21.0688	0.909227	3.34348	4.05255	3.35317	2.93233	1.13907	0.972583	0	0	0.618585	13.5386	0.914254	3.78522	3.74419	3.12709	3.17247	0.571713	0	0	0	0.931346
88335020	30	1	350	ChS	30	350	0.510775	0.602664	0.240916	21.0688	0.909227	3.34348	4.05255	3.35317	2.93233	1.13907	0.972583	0	0	0.802314	14.0468	0.934221	5.25955	3.9207	3.74632	3.72353	0	0	0	0	0.870559
88335020	30	1	450	ChS	30	450	0.380852	0.602664	0.240916	21.0688	0.909227	3.34348	4.05255	3.35317	2.93233	1.13907	0.972583	0	0	0.737737	15.1794	0.872739	4.82	3.25172	3.01627	2.98818	0	0	0	0	0.875576
88335020	30	1	550	ChS	30	550	0.275374	0.602664	0.240916	21.0688	0.909227	3.34348	4.05255	3.35317	2.93233	1.13907	0.972583	0	0	0.589426	12.7635	0.714407	2.64158	2.16957	1.73791	1.6985	0	0	0	0	0.570717
88335020	30	1	650	ChS	30	650	0.228983	0.602664	0.240916	21.0688	0.909227	3.34348	4.05255	3.35317	2.93233	1.13907	0.972583	0	0	0.481346	15.6773	0.60398	1.61622	1.66086	1.07605	1.17157	0	0	0	0	0.446958
88335020	50	1	50	ChS	50	50	1	0.353459	0.240916	12.8347	0.725903	2.30782	2.21863	1.20109	0.960231	0	0	0	0	0.290626	13.6121	0.785157	1.674	2.17976	0.829475	0.329212	0	0	0	0	0.828941
88335020	50	1	150	ChS	50	150	0.857588	0.353459	0.240916	12.8347	0.725903	2.30782	2.21863	1.20109	0.960231	0	0	0	0	0.353459	12.8347	0.725903	2.30782	2.21863	1.20109	0.960231	0	0	0	0	0.818521
88335020	50	1	250	ChS	50	250	0.693222	0.353459	0.240916	12.8347	0.725903	2.30782	2.21863	1.20109	0.960231	0	0	0	0	0.518428	11.4506	0.824826	3.10584	2.3242	1.80357	1.67721	0.198171	0	0	0	0.82337
88335020	50	1	350	ChS	50	350	0.510775	0.353459	0.240916	12.8347	0.725903	2.30782	2.21863	1.20109	0.960231	0	0	0	0	0.647888	9.62872	0.838572	3.59753	2.48191	2.22	2.3151	0	0	0	0	0.743683
88335020	50	1	450	ChS	50	450	0.380852	0.353459	0.240916	12.8347	0.725903	2.30782	2.21863	1.20109	0.960231	0	0	0	0	0.588624	10.6126	0.776612	3.12365	2.41574	2.00808	1.92161	0	0	0	0	0.631269
88335020	50	1	550	ChS	50	550	0.275374	0.353459	0.240916	12.8347	0.725903	2.30782	2.21863	1.20109	0.960231	0	0	0	0	0.487791	8.69708	0.574814	1.837	1.93404	1.26843	1.28412	0	0	0	0	0.335921
88335020	50	1	650	ChS	50	650	0.228983	0.353459	0.240916	12.8347	0.725903	2.30782	2.21863	1.20109	0.960231	0	0	0	0	0.424904	10.4318	0.324869	1.40979	1.77135	0.942569	0.985623	0	0	0	0	0.295528
88335020	70	1	50	ChS	70	50	1		0.240916		0.588769	1.98053	1.6466	0.934127	0.818351	0.551175	0	0	0	0.0789121		0.411526	1.49423	1.43883	0.466332	0.199791	0.16573	0	0	0	0.338798
88335020	70	1	150	ChS	70	150	0.857588		0.240916		0.588769	1.98053	1.6466	0.934127	0.818351	0.551175	0	0	0	0.0839013		0.588769	1.98053	1.6466	0.934127	0.818351	0.551175	0	0	0	0.332112
88335020	70	1	250	ChS	70	250	0.693222		0.240916		0.588769	1.98053	1.6466	0.934127	0.818351	0.551175	0	0	0	0.377708	8.6718	0.744879	2.25457	2.31851	1.44114	1.34033	0.305215	0	0	0	0.490266
88335020	70	1	350	ChS	70	350	0.510775		0.240916		0.588769	1.98053	1.6466	0.934127	0.818351	0.551175	0	0	0	0.451849	6.8181	0.61223	2.33626	1.90632	1.30359	1.24151	0	0	0	0	0.363112
88335020	70	1	450	ChS	70	450	0.380852		0.240916		0.588769	1.98053	1.6466	0.934127	0.818351	0.551175	0	0	0	0.533215	9.38099	0.657052	2.51933	2.02904	1.59501	1.55035	0	0	0	0	0.378732
88335020	70	1	550	ChS	70	550	0.275374		0.240916		0.588769	1.98053	1.6466	0.934127	0.818351	0.551175	0	0	0	0.392866	11.9514	0.444145	1.50603	1.77207	0.911073	0.887959	0	0	0	0	0.17891
88335020	70	1	650	ChS	70	650	0.228983		0.240916		0.588769	1.98053	1.6466	0.934127	0.818351	0.551175	0	0	0	0.1555		-0.043926	0.491301	1.33333	0.3	0.5	0.3	0.3	0.3	0.166667	0.375401
88335020	30	1	50	ChS	30	50	1	0.532893	0.240916	17.4369	0.90684	3.31977	3.74856	2.99896	2.88632	1.47329	1.43978	0.271173	0	0.474248	24.7027	0.778481	1.72997	2.6322	0.861523	0.389087	0.232993	0.229892	0.121985	0	0.988427
88335020	30	1	150	ChS	30	150	0.857588	0.532893	0.240916	17.4369	0.90684	3.31977	3.74856	2.99896	2.88632	1.47329	1.43978	0.271173	0	0.532893	17.4369	0.90684	3.31977	3.74856	2.99896	2.88632	1.47329	1.43978	0.271173	0	0.970972
88335020	30	1	250	ChS	30	250	0.693222	0.532893	0.240916	17.4369	0.90684	3.31977	3.74856	2.99896	2.88632	1.47329	1.43978	0.271173	0	0.383199	14.6649	0.905689	3.74008	2.68486	2.46368	2.34435	1.33007	0	0	0	0.909171
88335020	30	1	350	ChS	30	350	0.510775	0.532893	0.240916	17.4369	0.90684	3.31977	3.74856	2.99896	2.88632	1.47329	1.43978	0.271173	0	0.742688	14.8964	0.916506	4.97006	3.33732	3.20574	3.17357	0	0	0	0	0.820006
88335020	30	1	450	ChS	30	450	0.380852	0.532893	0.240916	17.4369	0.90684	3.31977	3.74856	2.99896	2.88632	1.47329	1.43978	0.271173	0	0.713787	22.4728	0.883534	4.96029	2.93421	2.64917	2.56459	0	0	0	0	0.828828
88335020	30	1	550	ChS	30	550	0.275374	0.532893	0.240916	17.4369	0.90684	3.31977	3.74856	2.99896	2.88632	1.47329	1.43978	0.271173	0	0.40645	20.304	0.555008	2.04109	1.64487	0.880707	0.881539	0	0	0	0	0.395389
88335020	30	1	650	ChS	30	650	0.228983	0.532893	0.240916	17.4369	0.90684	3.31977	3.74856	2.99896	2.88632	1.47329	1.43978	0.271173	0	0.276985	16.4333	0.135212	1.39054	1.50087	0.433087	0.433087	0	0	0	0	0.315918
88335020	30	1	750	ChS	30	750	0.171856	0.532893	0.240916	17.4369	0.90684	3.31977	3.74856	2.99896	2.88632	1.47329	1.43978	0.271173	0	0.408884	20.6778	0.173768	1.03078	1.64189	0	0.97825	0	0	0	0	0.325561
88335020	30	1	850	ChS	30	850	0.186284	0.532893	0.240916	17.4369	0.90684	3.31977	3.74856	2.99896	2.88632	1.47329	1.43978	0.271173	0	0.274456	3.7735	0.0247016	0.703374	1.4623	0.794729	0.794729	0	0	0	0	0.0535675
88335020	30	1	950	ChS	30	950	-0.0312331	0.532893	0.240916	17.4369	0.90684	3.31977	3.74856	2.99896	2.88632	1.47329	1.43978	0.271173	0	0.23059		0.095211	0.477612	2.39395	0	0	0	0	0	0	0.12612
88335020	30	1	1050	ChS	30	1050	0.123699	0.532893	0.240916	17.4369	0.90684	3.31977	3.74856	2.99896	2.88632	1.47329	1.43978	0.271173	0	0.207483		-0.0793087	0.337651	3.21502	0	0	0	0	0	0	0.254185
88335020	30	1		ChS	30		0.135924	0.532893	0.240916	17.4369	0.90684	3.31977	3.74856	2.99896	2.88632	1.47329	1.43978	0.271173	0												0.379448
88335020	50	1	50	ChS	50	50	1	0.266455	0.240916	16.2434	0.793126	2.94687	2.35025	1.62266	1.43233	0.769604	0	0	0	0.257516	15.7155	0.651022	1.77298	2.07252	0.619309	0.237956	0.151907	0.135276	0.105072	0	0.929983
88335020	50	1	150	ChS	50	150	0.857588	0.266455	0.240916	16.2434	0.793126	2.94687	2.35025	1.62266	1.43233	0.769604	0	0	0	0.266455	16.2434	0.793126	2.94687	2.35025	1.62266	1.43233	0.769604	0	0	0	0.900564
88335020	50	1	250	ChS	50	250	0.693222	0.266455	0.240916	16.2434	0.793126	2.94687	2.35025	1.62266	1.43233	0.769604	0	0	0	0.44369	12.6938	0.857105	3.28158	2.58573	2.03078	1.84125	0.727543	0	0	0	0.873746
88335020	50	1	350	ChS	50	350	0.510775	0.266455	0.240916	16.2434	0.793126	2.94687	2.35025	1.62266	1.43233	0.769604	0	0	0	0.653553	14.406	0.871039	4.16114	2.72658	2.44879	2.27721	0	0	0	0	0.840718
88335020	50	1	450	ChS	50	450	0.380852	0.266455	0.240916	16.2434	0.793126	2.94687	2.35025	1.62266	1.43233	0.769604	0	0	0	0.555712	14.7883	0.742639	3.42206	2.39659	1.87431	1.73832	0	0	0	0	0.763442
88335020	50	1	550	ChS	50	550	0.275374	0.266455	0.240916	16.2434	0.793126	2.94687	2.35025	1.62266	1.43233	0.769604	0	0	0	0.388043	12.3482	0.317484	1.69985	1.83807	0.840739	0.820202	0	0	0	0	0.300735
88335020	50	1	650	ChS	50	650	0.228983	0.266455	0.240916	16.2434	0.793126	2.94687	2.35025	1.62266	1.43233	0.769604	0	0	0	0.304562	13.6744	0.22106	1.09834	1.63583	0.684344	0.580455	0	0	0	0	0.1576
88335020	50	1	750	ChS	50	750	0.171856	0.266455	0.240916	16.2434	0.793126	2.94687	2.35025	1.62266	1.43233	0.769604	0	0	0	0.324469	8.93183	0.162921	0.931896	1.41889	0.522366	0.612262	0	0	0	0	0.0727991
88335020	50	1	850	ChS	50	850	0.186284	0.266455	0.240916	16.2434	0.793126	2.94687	2.35025	1.62266	1.43233	0.769604	0	0	0	0.269343	6.59668	0.0636669	0.74193	1.59751	0.778786	0	0.71888	0	0	0	0.0322782
88335020	50	1	950	ChS	50	950	-0.0312331	0.266455	0.240916	16.2434	0.793126	2.94687	2.35025	1.62266	1.43233	0.769604	0	0	0	0.182195	4.14493	0.195484	0.682992	1.31512	0	0	0	0	0	0	0.0515954
88335020	50	1	1050	ChS	50	1050	0.123699	0.266455	0.240916	16.2434	0.793126	2.94687	2.35025	1.62266	1.43233	0.769604	0	0	0	0.114007		0.283575	0.634612	1.99496	0	0	0	0	0	0	0.0833862
88335020	50	1		ChS	50		0.135924	0.266455	0.240916	16.2434	0.793126	2.94687	2.35025	1.62266	1.43233	0.769604	0	0	0												0.37242
88335020	70	1	50	ChS	70	50	1		0.240916		0.516429	2.48577	1.99783	0.988802	0.845103	0.173346	0.12905	0	0	0.0845984		0.463941	1.62944	1.62686	0.542767	0	0.101626	0	0	0	0.472425
88335020	70	1	150	ChS	70	150	0.857588		0.240916		0.516429	2.48577	1.99783	0.988802	0.845103	0.173346	0.12905	0	0	0.0535775		0.516429	2.48577	1.99783	0.988802	0.845103	0.173346	0.12905	0	0	0.575002
88335020	70	1	250	ChS	70	250	0.693222		0.240916		0.516429	2.48577	1.99783	0.988802	0.845103	0.173346	0.12905	0	0	0.421529	11.5215	0.701991	2.42802	2.15451	1.14209	1.07939	0	0	0	0	0.60596
88335020	70	1	350	ChS	70	350	0.510775		0.240916		0.516429	2.48577	1.99783	0.988802	0.845103	0.173346	0.12905	0	0	0.584272	12.9176	0.797436	3.49588	2.79638	2.10792	1.85805	0	0	0	0	0.716904
88335020	70	1	450	ChS	70	450	0.380852		0.240916		0.516429	2.48577	1.99783	0.988802	0.845103	0.173346	0.12905	0	0	0.483851	14.093	0.619574	2.59753	2.18714	1.31856	1.13674	0	0	0	0	0.391918
88335020	70	1	550	ChS	70	550	0.275374		0.240916		0.516429	2.48577	1.99783	0.988802	0.845103	0.173346	0.12905	0	0	0.238298	11.6601	0.234994	1.21007	1.3527	0.400739	0.382139	0	0	0	0	0.127092
88335020	70	1	650	ChS	70	650	0.228983		0.240916		0.516429	2.48577	1.99783	0.988802	0.845103	0.173346	0.12905	0	0	0.164916	9.12393	0.0620676	0.980117	1.44378	0.366766	0.355122	0	0	0	0	0.0763636
88335020	70	1	750	ChS	70	750	0.171856		0.240916		0.516429	2.48577	1.99783	0.988802	0.845103	0.173346	0.12905	0	0	0.198324	6.45432	0.0296768	0.949561	1.44601	0	0	0	0	0	0	0.0663143
88335020	70	1	850	ChS	70	850	0.186284		0.240916		0.516429	2.48577	1.99783	0.988802	0.845103	0.173346	0.12905	0	0	0.210779	4.26427	0.0593311	0.589189	1.2	0.466667	0.4	0.733333	0.6	0.433333	0.366667	0.114744
88335020	70	1	950	ChS	70	950	-0.0312331		0.240916		0.516429	2.48577	1.99783	0.988802	0.845103	0.173346	0.12905	0	0	0.034975		0.203309	0.637261	1.54899	1.0128	0	1.31068	0.893649	0	0	0.227174
88335020	70	1	1050	ChS	70	1050	0.123699		0.240916		0.516429	2.48577	1.99783	0.988802	0.845103	0.173346	0.12905	0	0	0.0705781		0.0762828	0.535737	0.913703	0	0	0	0	0	0	0.296796
88335023	50	1	50	ChS	50	50	1	0.631179	0.185473	3.4647	0.372749	0.517886	3.46709	2.27528	2.32343	0	0	0	0	0.903117	4.5955	0.706542	0.430692	5.41509	0	0	0	0	0	0	0.549248
88335023	50	1	150	ChS	50	150	0.857588	0.631179	0.185473	3.4647	0.372749	0.517886	3.46709	2.27528	2.32343	0	0	0	0	0.631179	3.4647	0.372749	0.517886	3.46709	2.27528	2.32343	0	0	0	0	0.157299
88335023	50	1	250	ChS	50	250	0.693222	0.631179	0.185473	3.4647	0.372749	0.517886	3.46709	2.27528	2.32343	0	0	0	0	0.499834	2.84977	0.272194	0.551801	2.00243	1.93569	0.823223	0	0	0	0	0.10909
88335023	50	1	350	ChS	50	350	0.510775	0.631179	0.185473	3.4647	0.372749	0.517886	3.46709	2.27528	2.32343	0	0	0	0	0.381274	3.46273	0.110891	0.510639	0.370832	0	0	0	0	0	0	0.104826
88335023	50	1	450	ChS	50	450	0.380852	0.631179	0.185473	3.4647	0.372749	0.517886	3.46709	2.27528	2.32343	0	0	0	0	0.297724	3.53014	0.0757444	0.425469	2.77008	0	0	0	0	0	0	0.172692
88335023	50	1	550	ChS	50	550	0.275374	0.631179	0.185473	3.4647	0.372749	0.517886	3.46709	2.27528	2.32343	0	0	0	0	0.0193721		-0.0887746	0.42227	0.370832	0	0	0	0	0	0	0.11838
88335023	50	1	650	ChS	50	650	0.228983	0.631179	0.185473	3.4647	0.372749	0.517886	3.46709	2.27528	2.32343	0	0	0	0	0.0433576		0.0122647	0.45429	1.5753	0	0	0	0	0	0	0.122951
88335023	50	1	750	ChS	50	750	0.171856	0.631179	0.185473	3.4647	0.372749	0.517886	3.46709	2.27528	2.32343	0	0	0	0	0.0210299		0.0651003	0.479677	1.06667	0	1.2	1.1	0	0	0	0.12074
88335023	50	1	850	ChS	50	850	0.186284	0.631179	0.185473	3.4647	0.372749	0.517886	3.46709	2.27528	2.32343	0	0	0	0	0.0855941		0.10164	0.554062	0.986193	1.23274	1.10947	1.35602	0.986193	0.986193	0.616371	0.151618
88335023	50	1	950	ChS	50	950	-0.0312331	0.631179	0.185473	3.4647	0.372749	0.517886	3.46709	2.27528	2.32343	0	0	0	0	0.144405		-0.15285	0.478144	1.23983	0	1.34315	1.34315	0	0	0	0.215059
88335023	70	1	50	ChS	70	50	1	0.691139	0.185473	7.80404	0.698362	1.48896	2.42736	2.59061	2.63514	0	0	0	0	0.515395	10.0013	0.564447	0.854299	2.45865	1.76768	0	0	0	0	0	0.96156
88335023	70	1	150	ChS	70	150	0.857588	0.691139	0.185473	7.80404	0.698362	1.48896	2.42736	2.59061	2.63514	0	0	0	0	0.691139	7.80404	0.698362	1.48896	2.42736	2.59061	2.63514	0	0	0	0	0.496405
88335023	70	1	250	ChS	70	250	0.693222	0.691139	0.185473	7.80404	0.698362	1.48896	2.42736	2.59061	2.63514	0	0	0	0	0.384966	6.29847	0.317834	1.14937	1.64753	0.761763	0.83853	0	0	0	0	0.132054
88335023	70	1	350	ChS	70	350	0.510775	0.691139	0.185473	7.80404	0.698362	1.48896	2.42736	2.59061	2.63514	0	0	0	0	0.340015	6.6604	0.119775	1.0813	1.19468	0	0	0	0	0	0	0.163022
88335023	70	1	450	ChS	70	450	0.380852	0.691139	0.185473	7.80404	0.698362	1.48896	2.42736	2.59061	2.63514	0	0	0	0	0.284709	6.88531	0.188944	0.991406	1.57692	0.999653	0	0	0	0	0	0.142693
88335023	70	1	550	ChS	70	550	0.275374	0.691139	0.185473	7.80404	0.698362	1.48896	2.42736	2.59061	2.63514	0	0	0	0	0.158178	5.95258	-0.0317297	0.788613	1.28467	0.394768	0.441605	0.368004	0.294404	0	0	0.113506
88335023	70	1	650	ChS	70	650	0.228983	0.691139	0.185473	7.80404	0.698362	1.48896	2.42736	2.59061	2.63514	0	0	0	0	0.187792	7.7678	0.2312	0.851504	1.45604	0	0	0	0	0	0	0.134224
88335023	70	1	750	ChS	70	750	0.171856	0.691139	0.185473	7.80404	0.698362	1.48896	2.42736	2.59061	2.63514	0	0	0	0	0.0931634		-0.0949332	0.723811	1.47613	0.23372	0.190667	0.393634	0.252172	0	0	0.129517
88335023	70	1	850	ChS	70	850	0.186284	0.691139	0.185473	7.80404	0.698362	1.48896	2.42736	2.59061	2.63514	0	0	0	0	0.0627434		0.0359636	0.798507	1.1491	0	0	0	0	0	0	0.108001
88335034	30	1	50	ChS	30	50	1	0.909725	0.175561	10.1821	0.925885	2.22499	6.17223	5.62195	5.05749	0	0	0	0	0.650617	14.8901	0.892637	1.68369	3.78238	2.96904	0	1.54317	1.13664	0.474926	0	1
88335034	30	1	150	ChS	30	150	0.857588	0.909725	0.175561	10.1821	0.925885	2.22499	6.17223	5.62195	5.05749	0	0	0	0	0.909725	10.1821	0.925885	2.22499	6.17223	5.62195	5.05749	0	0	0	0	0.529265
88335034	30	1	250	ChS	30	250	0.693222	0.909725	0.175561	10.1821	0.925885	2.22499	6.17223	5.62195	5.05749	0	0	0	0	0.698991	9.02404	0.738906	2.3402	2.4787	2.37178	2.25999	0	0	0	0	0.214121
88335034	30	1	350	ChS	30	350	0.510775	0.909725	0.175561	10.1821	0.925885	2.22499	6.17223	5.62195	5.05749	0	0	0	0	0.576683	9.72507	0.576132	1.92393	2.06434	1.77189	1.76759	0	0	0	0	0.113593
88335034	30	1	450	ChS	30	450	0.380852	0.909725	0.175561	10.1821	0.925885	2.22499	6.17223	5.62195	5.05749	0	0	0	0	0.44174	8.10809	0.272752	1.41096	1.89653	1.08503	1.11694	0	0	0	0	0.0881673
88335034	30	1	550	ChS	30	550	0.275374	0.909725	0.175561	10.1821	0.925885	2.22499	6.17223	5.62195	5.05749	0	0	0	0	0.364747	7.41149	0.282551	1.08317	1.51207	0.855266	0	0	0	0	0	0.0800141
88335034	30	1	650	ChS	30	650	0.228983	0.909725	0.175561	10.1821	0.925885	2.22499	6.17223	5.62195	5.05749	0	0	0	0	0.282281	7.9049	0.0977427	0.853734	1.44363	0.514953	0	0	0	0	0	0.0908568
88335034	30	1	750	ChS	30	750	0.171856	0.909725	0.175561	10.1821	0.925885	2.22499	6.17223	5.62195	5.05749	0	0	0	0	0.210444	7.66503	0.0328035	0.967464	1.18945	0	0.60824	0	0	0	0	0.091884
88335034	30	1	850	ChS	30	850	0.186284	0.909725	0.175561	10.1821	0.925885	2.22499	6.17223	5.62195	5.05749	0	0	0	0	0.225156	6.93576	0.139409	0.76588	1.35747	0	0	0	0	0	0	0.0992953
88335034	30	1	950	ChS	30	950	-0.0312331	0.909725	0.175561	10.1821	0.925885	2.22499	6.17223	5.62195	5.05749	0	0	0	0	0.0996131		-0.00292747	0.902309	1.3527	0	0	0	0	0	0	0.0836516
88335034	30	1	1050	ChS	30	1050	0.123699	0.909725	0.175561	10.1821	0.925885	2.22499	6.17223	5.62195	5.05749	0	0	0	0	0.141704		-0.0863306	0.820277	1.60698	0	0	0	0	0	0	0.0854785
88335034	30	1	1150	ChS	30	1150	0.135924	0.909725	0.175561	10.1821	0.925885	2.22499	6.17223	5.62195	5.05749	0	0	0	0	0.111228		-0.0688057	0.802421	0.913703	0	0	0	0	0	0	0.0809858
88335034	30	1	1250	ChS	30	1250	0.143395	0.909725	0.175561	10.1821	0.925885	2.22499	6.17223	5.62195	5.05749	0	0	0	0	0.0407316		0.00769107	0.780524	1.71296	0	0	0	0	0	0	0.0965992
88335034	30	1	1350	ChS	30	1350	0.0360793	0.909725	0.175561	10.1821	0.925885	2.22499	6.17223	5.62195	5.05749	0	0	0	0	0.101825		0.0862431	0.733282	1.14456	0	0	0	0	0	0	0.153325
88335034	50	1	50	ChS	50	50	1	0.252886	0.175561	10.991	0.847692	3.3173	2.76585	1.92304	1.81861	0.98909	0	0	0	0.279775	14.5284	0.696111	1.91391	2.15751	0.84715	0	0.454452	0.359494	0.311877	0.305492	0.988009
88335034	50	1	150	ChS	50	150	0.857588	0.252886	0.175561	10.991	0.847692	3.3173	2.76585	1.92304	1.81861	0.98909	0	0	0	0.252886	10.991	0.847692	3.3173	2.76585	1.92304	1.81861	0.98909	0	0	0	0.756085
88335034	50	1	250	ChS	50	250	0.693222	0.252886	0.175561	10.991	0.847692	3.3173	2.76585	1.92304	1.81861	0.98909	0	0	0	0.732399	12.8884	0.894933	3.43125	2.90812	2.77405	2.70015	0	0	0	0	0.698696
88335034	50	1	350	ChS	50	350	0.510775	0.252886	0.175561	10.991	0.847692	3.3173	2.76585	1.92304	1.81861	0.98909	0	0	0	0.495127	11.8863	0.751068	2.88769	1.71325	1.25657	1.18708	0	0	0	0	0.379437
88335034	50	1	450	ChS	50	450	0.380852	0.252886	0.175561	10.991	0.847692	3.3173	2.76585	1.92304	1.81861	0.98909	0	0	0	0.372086	12.1982	0.473608	1.96984	1.48522	0.824941	0.720007	0	0	0	0	0.118844
88335034	50	1	550	ChS	50	550	0.275374	0.252886	0.175561	10.991	0.847692	3.3173	2.76585	1.92304	1.81861	0.98909	0	0	0	0.340414	13.7428	0.152006	1.45515	1.48	0.690131	0.731957	0	0	0	0	0.132134
88335034	50	1	650	ChS	50	650	0.228983	0.252886	0.175561	10.991	0.847692	3.3173	2.76585	1.92304	1.81861	0.98909	0	0	0	0.347069	13.8363	0.168888	1.17162	1.55561	0.620553	0.681425	0	0	0	0	0.120802
88335034	50	1	750	ChS	50	750	0.171856	0.252886	0.175561	10.991	0.847692	3.3173	2.76585	1.92304	1.81861	0.98909	0	0	0	0.268055	9.93242	0.0646936	0.981949	1.54019	0.373626	0.473151	0	0	0	0	0.0996766
88335034	50	1	850	ChS	50	850	0.186284	0.252886	0.175561	10.991	0.847692	3.3173	2.76585	1.92304	1.81861	0.98909	0	0	0	0.25853	12.4589	0.0764766	1.27938	1.30901	0.529173	0.473471	0	0	0	0	0.0919483
88335034	50	1	950	ChS	50	950	-0.0312331	0.252886	0.175561	10.991	0.847692	3.3173	2.76585	1.92304	1.81861	0.98909	0	0	0	0.238101	14.1597	0.318461	1.13409	1.3833	0.637928	0	0	0	0	0	0.0984867
88335034	50	1	1050	ChS	50	1050	0.123699	0.252886	0.175561	10.991	0.847692	3.3173	2.76585	1.92304	1.81861	0.98909	0	0	0	0.142673	12.1399	0.144493	1.17033	1.18457	0	0	0	0	0	0	0.101589
88335034	50	1	1150	ChS	50	1150	0.135924	0.252886	0.175561	10.991	0.847692	3.3173	2.76585	1.92304	1.81861	0.98909	0	0	0	0.133611	11.7341	0.0964208	1.20008	1.42204	0	0	0	0	0	0	0.1065
88335034	50	1	1250	ChS	50	1250	0.143395	0.252886	0.175561	10.991	0.847692	3.3173	2.76585	1.92304	1.81861	0.98909	0	0	0	0.150638	14.1639	0.0472828	1.00564	1.42731	0	0	0	0	0	0	0.0992797
88335034	70	1	50	ChS	70	50	1	0.132016	0.175561	12.3944	0.592102	2.63606	1.55925	0.919285	0.88497	0.741193	0	0	0	0.116853	12.7844	0.55429	1.95636	1.84972	0.493339	0	0.314637	0.29403	0.265789	0.252615	0.649945
88335034	70	1	150	ChS	70	150	0.857588	0.132016	0.175561	12.3944	0.592102	2.63606	1.55925	0.919285	0.88497	0.741193	0	0	0	0.132016	12.3944	0.592102	2.63606	1.55925	0.919285	0.88497	0.741193	0	0	0	0.411174
88335034	70	1	250	ChS	70	250	0.693222	0.132016	0.175561	12.3944	0.592102	2.63606	1.55925	0.919285	0.88497	0.741193	0	0	0	0.316706	13.1318	0.581932	1.98547	1.58993	0.583235	0.542318	0	0	0	0	0.292646
88335034	70	1	350	ChS	70	350	0.510775	0.132016	0.175561	12.3944	0.592102	2.63606	1.55925	0.919285	0.88497	0.741193	0	0	0	0.422993	14.0262	0.575314	2.59806	1.65311	0.968141	0.914568	0	0	0	0	0.347089
88335034	70	1	450	ChS	70	450	0.380852	0.132016	0.175561	12.3944	0.592102	2.63606	1.55925	0.919285	0.88497	0.741193	0	0	0	0.29157	11.9915	0.394629	1.67355	1.48929	0.528458	0	0	0	0	0	0.114714
88335034	70	1	550	ChS	70	550	0.275374	0.132016	0.175561	12.3944	0.592102	2.63606	1.55925	0.919285	0.88497	0.741193	0	0	0	0.302909	12.7558	0.390573	1.40989	1.46383	0	0.544322	0	0	0	0	0.106216
88335034	70	1	650	ChS	70	650	0.228983	0.132016	0.175561	12.3944	0.592102	2.63606	1.55925	0.919285	0.88497	0.741193	0	0	0	0.316764	11.8314	0.282055	1.30466	1.42475	0.55572	0.529336	0	0	0	0	0.0956335
88335034	70	1	750	ChS	70	750	0.171856	0.132016	0.175561	12.3944	0.592102	2.63606	1.55925	0.919285	0.88497	0.741193	0	0	0	0.254313	13.0205	0.421419	1.37908	1.52714	0.564518	0.360574	0	0	0	0	0.123226
88335034	70	1	850	ChS	70	850	0.186284	0.132016	0.175561	12.3944	0.592102	2.63606	1.55925	0.919285	0.88497	0.741193	0	0	0	0.254286	10.3157	0.259127	1.07398	1.28119	0.467851	0	0	0	0	0	0.12024
88335034	70	1	950	ChS	70	950	-0.0312331	0.132016	0.175561	12.3944	0.592102	2.63606	1.55925	0.919285	0.88497	0.741193	0	0	0	0.202772	12.9067	-0.037282	1.08061	1.22493	0	0	0	0	0	0	0.0886248
88335034	70	1	1050	ChS	70	1050	0.123699	0.132016	0.175561	12.3944	0.592102	2.63606	1.55925	0.919285	0.88497	0.741193	0	0	0	0.155328	11.0945	-0.0324688	1.06716	1.56339	0	0	0	0	0	0	0.109069
88335034	70	1	1150	ChS	70	1150	0.135924	0.132016	0.175561	12.3944	0.592102	2.63606	1.55925	0.919285	0.88497	0.741193	0	0	0	0.190612	11.3255	0.00994998	1.22945	1.14247	0	0	0	0	0	0	0.13081
88335034	70	1	1250	ChS	70	1250	0.143395	0.132016	0.175561	12.3944	0.592102	2.63606	1.55925	0.919285	0.88497	0.741193	0	0	0	0.123308	11.302	-0.11514	0.954637	1.32962	0	0	0	0	0	0	0.108781
88335034	30	1	50	ChS	30	50	1	0.911164	0.175561	11.429	0.902341	2.3002	6.04152	6.09365	5.7062	0	0	0	0	0.639249	10.0152	0.868215	1.7325	4.21052	2.98396	0	1.64845	1.1436	0.612491	0.446832	0.993623
88335034	30	1	50	ChS	30	50	1	0.911164	0.175561	11.429	0.902341	2.3002	6.04152	6.09365	5.7062	0	0	0	0	0.698755	10.4296	0.919207	1.79898	5.28368	4.205	3.55665	1.63654	1.33089	0	0	0.985726
88335034	30	1	50	ChS	30	50	1	0.911164	0.175561	11.429	0.902341	2.3002	6.04152	6.09365	5.7062	0	0	0	0	0.541227	8.85246	0.75273	2.10815	3.5659	4.10493	3.60404	1.19084	1.0225	0	0	0.908869
88335034	30	1	150	ChS	30	150	0.857588	0.911164	0.175561	11.429	0.902341	2.3002	6.04152	6.09365	5.7062	0	0	0	0	0.749092	7.61874	0.899004	1.89788	4.85223	5.32735	4.50179	0.535767	0.387505	0	0	0.886975
88335034	30	1	150	ChS	30	150	0.857588	0.911164	0.175561	11.429	0.902341	2.3002	6.04152	6.09365	5.7062	0	0	0	0	0.911164	11.429	0.902341	2.3002	6.04152	6.09365	5.7062	0	0	0	0	0.688433
88335034	30	1	150	ChS	30	150	0.857588	0.911164	0.175561	11.429	0.902341	2.3002	6.04152	6.09365	5.7062	0	0	0	0	0.884982	10.187	0.930508	2.60328	4.89186	4.84055	4.73222	0	0	0	0	0.518896
88335034	30	1	150	ChS	30	150	0.857588	0.911164	0.175561	11.429	0.902341	2.3002	6.04152	6.09365	5.7062	0	0	0	0	0.879203	16.4831	0.940946	2.8716	4.42348	4.69241	4.23646	0	0	0	0	0.569496
88335034	30	1	250	ChS	30	250	0.693222	0.911164	0.175561	11.429	0.902341	2.3002	6.04152	6.09365	5.7062	0	0	0	0	0.830154	14.2841	0.839063	3.07691	3.78009	3.75467	3.60486	0	0	0	0	0.729822
88335034	30	1	250	ChS	30	250	0.693222	0.911164	0.175561	11.429	0.902341	2.3002	6.04152	6.09365	5.7062	0	0	0	0	0.736493	9.48891	0.785818	2.70631	3.25396	2.9967	2.72276	0	0	0	0	0.482799
88335034	30	1	250	ChS	30	250	0.693222	0.911164	0.175561	11.429	0.902341	2.3002	6.04152	6.09365	5.7062	0	0	0	0	0.648339	9.76974	0.74538	2.4019	2.40101	2.22565	2.17507	0	0	0	0	0.224537
88335034	30	1	250	ChS	30	250	0.693222	0.911164	0.175561	11.429	0.902341	2.3002	6.04152	6.09365	5.7062	0	0	0	0	0.621011	10.9002	0.708259	2.30815	1.92747	1.98598	1.84831	0	0	0	0	0.11491
88335034	30	1	350	ChS	30	350	0.510775	0.911164	0.175561	11.429	0.902341	2.3002	6.04152	6.09365	5.7062	0	0	0	0	0.595535	9.80941	0.699848	2.17315	2.11076	1.90555	1.99716	0	0	0	0	0.120394
88335034	30	1	350	ChS	30	350	0.510775	0.911164	0.175561	11.429	0.902341	2.3002	6.04152	6.09365	5.7062	0	0	0	0	0.571529	8.92849	0.574901	2.00314	2.35628	1.82841	1.67923	0	0	0	0	0.0774973
88335034	30	1	350	ChS	30	350	0.510775	0.911164	0.175561	11.429	0.902341	2.3002	6.04152	6.09365	5.7062	0	0	0	0	0.612342	10.8276	0.61365	2.15015	2.34074	2.01481	0	0	0	0	0	0.0822148
88335034	30	1	350	ChS	30	350	0.510775	0.911164	0.175561	11.429	0.902341	2.3002	6.04152	6.09365	5.7062	0	0	0	0	0.600659	10.2375	0.553578	2.05714	2.08402	2.01014	1.90905	0	0	0	0	0.0912805
88335034	30	1	450	ChS	30	450	0.380852	0.911164	0.175561	11.429	0.902341	2.3002	6.04152	6.09365	5.7062	0	0	0	0	0.518736	9.86785	0.402711	1.79553	2.42038	1.54554	1.29403	0	0	0	0	0.0623561
88335034	30	1	450	ChS	30	450	0.380852	0.911164	0.175561	11.429	0.902341	2.3002	6.04152	6.09365	5.7062	0	0	0	0	0.496643	11.5196	0.265494	1.58964	1.87682	1.23455	1.1884	0	0	0	0	0.0401565
88335034	30	1	450	ChS	30	450	0.380852	0.911164	0.175561	11.429	0.902341	2.3002	6.04152	6.09365	5.7062	0	0	0	0	0.49829	8.20207	0.477502	1.57059	1.9651	1.2697	1.35273	0	0	0	0	0.0599237
88335034	30	1	450	ChS	30	450	0.380852	0.911164	0.175561	11.429	0.902341	2.3002	6.04152	6.09365	5.7062	0	0	0	0	0.423335	9.94208	0.253388	1.25825	2.00411	1.05363	1.11626	0	0	0	0	0.0361205
88335034	30	1	550	ChS	30	550	0.275374	0.911164	0.175561	11.429	0.902341	2.3002	6.04152	6.09365	5.7062	0	0	0	0	0.396414	9.66935	0.273624	1.23231	1.87471	1.02257	0.880548	0	0	0	0	0.0385839
88335034	30	1	550	ChS	30	550	0.275374	0.911164	0.175561	11.429	0.902341	2.3002	6.04152	6.09365	5.7062	0	0	0	0	0.396409	10.139	0.219174	1.23625	2.25821	1.099	0.816719	0	0	0	0	0.0366761
88335034	30	1	550	ChS	30	550	0.275374	0.911164	0.175561	11.429	0.902341	2.3002	6.04152	6.09365	5.7062	0	0	0	0	0.370436	10.0306	0.306223	1.16461	1.88206	1.01714	0.761129	0	0	0	0	0.0548774
88335034	30	1	550	ChS	30	550	0.275374	0.911164	0.175561	11.429	0.902341	2.3002	6.04152	6.09365	5.7062	0	0	0	0	0.336015	9.23738	0.0750674	0.948775	1.26962	0.519391	0	0.645631	0	0	0	0.018664
88335034	30	1	650	ChS	30	650	0.228983	0.911164	0.175561	11.429	0.902341	2.3002	6.04152	6.09365	5.7062	0	0	0	0	0.350977	9.08386	0.295219	1.09457	1.52932	0.674486	0.67088	0	0	0	0	0.0338918
88335034	30	1	650	ChS	30	650	0.228983	0.911164	0.175561	11.429	0.902341	2.3002	6.04152	6.09365	5.7062	0	0	0	0	0.316122	9.74102	0.0281491	0.848627	1.37058	0.451998	0.648836	0	0	0	0	0.0206963
88335034	30	1	650	ChS	30	650	0.228983	0.911164	0.175561	11.429	0.902341	2.3002	6.04152	6.09365	5.7062	0	0	0	0	0.317409	10.6606	0.204363	0.959053	1.76332	0.746318	0.684447	0	0	0	0	0.0405842
88335034	30	1	650	ChS	30	650	0.228983	0.911164	0.175561	11.429	0.902341	2.3002	6.04152	6.09365	5.7062	0	0	0	0	0.327302	9.9748	0.138726	1.0174	1.45038	0.300953	0.467746	0	0	0	0	0.021212
88335034	30	1	750	ChS	30	750	0.171856	0.911164	0.175561	11.429	0.902341	2.3002	6.04152	6.09365	5.7062	0	0	0	0	0.305775	6.55319	0.081774	0.900253	1.42972	0.448865	0.660829	0	0	0	0	0.0275054
88335034	30	1	750	ChS	30	750	0.171856	0.911164	0.175561	11.429	0.902341	2.3002	6.04152	6.09365	5.7062	0	0	0	0	0.265129	7.17524	0.195721	0.96698	1.27502	0.523085	0.416833	0	0	0	0	0.0396863
88335034	30	1	750	ChS	30	750	0.171856	0.911164	0.175561	11.429	0.902341	2.3002	6.04152	6.09365	5.7062	0	0	0	0	0.316419	9.68556	0.122622	0.856934	1.40579	0	0.510825	0	0	0	0	0.0232331
88335034	30	1	750	ChS	30	750	0.171856	0.911164	0.175561	11.429	0.902341	2.3002	6.04152	6.09365	5.7062	0	0	0	0	0.302595	8.28646	0.157078	1.02002	1.25134	0	0	0	0	0	0	0.0326594
88335034	30	1	850	ChS	30	850	0.186284	0.911164	0.175561	11.429	0.902341	2.3002	6.04152	6.09365	5.7062	0	0	0	0	0.289559	10.9934	0.128838	0.991199	2.11263	1.3556	0	0	0	0	0	0.038634
88335034	30	1	850	ChS	30	850	0.186284	0.911164	0.175561	11.429	0.902341	2.3002	6.04152	6.09365	5.7062	0	0	0	0	0.20941	8.53956	-0.132499	0.756554	1.47172	0	0	0	0	0	0	0.0389349
88335034	30	1	850	ChS	30	850	0.186284	0.911164	0.175561	11.429	0.902341	2.3002	6.04152	6.09365	5.7062	0	0	0	0	0.202941	8.12789	-0.00808666	0.833248	1.3527	0.263026	0.394539	0.469689	0.413326	0	0	0.0387059
88335034	30	1	850	ChS	30	850	0.186284	0.911164	0.175561	11.429	0.902341	2.3002	6.04152	6.09365	5.7062	0	0	0	0	0.255958	8.57017	-0.0427264	0.767868	1.15096	0	0	0	0	0	0	0.0264162
88335034	30	1	950	ChS	30	950	-0.0312331	0.911164	0.175561	11.429	0.902341	2.3002	6.04152	6.09365	5.7062	0	0	0	0	0.255806	7.41984	0.143762	0.912301	1.97759	1.02683	0.456367	0.494397	0.456367	0	0	0.0213056
88335034	30	1	950	ChS	30	950	-0.0312331	0.911164	0.175561	11.429	0.902341	2.3002	6.04152	6.09365	5.7062	0	0	0	0	0.226543	8.22385	0.201845	0.88679	1.38921	0.773986	0.416762	0.456454	0	0	0	0.0427718
88335034	30	1	950	ChS	30	950	-0.0312331	0.911164	0.175561	11.429	0.902341	2.3002	6.04152	6.09365	5.7062	0	0	0	0	0.167421	6.39585	-0.0412118	0.798226	1.06486	0	0	0	0	0	0	0.0302802
88335034	30	1	950	ChS	30	950	-0.0312331	0.911164	0.175561	11.429	0.902341	2.3002	6.04152	6.09365	5.7062	0	0	0	0	0.230897	8.16774	-0.0660457	0.794312	1.19813	0	0	0	0	0	0	0.0458763
88335034	50	1	50	ChS	50	50	1	0.230721	0.175561	11.6444	0.868058	3.54967	2.58887	2.23948	2.05269	1.40587	0	0	0	0.267157	12.2951	0.710404	2.10107	2.0895	1.07821	0	0.651762	0.372062	0.301257	0.231986	0.966525
88335034	50	1	50	ChS	50	50	1	0.230721	0.175561	11.6444	0.868058	3.54967	2.58887	2.23948	2.05269	1.40587	0	0	0	0.266429	11.6559	0.749144	2.30975	2.19626	1.13907	0.728073	0.534817	0.445714	0.259682	0	0.857361
88335034	50	1	50	ChS	50	50	1	0.230721	0.175561	11.6444	0.868058	3.54967	2.58887	2.23948	2.05269	1.40587	0	0	0	0.259745	14.1857	0.777434	2.78543	2.48359	1.70022	1.32088	0.570533	0.42013	0.115439	0	0.80866
88335034	50	1	150	ChS	50	150	0.857588	0.230721	0.175561	11.6444	0.868058	3.54967	2.58887	2.23948	2.05269	1.40587	0	0	0	0.383112	13.9166	0.821249	2.95899	2.24784	2.08919	1.92481	0.932776	0.719174	0	0	0.956608
88335034	50	1	150	ChS	50	150	0.857588	0.230721	0.175561	11.6444	0.868058	3.54967	2.58887	2.23948	2.05269	1.40587	0	0	0	0.230721	11.6444	0.868058	3.54967	2.58887	2.23948	2.05269	1.40587	0	0	0	0.594067
88335034	50	1	150	ChS	50	150	0.857588	0.230721	0.175561	11.6444	0.868058	3.54967	2.58887	2.23948	2.05269	1.40587	0	0	0	0.254506	11.0179	0.668947	2.62146	1.95592	1.38583	1.3667	0.99097	0	0	0	0.309972
88335034	50	1	150	ChS	50	150	0.857588	0.230721	0.175561	11.6444	0.868058	3.54967	2.58887	2.23948	2.05269	1.40587	0	0	0	0.382103	14.0053	0.755759	2.56778	1.91472	1.43049	1.38206	0.614426	0	0	0	0.460993
88335034	50	1	250	ChS	50	250	0.693222	0.230721	0.175561	11.6444	0.868058	3.54967	2.58887	2.23948	2.05269	1.40587	0	0	0	0.63244	12.6887	0.862643	2.93307	3.12067	2.66522	2.37096	0.288638	0	0	0	0.818101
88335034	50	1	250	ChS	50	250	0.693222	0.230721	0.175561	11.6444	0.868058	3.54967	2.58887	2.23948	2.05269	1.40587	0	0	0	0.74813	16.2273	0.883237	3.52113	3.45619	3.19173	2.9299	0	0	0	0	0.654697
88335034	50	1	250	ChS	50	250	0.693222	0.230721	0.175561	11.6444	0.868058	3.54967	2.58887	2.23948	2.05269	1.40587	0	0	0	0.788401	19.7818	0.902959	4.07491	3.54169	3.41349	3.17761	0	0	0	0	0.45149
88335034	50	1	250	ChS	50	250	0.693222	0.230721	0.175561	11.6444	0.868058	3.54967	2.58887	2.23948	2.05269	1.40587	0	0	0	0.724172	13.9615	0.853492	3.94699	2.85616	2.68895	2.60459	0	0	0	0	0.443517
88335034	50	1	350	ChS	50	350	0.510775	0.230721	0.175561	11.6444	0.868058	3.54967	2.58887	2.23948	2.05269	1.40587	0	0	0	0.670803	12.1981	0.804772	3.93347	2.54167	2.3182	2.158	0	0	0	0	0.566846
88335034	50	1	350	ChS	50	350	0.510775	0.230721	0.175561	11.6444	0.868058	3.54967	2.58887	2.23948	2.05269	1.40587	0	0	0	0.508794	13.0356	0.621229	3.03001	2.10341	1.38673	1.36128	0	0	0	0	0.211813
88335034	50	1	350	ChS	50	350	0.510775	0.230721	0.175561	11.6444	0.868058	3.54967	2.58887	2.23948	2.05269	1.40587	0	0	0	0.439257	13.2412	0.473675	2.48896	1.8318	1.04696	0.974649	0	0	0	0	0.0906244
88335034	50	1	350	ChS	50	350	0.510775	0.230721	0.175561	11.6444	0.868058	3.54967	2.58887	2.23948	2.05269	1.40587	0	0	0	0.439984	11.2629	0.508601	2.5493	1.91841	1.21225	1.0872	0	0	0	0	0.0914255
88335034	50	1	450	ChS	50	450	0.380852	0.230721	0.175561	11.6444	0.868058	3.54967	2.58887	2.23948	2.05269	1.40587	0	0	0	0.373418	11.5926	0.515769	2.06449	1.75247	0.815645	0.78768	0	0	0	0	0.0477827
88335034	50	1	450	ChS	50	450	0.380852	0.230721	0.175561	11.6444	0.868058	3.54967	2.58887	2.23948	2.05269	1.40587	0	0	0	0.389753	13.318	0.456185	2.02834	1.63707	0.778831	0.807846	0	0	0	0	0.0536925
88335034	50	1	450	ChS	50	450	0.380852	0.230721	0.175561	11.6444	0.868058	3.54967	2.58887	2.23948	2.05269	1.40587	0	0	0	0.374069	11.8846	0.38952	1.84457	1.63735	0.772827	0.799025	0	0	0	0	0.055558
88335034	50	1	450	ChS	50	450	0.380852	0.230721	0.175561	11.6444	0.868058	3.54967	2.58887	2.23948	2.05269	1.40587	0	0	0	0.349454	15.4549	0.324238	1.76585	1.60888	0.718694	0.735843	0	0	0	0	0.0600833
88335034	50	1	550	ChS	50	550	0.275374	0.230721	0.175561	11.6444	0.868058	3.54967	2.58887	2.23948	2.05269	1.40587	0	0	0	0.371149	14.316	0.402835	1.67498	1.46698	0.826755	0.847305	0	0	0	0	0.0404065
88335034	50	1	550	ChS	50	550	0.275374	0.230721	0.175561	11.6444	0.868058	3.54967	2.58887	2.23948	2.05269	1.40587	0	0	0	0.335901	11.31	0.475217	1.42426	1.53894	0.628398	0.694124	0	0	0	0	0.0564977
88335034	50	1	550	ChS	50	550	0.275374	0.230721	0.175561	11.6444	0.868058	3.54967	2.58887	2.23948	2.05269	1.40587	0	0	0	0.403774	15.2269	0.424184	1.63648	1.43427	0.999312	0.952542	0	0	0	0	0.0555445
88335034	50	1	550	ChS	50	550	0.275374	0.230721	0.175561	11.6444	0.868058	3.54967	2.58887	2.23948	2.05269	1.40587	0	0	0	0.391807	13.9751	0.2911	1.58789	1.53021	0.826755	0.77775	0	0	0	0	0.0538053
88335034	50	1	650	ChS	50	650	0.228983	0.230721	0.175561	11.6444	0.868058	3.54967	2.58887	2.23948	2.05269	1.40587	0	0	0	0.409858	15.0241	0.303717	1.354	1.58296	0.881566	0.891218	0	0	0	0	0.0384615
88335034	50	1	650	ChS	50	650	0.228983	0.230721	0.175561	11.6444	0.868058	3.54967	2.58887	2.23948	2.05269	1.40587	0	0	0	0.400358	12.6098	0.209639	1.29338	1.54824	0.726532	0.88675	0	0	0	0	0.0463
88335034	50	1	650	ChS	50	650	0.228983	0.230721	0.175561	11.6444	0.868058	3.54967	2.58887	2.23948	2.05269	1.40587	0	0	0	0.347215	16.1459	0.421255	1.26344	1.6402	0.708707	0.550499	0	0	0	0	0.0367158
88335034	50	1	650	ChS	50	650	0.228983	0.230721	0.175561	11.6444	0.868058	3.54967	2.58887	2.23948	2.05269	1.40587	0	0	0	0.366841	12.6326	0.297255	1.23161	1.54435	0.751261	0.664392	0	0	0	0	0.0418884
88335034	50	1	750	ChS	50	750	0.171856	0.230721	0.175561	11.6444	0.868058	3.54967	2.58887	2.23948	2.05269	1.40587	0	0	0	0.347333	11.8021	0.364287	1.2744	1.73519	0.672056	0.558677	0	0	0	0	0.0464649
88335034	50	1	750	ChS	50	750	0.171856	0.230721	0.175561	11.6444	0.868058	3.54967	2.58887	2.23948	2.05269	1.40587	0	0	0	0.344084	13.3116	0.235727	1.05135	1.50397	0.623171	0.736316	0	0	0	0	0.0306811
88335034	50	1	750	ChS	50	750	0.171856	0.230721	0.175561	11.6444	0.868058	3.54967	2.58887	2.23948	2.05269	1.40587	0	0	0	0.372016	12.4685	0.236368	1.14668	1.64857	0.59425	0.626199	0	0	0	0	0.0223032
88335034	50	1	750	ChS	50	750	0.171856	0.230721	0.175561	11.6444	0.868058	3.54967	2.58887	2.23948	2.05269	1.40587	0	0	0	0.348471	12.6624	0.197944	1.07586	1.45788	0.769816	0.730644	0	0	0	0	0.0257013
88335034	50	1	850	ChS	50	850	0.186284	0.230721	0.175561	11.6444	0.868058	3.54967	2.58887	2.23948	2.05269	1.40587	0	0	0	0.345622	13.7261	0.0649374	1.03204	1.46092	0.794288	0.872299	0	0	0	0	0.0415948
88335034	50	1	850	ChS	50	850	0.186284	0.230721	0.175561	11.6444	0.868058	3.54967	2.58887	2.23948	2.05269	1.40587	0	0	0	0.299172	13.6826	0.107559	1.12274	1.72897	0.800183	0.814472	0	0	0	0	0.0306295
88335034	50	1	850	ChS	50	850	0.186284	0.230721	0.175561	11.6444	0.868058	3.54967	2.58887	2.23948	2.05269	1.40587	0	0	0	0.32235	12.0215	0.14545	1.01561	1.60584	0.682481	0.669099	0	0	0	0	0.0441904
88335034	50	1	850	ChS	50	850	0.186284	0.230721	0.175561	11.6444	0.868058	3.54967	2.58887	2.23948	2.05269	1.40587	0	0	0	0.271025	13.2834	0.0791841	1.12268	1.29477	0.358127	0.640496	0	0	0	0	0.0421941
88335034	50	1	950	ChS	50	950	-0.0312331	0.230721	0.175561	11.6444	0.868058	3.54967	2.58887	2.23948	2.05269	1.40587	0	0	0	0.310673	12.8961	0.0889646	1.33617	1.40176	0.76827	0.673921	0	0	0	0	0.0362681
88335034	50	1	950	ChS	50	950	-0.0312331	0.230721	0.175561	11.6444	0.868058	3.54967	2.58887	2.23948	2.05269	1.40587	0	0	0	0.240565	12.9336	-0.0776053	0.967957	1.48221	0.555828	0	0.500932	0	0	0	0.0129093
88335034	50	1	950	ChS	50	950	-0.0312331	0.230721	0.175561	11.6444	0.868058	3.54967	2.58887	2.23948	2.05269	1.40587	0	0	0	0.236336	12.979	0.219747	1.09429	1.29077	0	0	0	0	0	0	0.046668
88335034	50	1	950	ChS	50	950	-0.0312331	0.230721	0.175561	11.6444	0.868058	3.54967	2.58887	2.23948	2.05269	1.40587	0	0	0	0.236527	13.5123	-0.16335	0.948204	1.31947	0	0	0	0	0	0	0.0296339
88335034	70	1	50	ChS	70	50	1	0.120991	0.175561	11.0922	0.690571	2.4552	1.8639	0.939624	0.798017	0.644553	0	0	0	0.107648	13.664	0.392211	1.72772	1.46469	0.627242	0	0	0	0	0	0.4202
88335034	70	1	50	ChS	70	50	1	0.120991	0.175561	11.0922	0.690571	2.4552	1.8639	0.939624	0.798017	0.644553	0	0	0	0.124124	17.3897	0.515335	1.82217	1.35501	0.394141	0.383278	0.215278	0.186972	0.163256	0	0.268022
88335034	70	1	50	ChS	70	50	1	0.120991	0.175561	11.0922	0.690571	2.4552	1.8639	0.939624	0.798017	0.644553	0	0	0	0.106869	11.9237	0.57067	2.18749	1.88502	0.726954	0.578148	0.479239	0.387428	0	0	0.239592
88335034	70	1	150	ChS	70	150	0.857588	0.120991	0.175561	11.0922	0.690571	2.4552	1.8639	0.939624	0.798017	0.644553	0	0	0	0.123888	14.7725	0.450139	2.27198	1.59854	0.671498	0.616106	0.500225	0.478816	0	0	0.189032
88335034	70	1	150	ChS	70	150	0.857588	0.120991	0.175561	11.0922	0.690571	2.4552	1.8639	0.939624	0.798017	0.644553	0	0	0	0.120991	11.0922	0.690571	2.4552	1.8639	0.939624	0.798017	0.644553	0	0	0	0.22532
88335034	70	1	150	ChS	70	150	0.857588	0.120991	0.175561	11.0922	0.690571	2.4552	1.8639	0.939624	0.798017	0.644553	0	0	0	0.0973068		0.37918	1.96313	1.57808	0.542727	0.502172	0.471159	0	0	0	0.104683
88335034	70	1	150	ChS	70	150	0.857588	0.120991	0.175561	11.0922	0.690571	2.4552	1.8639	0.939624	0.798017	0.644553	0	0	0	0.132262	12.8332	0.348929	1.6831	1.25587	0.361704	0.404546	0.214207	0	0	0	0.0592448
88335034	70	1	250	ChS	70	250	0.693222	0.120991	0.175561	11.0922	0.690571	2.4552	1.8639	0.939624	0.798017	0.644553	0	0	0	0.186164	14.4655	0.410739	1.50254	1.2762	0.406238	0.473305	0	0	0	0	0.0696983
88335034	70	1	250	ChS	70	250	0.693222	0.120991	0.175561	11.0922	0.690571	2.4552	1.8639	0.939624	0.798017	0.644553	0	0	0	0.316895	13.2658	0.572225	2.06192	1.81386	0.704718	0.667097	0	0	0	0	0.13123
88335034	70	1	250	ChS	70	250	0.693222	0.120991	0.175561	11.0922	0.690571	2.4552	1.8639	0.939624	0.798017	0.644553	0	0	0	0.523841	14.0909	0.688633	2.93615	2.34034	1.55345	1.41109	0	0	0	0	0.281278
88335034	70	1	250	ChS	70	250	0.693222	0.120991	0.175561	11.0922	0.690571	2.4552	1.8639	0.939624	0.798017	0.644553	0	0	0	0.539937	12.7851	0.690645	3.1642	2.02627	1.52397	1.5069	0	0	0	0	0.248719
88335034	70	1	350	ChS	70	350	0.510775	0.120991	0.175561	11.0922	0.690571	2.4552	1.8639	0.939624	0.798017	0.644553	0	0	0	0.516217	13.215	0.675078	3.09328	1.74424	1.38175	1.31487	0	0	0	0	0.219408
88335034	70	1	350	ChS	70	350	0.510775	0.120991	0.175561	11.0922	0.690571	2.4552	1.8639	0.939624	0.798017	0.644553	0	0	0	0.429656	13.7982	0.572507	2.64695	1.79994	1.0661	0.916976	0	0	0	0	0.155974
88335034	70	1	350	ChS	70	350	0.510775	0.120991	0.175561	11.0922	0.690571	2.4552	1.8639	0.939624	0.798017	0.644553	0	0	0	0.326779	13.0798	0.342141	1.99627	1.54827	0.566875	0.533933	0	0	0	0	0.0590451
88335034	70	1	350	ChS	70	350	0.510775	0.120991	0.175561	11.0922	0.690571	2.4552	1.8639	0.939624	0.798017	0.644553	0	0	0	0.340692	14.809	0.417855	2.08345	1.5542	0.68133	0.626605	0	0	0	0	0.078308
88335034	70	1	450	ChS	70	450	0.380852	0.120991	0.175561	11.0922	0.690571	2.4552	1.8639	0.939624	0.798017	0.644553	0	0	0	0.265949	12.1411	0.254606	1.73655	1.38639	0.514262	0.395911	0	0	0	0	0.0434848
88335034	70	1	450	ChS	70	450	0.380852	0.120991	0.175561	11.0922	0.690571	2.4552	1.8639	0.939624	0.798017	0.644553	0	0	0	0.305093	12.8615	0.385046	1.75382	1.69615	0.563486	0.562063	0	0	0	0	0.0288892
88335034	70	1	450	ChS	70	450	0.380852	0.120991	0.175561	11.0922	0.690571	2.4552	1.8639	0.939624	0.798017	0.644553	0	0	0	0.277106	13.3626	0.341465	1.62949	1.44278	0.467732	0.416413	0	0	0	0	0.047794
88335034	70	1	450	ChS	70	450	0.380852	0.120991	0.175561	11.0922	0.690571	2.4552	1.8639	0.939624	0.798017	0.644553	0	0	0	0.26167	15.0257	0.178333	1.54073	1.3271	0.424611	0.380476	0	0	0	0	0.0474678
88335034	70	1	550	ChS	70	550	0.275374	0.120991	0.175561	11.0922	0.690571	2.4552	1.8639	0.939624	0.798017	0.644553	0	0	0	0.319741	16.1336	0.258879	1.50241	1.44071	0.674593	0.661308	0	0	0	0	0.0335349
88335034	70	1	550	ChS	70	550	0.275374	0.120991	0.175561	11.0922	0.690571	2.4552	1.8639	0.939624	0.798017	0.644553	0	0	0	0.319281	13.0631	0.247035	1.56199	1.63431	0.724703	0.678477	0	0	0	0	0.0468459
88335034	70	1	550	ChS	70	550	0.275374	0.120991	0.175561	11.0922	0.690571	2.4552	1.8639	0.939624	0.798017	0.644553	0	0	0	0.344692	14.0683	0.321324	1.60654	1.4218	0.643863	0.575267	0	0	0	0	0.0598885
88335034	70	1	550	ChS	70	550	0.275374	0.120991	0.175561	11.0922	0.690571	2.4552	1.8639	0.939624	0.798017	0.644553	0	0	0	0.330107	12.6901	0.286628	1.39872	1.38526	0.703355	0.67424	0	0	0	0	0.0431483
88335034	70	1	650	ChS	70	650	0.228983	0.120991	0.175561	11.0922	0.690571	2.4552	1.8639	0.939624	0.798017	0.644553	0	0	0	0.350289	12.5751	0.25928	1.39451	1.83947	0.78768	0.672713	0	0	0	0	0.0644609
88335034	70	1	650	ChS	70	650	0.228983	0.120991	0.175561	11.0922	0.690571	2.4552	1.8639	0.939624	0.798017	0.644553	0	0	0	0.306977	14.6244	0.191444	1.36332	1.70589	0.788823	0	0	0	0	0	0.0395086
88335034	70	1	650	ChS	70	650	0.228983	0.120991	0.175561	11.0922	0.690571	2.4552	1.8639	0.939624	0.798017	0.644553	0	0	0	0.353318	13.0613	0.261308	1.21121	1.56224	0.675021	0.670408	0	0	0	0	0.0344936
88335034	70	1	650	ChS	70	650	0.228983	0.120991	0.175561	11.0922	0.690571	2.4552	1.8639	0.939624	0.798017	0.644553	0	0	0	0.312612	13.3534	0.233549	1.16409	1.48192	0.594967	0	0.519615	0	0	0	0.031194
88335034	70	1	750	ChS	70	750	0.171856	0.120991	0.175561	11.0922	0.690571	2.4552	1.8639	0.939624	0.798017	0.644553	0	0	0	0.304084	12.2281	0.326522	1.2029	1.24438	0.592719	0.476468	0	0	0	0	0.0247176
88335034	70	1	750	ChS	70	750	0.171856	0.120991	0.175561	11.0922	0.690571	2.4552	1.8639	0.939624	0.798017	0.644553	0	0	0	0.292317	12.5112	0.111138	1.074	1.46755	0.576537	0.583526	0	0	0	0	0.0406054
88335034	70	1	750	ChS	70	750	0.171856	0.120991	0.175561	11.0922	0.690571	2.4552	1.8639	0.939624	0.798017	0.644553	0	0	0	0.292704	13.7145	0.178449	1.07677	1.43187	0.433242	0.429896	0	0	0	0	0.0339432
88335034	70	1	750	ChS	70	750	0.171856	0.120991	0.175561	11.0922	0.690571	2.4552	1.8639	0.939624	0.798017	0.644553	0	0	0	0.290263	10.9523	0.110965	1.03932	1.2854	0	0	0	0	0	0	0.0191713
88335034	70	1	850	ChS	70	850	0.186284	0.120991	0.175561	11.0922	0.690571	2.4552	1.8639	0.939624	0.798017	0.644553	0	0	0	0.223651	10.3231	0.00693685	1.07956	1.38518	0	0	0	0	0	0	0.0262642
88335034	70	1	850	ChS	70	850	0.186284	0.120991	0.175561	11.0922	0.690571	2.4552	1.8639	0.939624	0.798017	0.644553	0	0	0	0.271518	12.7623	-0.0298714	1.00442	1.38748	0.437057	0.457869	0	0	0	0	0.0288846
88335034	70	1	850	ChS	70	850	0.186284	0.120991	0.175561	11.0922	0.690571	2.4552	1.8639	0.939624	0.798017	0.644553	0	0	0	0.321211	11.068	0.189891	1.12025	1.54308	0.589176	0	0.59619	0	0	0	0.0274907
88335034	70	1	850	ChS	70	850	0.186284	0.120991	0.175561	11.0922	0.690571	2.4552	1.8639	0.939624	0.798017	0.644553	0	0	0	0.232125	11.9909	0.127437	1.21192	1.40009	0.360022	0.300018	0.340021	0.306685	0	0	0.0302885
88335034	70	1	950	ChS	70	950	-0.0312331	0.120991	0.175561	11.0922	0.690571	2.4552	1.8639	0.939624	0.798017	0.644553	0	0	0	0.253871	11.9007	0.0444921	1.20123	1.44142	0.445143	0.515801	0	0	0	0	0.0482195
88335034	70	1	950	ChS	70	950	-0.0312331	0.120991	0.175561	11.0922	0.690571	2.4552	1.8639	0.939624	0.798017	0.644553	0	0	0	0.257806	13.8789	0.105688	1.13439	1.46968	0	0.431012	0.423946	0	0	0	0.029269
88335034	70	1	950	ChS	70	950	-0.0312331	0.120991	0.175561	11.0922	0.690571	2.4552	1.8639	0.939624	0.798017	0.644553	0	0	0	0.223065	9.40405	-0.0640479	0.875191	1.2072	0	0	0.552073	0	0	0	0.0291057
88335034	70	1	950	ChS	70	950	-0.0312331	0.120991	0.175561	11.0922	0.690571	2.4552	1.8639	0.939624	0.798017	0.644553	0	0	0	0.264511	10.7829	0.0930193	1.116	1.39388	0	0	0	0	0	0	0.0279093
88335041	30	1	50	PBU	30	50	1	0.715774	0.147078	1.85031	0.512063	0.478945	6.12616	0	0	0	0	0	0	0.410827	2.14031	0.597878	0.46013	6.31233	0	0	0	0	0	0	0.193901
88335041	30	1	150	PBU	30	150	0.857588	0.715774	0.147078	1.85031	0.512063	0.478945	6.12616	0	0	0	0	0	0	0.715774	1.85031	0.512063	0.478945	6.12616	0	0	0	0	0	0	0.328165
88335041	30	1	250	PBU	30	250	0.693222	0.715774	0.147078	1.85031	0.512063	0.478945	6.12616	0	0	0	0	0	0	0.667183	2.20123	0.573321	0.55349	6.34371	0	0	0	0	0	0	0.128303
88335041	30	1	350	PBU	30	350	0.510775	0.715774	0.147078	1.85031	0.512063	0.478945	6.12616	0	0	0	0	0	0	0.54069	2.70598	0.332207	0.53322	3.69344	0	0	0	0	0	0	0.160852
88335041	30	1	450	PBU	30	450	0.380852	0.715774	0.147078	1.85031	0.512063	0.478945	6.12616	0	0	0	0	0	0	0.485207	2.40695	0.171894	0.509246	2.71267	0	0	0	0	0	0	0.135018
88335041	30	1	550	PBU	30	550	0.275374	0.715774	0.147078	1.85031	0.512063	0.478945	6.12616	0	0	0	0	0	0	0.343998	2.89977	0.0516205	0.36894	1.63383	0	0	0	0	0	0	0.106666
88335041	30	1	650	PBU	30	650	0.228983	0.715774	0.147078	1.85031	0.512063	0.478945	6.12616	0	0	0	0	0	0	0.118716		0.0770869	0.389192	1.79546	0	0	1.45881	0	0	0	0.189212
88335041	30	1	750	PBU	30	750	0.171856	0.715774	0.147078	1.85031	0.512063	0.478945	6.12616	0	0	0	0	0	0	0.065846		0.113871	0.47313	1.9596	1.04979	0.769842	0.769842	0	0	0	0.119907
88335041	30	1	850	PBU	30	850	0.186284	0.715774	0.147078	1.85031	0.512063	0.478945	6.12616	0	0	0	0	0	0	0.135276		0.0891287	0.554107	2.50386	0	0	0	0	0	0	0.192512
88335041	30	1	950	PBU	30	950	-0.0312331	0.715774	0.147078	1.85031	0.512063	0.478945	6.12616	0	0	0	0	0	0	0.117478		0.207434	0.538526	1.62434	2.08844	1.50832	0	0	0	0	0.219429
88335041	50	1	50	PBU	50	50	1		0.147078		0.350271	0.618197		1.49337	1.49337	1.28411	0	0	0	0.0761951		0.29217	0.472302	2.1042	1.49156	0.917881	1.01963	0	0	0	0.384812
88335041	50	1	150	PBU	50	150	0.857588		0.147078		0.350271	0.618197		1.49337	1.49337	1.28411	0	0	0	0.217313		0.350271	0.618197	1.82628	1.49337	1.49337	1.28411	0	0	0	0.262799
88335041	50	1	250	PBU	50	250	0.693222		0.147078		0.350271	0.618197		1.49337	1.49337	1.28411	0	0	0	0.487009	3.78766	0.491978	0.893106	3.17123	2.10488	1.91943	0	0	0	0	0.147195
88335041	50	1	350	PBU	50	350	0.510775		0.147078		0.350271	0.618197		1.49337	1.49337	1.28411	0	0	0	0.313321	4.33909	0.133345	0.661583	1.68911	0	0	0	0	0	0	0.10313
88335041	50	1	450	PBU	50	450	0.380852		0.147078		0.350271	0.618197		1.49337	1.49337	1.28411	0	0	0	0.403627	4.12776	0.18633	0.725185	2.06396	1.15106	1.34951	0	0	0	0	0.118334
88335041	50	1	550	PBU	50	550	0.275374		0.147078		0.350271	0.618197		1.49337	1.49337	1.28411	0	0	0	0.170136		0.0457801	0.614448	0.941589	0.386724	0.353096	0.420352	0.353096	0.269025	0	0.114523
88335041	50	1	650	PBU	50	650	0.228983		0.147078		0.350271	0.618197		1.49337	1.49337	1.28411	0	0	0	0.0671649		0.00249249	0.563125	1.47964	0.453981	0.386724	0.571679	0.453981	0	0	0.110874
88335041	50	1	750	PBU	50	750	0.171856		0.147078		0.350271	0.618197		1.49337	1.49337	1.28411	0	0	0	0.00526792		0.115131	0.595067	1.5314	0	0	0	0	0	0	0.123848
88335041	50	1	850	PBU	50	850	0.186284		0.147078		0.350271	0.618197		1.49337	1.49337	1.28411	0	0	0	0.162569		0.137187	0.587149	1.70993	0	0	1.28245	0	0	0	0.126002
88335041	50	1	950	PBU	50	950	-0.0312331		0.147078		0.350271	0.618197		1.49337	1.49337	1.28411	0	0	0	0.0778648		0.000624695	0.611832	1.19153	0.536189	0.655342	1.0128	0.834072	0.714919	0	0.173056
88335041	70	1	50	PBU	70	50	1	0.386139	0.147078	4.05904	0.374962	0.621904		1.28726	1.43797	0	0	0	0	0.151981		0.371955	0.540868	1.82899	0.956832	0	0.530633	0.526399	0.436079	0	0.354753
88335041	70	1	150	PBU	70	150	0.857588	0.386139	0.147078	4.05904	0.374962	0.621904		1.28726	1.43797	0	0	0	0	0.386139	4.05904	0.374962	0.621904	1.80845	1.28726	1.43797	0	0	0	0	0.166465
88335041	70	1	250	PBU	70	250	0.693222	0.386139	0.147078	4.05904	0.374962	0.621904		1.28726	1.43797	0	0	0	0	0.234141	4.36005	0.178922	0.737498	1.5314	1.00547	0.873982	0	0	0	0	0.116749
88335041	70	1	350	PBU	70	350	0.510775	0.386139	0.147078	4.05904	0.374962	0.621904		1.28726	1.43797	0	0	0	0	0.182255		0.0627043	0.630391	1.63265	0.493197	0.544218	0.37415	0.357143	0.357143	0.323129	0.136458
88335041	70	1	450	PBU	70	450	0.380852	0.386139	0.147078	4.05904	0.374962	0.621904		1.28726	1.43797	0	0	0	0	0.0904261		0.292833	0.606131	1.32866	0.83041	0.719689	0.608968	0.442885	0	0	0.166045
88335041	70	1	550	PBU	70	550	0.275374	0.386139	0.147078	4.05904	0.374962	0.621904		1.28726	1.43797	0	0	0	0	0.141104		-0.00700807	0.589994	1.37623	0	0	0	0	0	0	0.116011
88335041	70	1	650	PBU	70	650	0.228983	0.386139	0.147078	4.05904	0.374962	0.621904		1.28726	1.43797	0	0	0	0	0.0700248		-0.194371	0.560693	0.486973	0	0	0	0	0	0	0.130792
88335041	70	1	750	PBU	70	750	0.171856	0.386139	0.147078	4.05904	0.374962	0.621904		1.28726	1.43797	0	0	0	0	0.076374		0.186497	0.627693	1.33918	0	0	0	0	0	0	0.144958
88335041	70	1	850	PBU	70	850	0.186284	0.386139	0.147078	4.05904	0.374962	0.621904		1.28726	1.43797	0	0	0	0	0.0257238		-0.0539477	0.561498	1.08394	0	0	0	0	0	0	0.130922
88335041	30	1	50	PBU	30	50	1	0.824339	0.147078	3.69281	0.582061	0.639304	4.06901	0	0	0	0	0	0	0.204445		0.703016	0.716423	5.42501	4.88283	2.73643	2.85124	0	0	0	0.583692
88335041	30	1	150	PBU	30	150	0.857588	0.824339	0.147078	3.69281	0.582061	0.639304	4.06901	0	0	0	0	0	0	0.824339	3.69281	0.582061	0.639304	4.06901	0	0	0	0	0	0	0.310888
88335041	30	1	250	PBU	30	250	0.693222	0.824339	0.147078	3.69281	0.582061	0.639304	4.06901	0	0	0	0	0	0	0.76356	3.42968	0.562486	0.739947	4.62278	3.93792	3.83092	0	0	0	0	0.221688
88335041	30	1	350	PBU	30	350	0.510775	0.824339	0.147078	3.69281	0.582061	0.639304	4.06901	0	0	0	0	0	0	0.565873	2.6834	0.410983	0.633018	2.14335	0	2.99176	0	0	0	0	0.143221
88335041	30	1	450	PBU	30	450	0.380852	0.824339	0.147078	3.69281	0.582061	0.639304	4.06901	0	0	0	0	0	0	0.566616	2.92488	0.372821	0.654157	3.78788	3.65875	2.66873	0	0	0	0	0.16631
88335041	30	1	550	PBU	30	550	0.275374	0.824339	0.147078	3.69281	0.582061	0.639304	4.06901	0	0	0	0	0	0	0.286913	3.21355	0.142468	0.539075	1.80834	0	0	0	0	0	0	0.113179
88335041	30	1	650	PBU	30	650	0.228983	0.824339	0.147078	3.69281	0.582061	0.639304	4.06901	0	0	0	0	0	0	0.127249		0.149388	0.495392	1.35493	0	0	0	0	0	0	0.0994831
88335041	30	1	750	PBU	30	750	0.171856	0.824339	0.147078	3.69281	0.582061	0.639304	4.06901	0	0	0	0	0	0	0.0274926		0.139163	0.452173	2.325	0	0	0	0	0	0	0.129714
88335041	30	1	850	PBU	30	850	0.186284	0.824339	0.147078	3.69281	0.582061	0.639304	4.06901	0	0	0	0	0	0	0.0219351		0.0440065	0.501757	1.47929	0	0	1.72584	1.35602	0	0	0.122638
88335041	50	1	50	PBU	50	50	1	0.423043	0.147078	4.14062	0.431775	0.801894	4.6734	1.67429	1.53867	0	0	0	0	0.139473		0.629072	0.667025	3.19055	2.16874	0	1.08669	0.507429	0	0	0.312862
88335041	50	1	150	PBU	50	150	0.857588	0.423043	0.147078	4.14062	0.431775	0.801894	4.6734	1.67429	1.53867	0	0	0	0	0.423043	4.14062	0.431775	0.801894	4.6734	1.67429	1.53867	0	0	0	0	0.206191
88335041	50	1	250	PBU	50	250	0.693222	0.423043	0.147078	4.14062	0.431775	0.801894	4.6734	1.67429	1.53867	0	0	0	0	0.521982	3.93146	0.348657	0.852749	2.37563	0	2.07106	0	0	0	0	0.228949
88335041	50	1	350	PBU	50	350	0.510775	0.423043	0.147078	4.14062	0.431775	0.801894	4.6734	1.67429	1.53867	0	0	0	0	0.311498	3.26882	0.203411	0.627314	2.01015	0.822332	0	1.27918	0.845175	0	0	0.120578
88335041	50	1	450	PBU	50	450	0.380852	0.423043	0.147078	4.14062	0.431775	0.801894	4.6734	1.67429	1.53867	0	0	0	0	0.358015	5.11735	0.318909	0.649418	0.813802	1.01725	0	0	0	0	0	0.120493
88335041	50	1	550	PBU	50	550	0.275374	0.423043	0.147078	4.14062	0.431775	0.801894	4.6734	1.67429	1.53867	0	0	0	0	0.267014	4.0786	0.123794	0.57025	1.83655	0	0	0	0	0	0	0.109938
88335041	50	1	650	PBU	50	650	0.228983	0.423043	0.147078	4.14062	0.431775	0.801894	4.6734	1.67429	1.53867	0	0	0	0	0.173261		0.116668	0.528815	0.459137	0	0	0	0	0	0	0.106632
88335041	50	1	750	PBU	50	750	0.171856	0.423043	0.147078	4.14062	0.431775	0.801894	4.6734	1.67429	1.53867	0	0	0	0	0.163328		0.0225786	0.478718	0.834535	0	0	0	0	0	0	0.101433
88335041	50	1	850	PBU	50	850	0.186284	0.423043	0.147078	4.14062	0.431775	0.801894	4.6734	1.67429	1.53867	0	0	0	0	0.0954026		0.130219	0.55435	1.83655	0.994796	0.612182	0.918274	0.841751	0.765228	0.612182	0.0980677
88335041	70	1	50	PBU	70	50	1	0.207911	0.147078	4.16861	0.39029	0.686845		0.87523	0.813055	0	0	0	0	0.122431		0.257529	0.617686	1.51207	0	0	0	0	0	0	0.174464
88335041	70	1	150	PBU	70	150	0.857588	0.207911	0.147078	4.16861	0.39029	0.686845		0.87523	0.813055	0	0	0	0	0.207911	4.16861	0.39029	0.686845	1.37741	0.87523	0.813055	0	0	0	0	0.155502
88335041	70	1	250	PBU	70	250	0.693222	0.207911	0.147078	4.16861	0.39029	0.686845		0.87523	0.813055	0	0	0	0	0.28516	4.79693	0.394414	0.713691	1.91917	0.951384	1.0334	0	0	0	0	0.167777
88335041	70	1	350	PBU	70	350	0.510775	0.207911	0.147078	4.16861	0.39029	0.686845		0.87523	0.813055	0	0	0	0	0.176501		0.153909	0.566738	2.50919	0.607694	0.666504	0.803725	0.725313	0.70571	0.627297	0.146153
88335041	70	1	450	PBU	70	450	0.380852	0.207911	0.147078	4.16861	0.39029	0.686845		0.87523	0.813055	0	0	0	0	0.317392	4.18315	0.389779	0.704337	1.41142	1.11737	0	0	0	0	0	0.15398
88335041	70	1	550	PBU	70	550	0.275374	0.207911	0.147078	4.16861	0.39029	0.686845		0.87523	0.813055	0	0	0	0	0.239819	4.08937	0.133578	0.595143	2.1522	0	0.706192	0.65575	0.571679	0.487609	0.319468	0.142375
88335041	70	1	650	PBU	70	650	0.228983	0.207911	0.147078	4.16861	0.39029	0.686845		0.87523	0.813055	0	0	0	0	0.0499963		0.0413378	0.544379	0.985893	0	0	0	0	0	0	0.111272
88335041	70	1	750	PBU	70	750	0.171856	0.207911	0.147078	4.16861	0.39029	0.686845		0.87523	0.813055	0	0	0	0	0.0634054		0.26824	0.581244	1.04581	0	0	0	0	0	0	0.137539
88335044	30	1	50	ChS	30	50	1	0.642489	0.154767	9.84105	0.897933	2.44781	4.81147	3.75798	3.51033	0.519866	0	0	0	0.605741	10.8033	0.811285	1.43142	2.92523	1.19686	0	1.36291	0.526007	0	0	0.78121
88335044	30	1	150	ChS	30	150	0.857588	0.642489	0.154767	9.84105	0.897933	2.44781	4.81147	3.75798	3.51033	0.519866	0	0	0	0.642489	9.84105	0.897933	2.44781	4.81147	3.75798	3.51033	0.519866	0	0	0	0.7069
88335044	30	1	250	ChS	30	250	0.693222	0.642489	0.154767	9.84105	0.897933	2.44781	4.81147	3.75798	3.51033	0.519866	0	0	0	0.754019	10.8523	0.845494	3.05807	2.87289	2.87954	2.83631	0	0	0	0	0.760116
88335044	30	1	350	ChS	30	350	0.510775	0.642489	0.154767	9.84105	0.897933	2.44781	4.81147	3.75798	3.51033	0.519866	0	0	0	0.446098	9.7635	0.544343	1.94845	2.06985	1.45054	1.10098	0	0	0	0	0.199519
88335044	30	1	450	ChS	30	450	0.380852	0.642489	0.154767	9.84105	0.897933	2.44781	4.81147	3.75798	3.51033	0.519866	0	0	0	0.382067	9.49241	0.38868	1.44348	1.41555	0.846801	0.796246	0	0	0	0	0.153876
88335044	30	1	550	ChS	30	550	0.275374	0.642489	0.154767	9.84105	0.897933	2.44781	4.81147	3.75798	3.51033	0.519866	0	0	0	0.285664	9.7475	0.192565	1.07602	1.31444	0.461317	0.552949	0	0	0	0	0.107299
88335044	30	1	650	ChS	30	650	0.228983	0.642489	0.154767	9.84105	0.897933	2.44781	4.81147	3.75798	3.51033	0.519866	0	0	0	0.261865	8.87115	0.257415	0.932466	1.78868	0.562249	0.618145	0	0	0	0	0.109823
88335044	30	1	750	ChS	30	750	0.171856	0.642489	0.154767	9.84105	0.897933	2.44781	4.81147	3.75798	3.51033	0.519866	0	0	0	0.212938	9.39315	0.0320669	0.890322	1.48046	0	0	0.409769	0	0	0	0.0950572
88335044	30	1	850	ChS	30	850	0.186284	0.642489	0.154767	9.84105	0.897933	2.44781	4.81147	3.75798	3.51033	0.519866	0	0	0	0.169496	8.22437	0.0421026	1.00447	1.45185	0.474074	0.162963	0.414815	0.4	0.266667	0.192593	0.0977278
88335044	30	1	950	ChS	30	950	-0.0312331	0.642489	0.154767	9.84105	0.897933	2.44781	4.81147	3.75798	3.51033	0.519866	0	0	0	0.150617	6.27708	-0.0562758	0.845554	1.11781	0	0	0	0	0	0	0.103263
88335044	30	1	1050	ChS	30	1050	0.123699	0.642489	0.154767	9.84105	0.897933	2.44781	4.81147	3.75798	3.51033	0.519866	0	0	0	0.0521987		0.021788	0.761363	1.23256	0	0	0	0	0	0	0.140379
88335044	30	1	1150	ChS	30	1150	0.135924	0.642489	0.154767	9.84105	0.897933	2.44781	4.81147	3.75798	3.51033	0.519866	0	0	0	0.0829197		-0.0313781	0.861021	1.23256	0	0	0	0	0	0	0.138817
88335044	50	1	50	ChS	50	50	1	0.364823	0.154767	21.9383	0.847647	3.3418	2.49724	1.95742	1.78998	0.988082	0.98378	0	0	0.294658	17.8623	0.839292	2.18305	2.06156	0.959078	0.468977	0.590291	0.333775	0.297665	0.272407	0.999937
88335044	50	1	150	ChS	50	150	0.857588	0.364823	0.154767	21.9383	0.847647	3.3418	2.49724	1.95742	1.78998	0.988082	0.98378	0	0	0.364823	21.9383	0.847647	3.3418	2.49724	1.95742	1.78998	0.988082	0.98378	0	0	0.989355
88335044	50	1	250	ChS	50	250	0.693222	0.364823	0.154767	21.9383	0.847647	3.3418	2.49724	1.95742	1.78998	0.988082	0.98378	0	0	0.339119	15.1417	0.712258	2.64731	1.86276	1.02506	1.08342	0.400215	0	0	0	0.589601
88335044	50	1	350	ChS	50	350	0.510775	0.364823	0.154767	21.9383	0.847647	3.3418	2.49724	1.95742	1.78998	0.988082	0.98378	0	0	0.769127	18.2717	0.905111	4.86599	2.91755	3.05196	2.9759	0	0	0	0	0.677432
88335044	50	1	450	ChS	50	450	0.380852	0.364823	0.154767	21.9383	0.847647	3.3418	2.49724	1.95742	1.78998	0.988082	0.98378	0	0	0.450363	11.3154	0.678173	2.93658	1.66603	1.0297	1.0297	0	0	0	0	0.267221
88335044	50	1	550	ChS	50	550	0.275374	0.364823	0.154767	21.9383	0.847647	3.3418	2.49724	1.95742	1.78998	0.988082	0.98378	0	0	0.296277	14.3171	0.469649	1.77126	1.44888	0.507672	0.467321	0	0	0	0	0.148471
88335044	50	1	650	ChS	50	650	0.228983	0.364823	0.154767	21.9383	0.847647	3.3418	2.49724	1.95742	1.78998	0.988082	0.98378	0	0	0.281651	14.874	0.335693	1.22949	1.39957	0.389965	0.515067	0	0	0	0	0.115197
88335044	50	1	750	ChS	50	750	0.171856	0.364823	0.154767	21.9383	0.847647	3.3418	2.49724	1.95742	1.78998	0.988082	0.98378	0	0	0.293971	18.6744	0.40049	1.29302	1.36083	0.527809	0.507396	0	0	0	0	0.179935
88335044	50	1	850	ChS	50	850	0.186284	0.364823	0.154767	21.9383	0.847647	3.3418	2.49724	1.95742	1.78998	0.988082	0.98378	0	0	0.25795	17.5348	0.176281	1.34475	1.46746	0.419275	0.426762	0	0	0	0	0.154797
88335044	50	1	950	ChS	50	950	-0.0312331	0.364823	0.154767	21.9383	0.847647	3.3418	2.49724	1.95742	1.78998	0.988082	0.98378	0	0	0.159713	17.5088	0.311219	1.43587	1.41115	0	0	0	0	0	0	0.134736
88335044	50	1	1050	ChS	50	1050	0.123699	0.364823	0.154767	21.9383	0.847647	3.3418	2.49724	1.95742	1.78998	0.988082	0.98378	0	0	0.140993	16.3173	-0.00101842	1.22607	1.34243	0	0	0	0	0	0	0.151608
88335044	70	1	50	ChS	70	50	1	0.125034	0.154767	14.0442	0.516706	2.31464	1.55901	0.552937	0.517698	0.37367	0.340796	0	0	0.120154	20.0642	0.609808	2.25297	1.60765	0.520088	0.222888	0.321893	0.264587	0.237005	0.148344	0.718515
88335044	70	1	150	ChS	70	150	0.857588	0.125034	0.154767	14.0442	0.516706	2.31464	1.55901	0.552937	0.517698	0.37367	0.340796	0	0	0.125034	14.0442	0.516706	2.31464	1.55901	0.552937	0.517698	0.37367	0.340796	0	0	0.337103
88335044	70	1	250	ChS	70	250	0.693222	0.125034	0.154767	14.0442	0.516706	2.31464	1.55901	0.552937	0.517698	0.37367	0.340796	0	0	0.132534	17.6887	0.308986	1.71406	1.48663	0.358968	0.378306	0.21111	0	0	0	0.156399
88335044	70	1	350	ChS	70	350	0.510775	0.125034	0.154767	14.0442	0.516706	2.31464	1.55901	0.552937	0.517698	0.37367	0.340796	0	0	0.40645	15.5964	0.643132	2.81148	1.72258	0.911561	0.847059	0	0	0	0	0.334844
88335044	70	1	450	ChS	70	450	0.380852	0.125034	0.154767	14.0442	0.516706	2.31464	1.55901	0.552937	0.517698	0.37367	0.340796	0	0	0.394506	17.3002	0.549935	2.64979	1.67881	0.896635	0.818592	0	0	0	0	0.220402
88335044	70	1	550	ChS	70	550	0.275374	0.125034	0.154767	14.0442	0.516706	2.31464	1.55901	0.552937	0.517698	0.37367	0.340796	0	0	0.241452	17.3098	0.381378	1.45346	1.40971	0.3017	0.372008	0	0	0	0	0.116636
88335044	70	1	650	ChS	70	650	0.228983	0.125034	0.154767	14.0442	0.516706	2.31464	1.55901	0.552937	0.517698	0.37367	0.340796	0	0	0.219703	16.8715	0.343421	1.38705	1.34176	0.323717	0.308388	0	0	0	0	0.121027
88335044	70	1	750	ChS	70	750	0.171856	0.125034	0.154767	14.0442	0.516706	2.31464	1.55901	0.552937	0.517698	0.37367	0.340796	0	0	0.241496	16.3562	0.116818	1.34592	1.43587	0.367126	0.308205	0	0	0	0	0.132943
88335044	70	1	850	ChS	70	850	0.186284	0.125034	0.154767	14.0442	0.516706	2.31464	1.55901	0.552937	0.517698	0.37367	0.340796	0	0	0.135994	16.4489	0.0624423	1.2959	1.32978	0	0	0	0	0	0	0.107095
88335044	70	1	950	ChS	70	950	-0.0312331	0.125034	0.154767	14.0442	0.516706	2.31464	1.55901	0.552937	0.517698	0.37367	0.340796	0	0	0.120143	17.42	0.18492	1.35298	1.32625	0	0	0	0	0	0	0.0981833
88335044	70	1	1050	ChS	70	1050	0.123699	0.125034	0.154767	14.0442	0.516706	2.31464	1.55901	0.552937	0.517698	0.37367	0.340796	0	0	0.172173	17.4806	0.0891714	1.19784	1.41762	0	0	0	0	0	0	0.102238
88335044	30	1	50	ChS	30	50	1	0.839907	0.154767	9.57058	0.941979	2.25237	4.00577	4.73468	4.5091	0	0	0	0	0.633379	16.1719	0.879346	1.49016	2.73933	1.70029	0	0.825671	0	0	0	0.991244
88335044	30	1	50	ChS	30	50	1	0.839907	0.154767	9.57058	0.941979	2.25237	4.00577	4.73468	4.5091	0	0	0	0	0.56748	10.4898	0.869967	2.00397	3.44611	2.72697	2.39147	0.648908	0.563731	0	0	0.887321
88335044	30	1	150	ChS	30	150	0.857588	0.839907	0.154767	9.57058	0.941979	2.25237	4.00577	4.73468	4.5091	0	0	0	0	0.839907	9.57058	0.941979	2.25237	4.00577	4.73468	4.5091	0	0	0	0	0.630388
88335044	30	1	150	ChS	30	150	0.857588	0.839907	0.154767	9.57058	0.941979	2.25237	4.00577	4.73468	4.5091	0	0	0	0	0.820625	12.1123	0.881672	2.76075	3.71201	3.83664	3.63635	0	0	0	0	0.59975
88335044	30	1	250	ChS	30	250	0.693222	0.839907	0.154767	9.57058	0.941979	2.25237	4.00577	4.73468	4.5091	0	0	0	0	0.675812	7.98661	0.710684	2.52374	3.17167	2.51852	2.32642	0	0	0	0	0.530497
88335044	30	1	250	ChS	30	250	0.693222	0.839907	0.154767	9.57058	0.941979	2.25237	4.00577	4.73468	4.5091	0	0	0	0	0.482223	8.27222	0.448431	1.89857	1.60455	1.24944	1.32507	0	0	0	0	0.154012
88335044	30	1	350	ChS	30	350	0.510775	0.839907	0.154767	9.57058	0.941979	2.25237	4.00577	4.73468	4.5091	0	0	0	0	0.420238	9.01771	0.433136	1.73651	1.70169	1.01521	0.979761	0	0	0	0	0.131362
88335044	30	1	350	ChS	30	350	0.510775	0.839907	0.154767	9.57058	0.941979	2.25237	4.00577	4.73468	4.5091	0	0	0	0	0.407465	10.3113	0.352098	1.54123	1.31492	0.989618	0.917708	0	0	0	0	0.117743
88335044	30	1	450	ChS	30	450	0.380852	0.839907	0.154767	9.57058	0.941979	2.25237	4.00577	4.73468	4.5091	0	0	0	0	0.408288	6.68684	0.269905	1.31022	1.54826	0.885947	1.09238	0	0	0	0	0.0680646
88335044	30	1	450	ChS	30	450	0.380852	0.839907	0.154767	9.57058	0.941979	2.25237	4.00577	4.73468	4.5091	0	0	0	0	0.341042	7.6407	0.347074	1.18553	1.45426	0	0.697539	0.346656	0	0	0	0.102055
88335044	30	1	550	ChS	30	550	0.275374	0.839907	0.154767	9.57058	0.941979	2.25237	4.00577	4.73468	4.5091	0	0	0	0	0.33141	6.93416	0.347193	1.13441	1.38932	0.716923	0.489823	0	0	0	0	0.0807007
88335044	30	1	550	ChS	30	550	0.275374	0.839907	0.154767	9.57058	0.941979	2.25237	4.00577	4.73468	4.5091	0	0	0	0	0.311297	8.94057	0.0492776	0.931987	1.29252	0.552721	0	0	0	0	0	0.0675663
88335044	30	1	650	ChS	30	650	0.228983	0.839907	0.154767	9.57058	0.941979	2.25237	4.00577	4.73468	4.5091	0	0	0	0	0.256336	7.37418	0.235955	0.922575	1.37221	0.632198	0	0	0	0	0	0.102195
88335044	30	1	650	ChS	30	650	0.228983	0.839907	0.154767	9.57058	0.941979	2.25237	4.00577	4.73468	4.5091	0	0	0	0	0.176037	6.83698	0.135609	0.85992	1.14092	0	0	0	0	0	0	0.0515836
88335044	30	1	750	ChS	30	750	0.171856	0.839907	0.154767	9.57058	0.941979	2.25237	4.00577	4.73468	4.5091	0	0	0	0	0.191644	7.37768	0.102102	0.811611	0.86785	0	0	0	0	0	0	0.0515341
88335044	30	1	750	ChS	30	750	0.171856	0.839907	0.154767	9.57058	0.941979	2.25237	4.00577	4.73468	4.5091	0	0	0	0	0.154981	6.03445	-0.0430876	0.761433	1.67995	0	0	0	0	0	0	0.0776543
88335044	30	1	850	ChS	30	850	0.186284	0.839907	0.154767	9.57058	0.941979	2.25237	4.00577	4.73468	4.5091	0	0	0	0	0.224539	5.88019	0.193343	0.926171	1.52735	0	0	0.6764	0.523664	0	0	0.0990264
88335044	30	1	850	ChS	30	850	0.186284	0.839907	0.154767	9.57058	0.941979	2.25237	4.00577	4.73468	4.5091	0	0	0	0	0.177166	6.5431	0.131728	0.8558	1.46433	0	0	0.850253	0	0	0	0.106926
88335044	40	1	50	ChS	50	50	1	0.427293	0.154767	15.5269	0.877083	3.62993	3.35317	2.76212	2.59572	0.932089	0.776283	0	0	0.465291	13.582	0.849292	1.88307	2.47573	1.19771	0	0.730387	0.63785	0.389224	0.381846	0.999938
88335044	40	1	50	ChS	50	50	1	0.427293	0.154767	15.5269	0.877083	3.62993	3.35317	2.76212	2.59572	0.932089	0.776283	0	0	0.476148	12.9484	0.846632	2.61273	2.83163	2.09606	1.74975	0.989119	0.808806	0.47975	0	0.979636
88335044	40	1	150	ChS	50	150	0.857588	0.427293	0.154767	15.5269	0.877083	3.62993	3.35317	2.76212	2.59572	0.932089	0.776283	0	0	0.427293	15.5269	0.877083	3.62993	3.35317	2.76212	2.59572	0.932089	0.776283	0	0	0.946291
88335044	40	1	150	ChS	50	150	0.857588	0.427293	0.154767	15.5269	0.877083	3.62993	3.35317	2.76212	2.59572	0.932089	0.776283	0	0	0.429328	11.8322	0.858153	2.94279	2.76361	2.06606	1.99225	0.708617	0	0	0	0.767354
88335044	40	1	250	ChS	50	250	0.693222	0.427293	0.154767	15.5269	0.877083	3.62993	3.35317	2.76212	2.59572	0.932089	0.776283	0	0	0.727719	11.9052	0.885182	3.55757	3.52146	3.0685	2.97433	0	0	0	0	0.823226
88335044	40	1	250	ChS	50	250	0.693222	0.427293	0.154767	15.5269	0.877083	3.62993	3.35317	2.76212	2.59572	0.932089	0.776283	0	0	0.825043	15.0525	0.917516	4.66963	3.7748	3.73267	3.59785	0	0	0	0	0.561415
88335044	40	1	350	ChS	50	350	0.510775	0.427293	0.154767	15.5269	0.877083	3.62993	3.35317	2.76212	2.59572	0.932089	0.776283	0	0	0.699528	14.3351	0.890406	4.40804	2.91724	2.60631	2.50914	0	0	0	0	0.635886
88335044	40	1	350	ChS	50	350	0.510775	0.427293	0.154767	15.5269	0.877083	3.62993	3.35317	2.76212	2.59572	0.932089	0.776283	0	0	0.526887	11.414	0.744386	3.11371	2.03053	1.48557	1.37857	0	0	0	0	0.28757
88335044	40	1	450	ChS	50	450	0.380852	0.427293	0.154767	15.5269	0.877083	3.62993	3.35317	2.76212	2.59572	0.932089	0.776283	0	0	0.378629	12.6472	0.44815	2.08137	1.62679	0.724347	0.737638	0	0	0	0	0.10408
88335044	40	1	450	ChS	50	450	0.380852	0.427293	0.154767	15.5269	0.877083	3.62993	3.35317	2.76212	2.59572	0.932089	0.776283	0	0	0.368853	16.3944	0.508424	1.93465	1.80436	0.827896	0.66988	0	0	0	0	0.13806
88335044	40	1	550	ChS	50	550	0.275374	0.427293	0.154767	15.5269	0.877083	3.62993	3.35317	2.76212	2.59572	0.932089	0.776283	0	0	0.39802	13.4231	0.403246	1.6546	1.58565	0.843461	0.914352	0	0	0	0	0.0823606
88335044	40	1	550	ChS	50	550	0.275374	0.427293	0.154767	15.5269	0.877083	3.62993	3.35317	2.76212	2.59572	0.932089	0.776283	0	0	0.386299	14.7695	0.358793	1.45392	1.47657	0.80873	0.776324	0	0	0	0	0.093899
88335044	40	1	650	ChS	50	650	0.228983	0.427293	0.154767	15.5269	0.877083	3.62993	3.35317	2.76212	2.59572	0.932089	0.776283	0	0	0.383623	14.4105	0.372618	1.36788	1.67126	0.740002	0.828272	0	0	0	0	0.120845
88335044	40	1	650	ChS	50	650	0.228983	0.427293	0.154767	15.5269	0.877083	3.62993	3.35317	2.76212	2.59572	0.932089	0.776283	0	0	0.309088	15.0569	0.192761	1.30494	1.61575	0.601608	0	0	0	0	0	0.081464
88335044	40	1	750	ChS	50	750	0.171856	0.427293	0.154767	15.5269	0.877083	3.62993	3.35317	2.76212	2.59572	0.932089	0.776283	0	0	0.27343	14.5187	0.00818343	1.09534	1.52636	0.436936	0.396155	0	0	0	0	0.0762749
88335044	40	1	750	ChS	50	750	0.171856	0.427293	0.154767	15.5269	0.877083	3.62993	3.35317	2.76212	2.59572	0.932089	0.776283	0	0	0.26933	12.551	0.173407	1.21266	1.32668	0	0	0	0	0	0	0.0901801
88335044	40	1	850	ChS	50	850	0.186284	0.427293	0.154767	15.5269	0.877083	3.62993	3.35317	2.76212	2.59572	0.932089	0.776283	0	0	0.280349	13.6443	0.0891887	1.14335	1.63595	0.723819	0.60024	0	0	0	0	0.0795591
88335044	40	1	850	ChS	50	850	0.186284	0.427293	0.154767	15.5269	0.877083	3.62993	3.35317	2.76212	2.59572	0.932089	0.776283	0	0	0.202167	11.9397	-0.221519	1.03088	1.10825	0	0	0	0	0	0	0.0525898
88335044	50	1	50	ChS	50	50	1	0.388239	0.154767	16.1185	0.858429	3.49477	3.18904	2.28294	1.95181	0.819878	0.757681	0	0	0.288546	14.9292	0.802003	2.15804	2.03502	0.923403	0	0.557619	0.356274	0.331363	0.278916	0.997419
88335044	50	1	50	ChS	50	50	1	0.388239	0.154767	16.1185	0.858429	3.49477	3.18904	2.28294	1.95181	0.819878	0.757681	0	0	0.352313	17.7466	0.786591	2.98998	2.29184	1.67304	1.4874	0.823458	0.760432	0.728346	0	0.989939
88335044	50	1	150	ChS	50	150	0.857588	0.388239	0.154767	16.1185	0.858429	3.49477	3.18904	2.28294	1.95181	0.819878	0.757681	0	0	0.388239	16.1185	0.858429	3.49477	3.18904	2.28294	1.95181	0.819878	0.757681	0	0	0.958901
88335044	50	1	150	ChS	50	150	0.857588	0.388239	0.154767	16.1185	0.858429	3.49477	3.18904	2.28294	1.95181	0.819878	0.757681	0	0	0.229718	13.2378	0.743109	2.90736	1.91888	1.23555	1.1492	0.92053	0	0	0	0.439784
88335044	50	1	250	ChS	50	250	0.693222	0.388239	0.154767	16.1185	0.858429	3.49477	3.18904	2.28294	1.95181	0.819878	0.757681	0	0	0.402869	16.5423	0.659964	2.7734	2.07425	1.29726	1.12441	0.33601	0	0	0	0.579604
88335044	50	1	250	ChS	50	250	0.693222	0.388239	0.154767	16.1185	0.858429	3.49477	3.18904	2.28294	1.95181	0.819878	0.757681	0	0	0.660195	13.8912	0.829588	3.85738	2.89481	2.39297	2.34807	0	0	0	0	0.63492
88335044	50	1	350	ChS	50	350	0.510775	0.388239	0.154767	16.1185	0.858429	3.49477	3.18904	2.28294	1.95181	0.819878	0.757681	0	0	0.67084	16.7612	0.892809	4.30296	2.62127	2.36282	2.24928	0	0	0	0	0.536024
88335044	50	1	350	ChS	50	350	0.510775	0.388239	0.154767	16.1185	0.858429	3.49477	3.18904	2.28294	1.95181	0.819878	0.757681	0	0	0.551807	16.6384	0.737457	3.47673	2.05435	1.54746	1.52848	0	0	0	0	0.331144
88335044	50	1	450	ChS	50	450	0.380852	0.388239	0.154767	16.1185	0.858429	3.49477	3.18904	2.28294	1.95181	0.819878	0.757681	0	0	0.378041	13.0562	0.562166	2.27771	1.57229	0.698546	0.776037	0	0	0	0	0.133539
88335044	50	1	450	ChS	50	450	0.380852	0.388239	0.154767	16.1185	0.858429	3.49477	3.18904	2.28294	1.95181	0.819878	0.757681	0	0	0.310303	14.1666	0.340725	1.69068	1.42239	0.502625	0	0	0	0	0	0.0843868
88335044	50	1	550	ChS	50	550	0.275374	0.388239	0.154767	16.1185	0.858429	3.49477	3.18904	2.28294	1.95181	0.819878	0.757681	0	0	0.295263	11.1321	0.160845	1.47172	1.4882	0.438403	0.481058	0	0	0	0	0.0983273
88335044	50	1	550	ChS	50	550	0.275374	0.388239	0.154767	16.1185	0.858429	3.49477	3.18904	2.28294	1.95181	0.819878	0.757681	0	0	0.327099	16.9825	0.383633	1.58038	1.63001	0.733742	0.566501	0	0	0	0	0.0927099
88335044	50	1	650	ChS	50	650	0.228983	0.388239	0.154767	16.1185	0.858429	3.49477	3.18904	2.28294	1.95181	0.819878	0.757681	0	0	0.273207	13.3258	0.231751	1.30085	1.65065	0.500744	0.489885	0	0	0	0	0.0833117
88335044	50	1	650	ChS	50	650	0.228983	0.388239	0.154767	16.1185	0.858429	3.49477	3.18904	2.28294	1.95181	0.819878	0.757681	0	0	0.311357	13.2174	0.123526	1.20542	1.58785	0.572164	0.574614	0	0	0	0	0.108527
88335044	50	1	750	ChS	50	750	0.171856	0.388239	0.154767	16.1185	0.858429	3.49477	3.18904	2.28294	1.95181	0.819878	0.757681	0	0	0.293564	15.5039	0.139173	1.09379	1.26069	0.327202	0.394567	0	0	0	0	0.0853152
88335044	50	1	750	ChS	50	750	0.171856	0.388239	0.154767	16.1185	0.858429	3.49477	3.18904	2.28294	1.95181	0.819878	0.757681	0	0	0.262671	15.2477	0.137292	1.14957	1.57815	0.366357	0.405107	0	0	0	0	0.0819448
88335044	50	1	850	ChS	50	850	0.186284	0.388239	0.154767	16.1185	0.858429	3.49477	3.18904	2.28294	1.95181	0.819878	0.757681	0	0	0.221457	16.2075	0.0420512	1.07083	1.32727	0	0.491583	0.41293	0	0	0	0.0638414
88335044	50	1	850	ChS	50	850	0.186284	0.388239	0.154767	16.1185	0.858429	3.49477	3.18904	2.28294	1.95181	0.819878	0.757681	0	0	0.204976	15.1028	0.217468	1.3368	1.36785	0.502181	0.368266	0.272612	0	0	0	0.0713498
88335044	60	1	50	ChS	70	50	1	0.224146	0.154767	13.8637	0.655161	2.54399	1.98445	0.89449	0.774177	0.392375	0.280636	0	0	0.209475	20.0378	0.627676	1.7722	1.68586	0.39551	0	0.176185	0.158821	0	0	0.962487
88335044	60	1	50	ChS	70	50	1	0.224146	0.154767	13.8637	0.655161	2.54399	1.98445	0.89449	0.774177	0.392375	0.280636	0	0	0.20618	14.6422	0.597412	2.62325	2.03306	0.927482	0.859774	0.547731	0.542764	0.54074	0	0.751869
88335044	60	1	150	ChS	70	150	0.857588	0.224146	0.154767	13.8637	0.655161	2.54399	1.98445	0.89449	0.774177	0.392375	0.280636	0	0	0.224146	13.8637	0.655161	2.54399	1.98445	0.89449	0.774177	0.392375	0.280636	0	0	0.638496
88335044	60	1	150	ChS	70	150	0.857588	0.224146	0.154767	13.8637	0.655161	2.54399	1.98445	0.89449	0.774177	0.392375	0.280636	0	0	0.140349	14.296	0.581857	2.94578	1.72119	1.02816	1.0573	0.934361	0	0	0	0.296832
88335044	60	1	250	ChS	70	250	0.693222	0.224146	0.154767	13.8637	0.655161	2.54399	1.98445	0.89449	0.774177	0.392375	0.280636	0	0	0.227952	17.9646	0.517538	2.17442	1.76482	0.622877	0.434957	0.248959	0	0	0	0.241175
88335044	60	1	250	ChS	70	250	0.693222	0.224146	0.154767	13.8637	0.655161	2.54399	1.98445	0.89449	0.774177	0.392375	0.280636	0	0	0.416163	13.0669	0.684247	2.77338	1.97216	0.960989	0.888997	0	0	0	0	0.407813
88335044	60	1	350	ChS	70	350	0.510775	0.224146	0.154767	13.8637	0.655161	2.54399	1.98445	0.89449	0.774177	0.392375	0.280636	0	0	0.672906	16.6879	0.833627	4.30776	2.66246	2.26711	2.21412	0	0	0	0	0.498888
88335044	60	1	350	ChS	70	350	0.510775	0.224146	0.154767	13.8637	0.655161	2.54399	1.98445	0.89449	0.774177	0.392375	0.280636	0	0	0.444396	13.1586	0.580669	2.84681	1.70663	1.00044	1.00674	0	0	0	0	0.208986
88335044	60	1	450	ChS	70	450	0.380852	0.224146	0.154767	13.8637	0.655161	2.54399	1.98445	0.89449	0.774177	0.392375	0.280636	0	0	0.348935	13.2183	0.551365	2.20183	1.64278	0.80807	0.680422	0	0	0	0	0.119296
88335044	60	1	450	ChS	70	450	0.380852	0.224146	0.154767	13.8637	0.655161	2.54399	1.98445	0.89449	0.774177	0.392375	0.280636	0	0	0.264036	13.984	0.239744	1.58485	1.24072	0	0	0	0	0	0	0.0795623
88335044	60	1	550	ChS	70	550	0.275374	0.224146	0.154767	13.8637	0.655161	2.54399	1.98445	0.89449	0.774177	0.392375	0.280636	0	0	0.225071	12.8293	0.138827	1.38143	1.39081	0.341101	0.283884	0	0	0	0	0.0788331
88335044	60	1	550	ChS	70	550	0.275374	0.224146	0.154767	13.8637	0.655161	2.54399	1.98445	0.89449	0.774177	0.392375	0.280636	0	0	0.237202	15.5559	0.272979	1.36313	1.42784	0.435447	0.445124	0	0	0	0	0.0755506
88335044	60	1	650	ChS	70	650	0.228983	0.224146	0.154767	13.8637	0.655161	2.54399	1.98445	0.89449	0.774177	0.392375	0.280636	0	0	0.21096	16.6552	0.330597	1.20097	1.44473	0.325497	0	0	0	0	0	0.0878526
88335044	60	1	650	ChS	70	650	0.228983	0.224146	0.154767	13.8637	0.655161	2.54399	1.98445	0.89449	0.774177	0.392375	0.280636	0	0	0.227036	14.3485	0.12403	1.15539	1.33226	0.251962	0.309276	0	0	0	0	0.0904618
88335044	60	1	750	ChS	70	750	0.171856	0.224146	0.154767	13.8637	0.655161	2.54399	1.98445	0.89449	0.774177	0.392375	0.280636	0	0	0.218245	13.4277	0.125802	1.03782	1.27037	0	0.271911	0	0	0	0	0.0693429
88335044	60	1	750	ChS	70	750	0.171856	0.224146	0.154767	13.8637	0.655161	2.54399	1.98445	0.89449	0.774177	0.392375	0.280636	0	0	0.175557	20.6126	-0.0110016	0.922982	1.187	0	0	0	0	0	0	0.0580317
88335044	60	1	850	ChS	70	850	0.186284	0.224146	0.154767	13.8637	0.655161	2.54399	1.98445	0.89449	0.774177	0.392375	0.280636	0	0	0.230832	14.2998	0.0254953	1.04274	1.24937	0.418023	0	0	0	0	0	0.0577073
88335044	60	1	850	ChS	70	850	0.186284	0.224146	0.154767	13.8637	0.655161	2.54399	1.98445	0.89449	0.774177	0.392375	0.280636	0	0	0.15532	17.7316	0.00939627	1.29965	1.33886	0	0	0	0	0	0	0.0715569
88335044	70	1	50	ChS	70	50	1	0.133126	0.154767	12.3002	0.49054	1.97197	1.54173	0.442937	0.376367	0.213439	0.209812	0	0	0.133911	14.7707	0.458991	1.47644	1.37362	0	0	0	0	0	0	0.665646
88335044	70	1	50	ChS	70	50	1	0.133126	0.154767	12.3002	0.49054	1.97197	1.54173	0.442937	0.376367	0.213439	0.209812	0	0	0.129663	15.0413	0.598483	2.49983	1.76048	0.733858	0.580958	0.512168	0.495053	0.491304	0	0.452909
88335044	70	1	150	ChS	70	150	0.857588	0.133126	0.154767	12.3002	0.49054	1.97197	1.54173	0.442937	0.376367	0.213439	0.209812	0	0	0.133126	12.3002	0.49054	1.97197	1.54173	0.442937	0.376367	0.213439	0.209812	0	0	0.258595
88335044	70	1	150	ChS	70	150	0.857588	0.133126	0.154767	12.3002	0.49054	1.97197	1.54173	0.442937	0.376367	0.213439	0.209812	0	0	0.0981684	17.6505	0.418835	2.2239	1.48283	0.560178	0.522774	0.529008	0	0	0	0.142739
88335044	70	1	250	ChS	70	250	0.693222	0.133126	0.154767	12.3002	0.49054	1.97197	1.54173	0.442937	0.376367	0.213439	0.209812	0	0	0.160114	13.6146	0.360071	1.70839	1.42265	0.342042	0.29471	0.164323	0	0	0	0.132744
88335044	70	1	250	ChS	70	250	0.693222	0.133126	0.154767	12.3002	0.49054	1.97197	1.54173	0.442937	0.376367	0.213439	0.209812	0	0	0.292147	15.3144	0.474841	2.0233	1.52516	0.488008	0.499406	0	0	0	0	0.177726
88335044	70	1	350	ChS	70	350	0.510775	0.133126	0.154767	12.3002	0.49054	1.97197	1.54173	0.442937	0.376367	0.213439	0.209812	0	0	0.551162	14.9013	0.781078	3.66824	2.10051	1.5948	1.53248	0	0	0	0	0.321379
88335044	70	1	350	ChS	70	350	0.510775	0.133126	0.154767	12.3002	0.49054	1.97197	1.54173	0.442937	0.376367	0.213439	0.209812	0	0	0.423301	16.8445	0.571698	2.75959	1.44634	0.911238	0.947604	0	0	0	0	0.144589
88335044	70	1	450	ChS	70	450	0.380852	0.133126	0.154767	12.3002	0.49054	1.97197	1.54173	0.442937	0.376367	0.213439	0.209812	0	0	0.301386	16.5458	0.398503	2.2064	1.36592	0.690034	0.586984	0	0	0	0	0.124056
88335044	70	1	450	ChS	70	450	0.380852	0.133126	0.154767	12.3002	0.49054	1.97197	1.54173	0.442937	0.376367	0.213439	0.209812	0	0	0.234887	14.032	0.222539	1.5696	1.27961	0.210891	0.366766	0	0	0	0	0.0724953
88335044	70	1	550	ChS	70	550	0.275374	0.133126	0.154767	12.3002	0.49054	1.97197	1.54173	0.442937	0.376367	0.213439	0.209812	0	0	0.202921	15.8768	0.126653	1.24887	1.31053	0	0	0	0	0	0	0.0715611
88335044	70	1	550	ChS	70	550	0.275374	0.133126	0.154767	12.3002	0.49054	1.97197	1.54173	0.442937	0.376367	0.213439	0.209812	0	0	0.181304	13.9408	0.184102	1.43358	1.39058	0.30207	0.271333	0	0	0	0	0.0688445
88335044	70	1	650	ChS	70	650	0.228983	0.133126	0.154767	12.3002	0.49054	1.97197	1.54173	0.442937	0.376367	0.213439	0.209812	0	0	0.178227	13.915	0.176775	1.24288	1.30742	0.281697	0.33438	0	0	0	0	0.0767807
88335044	70	1	650	ChS	70	650	0.228983	0.133126	0.154767	12.3002	0.49054	1.97197	1.54173	0.442937	0.376367	0.213439	0.209812	0	0	0.202572	14.9079	0.234572	1.51775	1.5469	0.332078	0	0.203871	0	0	0	0.0654902
88335044	70	1	750	ChS	70	750	0.171856	0.133126	0.154767	12.3002	0.49054	1.97197	1.54173	0.442937	0.376367	0.213439	0.209812	0	0	0.18438	13.2633	0.206657	1.32779	1.34957	0.291974	0	0.268183	0	0	0	0.0713716
88335044	70	1	750	ChS	70	750	0.171856	0.133126	0.154767	12.3002	0.49054	1.97197	1.54173	0.442937	0.376367	0.213439	0.209812	0	0	0.181578	14.6654	0.00688419	1.10085	1.35125	0	0	0	0	0	0	0.0643571
88335044	70	1	850	ChS	70	850	0.186284	0.133126	0.154767	12.3002	0.49054	1.97197	1.54173	0.442937	0.376367	0.213439	0.209812	0	0	0.0627459		0.0534858	1.05194	1.50183	0.439423	0	0.300365	0.23918	0	0	0.0856973
88335044	70	1	850	ChS	70	850	0.186284	0.133126	0.154767	12.3002	0.49054	1.97197	1.54173	0.442937	0.376367	0.213439	0.209812	0	0	0.133662	19.2868	0.107077	1.28706	1.37596	0	0	0	0	0	0	0.0670405
88335044	80	1	50	ChS	70	50	1				0.2012	1.61896	1.39954	0.29403	0.211301	0	0	0	0	0.0752544		0.384671	1.74936	1.38082	0.305175	0	0.171943	0	0	0	0.365661
88335044	80	1	50	ChS	70	50	1				0.2012	1.61896	1.39954	0.29403	0.211301	0	0	0	0	0.0513014		0.500422	2.18386	1.42592	0.497012	0.355409	0.410797	0.365959	0.27925	0	0.19156
88335044	80	1	150	ChS	70	150	0.857588				0.2012	1.61896	1.39954	0.29403	0.211301	0	0	0	0	0.0463176		0.2012	1.61896	1.39954	0.29403	0.211301	0	0	0	0	0.110732
88335044	80	1	150	ChS	70	150	0.857588				0.2012	1.61896	1.39954	0.29403	0.211301	0	0	0	0	0.0446716		0.33524	2.16939	1.47475	0.576424	0.59824	0.548791	0	0	0	0.132518
88335044	80	1	250	ChS	70	250	0.693222				0.2012	1.61896	1.39954	0.29403	0.211301	0	0	0	0	0.107801	14.0455	0.300128	1.59027	1.38183	0.254043	0.295962	0.159597	0	0	0	0.0937672
88335044	80	1	250	ChS	70	250	0.693222				0.2012	1.61896	1.39954	0.29403	0.211301	0	0	0	0	0.262442	15.4044	0.444638	2.03714	1.61429	0.385228	0.144461	0.138728	0.126116	0	0	0.175219
88335044	80	1	350	ChS	70	350	0.510775				0.2012	1.61896	1.39954	0.29403	0.211301	0	0	0	0	0.466563	17.0506	0.65918	3.13803	1.96947	1.25485	1.19559	0	0	0	0	0.253172
88335044	80	1	350	ChS	70	350	0.510775				0.2012	1.61896	1.39954	0.29403	0.211301	0	0	0	0	0.443641	18.7128	0.581012	2.81808	1.96079	1.02269	0	0	0	0	0	0.18493
88335044	80	1	450	ChS	70	450	0.380852				0.2012	1.61896	1.39954	0.29403	0.211301	0	0	0	0	0.339555	17.9576	0.351365	2.18094	1.6654	0.711357	0.624524	0	0	0	0	0.0885299
88335044	80	1	450	ChS	70	450	0.380852				0.2012	1.61896	1.39954	0.29403	0.211301	0	0	0	0	0.269781	14.4374	0.396008	1.73804	1.57229	0.514363	0.424518	0	0	0	0	0.0822149
88335044	80	1	550	ChS	70	550	0.275374				0.2012	1.61896	1.39954	0.29403	0.211301	0	0	0	0	0.264996	14.6727	0.274915	1.47918	1.45243	0	0	0.395018	0.393917	0	0	0.0793898
88335044	80	1	550	ChS	70	550	0.275374				0.2012	1.61896	1.39954	0.29403	0.211301	0	0	0	0	0.246593	16.5763	0.125249	1.35137	1.49977	0.411523	0.374943	0	0	0	0	0.0780834
88335044	80	1	650	ChS	70	650	0.228983				0.2012	1.61896	1.39954	0.29403	0.211301	0	0	0	0	0.261068	14.9296	0.296776	1.48765	1.54988	0.515877	0.398735	0	0	0	0	0.0715576
88335044	80	1	650	ChS	70	650	0.228983				0.2012	1.61896	1.39954	0.29403	0.211301	0	0	0	0	0.232409	15.9948	0.0363456	1.10958	1.53181	0.343989	0	0.330631	0	0	0	0.0603916
88335044	80	1	750	ChS	70	750	0.171856				0.2012	1.61896	1.39954	0.29403	0.211301	0	0	0	0	0.201726	15.452	-0.190234	1.08472	1.26636	0	0.288239	0	0	0	0	0.0851779
88335044	80	1	750	ChS	70	750	0.171856				0.2012	1.61896	1.39954	0.29403	0.211301	0	0	0	0	0.205112	15.0444	0.0086721	0.945424	1.31161	0	0.408159	0	0	0	0	0.0608647
88335044	80	1	850	ChS	70	850	0.186284				0.2012	1.61896	1.39954	0.29403	0.211301	0	0	0	0	0.165964	11.2397	-0.00741482	0.954914	1.271	0	0	0	0	0	0	0.0561389
88335046	50	1	50	On	50	50	1	0.887272	0.498282	7.19369	0.843762	1.74482	4.95737	5.33175	4.95091	0	0	0	0	0.778276	3.76586	0.72378	0.681482	5.25502	5.25154	0	0	0	0	0	0.817777
88335046	50	1	150	On	50	150	0.857588	0.887272	0.498282	7.19369	0.843762	1.74482	4.95737	5.33175	4.95091	0	0	0	0	0.887272	7.19369	0.843762	1.74482	4.95737	5.33175	4.95091	0	0	0	0	0.739464
88335046	50	1	250	On	50	250	0.693222	0.887272	0.498282	7.19369	0.843762	1.74482	4.95737	5.33175	4.95091	0	0	0	0	0.865015	4.38708	0.779014	1.63827	6.0073	4.97828	3.91031	0	0	0	0	0.255238
88335046	50	1	350	On	50	350	0.510775	0.887272	0.498282	7.19369	0.843762	1.74482	4.95737	5.33175	4.95091	0	0	0	0	0.841406	1.23569	0.673598	1.22845	2.80184	3.81133	4.22336	0	0	0	0	0.160181
88335046	50	1	450	On	50	450	0.380852	0.887272	0.498282	7.19369	0.843762	1.74482	4.95737	5.33175	4.95091	0	0	0	0	0.846016	1.81238	0.479936	0.825922	3.91573	4.16047	3.95652	0	0	0	0	0.101013
88335046	50	1	550	On	50	550	0.275374	0.887272	0.498282	7.19369	0.843762	1.74482	4.95737	5.33175	4.95091	0	0	0	0	0.848691	1.44559	0.317546	0.513449	4.2338	0	0	0	0	0	0	0.0715728
88335046	50	1	650	On	50	650	0.228983	0.887272	0.498282	7.19369	0.843762	1.74482	4.95737	5.33175	4.95091	0	0	0	0	0.825632	0.473603	0.110643	0.349236	5.08626	0	0	0	0	0	0	0.0969039
88335046	50	1		On	50		0.171856	0.887272	0.498282	7.19369	0.843762	1.74482	4.95737	5.33175	4.95091	0	0	0	0												0.0855049
88335046	50	1		On	50		0.186284	0.887272	0.498282	7.19369	0.843762	1.74482	4.95737	5.33175	4.95091	0	0	0	0												0.0899251
88335046	50	1		On	50		-0.0312331	0.887272	0.498282	7.19369	0.843762	1.74482	4.95737	5.33175	4.95091	0	0	0	0												0.0946709
88335046	50	1		On	50		0.123699	0.887272	0.498282	7.19369	0.843762	1.74482	4.95737	5.33175	4.95091	0	0	0	0												0.0779841
88335046	50	1		On	50		0.135924	0.887272	0.498282	7.19369	0.843762	1.74482	4.95737	5.33175	4.95091	0	0	0	0												0.0463347
88335046	50	1		On	50		0.143395	0.887272	0.498282	7.19369	0.843762	1.74482	4.95737	5.33175	4.95091	0	0	0	0												0.0128155
88335046	50	1		On	50		0.0360793	0.887272	0.498282	7.19369	0.843762	1.74482	4.95737	5.33175	4.95091	0	0	0	0												0.00636781
88335046	50	1		On	50		0.14359	0.887272	0.498282	7.19369	0.843762	1.74482	4.95737	5.33175	4.95091	0	0	0	0												0.00538405
88335046	50	1		On	50		0.0939641	0.887272	0.498282	7.19369	0.843762	1.74482	4.95737	5.33175	4.95091	0	0	0	0												0.00467746
88335046	50	1		On	50		0.168645	0.887272	0.498282	7.19369	0.843762	1.74482	4.95737	5.33175	4.95091	0	0	0	0												0.00115808
88335046	50	1		On	50		0.234031	0.887272	0.498282	7.19369	0.843762	1.74482	4.95737	5.33175	4.95091	0	0	0	0												0.00620166
88335046	50	1		On	50		0.132739	0.887272	0.498282	7.19369	0.843762	1.74482	4.95737	5.33175	4.95091	0	0	0	0												0.0169189
88335046	50	1		On	50		0.0919711	0.887272	0.498282	7.19369	0.843762	1.74482	4.95737	5.33175	4.95091	0	0	0	0												0.00122992
88335046	70	1	50	On	70	50	1	0.744923	0.498282	5.23827	0.748401	1.6526	2.95021	3.48033	3.19134	0	0	0	0	0.33964	4.41369	0.494847	0.748799	2.30061	1.43105	1.04161	0.445156	0	0	0	0.277574
88335046	70	1	150	On	70	150	0.857588	0.744923	0.498282	5.23827	0.748401	1.6526	2.95021	3.48033	3.19134	0	0	0	0	0.744923	5.23827	0.748401	1.6526	2.95021	3.48033	3.19134	0	0	0	0	0.820495
88335046	70	1	250	On	70	250	0.693222	0.744923	0.498282	5.23827	0.748401	1.6526	2.95021	3.48033	3.19134	0	0	0	0	0.736423	3.8464	0.672412	1.79276	2.40385	3.04761	2.85243	0	0	0	0	0.268452
88335046	70	1	350	On	70	350	0.510775	0.744923	0.498282	5.23827	0.748401	1.6526	2.95021	3.48033	3.19134	0	0	0	0	0.69167	2.61726	0.536678	1.41322	2.93886	2.75519	2.65187	0	0	0	0	0.0434942
88335046	70	1	450	On	70	450	0.380852	0.744923	0.498282	5.23827	0.748401	1.6526	2.95021	3.48033	3.19134	0	0	0	0	0.708829	3.04918	0.453343	1.18973	3.13208	3.04818	3.06216	0	0	0	0	0.0582878
88335046	70	1	550	On	70	550	0.275374	0.744923	0.498282	5.23827	0.748401	1.6526	2.95021	3.48033	3.19134	0	0	0	0	0.674049	2.48779	0.512189	0.831293	2.87294	2.64613	2.1736	0	0	0	0	0.0475958
88335046	70	1	650	On	70	650	0.228983	0.744923	0.498282	5.23827	0.748401	1.6526	2.95021	3.48033	3.19134	0	0	0	0	0.591236	2.01708	0.240621	0.588039	2.50667	2.16924	2.00052	0	0	0	0	0.0551399
88335046	70	1	750	On	70	750	0.171856	0.744923	0.498282	5.23827	0.748401	1.6526	2.95021	3.48033	3.19134	0	0	0	0	0.515994	1.30403	0.205469	0.473429	2.32515	1.86842	1.66082	0	0	0	0	0.0479882
88335046	70	1	850	On	70	850	0.186284	0.744923	0.498282	5.23827	0.748401	1.6526	2.95021	3.48033	3.19134	0	0	0	0	0.595095	1.04009	0.0567016	0.491776	2.26757	0	0	0	0	0	0	0.068442
88335046	70	1	950	On	70	950	-0.0312331	0.744923	0.498282	5.23827	0.748401	1.6526	2.95021	3.48033	3.19134	0	0	0	0	0.525012	0.859873	0.178801	0.374366	2.55102	0	0	0	0	0	0	0.0947113
88335046	70	1	1050	On	70	1050	0.123699	0.744923	0.498282	5.23827	0.748401	1.6526	2.95021	3.48033	3.19134	0	0	0	0	0.449013	1.47898	0.143087	0.388831	2.28269	0	0	0	0	0	0	0.07464
88335046	70	1	1150	On	70	1150	0.135924	0.744923	0.498282	5.23827	0.748401	1.6526	2.95021	3.48033	3.19134	0	0	0	0	0.246388		0.0479804	0.353593	2.10828	0	0	0	0	0	0	0.0735232
88335046	70	1	1250	On	70	1250	0.143395	0.744923	0.498282	5.23827	0.748401	1.6526	2.95021	3.48033	3.19134	0	0	0	0	0.415421	1.00089	0.146951	0.41918	2.54026	0	0	0	0	0	0	0.0869678
88335046	70	1	1350	On	70	1350	0.0360793	0.744923	0.498282	5.23827	0.748401	1.6526	2.95021	3.48033	3.19134	0	0	0	0	0.319736	1.23637	-0.0589311	0.412549	1.02881	0	0	0	0	0	0	0.0502706
88335046	70	1	1450	On	70	1450	0.14359	0.744923	0.498282	5.23827	0.748401	1.6526	2.95021	3.48033	3.19134	0	0	0	0	0.341138	0.977186	-0.068283	0.384703	1.27538	0	0	0	0	0	0	0.048167
88335046	70	1	1550	On	70	1550	0.0939641	0.744923	0.498282	5.23827	0.748401	1.6526	2.95021	3.48033	3.19134	0	0	0	0	0.17403		0.114715	0.428533	1.47684	0	0	0	0	0	0	0.0597194
88335046	70	1	1650	On	70	1650	0.168645	0.744923	0.498282	5.23827	0.748401	1.6526	2.95021	3.48033	3.19134	0	0	0	0	0.29088	1.73429	0.114258	0.39235	0	0	0	0	0	0	0	0.0516076
88335046	70	1	1750	On	70	1750	0.234031	0.744923	0.498282	5.23827	0.748401	1.6526	2.95021	3.48033	3.19134	0	0	0	0	0.139855		0.0934254	0.425191	1.80845	0	0	0	0	0	0	0.0514715
88335046	70	1	1850	On	70	1850	0.132739	0.744923	0.498282	5.23827	0.748401	1.6526	2.95021	3.48033	3.19134	0	0	0	0	0.210639		0.068084	0.389903	2.40876	0	0	0	0	0	0	0.0720492
88335046	70	1	1950	On	70	1950	0.0919711	0.744923	0.498282	5.23827	0.748401	1.6526	2.95021	3.48033	3.19134	0	0	0	0	0.10347		-0.0722143	0.353366	1.02881	0	0	0	0	0	0	0.0568373
88335047	50	1	50	ChT	50	50	1	0.900695	0.456458	4.71358	0.843806	1.79892	5.80881	5.48731	5.09364	0	0	0	0	0.757847	4.1421	0.706857	0.697355	4.5219	4.00059	0	1.02703	0	0	0	0.908678
88335047	50	1	150	ChT	50	150	0.857588	0.900695	0.456458	4.71358	0.843806	1.79892	5.80881	5.48731	5.09364	0	0	0	0	0.900695	4.71358	0.843806	1.79892	5.80881	5.48731	5.09364	0	0	0	0	0.857573
88335047	50	1	250	ChT	50	250	0.693222	0.900695	0.456458	4.71358	0.843806	1.79892	5.80881	5.48731	5.09364	0	0	0	0	0.860951	2.95966	0.679111	1.45407	4.85234	4.67262	4.79013	0	0	0	0	0.340538
88335047	50	1	350	ChT	50	350	0.510775	0.900695	0.456458	4.71358	0.843806	1.79892	5.80881	5.48731	5.09364	0	0	0	0	0.835781	1.88889	0.558012	0.956801	5.29624	5.62725	4.67099	0	0	0	0	0.11395
88335047	50	1	450	ChT	50	450	0.380852	0.900695	0.456458	4.71358	0.843806	1.79892	5.80881	5.48731	5.09364	0	0	0	0	0.849577	1.84221	0.349407	0.635171	2.75246	0	0	0	0	0	0	0.0467752
88335047	50	1	550	ChT	50	550	0.275374	0.900695	0.456458	4.71358	0.843806	1.79892	5.80881	5.48731	5.09364	0	0	0	0	0.863835	1.05739	0.451623	0.490055	2.10828	0	0	0	0	0	0	0.0501698
88335047	50	1	650	ChT	50	650	0.228983	0.900695	0.456458	4.71358	0.843806	1.79892	5.80881	5.48731	5.09364	0	0	0	0	0.828298	1.00129	0.35454	0.373445	3.50067	0	0	0	0	0	0	0.0543017
88335047	50	1	750	ChT	50	750	0.171856	0.900695	0.456458	4.71358	0.843806	1.79892	5.80881	5.48731	5.09364	0	0	0	0	0.818254	1.26398	0.155769	0.304269	3.60438	0	0	0	0	0	0	0.0481877
88335047	50	1	850	ChT	50	850	0.186284	0.900695	0.456458	4.71358	0.843806	1.79892	5.80881	5.48731	5.09364	0	0	0	0	0.781262	0.673817	0.0794204	0.253349	4.44998	0	0	0	0	0	0	0.060933
88335047	50	1		ChT	50		-0.0312331	0.900695	0.456458	4.71358	0.843806	1.79892	5.80881	5.48731	5.09364	0	0	0	0												0.0654084
88335047	50	1	1050	ChT	50	1050	0.123699	0.900695	0.456458	4.71358	0.843806	1.79892	5.80881	5.48731	5.09364	0	0	0	0	0.683915	1.13635	-0.00824939	0.250216	6.88705	0	0	0	0	0	0	0.0645402
88335047	50	1		ChT	50		0.135924	0.900695	0.456458	4.71358	0.843806	1.79892	5.80881	5.48731	5.09364	0	0	0	0												0.0732595
88335047	50	1		ChT	50		0.143395	0.900695	0.456458	4.71358	0.843806	1.79892	5.80881	5.48731	5.09364	0	0	0	0												0.0839276
88335047	50	1		ChT	50		0.0360793	0.900695	0.456458	4.71358	0.843806	1.79892	5.80881	5.48731	5.09364	0	0	0	0												0.0704338
88335047	50	1		ChT	50		0.14359	0.900695	0.456458	4.71358	0.843806	1.79892	5.80881	5.48731	5.09364	0	0	0	0												0.0662909
88335047	50	1		ChT	50		0.0939641	0.900695	0.456458	4.71358	0.843806	1.79892	5.80881	5.48731	5.09364	0	0	0	0												0.0667186
88335047	50	1		ChT	50		0.168645	0.900695	0.456458	4.71358	0.843806	1.79892	5.80881	5.48731	5.09364	0	0	0	0												0.0570485
88335047	50	1		ChT	50		0.234031	0.900695	0.456458	4.71358	0.843806	1.79892	5.80881	5.48731	5.09364	0	0	0	0												0.0602171
88335047	50	1		ChT	50		0.132739	0.900695	0.456458	4.71358	0.843806	1.79892	5.80881	5.48731	5.09364	0	0	0	0												0.0583291
88335047	50	1		ChT	50		0.0919711	0.900695	0.456458	4.71358	0.843806	1.79892	5.80881	5.48731	5.09364	0	0	0	0												0.0567689
88335047	70	1	50	ChT	70	50	1	0.657549	0.456458	5.18535	0.732125	1.54367	3.38566	2.75245	2.67871	0	0	0	0	0.416753	4.96369	0.573912	0.85273	2.45599	2.04003	0	0.496978	0	0	0	0.298813
88335047	70	1	150	ChT	70	150	0.857588	0.657549	0.456458	5.18535	0.732125	1.54367	3.38566	2.75245	2.67871	0	0	0	0	0.657549	5.18535	0.732125	1.54367	3.38566	2.75245	2.67871	0	0	0	0	0.517808
88335047	70	1	250	ChT	70	250	0.693222	0.657549	0.456458	5.18535	0.732125	1.54367	3.38566	2.75245	2.67871	0	0	0	0	0.653875	5.49164	0.64202	1.68808	2.25274	2.72206	2.49053	0	0	0	0	0.240716
88335047	70	1	350	ChT	70	350	0.510775	0.657549	0.456458	5.18535	0.732125	1.54367	3.38566	2.75245	2.67871	0	0	0	0	0.677465	3.5361	0.439263	1.35482	2.17309	2.49197	2.68093	0	0	0	0	0.133175
88335047	70	1	450	ChT	70	450	0.380852	0.657549	0.456458	5.18535	0.732125	1.54367	3.38566	2.75245	2.67871	0	0	0	0	0.682758	5.45514	0.462541	1.26096	1.78612	0.669796	2.54522	0	0	0	0	0.0924044
88335047	70	1	550	ChT	70	550	0.275374	0.657549	0.456458	5.18535	0.732125	1.54367	3.38566	2.75245	2.67871	0	0	0	0	0.638544	3.18785	0.454631	0.965985	2.69662	2.43178	2.21508	0	0	0	0	0.107319
88335047	70	1	650	ChT	70	650	0.228983	0.657549	0.456458	5.18535	0.732125	1.54367	3.38566	2.75245	2.67871	0	0	0	0	0.674919	2.07768	0.226961	0.680934	2.06077	2.08789	2.57597	0	0	0	0	0.0880326
88335047	70	1	750	ChT	70	750	0.171856	0.657549	0.456458	5.18535	0.732125	1.54367	3.38566	2.75245	2.67871	0	0	0	0	0.618382	4.01437	0.312859	0.666468	2.90353	2.44047	2.06501	0	0	0	0	0.0579422
88335047	70	1	850	ChT	70	850	0.186284	0.657549	0.456458	5.18535	0.732125	1.54367	3.38566	2.75245	2.67871	0	0	0	0	0.554891	3.08551	0.254228	0.663054	1.7697	0	2.03515	1.81394	0	0	0	0.065133
88335047	70	1	950	ChT	70	950	-0.0312331	0.657549	0.456458	5.18535	0.732125	1.54367	3.38566	2.75245	2.67871	0	0	0	0	0.489421	3.70423	0.149202	0.616021	1.78465	0.9419	1.73508	0	0	0	0	0.0498887
88335047	70	1	1050	ChT	70	1050	0.123699	0.657549	0.456458	5.18535	0.732125	1.54367	3.38566	2.75245	2.67871	0	0	0	0	0.404704	2.97079	0.105976	0.605426	1.78465	0	0	0	0	0	0	0.0475576
88335047	70	1	1150	ChT	70	1150	0.135924	0.657549	0.456458	5.18535	0.732125	1.54367	3.38566	2.75245	2.67871	0	0	0	0	0.362588	3.0369	0.084701	0.577143	1.73752	0	0	0	0	0	0	0.0504265
88335047	70	1	1250	ChT	70	1250	0.143395	0.657549	0.456458	5.18535	0.732125	1.54367	3.38566	2.75245	2.67871	0	0	0	0	0.359779	2.99022	0.0601543	0.555346	1.88206	0	0	0	0	0	0	0.0672179
88335047	70	1	1350	ChT	70	1350	0.0360793	0.657549	0.456458	5.18535	0.732125	1.54367	3.38566	2.75245	2.67871	0	0	0	0	0.304947	3.12698	0.0156715	0.671293	1.18278	0	0	0	0	0	0	0.0441935
88335047	70	1	1450	ChT	70	1450	0.14359	0.657549	0.456458	5.18535	0.732125	1.54367	3.38566	2.75245	2.67871	0	0	0	0	0.283683	2.92171	-0.0894776	0.663844	1.03306	0	0	0	0	0	0	0.0477875
88335047	70	1	1550	ChT	70	1550	0.0939641	0.657549	0.456458	5.18535	0.732125	1.54367	3.38566	2.75245	2.67871	0	0	0	0	0.152632		-0.00985945	0.569449	1.252	0	0	0	0	0	0	0.0548502
88335047	70	1	1650	ChT	70	1650	0.168645	0.657549	0.456458	5.18535	0.732125	1.54367	3.38566	2.75245	2.67871	0	0	0	0	0.146259		0.0870709	0.638704	1.26194	0	0	0	0	0	0	0.0424134
88335047	70	1	1750	ChT	70	1750	0.234031	0.657549	0.456458	5.18535	0.732125	1.54367	3.38566	2.75245	2.67871	0	0	0	0	0.130554		0.195497	0.648861	2.11231	0	0	0	0	0	0	0.0401941
88335047	70	1	1850	ChT	70	1850	0.132739	0.657549	0.456458	5.18535	0.732125	1.54367	3.38566	2.75245	2.67871	0	0	0	0	0.150419		0.153964	0.725312	1.37463	0	0	0	0	0	0	0.0467791
88335047	70	1	1950	ChT	70	1950	0.0919711	0.657549	0.456458	5.18535	0.732125	1.54367	3.38566	2.75245	2.67871	0	0	0	0	0.0715178		0.15748	0.580185	1.4289	0	0	0	0	0	0	0.0566395
88335047	60	1	50	ChT	70	50	1	0.79791	0.456458	8.51963	0.793552	1.588	4.26667	4.08542	3.7	0	0	0	0	0.568016	6.00272	0.801675	0.918716	6.90335	4.25592	0.771098	0.52827	0.460629	0	0	0.732567
88335047	60	1	150	ChT	70	150	0.857588	0.79791	0.456458	8.51963	0.793552	1.588	4.26667	4.08542	3.7	0	0	0	0	0.79791	8.51963	0.793552	1.588	4.26667	4.08542	3.7	0	0	0	0	0.878572
88335047	60	1	250	ChT	70	250	0.693222	0.79791	0.456458	8.51963	0.793552	1.588	4.26667	4.08542	3.7	0	0	0	0	0.735324	3.39642	0.644142	1.47544	4.26457	3.65681	3.13662	0	0	0	0	0.239274
88335047	60	1	350	ChT	70	350	0.510775	0.79791	0.456458	8.51963	0.793552	1.588	4.26667	4.08542	3.7	0	0	0	0	0.689946	1.99308	0.50046	0.828651	2.16788	0	3.31957	0	0	0	0	0.064505
88335047	60	1	450	ChT	70	450	0.380852	0.79791	0.456458	8.51963	0.793552	1.588	4.26667	4.08542	3.7	0	0	0	0	0.766956	2.13406	0.516788	0.832979	3.25182	3.75992	3.92928	0	0	0	0	0.0616638
88335047	60	1	550	ChT	70	550	0.275374	0.79791	0.456458	8.51963	0.793552	1.588	4.26667	4.08542	3.7	0	0	0	0	0.800218	2.16396	0.455508	0.660349	3.44353	4.30441	4.13223	0	0	0	0	0.0539835
88335047	60	1	650	ChT	70	650	0.228983	0.79791	0.456458	8.51963	0.793552	1.588	4.26667	4.08542	3.7	0	0	0	0	0.742366	1.89578	0.489612	0.490794	4.28669	4.24204	3.84016	0	0	0	0	0.0459363
88335047	60	1	750	ChT	70	750	0.171856	0.79791	0.456458	8.51963	0.793552	1.588	4.26667	4.08542	3.7	0	0	0	0	0.793404	1.50676	0.319536	0.450016	4.73425	0	0	0	0	0	0	0.0736057
88335047	60	1	850	ChT	70	850	0.186284	0.79791	0.456458	8.51963	0.793552	1.588	4.26667	4.08542	3.7	0	0	0	0	0.689389	1.11615	0.149989	0.344391	3.60438	0	0	0	0	0	0	0.0741564
88335047	60	1	950	ChT	70	950	-0.0312331	0.79791	0.456458	8.51963	0.793552	1.588	4.26667	4.08542	3.7	0	0	0	0	0.582531	1.24795	0.161414	0.40232	1.57808	0	0	0	0	0	0	0.0577588
88335047	60	1	1050	ChT	70	1050	0.123699	0.79791	0.456458	8.51963	0.793552	1.588	4.26667	4.08542	3.7	0	0	0	0	0.597582	2.09537	-0.0117879	0.366682	0.576701	0	0	0	0	0	0	0.0420891
88335047	60	1	1150	ChT	70	1150	0.135924	0.79791	0.456458	8.51963	0.793552	1.588	4.26667	4.08542	3.7	0	0	0	0	0.6622	1.40926	0.228599	0.403529	2.95257	0	0	0	0	0	0	0.064044
88335047	60	1	1250	ChT	70	1250	0.143395	0.79791	0.456458	8.51963	0.793552	1.588	4.26667	4.08542	3.7	0	0	0	0	0.462158	0.885345	0.00858382	0.332359	0.803755	0	0	0	0	0	0	0.0651385
88335047	60	1	1350	ChT	70	1350	0.0360793	0.79791	0.456458	8.51963	0.793552	1.588	4.26667	4.08542	3.7	0	0	0	0	0.485092	0.958369	0.0653206	0.391543	0.684856	0	0	0	0	0	0	0.0708718
88335047	60	1	1450	ChT	70	1450	0.14359	0.79791	0.456458	8.51963	0.793552	1.588	4.26667	4.08542	3.7	0	0	0	0	0.371968	1.03068	0.0824091	0.345001	2.86961	0	0	0	0	0	0	0.0905802
88335047	60	1	1550	ChT	70	1550	0.0939641	0.79791	0.456458	8.51963	0.793552	1.588	4.26667	4.08542	3.7	0	0	0	0	0.266496	1.31128	0.0376129	0.452353	0.688705	0	0	0	0	0	0	0.0362929
88335047	60	1	1650	ChT	70	1650	0.168645	0.79791	0.456458	8.51963	0.793552	1.588	4.26667	4.08542	3.7	0	0	0	0	0.205339		0.26461	0.406369	2.1522	0	0	0	0	0	0	0.0672407
88335047	60	1	1750	ChT	70	1750	0.234031	0.79791	0.456458	8.51963	0.793552	1.588	4.26667	4.08542	3.7	0	0	0	0	0.131873		0.117752	0.479862	1.13379	0	0	0	0	0	0	0.0418668
88335047	60	1	1850	ChT	70	1850	0.132739	0.79791	0.456458	8.51963	0.793552	1.588	4.26667	4.08542	3.7	0	0	0	0	0.199397		0.119842	0.486019	2.20542	0	0	0	0	0	0	0.0420999
88335047	60	1	1950	ChT	70	1950	0.0919711	0.79791	0.456458	8.51963	0.793552	1.588	4.26667	4.08542	3.7	0	0	0	0	0.13041		0.22043	0.383705	0.538051	0	0	0	0	0	0	0.0547332
88335047	80	1	50	ChT	70	50	1	0.581783	0.456458	6.23257	0.67299	1.48793	2.29731	2.27338	1.91614	0	0	0	0	0.327823	5.95626	0.513712	0.990329	1.82899	1.22321	0.527457	0	0	0	0	0.243843
88335047	80	1	150	ChT	70	150	0.857588	0.581783	0.456458	6.23257	0.67299	1.48793	2.29731	2.27338	1.91614	0	0	0	0	0.581783	6.23257	0.67299	1.48793	2.29731	2.27338	1.91614	0	0	0	0	0.352735
88335047	80	1	250	ChT	70	250	0.693222	0.581783	0.456458	6.23257	0.67299	1.48793	2.29731	2.27338	1.91614	0	0	0	0	0.780289	9.46061	0.824716	2.40718	3.51085	3.61385	3.72781	0	0	0	0	0.603395
88335047	80	1	350	ChT	70	350	0.510775	0.581783	0.456458	6.23257	0.67299	1.48793	2.29731	2.27338	1.91614	0	0	0	0	0.620371	3.80513	0.502938	1.47059	2.82251	0.661527	2.47852	0.546862	0	0	0	0.124492
88335047	80	1	450	ChT	70	450	0.380852	0.581783	0.456458	6.23257	0.67299	1.48793	2.29731	2.27338	1.91614	0	0	0	0	0.689437	6.25167	0.506739	1.53775	2.16256	2.31598	2.65206	0	0	0	0	0.0946594
88335047	80	1	550	ChT	70	550	0.275374	0.581783	0.456458	6.23257	0.67299	1.48793	2.29731	2.27338	1.91614	0	0	0	0	0.572429	2.90021	0.533246	1.01602	3.01796	2.17859	2.04655	0	0	0	0	0.0783672
88335047	80	1	650	ChT	70	650	0.228983	0.581783	0.456458	6.23257	0.67299	1.48793	2.29731	2.27338	1.91614	0	0	0	0	0.605542	5.16865	0.438889	0.866238	2.45599	2.69583	2.33127	0	0	0	0	0.106886
88335047	80	1	750	ChT	70	750	0.171856	0.581783	0.456458	6.23257	0.67299	1.48793	2.29731	2.27338	1.91614	0	0	0	0	0.621795	3.85868	0.314095	0.688459	2.68524	0	2.40122	0	0	0	0	0.0705193
88335047	80	1	850	ChT	70	850	0.186284	0.581783	0.456458	6.23257	0.67299	1.48793	2.29731	2.27338	1.91614	0	0	0	0	0.51795	3.626	0.318757	0.75159	2.3998	2.3998	1.85791	0	0	0	0	0.0760704
88335047	80	1	950	ChT	70	950	-0.0312331	0.581783	0.456458	6.23257	0.67299	1.48793	2.29731	2.27338	1.91614	0	0	0	0	0.491508	4.26207	0.179612	0.66497	2.68139	2.11689	1.55238	0	0	0	0	0.0551479
88335047	80	1	1050	ChT	70	1050	0.123699	0.581783	0.456458	6.23257	0.67299	1.48793	2.29731	2.27338	1.91614	0	0	0	0	0.367366	4.12313	0.0989901	0.65803	1.50231	0	0	0	0	0	0	0.0312312
88335047	80	1	1150	ChT	70	1150	0.135924	0.581783	0.456458	6.23257	0.67299	1.48793	2.29731	2.27338	1.91614	0	0	0	0	0.343367	4.81533	0.0990374	0.747317	2.05049	0	0	0	0	0	0	0.0422617
88335047	80	1	1250	ChT	70	1250	0.143395	0.581783	0.456458	6.23257	0.67299	1.48793	2.29731	2.27338	1.91614	0	0	0	0	0.237132	2.40726	0.159162	0.796032	1.4684	0	0	0	0	0	0	0.0722912
88335047	80	1	1350	ChT	70	1350	0.0360793	0.581783	0.456458	6.23257	0.67299	1.48793	2.29731	2.27338	1.91614	0	0	0	0	0.220278	4.36026	0.111089	0.664908	1.17302	0	0	0	0	0	0	0.0608594
88335047	80	1	1450	ChT	70	1450	0.14359	0.581783	0.456458	6.23257	0.67299	1.48793	2.29731	2.27338	1.91614	0	0	0	0	0.19795	3.25585	0.0242885	0.724659	1.11065	0	0	0	0	0	0	0.0460788
88335047	80	1	1550	ChT	70	1550	0.0939641	0.581783	0.456458	6.23257	0.67299	1.48793	2.29731	2.27338	1.91614	0	0	0	0	0.207993	3.27584	-0.045205	0.677292	1.79153	0	0	0	0	0	0	0.057857
88335047	80	1	1650	ChT	70	1650	0.168645	0.581783	0.456458	6.23257	0.67299	1.48793	2.29731	2.27338	1.91614	0	0	0	0	0.162308		0.0462511	0.687248	1.55816	0	0	0	0	0	0	0.0636534
88335047	80	1	1750	ChT	70	1750	0.234031	0.581783	0.456458	6.23257	0.67299	1.48793	2.29731	2.27338	1.91614	0	0	0	0	0.060302		-0.0941547	0.64613	1.16711	0	0	0	0	0	0	0.0567999
88335047	80	1	1850	ChT	70	1850	0.132739	0.581783	0.456458	6.23257	0.67299	1.48793	2.29731	2.27338	1.91614	0	0	0	0	0.0387409		-0.021021	0.677035	1.228	0	0	0	0	0	0	0.05399
88335047	80	1	1950	ChT	70	1950	0.0919711	0.581783	0.456458	6.23257	0.67299	1.48793	2.29731	2.27338	1.91614	0	0	0	0	0.118085		0.106743	0.642843	0.970327	0	0	0	0	0	0	0.064815
88335008	30	1	50	ChS	30	50	1	0.537025	0.269059	15.1588	0.904169	3.31904	4.10956	3.75713	3.5763	1.39827	1.3824	0	0	0.338512	15.5031	0.815023	2.03799	2.50057	1.25292	0.447817	0.281639	0.199377	0.164892	0.138921	0.931345
88335008	30	1	150	ChS	30	150	0.857588	0.537025	0.269059	15.1588	0.904169	3.31904	4.10956	3.75713	3.5763	1.39827	1.3824	0	0	0.537025	15.1588	0.904169	3.31904	4.10956	3.75713	3.5763	1.39827	1.3824	0	0	0.947849
88335008	30	1	250	ChS	30	250	0.693222	0.537025	0.269059	15.1588	0.904169	3.31904	4.10956	3.75713	3.5763	1.39827	1.3824	0	0	0.658357	13.2339	0.935418	4.02499	4.70353	4.34584	3.99562	0.730303	0	0	0	0.873903
88335008	30	1	350	ChS	30	350	0.510775	0.537025	0.269059	15.1588	0.904169	3.31904	4.10956	3.75713	3.5763	1.39827	1.3824	0	0	0.736775	15.193	0.922914	4.55319	3.30866	3.00917	2.91885	0	0	0	0	0.722865
88335008	30	1	450	ChS	30	450	0.380852	0.537025	0.269059	15.1588	0.904169	3.31904	4.10956	3.75713	3.5763	1.39827	1.3824	0	0	0.523359	12.2257	0.666572	3.00931	1.87226	1.34037	1.36052	0	0	0	0	0.39881
88335008	30	1	550	ChS	30	550	0.275374	0.537025	0.269059	15.1588	0.904169	3.31904	4.10956	3.75713	3.5763	1.39827	1.3824	0	0	0.409892	14.3241	0.480598	1.86048	1.58096	0.844071	0.869751	0	0	0	0	0.188395
88335008	30	1	650	ChS	30	650	0.228983	0.537025	0.269059	15.1588	0.904169	3.31904	4.10956	3.75713	3.5763	1.39827	1.3824	0	0	0.267812	13.2512	0.204362	1.28252	1.40959	0.394815	0.424181	0	0	0	0	0.148352
88335008	30	1	750	ChS	30	750	0.171856	0.537025	0.269059	15.1588	0.904169	3.31904	4.10956	3.75713	3.5763	1.39827	1.3824	0	0	0.276568	15.2642	0.147359	1.09127	1.28651	0.303403	0.466361	0	0	0	0	0.136196
88335008	30	1	850	ChS	30	850	0.186284	0.537025	0.269059	15.1588	0.904169	3.31904	4.10956	3.75713	3.5763	1.39827	1.3824	0	0	0.178818	15.7429	0.226431	1.23162	1.21599	0.352891	0.365646	0	0	0	0	0.140206
88335008	30	1	950	ChS	30	950	-0.0312331	0.537025	0.269059	15.1588	0.904169	3.31904	4.10956	3.75713	3.5763	1.39827	1.3824	0	0	0.0938681		0.19	1.31166	1.50687	0.388741	0.352672	0.184351	0.160305	0	0	0.168364
88335008	30	1	1050	ChS	30	1050	0.123699	0.537025	0.269059	15.1588	0.904169	3.31904	4.10956	3.75713	3.5763	1.39827	1.3824	0	0	0.157014	21.3066	0.219402	1.33276	1.33839	0	0	0	0	0	0	0.16587
88335008	50	1	50	ChS	50	50	1	0.171908	0.269059	13.0541	0.744048	2.67948	2.22557	1.30814	1.26211	0.536961	0	0	0	0.174904	16.2195	0.782881	2.04928	2.41868	1.02732	0.43571	0.222645	0.205911	0.188866	0.12815	0.6815
88335008	50	1	150	ChS	50	150	0.857588	0.171908	0.269059	13.0541	0.744048	2.67948	2.22557	1.30814	1.26211	0.536961	0	0	0	0.171908	13.0541	0.744048	2.67948	2.22557	1.30814	1.26211	0.536961	0	0	0	0.596539
88335008	50	1	250	ChS	50	250	0.693222	0.171908	0.269059	13.0541	0.744048	2.67948	2.22557	1.30814	1.26211	0.536961	0	0	0	0.465851	12.0506	0.782435	3.13936	2.34131	1.67951	1.60604	0.289653	0	0	0	0.741169
88335008	50	1	350	ChS	50	350	0.510775	0.171908	0.269059	13.0541	0.744048	2.67948	2.22557	1.30814	1.26211	0.536961	0	0	0	0.390129	11.4184	0.586806	2.44003	1.47165	1.08218	0.974396	0	0	0	0	0.35324
88335008	50	1	450	ChS	50	450	0.380852	0.171908	0.269059	13.0541	0.744048	2.67948	2.22557	1.30814	1.26211	0.536961	0	0	0	0.0472544		0.106338	1.22374	1.376	0.265333	0	0.248	0	0	0	0.12405
88335008	50	1	550	ChS	50	550	0.275374	0.171908	0.269059	13.0541	0.744048	2.67948	2.22557	1.30814	1.26211	0.536961	0	0	0	0.110967	13.2209	0.202578	1.1739	1.36097	0.164806	0.116959	0.122275	0.104997	0.0956935	0	0.104634
88335008	50	1	650	ChS	50	650	0.228983	0.171908	0.269059	13.0541	0.744048	2.67948	2.22557	1.30814	1.26211	0.536961	0	0	0	0.152727	12.7756	0.179325	1.16655	1.68544	0.391837	0	0.312665	0	0	0	0.1007
88335008	50	1	750	ChS	50	750	0.171856	0.171908	0.269059	13.0541	0.744048	2.67948	2.22557	1.30814	1.26211	0.536961	0	0	0	0.0564632		0.123705	1.07185	1.20559	0	0	0	0	0	0	0.119034
88335008	50	1	850	ChS	50	850	0.186284	0.171908	0.269059	13.0541	0.744048	2.67948	2.22557	1.30814	1.26211	0.536961	0	0	0	0.137717	12.4378	0.121301	1.15771	1.20817	0	0	0.393357	0	0	0	0.147425
88335008	50	1	950	ChS	50	950	-0.0312331	0.171908	0.269059	13.0541	0.744048	2.67948	2.22557	1.30814	1.26211	0.536961	0	0	0	0.128392	11.1696	0.133778	1.235	1.25499	0	0	0	0	0	0	0.101955
88335008	50	1	1050	ChS	50	1050	0.123699	0.171908	0.269059	13.0541	0.744048	2.67948	2.22557	1.30814	1.26211	0.536961	0	0	0	0.104629	18.0186	0.0643634	1.25004	1.22007	0	0	0	0	0	0	0.119997
88335008	70	1	50	ChS	70	50	1		0.269059		0.316541	1.58776	1.37479	0.247681	0.255755	0.202413	0	0	0	0.067899		0.461302	1.84295	1.48271	0.428624	0.11606	0.181506	0.159838	0.14622	0.104813	0.313857
88335008	70	1	150	ChS	70	150	0.857588		0.269059		0.316541	1.58776	1.37479	0.247681	0.255755	0.202413	0	0	0	0.0550251		0.316541	1.58776	1.37479	0.247681	0.255755	0.202413	0	0	0	0.135839
88335008	70	1	250	ChS	70	250	0.693222		0.269059		0.316541	1.58776	1.37479	0.247681	0.255755	0.202413	0	0	0	0.249613	13.7939	0.367475	1.93591	1.59741	0.484113	0.417156	0	0	0	0	0.266513
88335008	70	1	350	ChS	70	350	0.510775		0.269059		0.316541	1.58776	1.37479	0.247681	0.255755	0.202413	0	0	0	0.0673836		0.127621	1.21972	1.41237	0	0	0	0	0	0	0.0963409
88335008	70	1	450	ChS	70	450	0.380852		0.269059		0.316541	1.58776	1.37479	0.247681	0.255755	0.202413	0	0	0	0.0471085		0.138185	1.19343	1.21291	0	0	0	0	0	0	0.0890773
88335008	70	1	550	ChS	70	550	0.275374		0.269059		0.316541	1.58776	1.37479	0.247681	0.255755	0.202413	0	0	0	0.0524539		0.119451	1.15108	1.23082	0	0	0	0	0	0	0.098512
88335008	70	1	650	ChS	70	650	0.228983		0.269059		0.316541	1.58776	1.37479	0.247681	0.255755	0.202413	0	0	0	0.0614867		-0.0321709	1.18166	1.1149	0.101972	0.0691145	0.149559	0.0940411	0.0747796	0	0.0801924
88335008	70	1	750	ChS	70	750	0.171856		0.269059		0.316541	1.58776	1.37479	0.247681	0.255755	0.202413	0	0	0	0.0470748		-0.0424674	0.907343	1.08836	0	0	0	0	0	0	0.0707975
88335008	70	1	850	ChS	70	850	0.186284		0.269059		0.316541	1.58776	1.37479	0.247681	0.255755	0.202413	0	0	0	0.0409217		0.12043	1.34226	1.27794	0	0	0.295898	0	0	0	0.118153
88335008	70	1	950	ChS	70	950	-0.0312331		0.269059		0.316541	1.58776	1.37479	0.247681	0.255755	0.202413	0	0	0	0.0659617		0.101501	1.12705	1.22549	0	0	0	0	0	0	0.0841662
88335008	70	1	1050	ChS	70	1050	0.123699		0.269059		0.316541	1.58776	1.37479	0.247681	0.255755	0.202413	0	0	0	0.0365654		0.11064	1.07192	1.33902	0	0	0	0	0	0	0.118862
88340014	30	1	50	PLN	30	50	1	0.494359	0.60625	5.23487	0.577499	1.30715	2.24103	1.49285	1.13569	0	0	0	0	0.459765	3.76745	0.555352	0.809258	1.65339	1.28342	0.791366	0	0	0	0	0.545426
88340014	30	1	150	PLN	30	150	0.857588	0.494359	0.60625	5.23487	0.577499	1.30715	2.24103	1.49285	1.13569	0	0	0	0	0.494359	5.23487	0.577499	1.30715	2.24103	1.49285	1.13569	0	0	0	0	0.343442
88340014	30	1	250	PLN	30	250	0.693222	0.494359	0.60625	5.23487	0.577499	1.30715	2.24103	1.49285	1.13569	0	0	0	0	0.465811	3.40733	0.595507	1.41409	2.01015	1.36548	1.21066	0	0	0	0	0.177649
88340014	30	1	350	PLN	30	350	0.510775	0.494359	0.60625	5.23487	0.577499	1.30715	2.24103	1.49285	1.13569	0	0	0	0	0.479197	4.5925	0.460347	1.66218	1.91569	1.41539	1.32559	0	0	0	0	0.203131
88340014	30	1	450	PLN	30	450	0.380852	0.494359	0.60625	5.23487	0.577499	1.30715	2.24103	1.49285	1.13569	0	0	0	0	0.407963	2.53557	0.31322	1.24223	1.71732	1.06334	0.983467	0	0	0	0	0.131399
88340014	30	1	550	PLN	30	550	0.275374	0.494359	0.60625	5.23487	0.577499	1.30715	2.24103	1.49285	1.13569	0	0	0	0	0.348949	3.07213	0.155221	1.0105	1.41514	0	0.726391	0.730154	0	0	0	0.157207
88340014	30	1	650	PLN	30	650	0.228983	0.494359	0.60625	5.23487	0.577499	1.30715	2.24103	1.49285	1.13569	0	0	0	0	0.296157		-0.00275061	0.368799	3.60438	0	0	0	0	0	0	0.210949
88340014	30	1	750	PLN	30	750	0.171856	0.494359	0.60625	5.23487	0.577499	1.30715	2.24103	1.49285	1.13569	0	0	0	0	0.139991		0.115101	0.4305	0.740741	0	0	0	0	0	0	0.212145
88340014	30	1		PLN	30		0.186284	0.494359	0.60625	5.23487	0.577499	1.30715	2.24103	1.49285	1.13569	0	0	0	0												0.260968
88340014	30	1	950	PLN	30	950	-0.0312331	0.494359	0.60625	5.23487	0.577499	1.30715	2.24103	1.49285	1.13569	0	0	0	0	0.21575	1.7231	0.145584	0.648837	1.75064	1.38592	1.02121	1.09415	0	0	0	0.0907229
88340014	50	1	50	PLN	50	50	1	0.202492	0.60625	4.20445	0.206095	1.1164		0.486512	0	0	0	0	0	0.267421	5.64101	0.293476	0.872136	1.4139	0.674353	0.358729	0	0	0	0	0.307847
88340014	50	1	150	PLN	50	150	0.857588	0.202492	0.60625	4.20445	0.206095	1.1164		0.486512	0	0	0	0	0	0.202492	4.20445	0.206095	1.1164	1.53838	0.486512	0	0	0	0	0	0.191
88340014	50	1	250	PLN	50	250	0.693222	0.202492	0.60625	4.20445	0.206095	1.1164		0.486512	0	0	0	0	0	0.186255	3.5531	0.114815	1.06821	1.08462	0.271154	0.265129	0	0	0	0	0.169919
88340014	50	1	350	PLN	50	350	0.510775	0.202492	0.60625	4.20445	0.206095	1.1164		0.486512	0	0	0	0	0	0.112276		-0.0384307	0.872988	1.15253	0	0	0	0	0	0	0.17406
88340014	50	1	450	PLN	50	450	0.380852	0.202492	0.60625	4.20445	0.206095	1.1164		0.486512	0	0	0	0	0	0.091267		0.0753966	0.71465	0.964425	0.591806	0.306862	0.339741	0.328781	0.252066	0.208228	0.123142
88340014	50	1	550	PLN	50	550	0.275374	0.202492	0.60625	4.20445	0.206095	1.1164		0.486512	0	0	0	0	0	0.151571	3.61887	-0.00972985	0.767673	0.986255	0	0.351716	0.362594	0	0	0	0.196595
[truncated: 13,229 more rows]

## Sheet: stimuliOnly
C_prime	Predicted_C_prime	R^2
0.366922	0.554138	0.424161
0.672389	0.475222
0.837255	0.384141
0.652777	0.28304
0.434366	0.211044
0.150704	0.152595
0.0578095	0.126888
0.0386933	0.0952321
0.0529805	0.103227
0.0839662	-0.0173074
0.0776021	0.0685463
0.0871557	0.0753206
0.105385	0.0794607
0.0986794	0.0199929
0.0911959	0.0795686
0.0868537	0.0520691
0.103046	0.0934524
0.33394	0.530141
0.579814	0.454642
0.522677	0.367505
0.401071	0.270783
0.214578	0.201905
0.123326	0.145987
0.0861284	0.121393
0.0662973	0.091108
0.090877	0.0987564
0.0751137	-0.0165579
0.0905092	0.0655778
0.10069	0.0720588
0.0860977	0.0760196
0.0735867	0.0191271
0.0984188	0.0761228
0.0793157	0.0498142
0.141446	0.310506
0.115529	0.266286
0.128006	0.215249
0.0722684	0.158599
0.0668204	0.118257
0.0619157	0.0855051
0.0761064	0.0711005
0.0576007	0.0533624
0.0722343	0.0578421
0.0587121	-0.00969805
0.0753362	0.0384092
0.0749709	0.0422051
0.0801022	0.044525
0.0671018	0.0112028
0.0636709	0.0445855
0.0773707	0.0291764
0.907575	0.554138
0.946947	0.475222
0.963339	0.384141
0.303688	0.28304
0.153668	0.211044
0.0325713	0.152595
0.0344239	0.126888
0.03383	0.0952321
0.32081	0.103227
0.860187	0.530141
0.931526	0.454642
0.888444	0.367505
0.465485	0.270783
0.63108	0.201905
0.103808	0.145987
0.255366	0.121393
0.14425	0.091108
0.438278	0.0987564
0.708225	0.310506
0.695215	0.266286
0.656426	0.215249
0.208358	0.158599
0.384005	0.118257
0.0783834	0.0855051
0.154899	0.0711005
0.498396	0.0533624
0.434496	0.554138
0.365976	0.475222
0.362245	0.384141
0.325883	0.28304
0.183106	0.211044
0.126547	0.152595
0.0945266	0.126888
0.10081	0.0952321
0.0757701	0.103227
0.0783598	-0.0173074
0.0978548	0.0685463
0.459331	0.530141
0.626511	0.454642
0.471231	0.367505
0.206696	0.270783
0.155857	0.201905
0.13976	0.145987
0.136915	0.121393
0.124264	0.091108
0.0825097	0.0987564
0.0906674	-0.0165579
0.946371	0.554138
0.498521	0.475222
0.264815	0.384141
0.127671	0.28304
0.127299	0.211044
0.28965	0.152595
0.156686	0.126888
0.145038	0.0952321
0.115442	0.103227
0.0768142	-0.0173074
0.0814398	0.0685463
0.0939132	0.0753206
0.0942334	0.0794607
0.0969472	0.0199929
0.326171	0.530141
0.148292	0.454642
0.242823	0.367505
0.199388	0.270783
0.103578	0.201905
0.117539	0.145987
0.1173	0.121393
0.128168	0.091108
0.111568	0.0987564
0.114846	-0.0165579
0.0924467	0.0655778
0.0973338	0.0720588
0.0774741	0.0760196
0.129029	0.310506
0.169209	0.266286
0.117608	0.215249
0.140766	0.158599
0.139638	0.118257
0.080458	0.0855051
0.0636099	0.0711005
0.0646995	0.0533624
0.0620299	0.0578421
0.0657921	-0.00969805
0.0744542	0.0384092
0.0987098	0.0422051
0.0788275	0.044525
0.989895	0.554138
0.983808	0.475222
0.863212	0.384141
0.691922	0.28304
0.65553	0.211044
0.380938	0.152595
0.186095	0.126888
0.101448	0.0952321
0.0969366	0.103227
0.0858449	-0.0173074
0.103641	0.0685463
0.0769267	0.0753206
0.0887381	0.0794607
0.0739766	0.0199929
0.0937465	0.0795686
0.0798575	0.0520691
0.0611641	0.0934524
0.0879644	0.129685
0.932309	0.530141
0.965736	0.454642
0.861583	0.367505
0.664979	0.270783
0.62464	0.201905
0.446539	0.145987
0.198806	0.121393
0.125887	0.091108
0.112332	0.0987564
0.0994182	-0.0165579
0.122118	0.0655778
0.0790344	0.0720588
0.0623388	0.0760196
0.0623492	0.0191271
0.073964	0.0761228
0.0589534	0.0498142
0.0773629	0.0894053
0.0604426	0.124069
0.629718	0.310506
0.61123	0.266286
0.531686	0.215249
0.38887	0.158599
0.350492	0.118257
0.298985	0.0855051
0.139117	0.0711005
0.0973766	0.0533624
0.0707239	0.0578421
0.0841069	-0.00969805
0.0734685	0.0384092
0.0641545	0.0422051
0.0523957	0.044525
0.0449185	0.0112028
0.0708959	0.0445855
0.0603636	0.0291764
0.0709266	0.0523651
0.0633335	0.072668
0.996402	0.554138
0.994585	0.554138
0.989664	0.554138
0.921517	0.475222
0.97056	0.475222
0.944783	0.475222
0.937598	0.475222
0.87379	0.384141
0.770021	0.384141
0.729242	0.384141
0.831716	0.384141
0.726832	0.28304
0.771704	0.28304
0.735986	0.28304
0.744551	0.28304
0.758112	0.211044
0.697815	0.211044
0.666833	0.211044
0.34272	0.211044
0.67192	0.152595
0.255728	0.152595
0.04056	0.152595
0.239541	0.152595
0.118488	0.126888
0.0859307	0.126888
0.161095	0.126888
0.124527	0.126888
0.103786	0.0952321
0.115989	0.0952321
0.107918	0.0952321
0.0388274	0.0952321
0.100847	0.103227
0.0720983	0.103227
0.0429426	0.103227
0.176393	0.103227
0.937333	0.530141
0.891075	0.530141
0.900826	0.530141
0.931279	0.454642
0.925534	0.454642
0.902708	0.454642
0.897639	0.454642
0.893895	0.367505
0.832925	0.367505
0.823012	0.367505
0.806065	0.367505
0.681524	0.270783
0.763823	0.270783
0.708146	0.270783
0.764709	0.270783
0.666212	0.201905
0.672857	0.201905
0.535105	0.201905
0.648901	0.201905
0.417449	0.145987
0.301504	0.145987
0.343846	0.145987
0.241704	0.145987
0.184527	0.121393
0.112389	0.121393
0.152601	0.121393
0.0916774	0.121393
0.137418	0.091108
0.125434	0.091108
0.0844308	0.091108
0.0751847	0.091108
0.100797	0.0987564
0.0696746	0.0987564
0.0757656	0.0987564
0.0799328	0.0987564
0.491678	0.310506
0.609646	0.310506
0.469038	0.310506
0.554041	0.266286
0.551828	0.266286
0.516339	0.266286
0.61232	0.266286
0.534334	0.215249
0.384147	0.215249
0.525295	0.215249
0.267863	0.215249
0.470083	0.158599
0.195706	0.158599
0.192556	0.158599
0.175268	0.158599
0.108828	0.118257
0.230432	0.118257
0.213145	0.118257
0.195332	0.118257
0.306883	0.0855051
0.227776	0.0855051
0.136419	0.0855051
0.0729763	0.0855051
0.143072	0.0711005
0.0697489	0.0711005
0.0823703	0.0711005
0.0898398	0.0711005
0.0301773	0.0533624
0.0349875	0.0533624
0.0539551	0.0533624
0.0177502	0.0533624
0.0548504	0.0578421
0.0817454	0.0578421
0.0514035	0.0578421
0.32978	0.554138
0.676905	0.475222
0.736467	0.384141
0.734546	0.28304
0.417496	0.211044
0.239581	0.152595
0.170943	0.126888
0.124822	0.0952321
0.0801404	0.103227
0.0523026	-0.0173074
0.048936	0.0685463
0.0421001	0.0753206
0.0328914	0.0794607
0.0654633	0.0199929
0.0746439	0.0795686
0.11666	0.0520691
0.115935	0.0934524
0.0882941	0.129685
0.082369	0.073556
0.0762069	0.0509647
0.158346	0.530141
0.272616	0.454642
0.182358	0.367505
0.130128	0.270783
0.105057	0.201905
0.0798613	0.145987
0.095793	0.121393
0.0917096	0.091108
0.0571892	0.0987564
0.0585494	-0.0165579
0.0521381	0.0655778
0.05186	0.0720588
0.0525865	0.0760196
0.0659781	0.0191271
0.067946	0.0761228
0.076251	0.0498142
0.0918937	0.0894053
0.0652612	0.124069
0.0542609	0.0703706
0.0619022	0.0487576
0.0811557	0.310506
0.0615701	0.266286
0.0591775	0.215249
0.0741464	0.158599
0.0647138	0.118257
0.0415501	0.0855051
0.0460856	0.0711005
0.0487227	0.0533624
0.0495774	0.0578421
0.0586115	-0.00969805
0.0468808	0.0384092
0.0475397	0.0422051
0.0461479	0.044525
0.0437854	0.0112028
0.0619602	0.0445855
0.0470618	0.0291764
0.0523695	0.0523651
0.0391045	0.072668
0.0659145	0.0412163
0.0609325	0.0285575
0.933663	0.554138
0.728127	0.475222
0.641607	0.384141
0.485034	0.28304
0.523385	0.211044
0.217983	0.152595
0.128224	0.126888
0.0920008	0.0952321
0.0896142	0.103227
0.0650987	-0.0173074
0.077882	0.0685463
0.0728634	0.0753206
0.068858	0.0794607
0.0881476	0.0199929
0.0696294	0.0795686
0.075955	0.0520691
0.0713803	0.0934524
0.0621782	0.129685
0.0920122	0.073556
0.0667973	0.0509647
0.924255	0.530141
0.857926	0.454642
0.615402	0.367505
0.61867	0.270783
0.823378	0.201905
0.629877	0.145987
0.288443	0.121393
0.198516	0.091108
0.147682	0.0987564
0.0947838	-0.0165579
0.0779344	0.0655778
0.0901421	0.0720588
0.0958118	0.0760196
0.0685253	0.0191271
0.0771342	0.0761228
0.0905302	0.0498142
0.0948811	0.0894053
0.158947	0.124069
0.116409	0.0703706
0.122794	0.0487576
0.473095	0.310506
0.143842	0.266286
0.1713	0.215249
0.16727	0.158599
0.246726	0.118257
0.149693	0.0855051
0.267312	0.0711005
0.217342	0.0533624
0.36107	0.0578421
0.46575	-0.00969805
0.379844	0.0384092
0.362811	0.0422051
0.422565	0.044525
0.481604	0.0112028
0.287328	0.0445855
0.181494	0.0291764
0.219705	0.0523651
0.196176	0.072668
0.217226	0.0412163
0.214237	0.0285575
0.430995	0.554138
0.817086	0.475222
0.889769	0.384141
0.720168	0.28304
0.403385	0.211044
0.115753	0.152595
0.0702312	0.126888
0.0876064	0.0952321
0.0852333	0.103227
0.098511	-0.0173074
0.0894957	0.0685463
0.0710615	0.0753206
0.111864	0.0794607
0.097916	0.0199929
0.103756	0.0795686
0.0770724	0.0520691
0.368884	0.530141
0.517644	0.454642
0.653943	0.367505
0.456678	0.270783
0.37933	0.201905
0.196954	0.145987
0.162205	0.121393
0.094127	0.091108
0.0756214	0.0987564
0.107329	-0.0165579
0.132136	0.0655778
0.0976095	0.0720588
0.123577	0.0760196
0.109695	0.0191271
0.0978036	0.0761228
0.126699	0.310506
0.195488	0.266286
0.196797	0.215249
0.214257	0.158599
0.220193	0.118257
0.0887437	0.0855051
0.0818875	0.0711005
0.0970744	0.0533624
0.0741463	0.0578421
0.0889685	-0.00969805
0.0870333	0.0384092
0.0835621	0.0422051
0.106138	0.044525
0.10206	0.0112028
0.0959035	0.0445855
0.759017	0.554138
0.94976	0.475222
0.903227	0.384141
0.918763	0.28304
0.908628	0.211044
0.699335	0.152595
0.330242	0.126888
0.135128	0.0952321
0.0645949	0.103227
0.074355	-0.0173074
0.0660889	0.0685463
0.0851768	0.0753206
0.0674964	0.0794607
0.115902	0.0199929
0.108253	0.0795686
0.125825	0.0520691
0.101202	0.0934524
0.0818022	0.129685
0.0714472	0.073556
0.596123	0.530141
0.862283	0.454642
0.823651	0.367505
0.81935	0.270783
0.781965	0.201905
0.856876	0.145987
0.80929	0.121393
0.483251	0.091108
0.204131	0.0987564
0.117509	-0.0165579
0.0938914	0.0655778
0.089577	0.0720588
0.119245	0.0760196
0.157716	0.0191271
0.110117	0.0761228
0.104641	0.0498142
0.121881	0.0894053
0.0926163	0.124069
0.0749082	0.0703706
0.279629	0.310506
0.22864	0.266286
0.115102	0.215249
0.165022	0.158599
0.262386	0.118257
0.583749	0.0855051
0.139392	0.0711005
0.0762133	0.0533624
0.0867622	0.0578421
0.100456	-0.00969805
0.065418	0.0384092
0.0891455	0.0422051
0.0849554	0.044525
0.095245	0.0112028
0.105932	0.0445855
0.220487	0.0291764
0.0915973	0.0523651
0.119415	0.072668
0.306781	0.0412163
0.537395	0.0285575
0.528171	0.554138
0.192628	0.475222
0.255381	0.384141
0.0875231	0.28304
0.116235	0.211044
0.162904	0.152595
0.170992	0.126888
0.157712	0.0952321
0.145484	0.103227
0.129495	-0.0173074
0.868408	0.530141
0.213435	0.454642
0.315426	0.367505
0.138848	0.270783
0.137016	0.201905
0.164203	0.145987
0.215697	0.121393
0.177179	0.091108
0.278364	0.0987564
0.387688	0.310506
0.104983	0.266286
0.149698	0.215249
0.131725	0.158599
0.118911	0.118257
0.11807	0.0855051
0.115672	0.0711005
0.12098	0.0533624
0.141005	0.0578421
0.533102	0.554138
0.40754	0.554138
0.161021	0.475222
0.122792	0.475222
0.0915474	0.384141
0.0745568	0.384141
0.0721649	0.28304
0.0898055	0.28304
0.0776925	0.211044
0.0785647	0.211044
0.0830506	0.152595
0.0765492	0.152595
0.071885	0.126888
0.0627961	0.126888
0.078429	0.0952321
0.0613653	0.0952321
0.611108	0.530141
0.468867	0.530141
0.321954	0.454642
0.136655	0.454642
0.114971	0.367505
0.137942	0.367505
0.0982628	0.270783
0.10158	0.270783
0.0717009	0.201905
0.0969312	0.201905
0.118569	0.145987
0.15823	0.145987
0.0954045	0.121393
0.0987867	0.121393
0.109514	0.091108
0.400652	0.310506
0.128529	0.310506
0.134187	0.266286
0.0735608	0.266286
0.114392	0.215249
0.0809978	0.215249
0.0911199	0.158599
0.0794163	0.158599
0.0655809	0.118257
0.0672607	0.118257
0.0801748	0.0855051
0.0766684	0.0855051
0.0892185	0.0711005
0.073873	0.0711005
0.104149	0.0533624
0.341782	0.554138
0.153851	0.475222
0.243716	0.384141
0.231513	0.28304
0.141175	0.211044
0.112257	0.152595
0.127823	0.126888
0.167045	0.0952321
0.13619	0.103227
0.112486	-0.0173074
0.110218	0.0685463
0.055213	0.530141
0.125052	0.454642
0.155495	0.367505
0.146011	0.270783
0.117618	0.201905
0.100485	0.145987
0.148571	0.121393
0.167419	0.091108
0.125447	0.0987564
0.0992089	-0.0165579
0.0675733	0.310506
0.191202	0.266286
0.148403	0.215249
0.190288	0.158599
0.142147	0.118257
0.113853	0.0855051
0.170207	0.0711005
0.175709	0.0533624
0.12027	0.0578421
0.060568	-0.00969805
1	0.554138
0.86466	0.475222
0.710619	0.384141
0.623104	0.28304
0.173747	0.211044
0.146406	0.152595
0.160499	0.126888
0.129181	0.0952321
0.114783	0.103227
0.141198	-0.0173074
0.125987	0.0685463
0.146491	0.0753206
0.998143	0.530141
0.863676	0.454642
0.445206	0.367505
0.647049	0.270783
0.228132	0.201905
0.13684	0.145987
0.117429	0.121393
0.123379	0.091108
0.106582	0.0987564
0.102391	-0.0165579
0.106331	0.0655778
0.104897	0.0720588
0.433247	0.310506
0.133219	0.266286
0.099747	0.215249
0.122504	0.158599
0.112588	0.118257
0.0869182	0.0855051
0.108826	0.0711005
0.0971951	0.0533624
0.107568	0.0578421
0.0973061	-0.00969805
0.136994	0.0384092
0.709079	0.554138
0.892664	0.475222
0.949378	0.384141
0.833585	0.28304
0.48522	0.211044
0.21215	0.152595
0.0462532	0.126888
0.0265927	0.0952321
0.0108778	0.103227
0.0188123	-0.0173074
0.0332415	0.0685463
0.0485801	0.0753206
0.0595864	0.0794607
0.0649072	0.0199929
0.0964198	0.0795686
0.0799034	0.0520691
0.0797701	0.0934524
0.105609	0.129685
0.0788558	0.073556
0.0874716	0.0509647
0.912711	0.530141
0.916149	0.454642
0.922039	0.367505
0.821569	0.270783
0.871329	0.201905
0.813245	0.145987
0.426627	0.121393
0.209881	0.091108
0.172051	0.0987564
0.111918	-0.0165579
0.0965394	0.0655778
0.0847772	0.0720588
0.0759233	0.0760196
0.100618	0.0191271
0.0758307	0.0761228
0.0886899	0.0498142
0.113007	0.0894053
0.157376	0.124069
0.139486	0.0703706
0.0952925	0.0487576
0.428571	0.310506
0.560511	0.266286
0.493793	0.215249
0.566383	0.158599
0.567673	0.118257
0.470823	0.0855051
0.262891	0.0711005
0.229761	0.0533624
0.124533	0.0578421
0.102235	-0.00969805
0.0746927	0.0384092
0.0803598	0.0422051
0.0820103	0.044525
0.0703655	0.0112028
0.0776823	0.0445855
0.0927943	0.0291764
0.0837215	0.0523651
0.122118	0.072668
0.0850943	0.0412163
0.135465	0.0285575
0.548172	0.554138
0.37936	0.475222
0.361023	0.384141
0.203518	0.28304
0.173893	0.211044
0.122252	0.152595
0.0941119	0.126888
0.0937521	0.0952321
0.0948656	0.103227
0.0723798	-0.0173074
0.0843795	0.0685463
0.152416	0.530141
0.093573	0.454642
0.200949	0.367505
0.0769429	0.270783
0.226327	0.201905
0.098722	0.145987
0.0947755	0.121393
0.102524	0.091108
0.0895183	0.0987564
0.114685	-0.0165579
0.114864	0.0655778
0.132689	0.310506
0.113704	0.266286
0.151362	0.215249
0.118215	0.158599
0.114604	0.118257
0.117679	0.0855051
0.10774	0.0711005
0.152225	0.0533624
0.10473	0.0578421
0.13519	-0.00969805
0.185184	0.554138
0.176174	0.475222
0.153808	0.384141
0.125379	0.28304
0.101834	0.211044
0.0944528	0.152595
0.060363	0.126888
0.0489486	0.0952321
0.065955	0.103227
0.031746	-0.0173074
0.0591973	0.0685463
0.0369654	0.0753206
0.0505022	0.0794607
0.0431887	0.0199929
0.0877344	0.0795686
0.0676046	0.0520691
0.0862157	0.0934524
0.0999505	0.129685
0.141747	0.530141
0.0606695	0.454642
0.0586491	0.367505
0.070096	0.270783
0.0706668	0.201905
0.0832237	0.145987
0.0537682	0.121393
0.0631552	0.091108
0.157561	0.0987564
0.292016	-0.0165579
0.162065	0.0655778
0.0625803	0.0720588
0.0660544	0.0760196
0.0782977	0.0191271
0.0943936	0.0761228
0.0764842	0.0498142
0.0609994	0.0894053
0.16457	0.124069
0.113674	0.310506
0.127207	0.266286
0.0573081	0.215249
0.0715947	0.158599
0.0795824	0.118257
0.0805963	0.0855051
0.069008	0.0711005
0.0757447	0.0533624
0.28969	0.0578421
0.27249	-0.00969805
0.134946	0.0384092
0.0663102	0.0422051
0.072955	0.044525
0.0774688	0.0112028
0.113146	0.0445855
0.0482855	0.0291764
0.0736162	0.0523651
0.963412	0.554138
0.553689	0.475222
0.305027	0.384141
0.321392	0.28304
0.256252	0.211044
0.27411	0.152595
0.292043	0.126888
0.818479	0.530141
0.443073	0.454642
0.407948	0.367505
0.32521	0.270783
0.271023	0.201905
0.335135	0.145987
0.60776	0.121393
0.827491	0.310506
0.395612	0.266286
0.400918	0.215249
0.278989	0.158599
0.32215	0.118257
0.490611	0.0855051
0.635396	0.554138
0.62525	0.384141
0.475089	0.211044
0.155522	0.126888
0.130427	0.103227
0.106471	0.0685463
0.096138	0.0794607
0.117796	0.0795686
0.148262	0.0934524
0.159226	0.073556
0.943647	0.530141
0.790825	0.367505
0.618412	0.201905
0.500166	0.121393
0.460979	0.0987564
0.191575	0.0655778
0.16512	0.0760196
0.0761188	0.0761228
0.103032	0.0894053
0.0852186	0.0703706
0.537217	0.310506
0.302625	0.215249
0.187086	0.118257
0.194943	0.0711005
0.174325	0.0578421
0.142147	0.0384092
0.107689	0.044525
0.105048	0.0445855
0.120103	0.0523651
0.10677	0.0412163
0.453151	0.554138
0.575043	0.475222
0.47314	0.384141
0.310394	0.28304
0.281364	0.211044
0.260343	0.152595
0.189772	0.126888
0.17267	0.0952321
0.118259	0.103227
0.0913137	-0.0173074
0.0603878	0.0685463
0.0332221	0.0753206
0.0597891	0.0794607
0.0638569	0.0199929
0.0844275	0.0795686
0.109157	0.0520691
0.090022	0.0934524
0.0861817	0.129685
0.0853729	0.073556
0.074281	0.0509647
0.164183	0.530141
0.157419	0.454642
0.126771	0.367505
0.120177	0.270783
0.152257	0.201905
0.107125	0.145987
0.0773599	0.121393
0.0888734	0.091108
0.068954	0.0987564
0.0534074	-0.0165579
0.0514436	0.0655778
0.0599291	0.0720588
0.0462452	0.0760196
0.0532942	0.0191271
0.0593633	0.0761228
0.0963667	0.0498142
0.0845247	0.0894053
0.0633546	0.124069
0.0634962	0.0703706
0.0693724	0.0487576
0.0424517	0.310506
0.0876917	0.266286
0.0560317	0.215249
0.0663338	0.158599
0.0510988	0.118257
0.0622185	0.0855051
0.0587486	0.0711005
0.0763217	0.0533624
0.0587985	0.0578421
0.0590696	-0.00969805
0.0469311	0.0384092
0.0546801	0.0422051
0.082819	0.044525
0.0819686	0.0112028
0.122186	0.0445855
0.12537	0.0291764
0.0675605	0.0523651
0.0642727	0.072668
0.0598933	0.0412163
0.0567461	0.0285575
0.968818	0.554138
0.927606	0.475222
0.979694	0.384141
0.882722	0.28304
0.433772	0.211044
0.253306	0.152595
0.0579787	0.126888
0.0352473	0.0952321
0.0375232	0.103227
0.00967959	-0.0173074
0.019857	0.0685463
0.15421	0.0753206
0.181135	0.0794607
0.197104	0.0199929
0.362578	0.530141
0.275158	0.454642
0.39756	0.367505
0.600339	0.270783
0.32549	0.201905
0.113648	0.145987
0.0510625	0.121393
0.0243686	0.091108
0.0581793	0.0987564
0.0397552	-0.0165579
0.0612412	0.0655778
0.172933	0.0720588
0.194861	0.0760196
0.23269	0.310506
0.160212	0.266286
0.155826	0.215249
0.16778	0.158599
0.149491	0.118257
0.156562	0.0855051
0.167681	0.0711005
0.256588	0.0533624
0.234809	0.0578421
0.234779	-0.00969805
0.217401	0.0384092
0.31111	0.0422051
0.311889	0.044525
0.539756	0.554138
0.455056	0.475222
0.158473	0.384141
0.0607829	0.28304
0.0508899	0.211044
0.0541681	0.152595
0.0520159	0.126888
0.0473291	0.0952321
0.0607404	0.103227
0.105842	-0.0173074
0.138857	0.0685463
0.164486	0.0753206
0.124457	0.0794607
0.117923	0.0199929
0.256693	0.530141
0.171922	0.454642
0.157283	0.367505
0.139859	0.270783
0.124498	0.201905
0.111479	0.145987
0.107434	0.121393
0.123226	0.091108
0.125602	0.0987564
0.144823	-0.0165579
0.147224	0.0655778
0.198923	0.0720588
0.203982	0.0760196
0.134522	0.0191271
0.279578	0.310506
0.156515	0.266286
0.158642	0.215249
0.176393	0.158599
0.167592	0.118257
0.166807	0.0855051
0.167743	0.0711005
0.148097	0.0533624
0.173481	0.0578421
0.151542	-0.00969805
0.19376	0.0384092
0.264337	0.0422051
0.209995	0.044525
0.985829	0.554138
0.338789	0.475222
0.163949	0.384141
0.160912	0.28304
0.129788	0.211044
0.0786341	0.152595
0.0878214	0.126888
0.129951	0.0952321
0.127754	0.103227
0.112916	-0.0173074
0.108642	0.0685463
0.136509	0.0753206
0.773962	0.530141
0.678131	0.454642
0.746031	0.367505
0.409196	0.270783
0.1024	0.201905
0.141534	0.145987
0.103242	0.121393
0.10605	0.091108
0.110013	0.0987564
0.0900696	-0.0165579
0.100503	0.0655778
0.113509	0.0720588
0.663902	0.310506
0.529441	0.266286
0.449095	0.215249
0.255249	0.158599
0.116317	0.118257
0.11791	0.0855051
0.113334	0.0711005
0.130978	0.0533624
0.100923	0.0578421
0.110749	-0.00969805
0.144492	0.0384092
0.713516	0.554138
0.380745	0.475222
0.200116	0.384141
0.137469	0.28304
0.119914	0.211044
0.133269	0.152595
0.113883	0.126888
0.121451	0.0952321
0.17018	0.103227
0.173037	-0.0173074
0.334651	0.530141
0.529769	0.454642
0.428066	0.367505
0.295045	0.270783
0.157906	0.201905
0.0822283	0.145987
0.063883	0.121393
0.0504319	0.091108
0.0644275	0.0987564
0.916371	0.310506
0.518609	0.266286
0.329423	0.215249
0.329792	0.158599
0.30853	0.118257
0.368979	0.0855051
0.292694	0.0711005
0.34295	0.0533624
0.306749	0.0578421
0.947149	0.554138
0.924545	0.475222
0.90434	0.384141
0.895606	0.28304
0.841147	0.211044
0.607964	0.152595
0.163819	0.126888
0.340078	0.0952321
0.395386	0.103227
0.321471	-0.0173074
0.74854	0.530141
0.855125	0.454642
0.821918	0.367505
0.769968	0.270783
0.720542	0.201905
0.335042	0.145987
0.197333	0.121393
0.296764	0.091108
0.381887	0.0987564
0.299865	-0.0165579
0.410127	0.310506
0.444095	0.266286
0.314593	0.215249
0.1224	0.158599
0.161193	0.118257
0.148832	0.0855051
0.182361	0.0711005
0.357037	0.0533624
0.264536	0.0578421
0.532742	0.554138
0.185796	0.475222
0.0858167	0.384141
0.0899972	0.28304
0.0636435	0.211044
0.0728219	0.152595
0.0747552	0.126888
0.0861951	0.0952321
0.101053	0.103227
0.0932441	-0.0173074
0.0917341	0.0685463
0.0929672	0.0753206
0.90121	0.530141
0.660394	0.454642
0.502342	0.367505
0.160688	0.270783
0.165194	0.201905
0.129265	0.145987
0.150913	0.121393
0.0880524	0.091108
0.0982644	0.0987564
0.0813975	-0.0165579
0.125658	0.0655778
0.658648	0.310506
0.426275	0.266286
0.414721	0.215249
0.182301	0.158599
0.145016	0.118257
0.125084	0.0855051
0.127468	0.0711005
0.233491	0.0533624
0.0954559	0.0578421
0.116201	-0.00969805
0.118004	0.0384092
0.684692	0.454642
0.754965	0.454642
0.816171	0.454642
0.706984	0.367505
0.743707	0.367505
0.764941	0.367505
0.577906	0.367505
0.394499	0.270783
0.236101	0.270783
0.238655	0.270783
0.264577	0.270783
0.213472	0.201905
0.216763	0.201905
0.0678833	0.554138
0.0769919	0.475222
0.0806151	0.384141
0.0599921	0.28304
0.0614119	0.211044
0.106685	0.152595
0.0723017	0.126888
0.060846	0.0952321
0.0683629	0.103227
0.0655445	-0.0173074
0.0670136	0.0685463
0.111707	0.0753206
0.164129	0.0794607
0.0704977	0.0199929
0.0791097	0.0795686
0.245944	0.530141
0.157357	0.454642
0.111977	0.367505
0.0800786	0.270783
0.0562871	0.201905
0.0541532	0.145987
0.0367526	0.121393
0.0590424	0.091108
0.0741068	0.0987564
0.0616383	-0.0165579
0.0604684	0.0655778
0.189587	0.0720588
0.0243419	0.0760196
0.0429165	0.0191271
0.094411	0.310506
0.0838568	0.266286
0.0784088	0.215249
0.0822385	0.158599
0.0785201	0.118257
0.0891112	0.0855051
0.0882043	0.0711005
0.0734101	0.0533624
0.106531	0.0578421
0.129341	-0.00969805
0.32387	0.0384092
0.820617	0.0422051
0.0750264	0.044525
0.0961698	0.0112028
0.152664	0.554138
0.119971	0.475222
0.0880606	0.384141
0.114526	0.28304
0.112505	0.211044
0.0822643	0.152595
0.0899335	0.126888
0.0771915	0.0952321
0.0297731	0.103227
0.0110187	-0.0173074
0.0208589	0.0685463
0.0571231	0.0753206
0.0980029	0.0794607
0.0641535	0.0199929
0.0753548	0.0795686
0.129234	0.0520691
0.151129	0.0934524
0.149491	0.129685
0.144738	0.073556
0.199182	0.0509647
0.939083	0.554138
0.915646	0.475222
0.89314	0.384141
0.647703	0.28304
0.605228	0.211044
0.860137	0.152595
0.562462	0.126888
0.221779	0.0952321
0.224759	0.103227
0.112902	-0.0173074
0.112186	0.0685463
0.130777	0.0753206
0.0803578	0.0794607
0.0976595	0.0199929
0.0905292	0.0795686
0.120558	0.0520691
0.705832	0.530141
0.807943	0.454642
0.816882	0.367505
0.736174	0.270783
0.615879	0.201905
0.596674	0.145987
0.141793	0.121393
0.130595	0.091108
0.0970451	0.0987564
0.0700766	-0.0165579
0.0719557	0.0655778
0.0946908	0.0720588
0.085432	0.0760196
0.0780692	0.0191271
0.0682032	0.0761228
0.0995297	0.0498142
0.241025	0.310506
0.339786	0.266286
0.182341	0.215249
0.175393	0.158599
0.136315	0.118257
0.0605036	0.0855051
0.0856819	0.0711005
0.0725462	0.0533624
0.0809947	0.0578421
0.0846596	-0.00969805
0.075039	0.0384092
0.085282	0.0422051
0.0644316	0.044525
0.0597978	0.0112028
0.0662938	0.0445855
0.108764	0.530141
0.233247	0.454642
0.493546	0.367505
0.16861	0.270783
0.349907	0.201905
0.525534	0.145987
0.195163	0.121393
0.0861344	0.091108
0.144037	0.0987564
0.132863	-0.0165579
0.0945271	0.0655778
0.102708	0.0720588
0.0989323	0.0760196
0.0884886	0.0191271
0.0981362	0.0761228
0.103826	0.0498142
0.236484	0.310506
0.104817	0.266286
0.357384	0.215249
0.402527	0.158599
0.362843	0.118257
0.485336	0.0855051
0.144189	0.0711005
0.145456	0.0533624
0.105996	0.0578421
0.0883163	-0.00969805
0.0667921	0.0384092
0.0446507	0.0422051
0.0124462	0.044525
0.0498552	0.0112028
0.0232864	0.0445855
0.0596855	0.0291764
0.773583	0.554138
0.720529	0.475222
0.442667	0.384141
0.165701	0.28304
0.170888	0.211044
0.152103	0.152595
0.091966	0.126888
0.125441	0.0952321
0.139079	0.103227
0.103648	-0.0173074
0.682091	0.530141
0.662888	0.454642
0.492403	0.367505
0.132511	0.270783
0.130356	0.201905
0.125632	0.145987
0.12277	0.121393
0.142835	0.091108
0.115286	0.0987564
0.130017	-0.0165579
0.279539	0.310506
0.260687	0.266286
0.267843	0.215249
0.169407	0.158599
0.122332	0.118257
0.138669	0.0855051
0.151917	0.0711005
0.10472	0.0533624
0.124026	0.0578421
0.8346	0.554138
0.62282	0.475222
0.341289	0.384141
0.125809	0.28304
0.12316	0.211044
0.0959535	0.152595
0.105292	0.126888
0.106867	0.0952321
0.0862927	0.103227
0.10437	-0.0173074
0.110257	0.0685463
0.0952783	0.0753206
0.604708	0.530141
0.711768	0.454642
0.669694	0.367505
0.380468	0.270783
0.141461	0.201905
0.141453	0.145987
0.141825	0.121393
0.157305	0.091108
0.0922799	0.0987564
0.10569	-0.0165579
0.103305	0.0655778
0.475711	0.310506
0.447063	0.266286
0.183855	0.215249
0.143796	0.158599
0.111611	0.118257
0.118939	0.0855051
0.103041	0.0711005
0.088006	0.0533624
0.0944014	0.0578421
0.0947488	-0.00969805
0.10414	0.0384092
0.384131	0.554138
0.338767	0.475222
0.203421	0.384141
0.136224	0.28304
0.116074	0.211044
0.0887847	0.152595
0.103566	0.126888
0.102197	0.0952321
0.0771677	0.103227
0.111676	-0.0173074
0.136176	0.0685463
0.144495	0.0753206
0.123708	0.530141
0.094205	0.454642
0.107028	0.367505
0.0953999	0.270783
0.111505	0.201905
0.0860374	0.145987
0.100436	0.121393
0.0936786	0.091108
0.086901	0.0987564
0.103239	-0.0165579
0.100781	0.0655778
0.231815	0.0720588
0.117025	0.310506
0.123475	0.266286
0.0968852	0.215249
0.10394	0.158599
0.0850127	0.118257
0.066019	0.0855051
0.0803267	0.0711005
0.0937033	0.0533624
0.124064	0.0578421
0.0936435	-0.00969805
0.0959899	0.0384092
0.130446	0.0422051
0.881365	0.554138
0.261719	0.475222
0.218072	0.384141
0.175776	0.28304
0.209281	0.211044
0.162841	0.152595
0.201491	0.126888
0.233732	0.0952321
0.183579	0.103227
0.258479	-0.0173074
0.727098	0.530141
0.261553	0.454642
0.165517	0.367505
0.171333	0.270783
0.162676	0.201905
0.164429	0.145987
0.220575	0.121393
0.213076	0.091108
0.25905	0.0987564
0.306848	0.310506
0.374096	0.266286
0.152033	0.215249
0.1259	0.158599
0.130564	0.118257
0.153398	0.0855051
0.158419	0.0711005
0.117579	0.0533624
0.135193	0.0578421
0.969717	0.554138
0.964572	0.475222
0.931346	0.384141
0.870559	0.28304
0.875576	0.211044
0.570717	0.152595
0.446958	0.126888
0.828941	0.530141
0.818521	0.454642
0.82337	0.367505
0.743683	0.270783
0.631269	0.201905
0.335921	0.145987
0.295528	0.121393
0.338798	0.310506
0.332112	0.266286
0.490266	0.215249
0.363112	0.158599
0.378732	0.118257
0.17891	0.0855051
0.375401	0.0711005
0.988427	0.554138
0.970972	0.475222
0.909171	0.384141
0.820006	0.28304
0.828828	0.211044
0.395389	0.152595
0.315918	0.126888
0.325561	0.0952321
0.0535675	0.103227
0.12612	-0.0173074
0.254185	0.0685463
0.379448	0.0753206
0.929983	0.530141
0.900564	0.454642
0.873746	0.367505
0.840718	0.270783
0.763442	0.201905
0.300735	0.145987
0.1576	0.121393
0.0727991	0.091108
0.0322782	0.0987564
0.0515954	-0.0165579
0.0833862	0.0655778
0.37242	0.0720588
0.472425	0.310506
0.575002	0.266286
0.60596	0.215249
0.716904	0.158599
0.391918	0.118257
0.127092	0.0855051
0.0763636	0.0711005
0.0663143	0.0533624
0.114744	0.0578421
0.227174	-0.00969805
0.296796	0.0384092
0.549248	0.530141
0.157299	0.454642
0.10909	0.367505
0.104826	0.270783
0.172692	0.201905
0.11838	0.145987
0.122951	0.121393
0.12074	0.091108
0.151618	0.0987564
0.215059	-0.0165579
0.96156	0.310506
0.496405	0.266286
[truncated: 13,752 more rows]

## Sheet: addType
C_prime	Predicted_C_prime	R^2
[truncated: 14,725 more rows]

[truncated: 14 more sheets: addCV, addVS_150Hz, addSACpeak1_150Hz, addSACpeak2to5_150Hz, addZ_150Hz, addSACpeak1to5_150Hz, addReliability_150Hz, addZandSACpeaks_150Hz, addZandReliability_150Hz, addSACPeaksandReliability_150Hz, add3best_150Hz, addZ_150Hz_noChS, addSACpeak1to5_150Hz_noChS, addReliab_150Hz_noChS]
