# Supplementary material for: Precise spike-timing information in the brainstem is well aligned with the needs of communication and the perception of environmental sounds
Source: PLoS Biol. 2025 Jun 16;23(6):e3003213. doi: 10.1371/journal.pbio.3003213 (PMC12204627; doi:10.1371/journal.pbio.3003213)
Supplement: S9 Data — (XLSX) [file pbio.3003213.s010.xlsx]

## Sheet: Sheet1
NeuronType	BestClassifierTau_ms
PLN	1
PLN	1
PLN	1
PLN	1
PLN	1
PLN	1
PLN	1
PLN	1
PLN	1
PLN	1
PLN	50
PLN	50
PLN	2
PLN	50
PLN	50
PLN	1
PLN	1
PLN	1
PLN	2
PLN	5
PLN	50
PL	20
PL	1
PL	50
PLN	2
PLN	2
PLN	1
PLN	2
PLN	5
PLN	50
PLN	1
PLN	1
PLN	5
PLN	1
PLN	2
PLN	1
PLN	1
PLN	1
PL	1
PL	1
PLN	1
PLN	2
PLN	10
PL	2
PL	2
PL	50
PLN	1
PLN	2
PLN	20
PL	2
PL	10
PL	50
PLN	2
PLN	1
PLN	1
PLN	50
PLN	50
PLN	1
PLN	1
PLN	1
PLN	1
PLN	1
PLN	1
PL	2
PL	2
PL	50
PL	1
PL	2
PL	1
PL	1
PL	1
PL	10
PL	10
PL	1
PL	5
PL	2
PL	2
PL	50
PL	1
PL	2
PLN	50
PLN	5
PL	2
PL	2
PL	50
PL	1
PL	5
PL	1
PL	1
PL	1
PL	1
PL	1
PL	2
PL	2
PL	2
PL	50
PL	2
PL	1
PL	2
PL	2
PLN	1
PLN	1
PLN	2
PL	5
PL	50
PL	50
PL	1
PL	1
PL	50
PL	1
PL	10
PL	5
PL	2
PL	1
PL	5
PL	2
PL	5
PL	10
PL	20
PL	50
PL	1
PL	1
PL	1
PL	2
PL	2
PL	20
PL	1
PL	1
PL	50
PLN	1
PLN	2
PLN	2
PLN	1
PLN	50
PLN	50
PLN	1
PLN	1
PLN	1
PL	50
PL	1
PL	2
PL	2
PL	1
PLN	1
PLN	1
PLN	1
PLN	1
PLN	1
PL	1
PL	1
PL	1
PLN	1
PLN	1
PLN	1
PLN	1
PLN	1
PLN	1
PL	1
PL	1
PL	1
PL	1
PL	1
PL	1
PLN	1
PLN	1
PLN	1
PL	1
PL	1
PL	50
PL	50
PL	2
PL	1
PL	1
PL	50
PL	5
PL	1
PLN	1
PLN	1
PLN	20
PLN	1
PLN	1
PLN	1
PLN	1
PLN	1
PLN	2
PLN	1
PLN	1
PLN	50
PLN	5
PLN	1
PLN	50
PLN	50
PLN	10
PLN	2
PLN	1
PLN	1
PLN	1
PLN	1
PLN	1
PLN	2
PLN	1
PL	1
PL	2
PL	1
PL	1
PLN	2
PLN	2
PLN	5
PLN	2
PLN	50
PLN	1
PLN	1
PLN	1
PLN	1
PLN	1
PLN	1
PLN	1
PLN	1
PLN	50
PL	2
PL	50
PL	50
PLN	1
PLN	1
PLN	10
PLN	10
PLN	2
PLN	50
PLN	50
PLN	10
PLN	10
PLN	20
PL	1
PL	20
PL	1
PL	1
PL	1
PLN	2
PLN	50
PLN	50
PL	2
PL	5
PL	1
PL	1
PL	1
PLN	1
PLN	1
PLN	1
PLN	1
PLN	1
PLN	1
PLN	1
PLN	1
PLN	1
PL	1
PL	5
PL	2
PL	50
PLN	2
PLN	1
PLN	2
PL	1
PL	1
PLN	50
PL	1
PL	1
PL	1
PL	1
PLN	1
PLN	1
PLN	50
PL	1
PL	50
PL	20
PLN	1
PLN	1
PLN	10
PLN	1
PLN	1
PLN	1
PLN	2
PLN	1
PLN	1
PLN	1
PLN	1
PLN	1
PLN	1
PLN	1
PLN	1
PLN	10
PL	2
PL	1
PL	1
PL	50
PL	2
PL	1
PL	20
PL	2
PL	1
PL	1
PL	1
PLN	1
PLN	2
PLN	1
PL	2
PL	10
PLN	5
PLN	2
PLN	50
PL	2
PLN	20
PLN	2
PLN	2
PLN	1
PLN	1
PLN	1
PL	1
PL	20
PLN	1
PLN	1
PLN	1
PL	2
PL	1
PL	5
PL	2
PL	1
PL	50
PL	5
PL	2
PL	50
PL	1
PL	1
PLN	1
PLN	1
PLN	50
PL	2
PL	1
PL	1
PL	2
PLN	10
PLN	1
PLN	2
PL	50
PL	1
PLN	1
PLN	1
PLN	50
PL	2
PL	2
PL	2
PLN	2
PLN	1
PLN	1
PLN	1
PLN	2
PL	1
PL	1
PL	1
PL	1
PL	1
PL	5
PLN	2
PLN	10
PLN	5
PL	2
PL	1
PL	10
PL	1
PL	5
PL	1
PL	50
PLN	1
PLN	1
PLN	1
PLN	1
PLN	1
PLN	1
PL	1
PL	1
PL	1
PL	1
PL	2
PL	1
PL	1
PL	1
PLN	1
PLN	1
PLN	1
PLN	1
PLN	1
PLN	1
PLN	1
PLN	1
PLN	1
PLN	2
PLN	1
PLN	1
PLN	1
PLN	1
PLN	1
PLN	1
PLN	1
PLN	2
PLN	2
PLN	5
PLN	2
PLN	1
PLN	1
PLN	1
PL	50
PL	50
PL	50
PLN	2
PLN	2
PLN	2
PLN	1
PLN	50
PL	50
PL	1
PLN	2
PLN	1
PLN	1
PLN	1
PLN	2
PLN	1
PLN	1
PLN	20
PLN	50
PLN	1
PLN	1
PLN	1
PLN	1
PLN	1
PLN	1
PLN	50
PLN	50
PLN	1
PLN	1
PL	2
PL	2
PL	5
PL	1
PL	1
PL	20
PLN	5
PLN	50
PLN	10
PL	2
PL	1
PL	2
PL	5
PL	1
PLN	1
PLN	1
PLN	1
PLN	1
PLN	1
PLN	50
PLN	1
PLN	2
PL	10
PL	20
PL	10
PLN	1
PLN	1
PL	1
PL	1
PL	20
PLN	1
PLN	1
PLN	50
PLN	1
PLN	1
PLN	1
PLN	1
PLN	1
PLN	1
PLN	2
PLN	1
PLN	5
PL	1
PL	1
PL	1
PL	2
PL	1
PL	1
PL	1
PL	1
PL	1
PL	1
PL	2
PLN	50
PLN	1
PLN	1
PLN	1
PLN	10
PLN	50
PLN	1
PLN	1
PLN	1
PLN	1
PLN	1
PLN	50
PLN	1
PLN	1
PLN	1
PLN	1
PLN	1
PL	1
PL	1
PL	50
PL	1
PL	1
PL	50
PLN	2
PLN	1
PLN	1
PLN	2
PLN	2
PLN	1
PL	10
PL	1
PLN	1
PLN	1
PLN	1
PLN	1
PLN	1
PLN	1
PLN	1
PLN	1
PLN	1
PLN	1
PLN	50
PLN	50
PLN	2
PLN	50
PLN	50
PLN	1
PLN	1
PLN	1
PLN	2
PLN	5
PLN	50
PLN	2
PLN	2
PLN	1
PLN	2
PLN	5
PLN	50
PLN	1
PLN	1
PLN	5
PLN	1
PLN	2
PLN	1
PLN	1
PLN	1
PLN	1
PLN	2
PLN	10
PLN	1
PLN	2
PLN	20
PLN	2
PLN	1
PLN	1
PLN	50
PLN	50
PLN	1
PLN	1
PLN	1
PLN	1
PLN	1
PLN	1
PLN	50
PLN	5
PLN	1
PLN	1
PLN	2
PLN	1
PLN	2
PLN	2
PLN	1
PLN	50
PLN	50
PLN	1
PLN	1
PLN	1
PLN	1
PLN	1
PLN	1
PLN	1
PLN	1
PLN	1
PLN	1
PLN	1
PLN	1
PLN	1
PLN	1
PLN	1
PLN	1
PLN	1
PLN	1
PLN	1
PLN	20
PLN	1
PLN	1
PLN	1
PLN	1
PLN	1
PLN	2
PLN	1
PLN	1
PLN	50
PLN	5
PLN	1
PLN	50
PLN	50
PLN	10
PLN	2
PLN	1
PLN	1
PLN	1
PLN	1
PLN	1
PLN	2
PLN	1
PLN	2
PLN	2
PLN	5
PLN	2
PLN	50
PLN	1
PLN	1
PLN	1
PLN	1
PLN	1
PLN	1
PLN	1
PLN	1
PLN	50
PLN	1
PLN	1
PLN	10
PLN	10
PLN	2
PLN	50
PLN	50
PLN	10
PLN	10
PLN	20
PLN	2
PLN	50
PLN	50
PLN	1
PLN	1
PLN	1
PLN	1
PLN	1
PLN	1
PLN	1
PLN	1
PLN	1
PLN	2
PLN	1
PLN	2
PLN	50
PLN	1
PLN	1
PLN	50
PLN	1
PLN	1
PLN	10
PLN	1
PLN	1
PLN	1
PLN	2
PLN	1
PLN	1
PLN	1
PLN	1
PLN	1
PLN	1
PLN	1
PLN	1
PLN	10
PLN	1
PLN	2
PLN	1
PLN	5
PLN	2
PLN	50
PLN	20
PLN	2
PLN	2
PLN	1
PLN	1
PLN	1
PLN	1
PLN	1
PLN	1
PLN	1
PLN	1
PLN	50
PLN	10
PLN	1
PLN	2
PLN	1
PLN	1
PLN	50
PLN	2
PLN	1
PLN	1
PLN	1
PLN	2
PLN	2
PLN	10
PLN	5
PLN	1
PLN	1
PLN	1
PLN	1
PLN	1
PLN	1
PLN	1
PLN	1
PLN	1
PLN	1
PLN	1
PLN	1
PLN	1
PLN	1
PLN	1
PLN	2
PLN	1
PLN	1
PLN	1
PLN	1
PLN	1
PLN	1
PLN	1
PLN	2
PLN	2
PLN	5
PLN	2
PLN	1
PLN	1
PLN	1
PLN	2
PLN	2
PLN	2
PLN	1
PLN	50
PLN	2
PLN	1
PLN	1
PLN	1
PLN	2
PLN	1
PLN	1
PLN	20
PLN	50
PLN	1
PLN	1
PLN	1
PLN	1
PLN	1
PLN	1
PLN	50
PLN	50
PLN	1
PLN	1
PLN	5
PLN	50
PLN	10
PLN	1
PLN	1
PLN	1
PLN	1
PLN	1
PLN	50
PLN	1
PLN	2
PLN	1
PLN	1
PLN	1
PLN	1
PLN	50
PLN	1
PLN	1
PLN	1
PLN	1
PLN	1
PLN	1
PLN	2
PLN	1
PLN	5
PLN	50
PLN	1
PLN	1
PLN	1
PLN	10
PLN	50
PLN	1
PLN	1
PLN	1
PLN	1
PLN	1
PLN	50
PLN	1
PLN	1
PLN	1
PLN	1
PLN	1
PLN	2
PLN	1
PLN	1
PLN	2
PLN	2
PLN	1
ChS	1
ChS	1
ChS	1
ChS	1
ChS	1
ChS	1
ChS	1
ChS	1
ChS	1
ChS	1
ChS	1
ChS	50
ChS	1
ChS	2
ChS	5
ChS	2
ChS	1
ChS	20
ChS	10
ChS	2
ChS	2
ChS	1
ChS	1
ChS	1
ChS	2
ChS	2
ChS	2
ChS	2
ChS	1
ChS	2
ChS	1
ChS	2
ChS	1
ChS	1
ChS	1
ChS	1
ChS	1
ChS	1
ChS	10
ChS	5
ChS	5
ChS	2
ChS	2
ChS	5
ChS	20
ChS	10
ChS	2
ChS	5
ChS	50
ChS	1
ChS	2
ChS	2
ChS	2
ChS	2
ChS	2
ChS	2
ChS	2
ChS	2
ChS	2
ChS	2
ChS	2
ChS	20
ChS	1
ChS	1
ChS	2
ChS	2
ChS	2
ChS	2
ChS	2
ChS	2
ChS	10
ChS	2
ChS	20
ChS	1
ChS	2
ChS	20
ChS	2
ChS	2
ChS	2
ChS	2
ChS	2
ChS	2
ChS	10
ChS	1
ChS	1
ChS	5
ChS	20
ChS	1
ChS	50
ChS	20
ChS	2
ChS	1
ChS	1
ChS	2
ChS	2
ChS	50
ChS	2
ChS	50
ChS	2
ChS	1
ChS	1
ChS	5
ChS	5
ChS	5
ChS	10
ChS	50
ChS	5
ChS	2
ChS	2
ChS	5
ChS	5
ChS	5
ChS	2
ChS	2
ChS	2
ChS	2
ChS	2
ChS	2
ChS	2
ChS	1
ChS	2
ChS	1
ChS	2
ChS	2
ChS	1
ChS	2
ChS	2
ChS	5
ChS	2
ChS	2
ChS	5
ChS	5
ChS	5
ChS	5
ChS	2
ChS	5
ChS	2
ChS	2
ChS	2
ChS	5
ChS	1
ChS	1
ChS	1
ChS	2
ChS	5
ChS	1
ChS	50
ChS	5
ChS	1
ChS	1
ChS	1
ChS	1
ChS	1
ChS	2
ChS	2
ChS	2
ChS	10
ChS	2
ChS	5
ChS	1
ChS	1
ChS	1
ChS	5
ChS	5
ChS	20
ChS	5
ChS	5
ChS	5
ChS	5
ChS	5
ChS	2
ChS	10
ChS	2
ChS	5
ChS	20
ChS	1
ChS	1
ChS	1
ChS	2
ChS	2
ChS	2
ChS	2
ChS	2
ChS	2
ChS	2
ChS	50
ChS	1
ChS	2
ChS	2
ChS	2
ChS	1
ChS	2
ChS	50
ChS	2
ChS	2
ChS	2
ChS	2
ChS	2
ChS	2
ChS	2
ChS	50
ChS	2
ChS	50
ChS	2
ChS	2
ChS	2
ChS	2
ChS	2
ChS	2
ChS	5
ChS	2
ChS	5
ChS	2
ChS	2
ChS	2
ChS	10
ChS	5
ChS	50
ChS	1
ChS	1
ChS	1
ChS	1
ChS	1
ChS	1
ChS	2
ChS	1
ChS	2
ChS	2
ChS	5
ChS	2
ChS	2
ChS	5
ChS	5
ChS	2
ChS	2
ChS	1
ChS	1
ChS	2
ChS	2
ChS	1
ChS	2
ChS	50
ChS	1
ChS	1
ChS	1
ChS	2
ChS	1
ChS	2
ChS	1
ChS	1
ChS	1
ChS	2
ChS	2
ChS	2
ChT	10
ChT	1
ChT	1
ChT	1
ChT	1
ChT	1
ChT	50
ChT	50
ChT	2
ChT	50
ChT	50
ChT	2
ChT	1
ChT	2
ChT	1
ChT	2
ChT	50
ChT	10
ChT	1
ChT	2
ChT	20
ChT	2
ChT	2
ChT	2
ChT	10
ChT	5
ChT	5
ChT	5
ChT	1
ChT	50
ChT	5
ChT	10
ChT	50
ChT	5
ChT	2
ChT	10
ChT	2
ChT	2
ChT	10
ChT	1
ChT	1
ChT	2
ChT	2
ChT	1
ChT	2
ChT	2
ChT	1
ChT	1
ChT	2
ChT	2
ChT	1
ChT	1
ChT	5
ChT	1
ChT	1
ChT	1
ChT	1
ChT	1
ChT	2
ChT	1
ChT	1
ChT	1
ChT	1
ChT	1
ChT	1
ChT	1
ChT	1
ChT	1
ChT	2
ChT	1
ChT	1
ChT	1
ChT	1
ChT	1
ChT	1
ChT	2
ChT	2
ChT	1
ChT	2
ChT	2
ChT	1
ChT	2
ChT	2
ChT	1
ChT	1
ChT	1
ChT	1
ChT	2
ChT	1
ChT	1
ChT	1
ChT	1
ChT	50
ChT	1
ChT	1
ChT	5
ChT	2
ChT	1
ChT	1
ChT	2
ChT	1
ChT	1
ChT	2
ChT	1
ChT	1
ChT	2
ChT	1
ChT	1
ChT	1
ChT	1
ChT	1
ChT	1
ChT	2
ChT	1
ChT	1
OnC	10
OnC	2
OnL	10
OnL	1
OnL	1
OnL	10
OnL	2
OnL	1
OnL	1
OnL	1
OnL	1
OnL	50
OnL	50
OnL	1
OnL	1
OnC	2
OnC	1
OnC	10
OnL	1
OnL	1
OnC	2
OnC	1
OnC	1
OnC	1
OnC	1
OnC	2
OnC	20
OnL	5
OnL	1
OnL	1
OnI	1
OnC	1
OnC	1
OnC	1
OnC	2
OnC	2
OnC	1
OnL	2
OnL	2
OnL	1
OnC	5
OnC	2
OnC	50
OnL	2
OnC	50
OnC	1
OnC	1
OnL	1
OnC	2
OnC	2
OnC	1
OnL	2
OnL	1
OnL	1
OnC	2
OnC	1
OnL	1
OnL	1
OnL	1
OnC	2
OnC	2
OnC	2
PBU	1
PBU	1
PBU	50
PBU	50
PBU	20
PBU	10
PBU	10
PBU	20
PBU	10
PBU	5
PBU	2
PBU	1
PBU	1
PBU	2
PBU	5
PBU	50
PBU	5
PBU	1
PBU	20
PBU	10
PBU	5
PBU	5
PBU	50
PBU	20
PBU	50
PBU	2
PBU	1
PBU	1
PBU	20
PBU	5
PBU	2
PBU	10
PBU	10
PBU	50
PBU	10
PBU	10
PBU	50
PBU	10
PBU	5
PBU	50
PBU	1
PBU	20
PBU	1
PBU	50
PBU	50
PBU	1
PBU	10
PBU	50
PBU	50
PBU	2
PBU	2
PBU	2
PBU	5
PBU	1
PBU	2
PBU	20
PBU	20
PBU	5
PBU	5
PBU	2
PBU	2
PBU	5
PBU	20
PBU	5
PBU	2
PBU	2
PBU	2
PBU	5
PBU	5
PBU	10
PBU	5
PBU	5
PBU	50
PBU	1
PBU	2
PBU	1
PBU	1
PBU	5
PBU	2
PBU	2
PBU	10
PBU	5
PBU	10
PBU	1
PBU	2
