# Supplementary material for: Precise spike-timing information in the brainstem is well aligned with the needs of communication and the perception of environmental sounds
Source: PLoS Biol. 2025 Jun 16;23(6):e3003213. doi: 10.1371/journal.pbio.3003213 (PMC12204627; doi:10.1371/journal.pbio.3003213)
Supplement: S10 Data — (XLSX) [file pbio.3003213.s011.xlsx]

## Sheet: FigMa
250	PLN
150	ChS
50	PBU
50	ChT
250	ChS
350	PLN
50	ChS
50	PBU
250	ChS
250	PLN
50	PBU
50	ChS
50	PLN
50	PLN
50	PBU
550	ChT
50	PLN
50	ChS
50	PLN
50	ChS
250	ChS
50	ChS
1250	PL
1850	ChS
150	ChT
50	ChS
50	ChT
50	PBU
350	ChS
50	ChS
50	ChS
150	PBU
50	ChS
50	On
150	ChT
50	PLN
50	ChT
50	ChS
50	PLN
50	ChS
350	PLN
50	PBU
50	PL
50	PLN
150	ChS
50	PL
50	PLN
50	PL
50	ChS
50	ChS
50	ChS
50	PBU
50	ChS
50	PBU
50	PBU
50	ChS
250	On
50	ChS
50	PLN
150	PL
50	ChS
50	ChT
250	PLN
150	PLN
50	PL
50	ChS
50	ChT
50	ChT
50	PL
50	PL
50	PL
50	PL
50	PL
50	PLN
50	PL
50	PL
50	PL
50	PL
50	ChT
50	PL
50	PL
50	PL
50	PL
1450	PL
50	PL
1650	PLN
50	PL
50	PL
50	PL
50	PL
50	PLN
150	ChS
250	ChS
50	PL
50	PL
150	PL
50	ChS
50	ChT
450	PLN
250	On
150	PLN
150	On
50	ChT
50	ChS
50	ChS
50	ChS
250	PLN
250	PLN
150	PLN
150	PLN
50	ChS
50	On
50	PL
50	ChS
150	PLN
100	ChS
50	PL
150	On
150	PLN
1250	PLN
50	ChS
50	On
150	PLN
50	PLN
50	PLN
50	PLN
50	ChT
200	PLN
150	PL
150	PL
50	PLN
150	PLN
150	PLN
150	On
50	PL
50	PL
1250	On
150	On
150	PLN
50	PL
50	PLN
50	PL
50	PL
50	On
150	ChT
150	PLN
150	PLN
150	PLN
50	PL
50	PL
50	PBU
150	PLN
50	ChS
50	PLN
150	PLN
250	PLN
150	ChT
50	PL
150	PLN
50	PL
150	PLN
50	ChT
50	PL
150	PLN

## Sheet: FigMc
50	PLN
50	PBU
50	ChT
50	ChS
50	PLN
50	ChS
50	PBU
50	PBU
50	ChS
50	PLN
50	PBU
50	ChS
50	PLN
50	PLN
50	PBU
50	PLN
50	ChS
50	PLN
50	ChS
50	ChS
50	ChS
1250	PL
50	ChT
50	ChS
50	ChT
50	PBU
50	ChS
50	ChS
50	ChS
50	PBU
50	ChS
50	On
50	ChT
50	PLN
50	ChT
50	ChS
50	PLN
50	ChS
50	PLN
50	PBU
50	PL
50	PLN
50	ChS
50	PL
50	PL
50	ChS
50	ChS
50	ChS
50	PBU
50	ChS
50	PBU
50	ChS
50	PBU
50	ChS
450	On
50	ChS
50	PLN
50	PL
50	ChS
50	ChT
50	PLN
50	PLN
50	PL
50	ChS
50	ChT
50	ChT
50	PL
50	PL
50	PL
50	PL
50	PL
50	PLN
50	PL
50	PL
50	PL
50	PL
50	ChT
50	PL
50	PL
50	PL
450	PL
50	PL
50	PL
50	PL
50	PL
1250	PL
50	ChS
50	ChS
50	PL
50	PL
50	ChS
50	ChT
50	On
50	PLN
50	On
50	ChT
50	ChS
350	PL
50	ChS
50	PL
50	ChS
50	PLN
50	PLN
50	PLN
50	PLN
50	ChS
50	On
50	PL
50	PL
50	ChS
50	PLN
50	ChS
50	PL
50	On
50	PLN
1250	PLN
50	ChS
50	On
150	PLN
50	PLN
50	PLN
50	PLN
50	ChT
50	PL
50	PL
50	PLN
50	PLN
50	PLN
50	On
50	PL
50	PL
50	PLN
1250	On
50	On
50	ChS
50	PLN
50	PL
50	PLN
50	PL
50	PL
50	On
150	ChT
50	PLN
50	PLN
50	PL
50	PL
50	PBU
50	PLN
50	ChS
1850	PLN
50	PLN
50	ChT
50	PL
50	PLN
50	PL
50	PLN
50	ChT
50	PL
50	PLN
50	PLN
